# Supplementary material for: Splicing imbalances in basal-like breast cancer underpin perturbation of cell surface and oncogenic pathways and are associated with patients’ survival
Source: Sci Rep. 2017 Jan 6;7:40177. doi: 10.1038/srep40177 (PMC5216415; doi:10.1038/srep40177)
Supplement: Supplementary Dataset 1 [file srep40177-s2.xls]

## Sheet: Sheet1
SampleID	PatientID	SampleType	HER2	ER	PR	Final_Grade	Percentage_of_Lymphocytic cells	Diag To_Last_Obs	AGE_at_DIAG	Surv_Status	PAM50
S102	P106	tumor	N	N	N	3	10	498	74	1	HER2
S103	P83	tumor	N	N	N	3	<5	1651	47	1	Normal
S_kwnjd	P_osdqm	tumor	P	N	N	3	70	5704	66	2	Basal
S_evjpn	P_shegn	tumor	P	N	N	2	5	1486	51	1	HER2
S105	P1	tumor	N	N	N	3	10	4765	35	2	Basal
S106	P2	tumor	N	N	N	3	5	1027	79	2	HER2
S108	P141	tumor	N	P	N	3	25	4381	78	2	LuminalB
S109	P4	tumor	N	N	NA	3	<5	140	76	2	LuminalA
S110	P5	tumor	N	N	N	3	30	3624	40	2	Basal
S111	P6	tumor	N	N	P	3	10	71	75	1	HER2
S112	P7	tumor	N	N	N	3	10	107	33	1	HER2
S114	P8	tumor	N	N	NA	3	20	5499	65	2	Basal
S115	P9	tumor	N	N	N	3	5	1332	79	1	HER2
S_upsjq	P_oxmce	tumor	N	N	N	3	NA	1859	62	2	Basal
S116	P10	tumor	N	N	N	3	<5	172	86	1	Basal
S117	P11	tumor	N	N	N	2	20	131	82	1	Normal
S118	P12	tumor	N	N	N	3	0	5396	28	1	Basal
S119	P134	tumor	N	N	N	3	60	7246	63	1	Basal
S120	P13	tumor	N	N	N	3	15	440	84	2	HER2
S121	P87	tumor	N	P	P	2	<5	5316	50	2	LuminalA
S123	P15	tumor	N	N	N	3	10	3038	56	2	Basal
S124	P16	tumor	N	N	N	3	0	606	84	2	Basal
S126	P144	tumor	N	N	N	3	20	4442	68	2	Basal
S127	P109	tumor	N	P	P	1	0	3515	77	2	LuminalA
S128	P18	tumor	N	N	N	3	30	990	74	2	Basal
S129	P19	tumor	N	N	N	3	30	1148	82	2	Basal
S130	P20	tumor	N	N	N	2	0	1417	60	1	LuminalA
S_asgrn	P_yaotx	tumor	P	N	N	3	NA	5029	50	2	HER2
S_nuvsa	P_xdvmk	tumor	N	N	N	3	10	2575	60	2	Basal
S_letyg	P_ewofy	tumor	P	P	P	3	20	963	45	1	HER2
S_xknfg	P_rqedx	tumor	P	N	N	3	30	811	61	1	HER2
S_tqbjr	P_ijotm	tumor	P	N	NA	3	0	9292	57	2	HER2
S_vdeji	P_thgdi	tumor	N	N	N	3	NA	2274	57	2	Basal
S_zmqyb	P_gekih	tumor	P	N	N	3	NA	661	89	1	HER2
S_lsfih	P_gupto	tumor	P	N	N	3	NA	434	70	1	HER2
S_fshqk	P_vaokm	tumor	N	P	P	2	5	1847	74	2	LuminalA
S_veuyc	P163	tumor	N	P	P	3	30	2253	54	2	LuminalB
S_gfteb	P_xhtag	tumor	N	P	P	2	20	2473	88	2	LuminalA
S_ktzdc	P167	tumor	N	P	P	3	40	2575	72	2	LuminalA
S_pqtrf	P162	tumor	N	P	NA	2	10	2421	68	2	LuminalA
S_oceuv	P166	tumor	N	P	P	3	0	2135	63	2	LuminalB
S_hefnw	P_jnoek	tumor	N	P	P	3	NA	2142	67	2	LuminalA
S_vdkgt	P_vdpfa	tumor	N	P	NA	3	NA	2102	68	2	LuminalB
S_ajmbw	P168	tumor	N	P	P	2	20	3351	35	2	LuminalA
S131	P21	tumor	N	N	N	3	0	590	40	1	Basal
S_hwtme	P_rzaxg	tumor	N	N	N	3	40	5829	50	2	Basal
S_ruebs	P_lcztp	tumor	N	N	NA	3	40	5815	54	2	Basal
S132	P22	tumor	N	N	NA	3	20	3272	44	2	Basal
S133	P23	tumor	N	N	N	3	20	3629	62	2	Basal
S134	P24	tumor	N	N	N	3	5	3633	75	2	LuminalA
S_boryk	P_psljn	tumor	P	N	NA	3	10	5477	50	2	Basal
S_xgwfo	P_ehumc	tumor	P	N	N	3	30	3622	44	2	HER2
S135	P25	tumor	N	N	N	3	0	3251	43	2	Basal
S136	P26	tumor	N	P	N	3	20	4660	42	2	LuminalB
S_adzch	P_utblc	tumor	N	N	N	3	30	2976	86	1	HER2
S_rftan	P27	tumor	N	N	N	3	30	3580	50	2	Basal
S137	P28	tumor	N	N	N	3	20	2620	75	2	Basal
S138	P29	tumor	N	P	P	2	0	3941	54	2	LuminalA
S_iotbn	P_rvekc	tumor	P	N	N	3	10	2413	45	1	HER2
S_ljxzs	P_maxhw	tumor	N	N	NA	3	NA	5861	28	2	Basal
S139	P30	tumor	N	N	N	3	0	3184	42	2	Basal
S140	P31	tumor	N	N	N	3	0	152	66	1	Basal
S_ieuhp	P_khxjs	tumor	P	P	N	3	0	2558	68	1	HER2
S_cwbjy	P_qxdgp	tumor	P	N	N	3	0	4273	61	2	HER2
S141	P32	tumor	N	N	N	3	0	3918	54	2	Basal
S142	P33	tumor	P	N	N	3	0	3549	74	2	Basal
S143	P34	tumor	N	N	N	3	40	4588	28	2	Basal
S144	P35	tumor	N	N	NA	2	NA	3498	44	2	Normal
S145	P36	tumor	N	N	N	3	0	3890	54	2	Basal
S146	P37	tumor	N	N	N	3	0	3524	45	2	LuminalA
S147	P38	tumor	N	N	N	NA	45	3107	60	2	Basal
S148	P39	tumor	N	N	N	3	0	275	54	1	Basal
S150	P41	tumor	N	P	N	3	20	3998	60	2	HER2
S151	P42	tumor	N	N	N	3	0	2792	48	2	Basal
S152	P43	tumor	N	N	N	3	30	3862	55	2	Basal
S154	P45	tumor	N	N	N	3	35	3857	40	2	Basal
S155	P46	tumor	N	N	N	3	0	3456	44	2	Basal
S156	P47	tumor	N	N	N	3	NA	3254	77	2	Basal
S157	P48	tumor	N	P	P	3	5	4498	33	2	Normal
S158	P49	tumor	N	N	N	3	0	2771	50	2	Basal
S159	P50	tumor	N	N	N	3	0	2764	42	2	Basal
S160	P51	tumor	N	N	N	3	0	3051	36	2	Basal
S161	P52	tumor	N	N	P	3	20	4142	62	2	Basal
S_bqdlz	P_mwhde	tumor	P	N	N	3	0	1263	56	1	HER2
S162	P53	tumor	P	N	N	3	0	1257	78	2	HER2
S163	P54	tumor	N	N	N	3	0	3832	51	2	Basal
S_cmgkt	P_oplrs	tumor	P	N	N	3	0	803	56	1	HER2
S164	P55	tumor	P	N	N	3	NA	3057	57	2	HER2
S165	P56	tumor	P	N	N	3	NA	2728	50	2	Basal
S168	P59	tumor	N	N	N	3	NA	463	68	2	Basal
S169	P60	tumor	N	N	N	3	NA	1349	69	2	Basal
S171	P62	tumor	N	N	NA	3	NA	2827	81	2	HER2
S172	P63	tumor	N	P	P	NA	NA	6653	63	2	LuminalA
S173	P64	tumor	N	N	N	3	NA	3349	45	2	Basal
S174	P65	tumor	N	N	N	3	0	2981	69	2	Basal
S175	P66	tumor	N	N	NA	3	NA	6970	46	2	Basal
S177	P67	tumor	N	N	N	3	NA	3734	33	2	Basal
S178	P68	tumor	N	N	N	3	NA	2974	64	2	Basal
S179	P69	tumor	N	N	N	3	NA	5148	51	2	Basal
S180	P70	tumor	N	N	N	3	NA	2946	47	2	Basal
S181	P71	tumor	P	N	N	3	NA	3675	52	2	HER2
S1	P72	tumor	N	N	NA	3	<5	787	26	1	Basal
S2	P73	tumor	P	N	N	3	<5	503	54	1	HER2
S4	P75	tumor	N	N	N	3	<5	542	66	1	Basal
S5	P76	tumor	N	N	NA	3	15	407	66	1	Basal
S6	P77	tumor	N	N	N	3	5	527	66	1	Basal
S7	P80	tumor	N	N	N	2	<5	1895	71	1	Basal
S_dbajv	P81	tumor	N	N	NA	3	40	1378	48	1	HER2
S8	P82	tumor	N	N	N	3	<5	514	47	1	Basal
S10	P85	tumor	N	N	N	3	0	6762	69	2	HER2
S11	P86	tumor	N	N	NA	3	30	4919	54	2	Basal
S12	P88	tumor	N	N	N	3	0	4983	32	2	Basal
S13	P89	tumor	N	N	N	3	<5	6009	38	2	Basal
S14	P90	tumor	N	N	N	3	<5	6025	40	2	Basal
S16	P92	tumor	N	N	N	3	<5	5969	50	2	Basal
S18	P94	tumor	N	N	N	3	0	5129	39	2	Normal
S19	P96	tumor	N	N	N	3	<5	1009	70	1	Basal
S20	P97	tumor	N	N	NA	3	<5	1432	61	1	Basal
S25	P103	tumor	N	N	N	3	10	2541	46	1	Basal
S26	P105	tumor	P	N	N	3	<5	348	36	1	HER2
S28	P107	tumor	N	N	N	3	0	7151	64	2	Basal
S29	P108	tumor	N	N	N	3	0	7089	58	2	Basal
S31	P110	tumor	N	N	N	3	5	7388	51	2	Basal
S32	P111	tumor	N	P	P	3	10	921	67	1	LuminalB
S33	P112	tumor	N	P	P	2	0	6608	42	2	Normal
S34	P114	tumor	N	N	N	3	5	988	36	1	Basal
S35	P115	tumor	N	N	NA	3	10	976	33	1	Basal
S36	P116	tumor	N	N	N	3	0	6452	45	2	Basal
S37	P118	tumor	N	N	N	3	5	1651	49	1	Basal
S38	P119	tumor	N	N	N	3	25	1882	58	1	HER2
S39	P120	tumor	P	N	N	3	10	1848	47	1	HER2
S41	P122	tumor	N	N	N	3	40	2731	66	1	Basal
S42	P123	tumor	N	P	P	NA	0	6310	69	2	LuminalA
S43	P124	tumor	P	N	N	3	20	6191	60	2	HER2
S44	P125	tumor	N	N	N	3	15	368	77	1	Basal
S45	P126	tumor	N	N	NA	3	5	6711	60	2	Basal
S47	P129	tumor	N	N	N	3	20	5197	70	2	Basal
S48	P130	tumor	N	N	N	3	15	2853	75	2	Normal
S49	P132	tumor	N	N	N	3	5	4594	40	1	Basal
S50	P133	tumor	N	N	N	3	60	5702	41	2	Basal
S52	P136	tumor	N	N	NA	3	60	5642	49	2	Basal
S53	P137	tumor	N	N	N	3	45	8020	44	2	Basal
S54	P138	tumor	N	N	N	3	60	5232	63	2	Basal
S55	P139	tumor	N	N	N	3	40	3594	80	2	Basal
S56	P140	tumor	N	N	N	3	60	2595	65	2	Basal
S58	P142	tumor	N	N	N	3	15	5967	52	2	Basal
S59	P143	tumor	N	N	N	3	15	6506	58	2	Basal
S60	P145	tumor	N	N	N	3	15	6333	47	2	Basal
S61	P146	tumor	N	P	P	3	5	4088	58	2	LuminalA
S62	P147	tumor	N	N	P	3	10	1208	50	1	Basal
S63	P148	tumor	P	N	N	3	20	2149	44	1	HER2
S66	P151	tumor	P	N	N	3	25	1109	60	1	Basal
S68	P153	tumor	P	N	N	3	20	1671	43	1	HER2
S69	P154	tumor	N	N	P	3	60	3479	50	2	HER2
S72	P157	tumor	N	N	NA	3	10	6363	24	2	Normal
S73	P158	tumor	N	P	P	1	0	2001	70	2	LuminalA
S74	P159	tumor	P	P	N	3	10	2039	43	1	LuminalB
S75	P160	tumor	N	N	N	2	10	940	74	2	Basal
S76	P161	tumor	N	P	P	2	5	2511	81	2	LuminalA
S79	P164	tumor	P	N	N	3	35	3232	54	2	Basal
S80	P165	tumor	N	P	P	3	5	3579	58	1	LuminalA
S84	P169	tumor	N	N	NA	3	15	5596	55	2	Basal
S85	P78	tumor	N	N	N	3	10	509	27	1	Basal
S87	P170	tumor	N	N	NA	3	0	272	48	2	Basal
S88	P104	tumor	P	N	NA	3	40	634	36	1	Basal
S90	P171	tumor	N	N	N	3	10	201	56	1	Basal
S91	P172	tumor	N	N	N	3	0	1799	41	1	Basal
S93	P173	tumor	N	N	NA	3	20	1730	51	1	LuminalA
S94	P95	tumor	N	N	NA	2	30	6069	59	2	Normal
S95	P117	tumor	N	N	N	3	10	7194	51	2	Basal
S96	P131	tumor	N	N	NA	3	5	5773	40	2	Basal
S97	P100	tumor	N	N	N	3	20	8118	72	2	Basal
S98	P128	tumor	N	N	NA	3	10	5869	63	2	Basal
S99	P135	tumor	N	N	NA	3	20	5589	54	2	Basal
S100	P84	tumor	N	N	N	3	60	7845	42	2	Basal
S101	P79	tumor	N	P	P	2	10	7382	52	2	Normal
S_fgqda	P_rpidq	normal breast (epithelia enriched)	NA	NA	NA	NA	NA	NA	NA	1	Normal
S_pjhxl	P_mpnju	normal breast (epithelia enriched)	NA	NA	NA	NA	NA	NA	NA	1	Normal
S_wehvy	P_qzhve	normal breast (epithelia enriched)	NA	NA	NA	NA	NA	NA	NA	1	Normal
S_eamij	P_ydham	normal breast (epithelia enriched)	NA	NA	NA	NA	NA	NA	NA	1	Normal
S_jgtrc	P_hpenz	normal breast (epithelia enriched)	NA	NA	NA	NA	NA	NA	NA	1	Normal
S_wyugh	P_ydqhl	normal breast (epithelia enriched)	NA	NA	NA	NA	NA	NA	NA	1	Normal
S_flcmn	P_mwuny	normal breast (epithelia enriched)	NA	NA	NA	NA	NA	NA	NA	1	Normal
S_ahepq	P_yhmvl	normal breast (epithelia enriched)	NA	NA	NA	NA	NA	NA	NA	1	Normal
S_sbyxv	P_btxcz	normal breast (epithelia enriched)	NA	NA	NA	NA	NA	NA	NA	1	Normal
