# Supplementary material for: Splicing imbalances in basal-like breast cancer underpin perturbation of cell surface and oncogenic pathways and are associated with patients’ survival
Source: Sci Rep. 2017 Jan 6;7:40177. doi: 10.1038/srep40177 (PMC5216415; doi:10.1038/srep40177)
Supplement: Supplementary Dataset 7 [file srep40177-s3.xls]

## Sheet: ExonArray-Basal vs NBT not DE
A2M
AADAC
AADAT
AARS2
AATF
ABCA1
ABCA13
ABCA4
ABCB4
ABCC1
ABCC10
ABCC4
ABCC8
ABCC9
ABCD3
ABR
ACAA2
ACACA
ACAP1
ACE2
ACHE
ACO2
ACOT11
ACOT7
ACOXL
ACRBP
ACSF2
ACTN4
ACTR1B
ACTR3B
ACTR6
ACVR2A
ADA
ADAM12
ADAM15
ADAM17
ADAM22
ADAM32
ADAM8
ADAM9
ADAMTS12
ADAMTS2
ADAMTS3
ADAMTS6
ADAMTSL5
ADARB1
ADAT1
ADCK2
ADCY3
ADD2
ADD3
ADM2
ADPGK
ADRBK1
AEBP1
AEBP2
AFAP1
AFMID
AFTPH
AGAP1
AGAP3
AGAP5
AGAP6
AGAP8
AGBL5
AGL
AGMAT
AGPAT3
AGPAT4
AGPAT6
AGRN
AGTPBP1
AHCTF1
AHI1
AHNAK
AHR
AHRR
AIDA
AIF1
AIFM1
AKAP1
AKAP13
AKAP9
AKNA
AKR1A1
AKR7A2
ALAS1
ALCAM
ALDH1B1
ALDH2
ALDH3A2
ALDH5A1
ALDH7A1
ALDH9A1
ALG12
ALKBH5
ALKBH8
ALPK1
ALPK2
ALPL
ALS2
ALS2CR8
AMDHD2
AMMECR1
AMOT
AMPD3
ANGEL1
ANGPT4
ANK3
ANKIB1
ANKMY1
ANKRD16
ANKRD17
ANKRD2
ANKRD27
ANKRD36B
ANKS6
ANKZF1
ANO9
ANTXR1
AP1B1
AP1S2
AP3B1
AP3M2
AP4E1
APAF1
APBA2
APBB1IP
APEH
APEX2
APITD1
APLP2
APOBEC3B
APOE
APRT
AQP9
ARAF
ARAP1
ARC
ARCN1
ARF3
ARFGAP2
ARFGEF2
ARHGAP1
ARHGAP18
ARHGAP28
ARHGAP30
ARHGAP4
ARHGAP9
ARHGEF11
ARHGEF12
ARHGEF19
ARHGEF3
ARHGEF6
ARHGEF7
ARHGEF9
ARID1B
ARID2
ARID4A
ARIH1
ARL3
ARL5B
ARL8A
ARMC8
ARMCX5
ARMCX6
ARNT2
ARPC5L
ARRDC1
ARSA
ARSB
ARSD
ARSE
ART3
ASAH1
ASAH2
ASAP1
ASB13
ASB18
ASCC2
ASH1L
ASH2L
ASPSCR1
ASTE1
ASTL
ASXL1
ASXL2
ATAD3B
ATF2
ATF5
ATG3
ATG7
ATP11A
ATP11C
ATP1A1
ATP1A4
ATP1B1
ATP2A2
ATP2A3
ATP2B4
ATP5G3
ATP5J
ATP6AP1
ATP6AP2
ATP6V0A4
ATP6V0B
ATP6V0D1
ATP6V0D2
ATP6V0E2
ATP6V1B2
ATP6V1C2
ATP6V1H
ATP8B2
ATP8B3
ATP8B4
ATRN
ATXN7
AUH
AUP1
AUTS2
AVPR2
AZI1
AZIN1
B3GAT2
B3GNT2
B3GNT4
B3GNTL1
B4GALT2
BACE2
BAG1
BAK1
BANP
BAX
BAZ1A
BAZ1B
BCAS2
BCAS3
BCAT1
BCDIN3D
BCL10
BCL2
BCL2L12
BCL2L14
BCL7B
BCL7C
BCL9
BCOR
BDNF
BEX4
BMP2K
BMP6
BMPER
BMPR2
BMS1
BNC2
BOLA1
BPHL
BRAF
BRCA1
BRD3
BRD7
BRI3
BRMS1
BSDC1
BTBD1
BTG1
BTN3A1
BTN3A2
BTN3A3
BTRC
C10orf11
C10orf137
C10orf32
C10orf68
C10orf76
C10orf88
C11orf24
C11orf31
C11orf48
C11orf49
C12orf5
C12orf57
C14orf183
C14orf80
C16orf13
C16orf58
C16orf59
C16orf91
C17orf50
C17orf53
C18orf25
C18orf56
C19orf40
C19orf43
C19orf53
C19orf60
C1orf106
C1orf172
C1orf198
C1orf228
C1orf50
C1orf51
C1QA
C1QC
C1QTNF3
C1QTNF6
C1R
C1S
C20orf112
C20orf24
C21orf58
C21orf91
C22orf28
C2orf68
C3
C3orf17
C3orf58
C5AR1
C5orf15
C5orf28
C6orf106
C6orf70
C6orf89
C7orf10
C7orf50
C8orf34
C9orf3
C9orf41
C9orf91
CA13
CAB39
CABIN1
CABLES2
CACNA1H
CACNA2D1
CACNB3
CACYBP
CALD1
CAMK1D
CAMK2G
CAMKV
CAMSAP1
CAND1
CANT1
CANX
CAPN1
CAPN2
CAPN7
CAPNS1
CAPRIN1
CAPZA1
CARD14
CARD16
CARM1
CASC3
CASK
CASKIN2
CASP10
CASP6
CASP7
CAST
CASZ1
CAT
CBL
CBR1
CBX4
CBY1
CCBP2
CCDC102B
CCDC111
CCDC115
CCDC117
CCDC155
CCDC159
CCDC17
CCDC41
CCDC6
CCDC78
CCDC80
CCDC88C
CCDC9
CCDC90B
CCL27
CCL3
CCL5
CCNC
CCND1
CCNG2
CCNI
CCNJ
CCS
CCT4
CCT6B
CD151
CD1E
CD209
CD27
CD2AP
CD300C
CD300LF
CD3E
CD4
CD40
CD44
CD48
CD5
CD59
CD6
CD72
CD74
CD81
CD8A
CD97
CD99L2
CDAN1
CDC25B
CDC37L1
CDC40
CDC42
CDC42SE1
CDC42SE2
CDH1
CDH11
CDH3
CDK2
CDK5RAP2
CDK5RAP3
CDKN2A
CDR1
CDS1
CDT1
CDV3
CDYL
CELSR1
CELSR2
CENPC1
CENPM
CEP135
CEP152
CEP164
CEP170
CEP250
CEP290
CERCAM
CHAF1A
CHAT
CHCHD2
CHD1
CHD2
CHD3
CHD4
CHD6
CHD7
CHID1
CHMP2B
CHRD
CHRFAM7A
CHRM3
CHRNA1
CHRNE
CHST10
CHST11
CHST13
CHTF18
CHTF8
CIB1
CIDEB
CIITA
CINP
CIRBP
CIZ1
CKAP4
CLASP2
CLCN2
CLCN3
CLDN10
CLDND1
CLEC12A
CLEC17A
CLEC4C
CLECL1
CLIP4
CLPX
CLSTN1
CLTA
CLTC
CLUL1
CMAS
CMKLR1
CMTM4
CMTM6
CNFN
CNKSR1
CNOT6
CNOT6L
CNPY2
CNPY3
CNTLN
CNTROB
COASY
COBLL1
COG8
COL10A1
COL11A1
COL12A1
COL1A1
COL1A2
COL23A1
COL3A1
COL4A2
COL4A4
COL4A6
COL5A1
COL5A2
COL6A1
COL6A2
COL6A3
COL8A1
COL9A2
COMMD9
COMP
COPZ2
COQ10A
COQ4
COQ5
CORO1B
CORO2A
COTL1
COX5A
CPA3
CPB2
CPD
CPNE2
CPPED1
CPT1A
CPT2
CR1
CRB2
CREB3L4
CREBBP
CRELD2
CRIP3
CRIPT
CRKL
CRTAP
CRTC2
CRYBA2
CSDE1
CSF1R
CSK
CSN1S1
CSNK1A1L
CSNK2A2
CSPP1
CST7
CSTB
CTAGE5
CTBP2
CTNNBIP1
CTNNBL1
CTNND1
CTSB
CTSC
CTSL1
CTSZ
CTTN
CTU2
CUL5
CWF19L2
CXADR
CXCL12
CXCL13
CXCR3
CXCR5
CXorf40A
CXXC1
CYB561
CYFIP2
CYHR1
CYP1A2
CYP2A13
CYP2A7
CYP46A1
CYP4F3
CYSLTR1
CYTH1
CYTH2
DACT1
DACT2
DAG1
DAZAP2
DBI
DBNDD1
DBNL
DCAF11
DCAF12
DCAF15
DCAF5
DCAF7
DCAF8
DCBLD2
DCUN1D4
DCXR
DDB1
DDX10
DDX11
DDX17
DDX23
DDX26B
DDX27
DDX42
DDX52
DDX55
DDX56
DDX59
DECR1
DEDD
DEF6
DEK
DENND1C
DENND3
DENND4B
DEPDC5
DEPDC7
DERL3
DGCR6L
DGKA
DGKD
DGKQ
DGKZ
DHDH
DHRS4
DHRS7
DHRS7C
DHX36
DHX38
DHX40
DHX9
DIAPH1
DIDO1
DIRC2
DIS3L
DKK2
DLG1
DLG3
DLG5
DMTF1
DNAH1
DNAH14
DNAH8
DNAJA1
DNAJA4
DNAJB1
DNAJC13
DNAJC4
DNASE1L1
DNM3
DNMT1
DNMT3A
DNMT3B
DNPEP
DNTTIP1
DOCK1
DOCK11
DOK2
DOK3
DOM3Z
DPAGT1
DPEP2
DPF2
DPH1
DPM2
DPM3
DPP4
DPRX
DPY19L2
DPY19L2P2
DPY19L4
DPYSL3
DRP2
DSE
DST
DSTYK
DTD1
DTNBP1
DUSP10
DUSP28
DYNC1I2
DYNC2LI1
DYNLL2
DYRK2
DYSF
DZIP3
E2F2
E2F7
EAF1
EAPP
EARS2
EBP
ECE2
EDA
EDEM1
EDEM2
EDEM3
EDNRA
EEA1
EED
EEF1A1
EEF2K
EFCAB7
EFEMP1
EFTUD1
EGLN3
EHHADH
EI24
EIF2AK3
EIF2B2
EIF2B5
EIF3A
EIF3B
EIF3CL
EIF3J
EIF4A1
EIF4A2
EIF4E
EIF4G1
EIF4G2
EIF4H
EIF5A
EIF5B
ELF3
ELMO2
ELP3
EMID1
EMP3
EMR2
EN1
ENAH
ENO1
ENOX2
ENPP2
EOMES
EPB41L4B
EPB41L5
EPC2
EPHA8
EPHB3
EPM2A
EPN3
EPOR
EPS15
EPS15L1
EPYC
ERAL1
ERAP2
ERC1
ERCC2
ERGIC3
ERICH1
ERMN
ERP44
ETF1
ETNK1
EVI5
EXOC2
EXOC5
EXOC6
EXPH5
EXTL2
F11R
F13A1
F5
F8
FAAH2
FABP5
FADS1
FADS2
FAHD2A
FAIM
FAIM3
FAM101A
FAM102B
FAM110A
FAM118A
FAM120AOS
FAM122B
FAM127B
FAM127C
FAM149B1
FAM159A
FAM160B1
FAM171A1
FAM171A2
FAM175A
FAM178A
FAM188B
FAM20A
FAM20B
FAM21A
FAM21B
FAM26E
FAM26F
FAM3A
FAM3C
FAM46A
FAM53B
FAM57A
FAM58A
FAM60A
FAM65C
FAM76B
FAM86A
FAM86B2
FAM89B
FAM91A1
FAM98A
FARP1
FARP2
FASTK
FBL
FBLN1
FBLN2
FBLN5
FBN1
FBN2
FBRSL1
FBXL13
FBXL3
FBXO11
FBXO16
FBXO3
FBXO38
FBXO41
FBXO6
FBXO9
FBXW4
FCGRT
FCRL3
FCRL5
FEM1B
FER1L4
FERMT1
FEZ1
FGD2
FGD3
FGF18
FGFR3
FGL2
FHAD1
FHL2
FKBP1A
FKBP4
FKBP8
FKBP9
FKBP9L
FLAD1
FLI1
FLNA
FLOT2
FMN2
FMNL1
FMNL2
FMNL3
FMOD
FMR1
FNBP4
FNDC1
FOLH1
FOLH1B
FOXK2
FOXP3
FOXRED2
FRAT1
FRMD1
FSTL1
FTH1
FTSJ1
FUCA2
FUS
FUT6
FXN
FXYD3
FXYD5
FXYD6
FZD3
FZD5
G2E3
G3BP1
G3BP2
GABARAP
GABBR2
GABPA
GABRE
GAL3ST4
GALE
GALK2
GALM
GALNT1
GALNT11
GALNT7
GALT
GANC
GAPT
GARNL3
GAS2L2
GATAD2A
GBF1
GBP1
GBP2
GBP3
GBP4
GCC2
GCH1
GCNT1
GCNT2
Gene Name
GFPT1
GGA2
GGCX
GGPS1
GGT1
GGT3P
GHDC
GIGYF2
GIMAP4
GIMAP5
GIPC1
GIPR
GJB2
GJD3
GK
GK5
GLG1
GLI3
GLIPR2
GLO1
GLOD4
GLRX2
GLRX3
GLT8D1
GLUD1
GLUD2
GMIP
GMNN
GMPPA
GNG5
GNPDA1
GNS
GOLGA3
GOLGA4
GOLGB1
GOLM1
GOLPH3
GON4L
GOSR2
GOT2
GPAM
GPATCH1
GPATCH8
GPD1L
GPI
GPM6B
GPNMB
GPR108
GPR114
GPR125
GPR137
GPR155
GPR156
GPR34
GPR56
GPR63
GPR84
GPR97
GPRIN3
GPX2
GPX7
GRAMD4
GRAP2
GRB2
GREM1
GRHL1
GRHL3
GRHPR
GRIA4
GRIPAP1
GRK6
GRM7
GRSF1
GSG1L
GSR
GSTA4
GSTM3
GSTP1
GTF2A1
GTF2H5
GTF2I
GTF2IRD1
GTF3C2
GTF3C4
GTPBP2
GTPBP4
GTSF1
GUCY1B2
GUF1
GUK1
GUSB
GYG2
GYLTL1B
GZMA
GZMB
H2AFX
HAGHL
HAMP
HAPLN4
HARBI1
HAUS1
HAUS3
HAUS8
HBG2
HCCS
HCFC1
HCFC1R1
HCFC2
HCK
HCLS1
HCST
HDAC2
HDAC3
HDAC6
HDGF
HECTD1
HELB
HELZ
HERC1
HERC5
HESX1
HEXB
HFE
HIATL1
HIC1
HIF1A
HIF1AN
HIPK1
HIST1H1C
HIST1H2BK
HIST1H3C
HIST2H4A
HK1
HMCN1
HMG20B
HMGA1
HMGB1
HMGCS2
HMGN4
HMHA1
HNRNPA1
HNRNPA2B1
HNRNPA3
HNRNPD
HNRNPF
HNRNPH2
HNRNPL
HNRNPM
HNRNPR
HNRNPU
HNRNPUL1
HNRNPUL2
HNRPLL
HOMER3
HOOK1
HOPX
HOXB9
HOXC13
HPDL
HPS4
HPSE2
HS2ST1
HS3ST3A1
HS3ST4
HSD17B4
HSDL2
HSF5
HSP90AB1
HSPA12B
HSPA5
HTRA1
HTRA4
HTT
HUS1
HUWE1
HYOU1
ICAM3
ICK
ICMT
IDH3A
IDH3B
IDH3G
IDS
IFI16
IFI35
IFITM1
IFT122
IFT172
IFT57
IGDCC4
IGF2BP3
IGF2R
IGFBP5
IGSF3
IGSF9
IKBKB
IKBKG
IL10RA
IL12RB1
IL12RB2
IL16
IL17RB
IL18BP
IL21R
IL2RB
IL32
IL4I1
IL5RA
IL7
ILDR1
ILF3
IMPA2
IMPAD1
IMPDH1
IMPDH2
INADL
INCENP
INF2
INHBA
INO80B
INPP5B
INPPL1
INTS5
INTS6
INTU
INVS
IPCEF1
IPO13
IPO4
IPO5
IQGAP1
IRAK1
IRF3
IRF4
IRF5
IRF6
IRF8
IRX3
ISG15
ISLR
ISOC1
ISOC2
ITFG3
ITGA11
ITGA2
ITGA6
ITGA8
ITGAD
ITGAE
ITGAM
ITGAV
ITGB5
ITGB8
ITM2B
ITM2C
ITPK1
ITPR2
ITPR3
ITPRIPL1
ITSN2
JAK2
JAK3
JAKMIP2
JMJD4
JOSD1
JPH1
JPH4
KARS
KATNA1
KATNAL2
KBTBD6
KBTBD7
KCNA3
KCNAB2
KCNH8
KCNJ15
KCNN3
KDELC1
KDELR1
KDM2B
KDM4A
KDM4C
KDM5B
KDM5C
KHDRBS1
KIAA0100
KIAA0146
KIAA0195
KIAA0319L
KIAA0430
KIAA0922
KIAA1009
KIAA1033
KIAA1199
KIAA1211
KIAA1217
KIAA1279
KIAA1432
KIAA1468
KIAA1598
KIAA1984
KIAA2013
KIDINS220
KIF12
KIF13A
KIF13B
KIF17
KIF21B
KIF26A
KIF26B
KIF3C
KIF5B
KIFAP3
KIFC2
KIN
KIR2DL4
KIRREL
KLF11
KLF12
KLF13
KLHDC10
KLHDC4
KLHL35
KLHL6
KNDC1
KPNA1
KPNA3
KPNA6
KRAS
KRIT1
L2HGDH
L3MBTL2
LAD1
LAGE3
LAIR1
LAMB1
LAMC3
LAMP1
LANCL2
LARGE
LARP1
LARP4
LARP7
LASP1
LAT
LAT2
LATS1
LCK
LCN10
LCN8
LCOR
LDOC1L
LEMD3
LEO1
LEPREL1
LGALS9B
LGALS9C
LGI3
LGI4
LHFPL2
LIG1
LILRA1
LILRB1
LILRB2
LILRB3
LIMD2
LIMK2
LIMS1
LIPA
LLGL2
LMAN2L
LMBR1
LMNB2
LMO4
LMX1A
LOH12CR1
LONP2
LOXHD1
LOXL1
LOXL3
LPAR2
LPAR5
LPCAT3
LPIN2
LPIN3
LPPR3
LRIG2
LRMP
LRP1
LRP12
LRP5
LRP5L
LRP8
LRRC1
LRRC20
LRRC28
LRRC41
LRRC59
LRRC8D
LRRK1
LRRK2
LSM12
LSM14B
LSMD1
LSR
LST1
LTA4H
LTBP1
LUM
LY86
LY9
LYPD1
LYPLA1
LYPLA2
LYST
MAD2L2
MAGED2
MAGED4B
MALT1
MAN1A2
MAN1B1
MAN2B1
MAN2B2
MAN2C1
MANBA
MANEAL
MAP2K4
MAP2K5
MAP2K6
MAP3K1
MAP3K2
MAP4K1
MAP7
MAPK14
MAPK6
MAPK8IP3
MAPKAPK3
MAPRE1
MAPRE2
MARCH7
MARCKS
MARCKSL1
MARK2
MARS
MARVELD3
MASP1
MAST2
MAST3
MAZ
MB
MBLAC2
MBNL1
MBNL2
MBNL3
MBOAT7
MCAT
MCF2L2
MCL1
MCM3AP
MCRS1
MDK
MDN1
MECP2
MECR
MED12
MED12L
MED13
MED16
MED17
MED24
MED27
MEF2A
MEF2C
MEI1
METAP2
METTL1
METTL13
METTL6
MFN2
MFSD2A
MFSD3
MFSD8
MGAT1
MGAT4B
MGEA5
MGMT
MGST1
MIA3
MIB1
MICAL1
MINK1
MIPEP
MIXL1
MKRN1
MKRN3
MKS1
MLEC
MLF2
MLH1
MLKL
MLLT1
MLLT4
MMACHC
MMD
MMGT1
MMP1
MMP14
MOGS
MON2
MORC2
MORN2
MOSPD2
MOSPD3
MOV10
MOXD1
MPDZ
MPEG1
MPHOSPH6
MPHOSPH8
MPP1
MPP6
MPZL2
MRAP
MRC2
MRGPRX1
MRPL11
MRPL17
MRPL19
MRPL24
MRPL34
MRPL37
MS4A4A
MS4A7
MSL2
MSRB2
MST1R
MSTO1
MT1E
MT1F
MT1H
MTCH1
MTCP1
MTFMT
MTHFD1L
MTHFD2
MTHFSD
MTL5
MTMR4
MTMR6
MTOR
MTX1
MUC20
MUC5B
MVP
MXRA5
MYCBP2
MYEF2
MYH9
MYLK
MYNN
MYO10
MYO16
MYO18A
MYO19
MYO1B
MYO5B
MYO6
MYO7B
MYO9B
N4BP1
NAAA
NACAD
NADK
NADSYN1
NAF1
NAGK
NAGPA
NAPSA
NAPSB
NARF
NARG2
NAV2
NBAS
NBEA
NBEAL2
NBPF10
NBPF14
NBPF16
NCALD
NCAPH2
NCF1
NCF1C
NCF4
NCOA1
NCOA3
NDE1
NDRG2
NDUFA11
NDUFA3
NDUFAF3
NDUFS2
NDUFV1
NECAP2
NEDD4
NEFL
NEK6
NELL2
NES
NEU3
NFATC3
NFKBID
NFU1
NFX1
NFYC
NHP2L1
NHSL1
NID2
NINJ2
NIPAL1
NIPAL3
NIPBL
NIT1
NKG7
NKX3-2
NLRC5
NLRP1
NME6
NMRAL1
NMU
NNT
NOL10
NOMO1
NOMO2
NOMO3
NONO
NOP2
NOP58
NOS3
NOTCH3
NOX4
NOXA1
NPC1
NPC1L1
NPHP3
NPIPL3
NPM1
NPNT
NR1D2
NR1I2
NR2C2
NRD1
NRF1
NRG2
NRM
NSL1
NSMAF
NT5C2
NT5E
NTM
NTRK1
NTSR2
NUCKS1
NUDC
NUDCD3
NUDT19
NUDT22
NUDT6
NUMA1
NUP153
NUP214
NUP50
NUP62CL
OASL
OAT
OCA2
OGDHL
OLFML1
OLFML2B
ONECUT1
ONECUT2
OPCML
OPTN
OR4N4
OR7E91P
OS9
OSBPL10
OSBPL1A
OSBPL8
OSGEP
OSMR
OSTF1
OTOA
OTUD7A
OTUD7B
OTX1
P2RX7
P2RY13
P4HA3
P4HB
PABPN1
PACS2
PADI2
PADI4
PAFAH1B1
PAIP1
PAK3
PAK4
PAK6
PALLD
PAN2
PAPSS2
PAQR5
PAQR6
PAQR8
PARP1
PARP12
PARP6
PASK
PATL1
PAX6
PBRM1
PBXIP1
PC
PCBD1
PCBD2
PCCB
PCDH17
PCDHB9
PCF11
PCGF5
PCID2
PCK2
PCNP
PCNXL2
PCNXL3
PCSK1N
PCTP
PCYOX1L
PCYT2
PDCD11
PDE12
PDE3A
PDE4B
PDE4DIP
PDE9A
PDGFRA
PDIA2
PDIA3
PDIA6
PDS5A
PDXDC1
PECR
PER3
PES1
PEX19
PEX26
PFKFB4
PFKL
PFKM
PGD
PGK1
PGP
PHB
PHB2
PHC3
PHEX
PHF11
PHF15
PHF16
PHF19
PHF2
PHF23
PHGDH
PHKA1
PHYH
PIAS2
PICALM
PICK1
PIF1
PIGB
PIGO
PIGP
PIGQ
PIGT
PIK3CB
PIK3IP1
PIK3R6
PILRA
PILRB
PIP5K1A
PITPNA
PITX1
PKMYT1
PLAA
PLAU
PLAUR
PLBD2
PLCB2
PLCD4
PLCE1
PLCG2
PLEK2
PLEKHA1
PLEKHA2
PLEKHA3
PLEKHA8
PLEKHB1
PLEKHG4B
PLEKHG5
PLEKHH3
PLN
PLOD1
PLOD2
PLXDC2
PLXNA1
PLXNA3
PMF1
PMS2CL
PMVK
PNOC
PNPLA6
PODXL2
POGK
POLD1
POLD3
POLE
POLE3
POLE4
POLR1C
POLR2E
POLR2J3
POLR3B
POM121
POM121C
POMT1
POMZP3
POP4
POU2F1
PPA2
PPAP2C
PPDPF
PPEF1
PPFIA1
PPFIA3
PPFIBP1
PPIC
PPM1B
PPM1G
PPOX
PPP1R12B
PPP1R13L
PPP2CA
PPP2R4
PPP2R5D
PPP3CA
PPP3CB
PPP4R1
PPP5C
PRAME
PRCP
PRDM12
PRDM4
PREB
PREP
PRICKLE4
PRKAB2
PRKACB
PRKAG2
PRKAR2B
PRKCB
PRKCDBP
PRKCE
PRKCI
PRKCQ
PRKCSH
PRKCZ
PRKX
PRLR
PRMT2
PRMT5
PRMT7
PRNP
PROM1
PRPF19
PRPF4
PRPF40A
PRPF40B
PRPF8
PRPS2
PRR5
PRRX1
PRSS23
PRSS27
PRTFDC1
PRX
PSD4
PSEN2
PSMB10
PSMD12
PSMD2
PSMD5
PSME3
PSME4
PSPH
PSRC1
PSTPIP1
PTBP1
PTBP2
PTCD2
PTCH2
PTK2
PTK2B
PTK7
PTMA
PTMS
PTPN12
PTPN18
PTPN3
PTPN7
PTPRA
PTPRCAP
PTPRF
PTPRK
PUM1
PUS7
PVRIG
PXMP2
PYCARD
PYCR1
PYCRL
PYGB
QARS
QKI
QPCT
QSER1
QSOX1
RAB11FIP2
RAB11FIP4
RAB14
RAB15
RAB1A
RAB20
RAB27A
RAB31
RAB3GAP1
RAB3IP
RAB40B
RAB7L1
RABGEF1
RABGGTA
RAC2
RAC3
RAD50
RAD9A
RADIL
RAE1
RALGAPA1
RALGPS1
RALY
RANBP2
RAP2A
RAP2B
RAPH1
RARA
RARS
RARS2
RASAL3
RASSF4
RAVER1
RAVER2
RB1
RB1CC1
RBBP5
RBBP9
RBCK1
RBM15
RBM25
RBM27
RBM28
RBM3
RBM38
RBM4
RBM8A
RBMS1
RCBTB1
RCE1
RCOR2
RCSD1
RDM1
RECQL4
RECQL5
REEP4
REPS1
RER1
REV1
RFC1
RFXANK
RFXAP
RGPD8
RGS10
RGS3
RGS4
RGS5
RGS7
RHBDD3
RHBDF2
RHOA
RHOBTB1
RHOBTB3
RHOC
RHOF
RHOT1
RHOT2
RHOXF1
RIC8B
RIF1
RIMS2
RIN2
RINT1
RIPK1
RIPK4
RLTPR
RNASE1
RNASE3
RNF123
RNF130
RNF135
RNF14
RNF144B
RNF149
RNF187
RNF20
RNF220
RNF26
RNF32
RNF38
RNF40
RNF6
RNFT2
RNPEP
RNPEPL1
RNPS1
ROBO3
ROCK1
ROCK2
ROGDI
ROMO1
ROR1
RPA1
RPA3
RPIA
RPL14
RPL26L1
RPL28
RPL9
RPN1
RPRD2
RPS23
RPS27
RPS6
RPS6KA3
RPS6KA4
RPS6KA5
RPS6KB2
RPS8
RPUSD3
RQCD1
RRAGC
RRBP1
RRP12
RRP9
RSBN1
RSPRY1
RTKN
RUFY4
RUNX1
RUNX3
RUSC1
S100A11
SAE1
SALL1
SALL2
SALL4
SAMD1
[truncated: 742 more rows]

## Sheet: TCGA-Basal vs NBT not DE
AADACL3
ABCA3
ABCA7
ABCB6
ABCC12
ABCC5
ABCD3
ABCG1
ABHD12B
ABI2
ABLIM2
ACE
ACHE
ACIN1
ACSBG1
ACSS1
ACTN1
ACTR1A
ACTR6
ADAM11
ADAM28
ADAMTS12
ADAMTS13
ADAMTS16
ADAMTS2
ADARB1
ADAT2
ADC
ADCY3
ADM
ADNP2
ADO
ADORA3
ADPRHL1
AEBP1
AFAP1
AFF2
AFMID
AFTPH
AGPS
AHDC1
AIF1
AIMP1
AKAP8
AKNA
AKR7A2
AKT2
ALDH16A1
ALDH9A1
ALG12
ALG2
ALLC
ALMS1
ALPK1
ALPL
ALS2
ALS2CR11
AMBRA1
ANAPC1
ANAPC5
ANGEL2
ANGPT2
ANK1
ANK3
ANKLE2
ANKRD10
ANKRD17
ANKRD26
ANKRD28
ANKRD32
ANKRD35
ANKRD36
ANKRD36B
ANKRD44
ANKRD46
ANKRD55
ANKS1A
ANKS3
ANO10
ANTXR1
ANXA2
ANXA4
ANXA7
AP1G1
AP1S2
AP2B1
AP3B2
AP3M1
APAF1
APOBEC3F
APP
ARCN1
ARF3
ARFGAP2
ARFIP2
ARHGAP1
ARHGAP15
ARHGAP17
ARHGAP21
ARHGAP25
ARID4B
ARL1
ARL5A
ARL6IP4
ARL8B
ARMC5
ARMC7
ARMC9
ARMCX2
ARNT
ARSA
ARVCF
ASAP2
ASB12
ASB7
ASL
ATF4
ATF6
ATG16L2
ATG2A
ATG5
ATL3
ATN1
ATP11B
ATP11C
ATP12A
ATP1B1
ATP2A2
ATP2A3
ATP5G2
ATP5J
ATP5SL
ATP6AP2
ATP6V0A2
ATP6V1D
ATP6V1H
ATPAF2
ATR
ATXN10
ATXN2
ATXN7L1
AVIL
B2M
B9D1
BAD
BAHD1
BAI2
BAIAP2
BBS7
BCAR1
BCAT2
BCL2L11
BCL7B
BCLAF1
BCOR
BCORL1
BCR
BICD2
BIRC2
BLOC1S1
BLZF1
BMPR1A
BOD1
BRD1
BRE
BRF1
BRPF3
BSDC1
BTBD10
BTBD2
BTN2A1
BTN3A1
BTNL3
BUD13
C10orf12
C10orf137
C10orf25
C11orf30
C11orf73
C11orf74
C14orf39
C15orf27
C19orf70
C1orf110
C1orf127
C1orf170
C1orf50
C1orf52
C1orf54
C1QTNF3
C2CD3
C2orf49
C2orf68
C2orf76
C3orf38
C3orf52
C3orf58
C4orf27
C4orf33
C5orf42
C5orf51
C6orf118
C6orf141
C9orf114
C9orf116
C9orf117
C9orf85
C9orf91
CACNA2D2
CACNA2D3
CACNB1
CACNB2
CACNG6
CALB1
CALN1
CAMK2B
CAMK2D
CAMK2G
CAMSAP1
CAMTA1
CAND1
CANX
CAPN10
CAPN9
CARD14
CARKD
CASC3
CASP4
CASP7
CASP8
CASZ1
CBFA2T2
CBLB
CBLL1
CBWD1
CBWD5
CBX5
CBY1
CCBP2
CCDC107
CCDC115
CCDC130
CCDC147
CCDC42B
CCDC47
CCDC64B
CCDC88C
CCDC90B
CCDC97
CCL4
CCNB1IP1
CCND3
CCNJL
CCR2
CCS
CD14
CD2BP2
CD300LB
CD4
CD40
CD44
CD47
CD58
CD59
CD79B
CDC16
CDC23
CDC42
CDCA7L
CDH1
CDIPT
CDK10
CDK5RAP2
CDS1
CDS2
CDV3
CEACAM5
CECR2
CEP135
CEP152
CEP164
CEP192
CEP350
CERKL
CFHR3
CGB
CGB2
CGB8
CHCHD7
CHD3
CHD8
CHGB
CHID1
CHKA
CHMP2A
CHRNA1
CHST1
CHST8
CHSY1
CHTF8
CIAO1
CIB3
CIDEB
CINP
CITED4
CIZ1
CLASP1
CLCN3
CLCNKB
CLDN2
CLDND1
CLEC11A
CLEC16A
CLEC4M
CLINT1
CLPX
CLTC
CLU
CLUAP1
CMIP
CMTM4
CMTM5
CNGA1
CNGB3
CNN2
CNN3
CNNM2
CNOT1
CNOT2
CNOT4
CNPY4
CNTLN
CNTROB
COASY
COBL
COG4
COIL
COL18A1
COL28A1
COL6A2
COL6A3
COLEC11
COMT
COPB1
COPS8
CORO2A
COX11
COX4I1
COX6B2
CPA6
CPNE3
CPS1
CPSF3L
CPSF7
CRAT
CREB3L4
CREBZF
CRIP2
CRISP2
CRISPLD2
CRKL
CRYGS
CRYZ
CSF1R
CSGALNACT2
CSNK1D
CSNK1E
CSNK1G1
CSRNP2
CSRP2BP
CTAGE5
CTBP2
CTBS
CTCF
CTNNB1
CTNND1
CTNND2
CTSL1
CUL4B
CWC22
CWF19L1
CXorf40A
CXorf56
CXXC1
CYB561D2
CYB5B
CYLD
CYP19A1
CYP2A7
CYP39A1
DAD1
DAPK2
DCAF10
DCAF6
DCP1B
DCP2
DCTN2
DCUN1D2
DDHD2
DDIT3
DDX19B
DDX23
DDX31
DDX42
DDX43
DDX59
DDX6
DECR1
DEF8
DENND1A
DENND2D
DEPDC4
DEPDC5
DERL2
DFNB31
DGCR2
DGCR6
DGCR8
DGKA
DGKG
DHCR24
DHPS
DHX15
DHX30
DHX32
DHX38
DHX40
DIAPH2
DIO1
DIP2A
DIP2B
DIRC2
DIS3L2
DLD
DLG1
DMAP1
DMPK
DMTF1
DMWD
DMXL2
DNAH2
DNAJA4
DNAJB12
DNAJB5
DNAJC13
DNAJC14
DNAJC19
DNAJC4
DNAJC8
DNM3
DNPEP
DNTT
DOC2A
DOCK2
DOCK5
DPF3
DPH5
DPP6
DPPA3
DPY19L3
DPY19L4
DSCR3
DSTYK
DTNA
DUSP15
DUSP7
DUT
DYNC1I2
DYRK1A
DYRK1B
DYSF
DZIP1
EAF1
EARS2
ECM1
EDC3
EDEM1
EDEM3
EDF1
EEF1B2
EFCAB4A
EFHC2
EFR3A
EFS
EFTUD1
EGFR
EHMT1
EIF2B1
EIF2B3
EIF3D
EIF3E
EIF3G
EIF3J
EIF4G2
EIF4H
ELAC2
ELF5
ELK4
ELMO1
ELMO2
ELMO3
ELP2
ENPP3
EP400NL
EPB41
EPHB1
EPS8L1
ERBB2
ERBB3
ERC1
ERC2
ERCC1
ERCC3
ERI2
ERICH1
ERP29
ESF1
ESPNL
ESRRG
ETS1
ETV3
EXD3
EXOC2
EXOC4
EXOC7
EXOSC10
EYA2
FAHD2A
FAM102A
FAM111A
FAM114A1
FAM115C
FAM120A
FAM120C
FAM122C
FAM124A
FAM126B
FAM131A
FAM132A
FAM134A
FAM134C
FAM135A
FAM156A
FAM173B
FAM177A1
FAM188B
FAM20A
FAM20B
FAM21B
FAM53C
FAM65B
FAM76B
FAM98B
FAM98C
FAS
FASTKD2
FASTKD5
FAT1
FBXL12
FBXL15
FBXL2
FBXO11
FBXO32
FBXO39
FBXO42
FBXO44
FBXO7
FBXW5
FES
FETUB
FGD3
FGD6
FGF13
FGFR1OP2
FGFR4
FHAD1
FHL2
FHOD1
FIG4
FIS1
FKBP15
FKBP7
FKBP9
FKTN
FLII
FLNA
FLNB
FLOT2
FMO1
FNBP1
FNDC3B
FOLH1
FOSL2
FOXA3
FOXJ2
FPGS
FRK
FRMD3
FSD2
FTSJ3
FUBP3
FUK
FUT8
FUZ
FXR2
FXYD6
FZR1
G3BP2
G6PC3
GABRB2
GABRB3
GAK
GALK2
GALNT3
GALT
GAPVD1
GAS2L1
GBA2
GBF1
GCDH
GCNT1
Gene Name
GFM1
GGCX
GGT1
GGT7
GGTLC1
GGTLC2
GJA5
GLA
GLIS3
GLP1R
GLRA2
GLRX
GLYR1
GOLGA2
GOLGA4
GOLIM4
GOLM1
GOLPH3L
GOSR2
GPBP1L1
GPD2
GPM6B
GPN2
GPNMB
GPR1
GPR107
GPR110
GPR125
GPR157
GPR160
GPR78
GRAP2
GRB10
GRHPR
GRIA2
GRIK2
GRIN1
GRIN2A
GRIN3A
GRIP1
GSDMB
GSPT1
GSTA4
GSTT1
GTDC1
GTF2F1
GTF2I
GTF3C3
GTF3C4
GTPBP10
GUSB
H1F0
H2AFV
H3F3B
H3F3C
HAGH
HAND2
HARS
HARS2
HDAC11
HDAC6
HDAC9
HEATR6
HECTD3
HELB
HEPH
HERC4
HEXA
HIATL2
HINFP
HINT1
HINT2
HIP1R
HIRA
HKR1
HMG20A
HMGCR
HMGXB4
HNF1B
HNRNPA1
HNRNPA1L2
HNRNPH1
HNRNPH3
HPS1
HSD17B12
HSD17B14
HSD17B7P2
HSF2
HSFX1
HSPA2
HSPA4L
HTRA3
ICA1
ICAM4
ID2
IDE
IDH3A
IDH3B
IER3
IFI16
IFI27L1
IFITM3
IFT122
IFT172
IFT52
IFT74
IFT80
IFT81
IGFBP2
IGFBP7
IGHMBP2
IL15RA
IL17RE
IL1RAP
IL24
ILDR1
ILVBL
IMP3
INADL
INF2
ING2
ING4
INPP4A
INPP5B
INSR
INTS5
INTS6
INTS9
IPO5
IPO7
IRAK1BP1
IRF2BP1
IRF4
IRF6
IRX5
ISLR
ITFG3
ITGA10
ITGA4
ITGA6
ITGB1BP2
ITGB4
ITGB6
ITGB8
ITIH1
JMJD8
JSRP1
KATNB1
KCNA4
KCNC2
KCNC3
KCNC4
KCNE3
KCNH7
KCNMB3
KCNN3
KDM3A
KDM4C
KIAA0100
KIAA0195
KIAA0196
KIAA0391
KIAA0556
KIAA0586
KIAA0922
KIAA1257
KIAA1429
KIAA1468
KIAA1522
KIAA1731
KIAA1967
KIF2A
KIF6
KIF9
KIFC3
KLHL18
KLHL22
KLK11
KLK12
KPNA6
KRBA1
KRR1
KRT17
KRT5
KSR1
LARP1
LARP4
LARP7
LARS
LARS2
LCA5L
LDB1
LDLRAD3
LGALS8
LGMN
LHX4
LIG4
LIMD1
LIMS1
LITAF
LLGL1
LMF1
LMNA
LMTK3
LPAR3
LPHN2
LPIN1
LRCH3
LRP3
LRRC23
LRRC34
LRRC37A3
LRRK1
LSAMP
LSP1
LSS
LTB4R
LTF
LUC7L
LUC7L3
LY75
LY9
LYG2
LYNX1
LYPD3
LYPD4
LYPLAL1
LYRM2
LYRM4
LZIC
LZTR1
MAFG
MAG
MAGED2
MAGI3
MAML1
MANBA
MANBAL
MAP1LC3A
MAP3K9
MAPK1
MAPK14
MAPK8
MAPK9
MAPKAP1
MARCH10
MARCH6
MARK3
MAX
MBD1
MBD2
MBD3
MBP
MBTD1
MBTPS2
MCCC1
MCF2
MCM3AP
MCOLN3
MCTP2
MDH1
MDH1B
MDM2
MECR
MED1
MED12L
MED16
MED24
MED28
MED29
MED6
MEF2D
MEIS3
MEPCE
METAP1
METAP2
METTL3
METTL9
MFF
MFSD11
MFSD6
MGAT1
MGAT4A
MIA3
MIB2
MID1
MIPOL1
MIS12
MITD1
MKKS
MKL1
MLLT10
MLXIP
MMS19
MORC4
MPP1
MPP3
MR1
MRI1
MRPL27
MRPL30
MRPL35
MRPL40
MRPL49
MRPL50
MRPS18C
MRPS25
MRRF
MSI2
MSL1
MSL2
MT1E
MTHFD1
MTHFD2L
MTHFSD
MTMR7
MTR
MTRR
MUC4
MVK
MYC
MYH9
MYNN
MYO15A
MYO18A
MYO1B
MYO6
NAAA
NADK
NAF1
NALCN
NAMPT
NAP1L1
NAPA
NAPEPLD
NAT1
NBAS
NBEAL2
NBPF10
NCKAP5
NCOA3
NCOA7
NCOR2
NDRG4
NDUFA10
NDUFA5
NDUFB5
NDUFS1
NDUFV1
NDUFV3
NEBL
NECAP2
NEDD1
NEK6
NELL1
NFASC
NFATC1
NFATC2IP
NFATC3
NFIB
NFIX
NFKB1
NFKBIA
NGDN
NGFRAP1
NGLY1
NHEJ1
NID2
NIN
NIPAL3
NIT1
NKX2-1
NLRP10
NMD3
NME3
NME6
NME7
NOC3L
NOL3
NOL8
NOM1
NOP14
NOS2
NOTCH2
NPAT
NPFFR2
NPNT
NQO2
NR2F2
NRP2
NSD1
NSMAF
NSMCE1
NSUN7
NT5C
NTAN1
NTN1
NTRK3
NUB1
NUCB1
NUCB2
NUDT15
NUDT2
NUDT21
NUDT8
NUFIP1
NUP214
NUP54
NUP98
NUPR1
OAT
OAZ1
OBSL1
OCRL
OFD1
OGDH
OGFOD2
OGG1
OLFM1
OMA1
OPHN1
OPTN
ORAOV1
ORMDL1
OSBPL6
OSMR
OSR1
OSR2
OVOL2
OXR1
PAAF1
PACS2
PAFAH1B2
PAK6
PANK2
PANK4
PAPOLG
PARD3
PARK7
PART1
PBXIP1
PCBP3
PCCB
PCDH11X
PCGF3
PCIF1
PCK2
PCMTD1
PCNXL2
PCSK6
PCYOX1L
PDCL
PDDC1
PDE4B
PDE4D
PDE4DIP
PDE6B
PDE9A
PDHB
PDLIM5
PDLIM7
PDP1
PDSS2
PEA15
PEBP4
PEF1
PEG3
PELI1
PELI3
PEX1
PEX10
PEX26
PEX5
PEX5L
PFDN1
PGBD2
PGS1
PHF11
PHF12
PHF21B
PHF23
PHF8
PHLDB3
PHPT1
PHYHIPL
PI4K2A
PIGF
PIGQ
PIGT
PIK3C3
PIK3CB
PILRB
PIM1
PIP5K1C
PITPNC1
PITX3
PKNOX1
PKP1
PKP4
PLA2G4E
PLCB2
PLCB4
PLCG1
PLD1
PLEKHA1
PLEKHA6
PLEKHB2
PLEKHG4
PLP1
PLS3
PLSCR3
PLXNA2
PLXNB2
PMEPA1
PMS1
PMS2
PMS2CL
PNPO
PODNL1
PODXL
POLDIP3
POLR1E
POLR2J4
POLR3B
POLR3E
POM121C
POMGNT1
POMT1
PON2
POPDC3
POT1
POU6F2
PPA2
PPAPDC1B
PPCS
PPEF1
PPFIA1
PPFIBP2
PPHLN1
PPIC
PPIL2
PPIL4
PPM1B
PPM1H
PPP1R1B
PPP1R7
PPP2CA
PPP2R2D
PPP2R3A
PPP2R5C
PPP2R5E
PPP3CA
PPP4R1
PPP4R2
PPT1
PQLC1
PRDM1
PRDM4
PRELID2
PRKACB
PRKAG2
PRKAR2A
PRKCB
PRKCD
PRKD3
PRL
PRLR
PRMT2
PRMT5
PRMT6
PRMT7
PROM1
PROM2
PROX2
PRPF38B
PRR13
PRRG2
PRRT2
PRSS23
PRSS36
PSAP
PSD4
PSMC5
PSMC6
PSMD6
PSME1
PSMF1
PSTK
PTGS2
PTK2B
PTPDC1
PTPLAD2
PTPN18
PTPN3
PTPRD
PTPRN2
PUM2
PUS3
PUS7L
PVRIG
PXMP2
PZP
RAB11A
RAB11B
RAB11FIP1
RAB11FIP3
RAB15
RAB22A
RAB4B
RABGAP1L
RABGEF1
RABGGTA
RABL5
RAI1
RAP1A
RAP1GDS1
RAPH1
RARG
RARS2
RASA2
RASGEF1B
RASL10B
RBBP6
RBBP8
RBCK1
RBM19
RBM23
RBM25
RBM26
RBM33
RBM41
RBM4B
RBMS1
RBMX
RC3H2
RD3
RDX
RECQL5
REEP3
RELA
REXO1
RFFL
RFNG
RFT1
RFX1
RGMA
RGS11
RGS9
RHD
RHOC
RHOV
RIBC1
RIC8A
RIF1
RIMS1
RIN1
RIN2
RLF
RMND1
RMND5A
RNASEH2C
RNF128
RNF165
RNF212
RNF216
RNFT1
RNPEPL1
ROBO2
ROR2
RP9P
RPAIN
RPAP1
RPAP3
RPF1
RPH3A
RPL14
RPL18
RPL27
RPL31
RPL32
RPL35A
RPL36
RPL5
RPL7
RPL9
RPLP0
RPP30
RPS10
RPS24
RPS9
RPSA
RRN3
RRP7B
RSAD1
RSPRY1
RSRC2
RTN3
RUFY3
RWDD2B
RWDD3
S100A13
S100B
SAFB2
SAMD12
SAMM50
SARDH
SARS
SBF1
SCAMP2
SCAP
SCD5
SCFD1
SCHIP1
SCMH1
SCOC
SCRN1
SCYL3
SDAD1
SDCBP
SDCCAG8
SDF2
SDHA
SDK2
SDR39U1
SEC11A
SEC22A
SEC23IP
SEC24C
SELPLG
SEMA4B
SEMA4F
SEMA6C
SENP6
SEP15
SEPT11
SEPT4
SEPT8
SERAC1
SERF1A
SERPINB5
SERTAD2
SETD4
SETD6
SF1
SF3B1
SFXN5
SGIP1
SGMS1
SGSM3
SH2B1
SH3BP2
SH3KBP1
SH3PXD2A
SHF
SIAH1
SIGIRR
SIN3B
SIPA1L1
SIRPB1
SIX5
SLC11A2
SLC12A2
SLC12A3
SLC13A4
SLC14A1
SLC16A14
SLC18A1
SLC19A2
SLC1A2
SLC1A4
SLC20A2
SLC24A6
SLC25A3
SLC25A35
SLC25A37
SLC25A45
SLC26A10
SLC26A2
SLC29A1
SLC29A3
SLC2A11
SLC2A14
SLC2A5
SLC2A9
SLC35A3
SLC35B3
SLC35B4
SLC35D2
SLC35F3
SLC35F5
SLC38A10
SLC39A10
SLC39A14
SLC39A8
SLC3A1
SLC41A3
SLC44A1
SLC5A12
SLC5A7
SLC5A9
SLC6A6
SLC7A6
SLC9A1
SLCO1A2
SLCO2A1
SLCO2B1
SLITRK2
SMAP2
SMARCA5
SMARCAD1
SMARCD1
SMARCD3
SMCR7L
SMEK1
SMG1
SMTN
SMU1
SMUG1
SNAPC4
SNCAIP
SNF8
SNHG11
SNHG5
SNRNP35
SNRNP70
SNTB1
SNUPN
SNW1
SNX12
SNX14
SNX17
SNX24
SNX32
SNX5
SNX6
SOD2
SORBS2
SORT1
SOS1
SOX15
SP100
SP110
SP140L
SPACA3
SPAG16
SPARC
SPATA22
SPATA5L1
SPDYE2
SPEG
SPHK2
SPIN2B
SPIRE1
SPOCK1
SPON2
SPPL2B
SPPL3
SPRR1A
SPRR3
SPRY3
SPSB3
SPTBN4
SPTLC1
SQSTM1
SRBD1
SRCAP
SREBF1
SRI
SRP68
SRRM1
SSBP3
SSBP4
SSFA2
SSH1
SSH2
SSR3
ST3GAL6
ST6GAL1
ST7
STAG3L1
STARD3
STAT2
STAT3
STIM1
STK16
STK40
STMN4
STOML1
STXBP4
STXBP5
SUDS3
SUFU
SULF2
SUPT6H
SUPT7L
SUV420H1
SYCP1
SYCP3
SYN3
SYNGR1
SYNJ2
SYT6
SYTL1
TACC2
TACR2
TAF15
TAF1C
TAF8
TAOK2
TAOK3
TAX1BP1
TBC1D16
TBC1D2
TBC1D22A
TBC1D23
TBC1D8
TBC1D8B
TBL1X
TBP
TBX18
TBXAS1
TC2N
TCEA2
TCEAL8
TCHP
TCP11L1
TDRD7
TECR
TERF1
TET2
TEX264
TF
TFAP2C
TFB1M
TFEB
TFIP11
TGFBR1
THAP3
THAP9
THEM4
THEM5
THPO
THUMPD2
TIA1
TIAL1
TIMM22
TKT
TKTL1
TLE3
TM2D3
TM4SF1
TM9SF1
TM9SF3
TMC4
TMED5
TMEM109
TMEM11
TMEM110
TMEM120A
TMEM126B
TMEM127
TMEM131
TMEM132D
TMEM136
TMEM159
TMEM164
TMEM169
TMEM17
TMEM170A
TMEM176B
TMEM181
TMEM182
TMEM184A
TMEM184B
TMEM187
TMEM19
TMEM219
TMEM30A
TMEM31
TMEM41B
TMEM53
TMEM56
TMEM63A
TMEM67
TNC
TNFAIP8
TNFRSF11A
TNFRSF14
TNFRSF19
TNFRSF1A
TNFRSF21
TNK2
TNNT1
TNRC18
TNS3
TOM1
TOM1L1
TOMM70A
TOP2B
TP53
TP53I3
TP53INP1
TP73
TPCN2
TPD52L1
TPTE
TPTE2
TRA2A
TRAF3IP2
TRAFD1
TRAPPC10
TRAPPC2
TRAPPC2L
TRDMT1
TRIM2
TRIM22
TRIM36
TRIM45
TRIM48
TRIM7
TRIP10
TRIP12
TRMT2B
TRPC4AP
TSC2
TSEN2
TSHR
TSNARE1
TSNAX
TSPAN14
TSPAN18
TSPAN8
TSSC4
TTC39A
TTLL1
TTLL5
TTLL9
TUB
TUBA1A
TUBB2A
TUBB2B
TUBB6
TUBGCP2
TULP1
TUSC3
TWF1
TXLNB
TYROBP
UBB
UBE2D3
UBE2E3
UBE2G2
UBE2H
UBE2Z
UBL7
UBP1
UBQLN1
UBTF
UGT2B4
UHRF2
UNC119
UNC45A
UNC5D
UPF3A
UPK3A
UPRT
USP13
USP16
USP25
USP28
USP3
USP42
USP45
USP46
USP54
UTP20
UXT
VAMP7
VAPB
VAV3
VIPR2
VMAC
VPS16
VPS25
VPS29
VPS33A
VPS35
VPS37C
VPS4B
VPS53
VPS54
VPS8
VRK3
VSNL1
VTI1A
WAC
WAPAL
WBP2
WBP5
WDR13
WDR26
WDR41
WDR45
WDR61
WDR70
WDR72
WDR90
WIPF1
WIPI1
WNK1
WRB
WTAP
WWC1
WWOX
WWP2
XAGE1D
XPNPEP3
XRN2
XRRA1
YAF2
ZAN
ZBTB10
ZBTB11
ZBTB41
ZBTB46
ZC3H11A
ZC3HAV1
ZC3HAV1L
ZCCHC11
ZCCHC2
ZDHHC11
ZDHHC14
ZDHHC4
ZDHHC7
ZDHHC8
ZFAND1
ZFAND6
ZFP30
ZFP82
ZFR
ZFYVE19
ZKSCAN2
ZKSCAN5
ZMIZ1
ZMYM2
ZMYM5
ZMYND12
ZMYND8
ZNF138
ZNF142
ZNF148
ZNF185
ZNF195
ZNF208
ZNF23
ZNF263
ZNF274
ZNF275
ZNF283
ZNF324
ZNF334
ZNF335
ZNF33A
ZNF362
ZNF410
ZNF414
ZNF415
ZNF438
ZNF443
ZNF454
ZNF462
ZNF467
ZNF470
ZNF507
ZNF514
ZNF519
ZNF532
ZNF534
ZNF541
ZNF549
ZNF572
ZNF580
ZNF599
ZNF600
ZNF618
ZNF627
ZNF638
ZNF644
ZNF683
ZNF708
ZNF720
ZNF75A
ZNF76
ZNF77
ZNF789
ZNF793
ZNHIT2
ZP1
ZRANB2
ZSCAN2
ZSWIM1

## Sheet: ExonArray - TNBC vs NBT
Gene Name
TNMD
"MARCH1"
"SEPT2"
"SEPT3"
"SEPT5"
"SEPT6"
"MARCH7"
"SEPT8"
"SEPT9"
"SEPT10"
A2M
A2ML1
AADAC
AAK1
AARS2
AASDHPPT
AATF
ABCA1
ABCA10
ABCA4
ABCA6
ABCA8
ABCA9
ABCB10
ABCB4
ABCC10
ABCC4
ABCC9
ABCD3
ABHD10
ABHD12
ABHD17AP2
ABHD17B
ABHD17C
ABHD4
ABHD5
ABI3BP
ABLIM1
ABLIM3
ABR
ABRACL
AC004166.7
AC004381.6
AC004894.2
AC004967.8
AC005037.3
AC007383.6
AC010969.1
AC016683.6
AC026271.5
AC034193.5
AC068491.1
AC073072.5
AC073346.2
AC074391.1
AC129778.2
ACACB
ACADS
ACADVL
ACAP1
ACBD5
ACHE
ACIN1
ACO1
ACO2
ACOT11
ACOT7
ACOX2
ACP2
ACP5
ACSF2
ACSL1
ACSL4
ACSS2
ACTL6A
ACTN4
ACTR2
ACVR1B
ACVR1C
ACVR2A
ACVRL1
ADAD1
ADAM12
ADAM15
ADAM17
ADAM19
ADAM22
ADAM28
ADAM32
ADAM33
ADAM8
ADAM9
ADAMDEC1
ADAMTS1
ADAMTS12
ADAMTS15
ADAMTS2
ADAMTS3
ADAMTS4
ADAMTS5
ADAMTS6
ADAMTS9
ADAP2
ADAR
ADARB1
ADAT1
ADAT2
ADCK2
ADCY3
ADCY5
ADCY7
ADCYAP1R1
ADD2
ADD3
ADH1B
ADM2
ADORA3
ADPGK
ADRA1A
ADRA2A
ADRB2
ADRBK1
ADSS
AEBP1
AEBP2
AFAP1
AFAP1L1
AFAP1L2
AFF1
AFF4
AFMID
AFTPH
AGAP1
AGAP10
AGAP3
AGAP8
AGBL5
AGK
AGL
AGMAT
AGO2
AGPAT3
AGPAT4
AGPAT6
AGRN
AGTPBP1
AGTR1
AGTRAP
AHCY
AHCYL1
AHI1
AHNAK
AHR
AHRR
AIF1
AIFM1
AIM2
AIMP2
AK1
AK9
AKAP1
AKAP12
AKAP13
AKAP8L
AKNA
AKR1A1
AKR7A2
AL445665.1
ALB
ALCAM
ALDH18A1
ALDH1A2
ALDH1B1
ALDH1L1
ALDH1L2
ALDH2
ALDH5A1
ALDH7A1
ALDH9A1
ALG1
ALG10
ALG10B
ALG12
ALG3
ALG5
ALG6
ALKBH5
ALKBH8
ALMS1
ALOX5AP
ALPK1
ALPK2
ALPK3
ALPL
ALS2
ALS2CR8
ALYREF
AMDHD2
AMICA1
AMMECR1
AMOT
AMOTL2
AMPD2
AMPD3
AMPH
AMY1B
AMZ2P1
ANAPC11
ANAPC15
ANGEL1
ANGPTL2
ANGPTL4
ANK2
ANK3
ANKIB1
ANKRD11
ANKRD16
ANKRD2
ANKRD20A5P
ANKRD22
ANKRD26
ANKRD27
ANKRD30A
ANKRD30B
ANKRD36B
ANKRD36C
ANKRD40
ANKRD42
ANKRD44
ANKZF1
ANLN
ANO2
ANO6
ANO9
ANPEP
ANTXR1
ANTXR2
ANXA1
ANXA4
ANXA5
AOAH
AOC2
AOC3
AOX1
AP000662.9
AP002414.1
AP1B1
AP1S1
AP1S2
AP2S1
AP3B1
AP4B1
AP4E1
APAF1
APBB1IP
APEH
APEX2
APH1A
APITD1
APLP2
APOA1BP
APOB
APOBEC3B
APOBR
APOC1
APOE
APOLD1
APRT
AQP7
AQP7P1
AQP7P2
AQP7P3
AQP7P4
AQP9
AQPEP
ARAF
ARAP1
ARAP3
ARC
ARCN1
AREG
ARF3
ARF5
ARFGAP2
ARFGEF1
ARFGEF2
ARG2
ARHGAP1
ARHGAP11A
ARHGAP11B
ARHGAP15
ARHGAP18
ARHGAP20
ARHGAP24
ARHGAP28
ARHGAP30
ARHGAP31
ARHGAP4
ARHGAP6
ARHGAP9
ARHGEF12
ARHGEF15
ARHGEF19
ARHGEF28
ARHGEF3
ARHGEF39
ARHGEF6
ARHGEF7
ARID1B
ARID2
ARID4A
ARID5A
ARID5B
ARIH1
ARL3
ARL5B
ARL6IP1
ARL8A
ARMC1
ARMC8
ARMCX5
ARMCX6
ARNT2
ARPC2
ARPC3
ARPC5
ARRB1
ARRDC1
ARSA
ARSB
ARSD
ART3
ARV1
ASAH1
ASAH2
ASAH2B
ASAP1
ASB11
ASB13
ASB18
ASB6
ASCC2
ASCC3
ASF1B
ASH1L
ASH2L
ASNA1
ASNS
ASPA
ASPM
ASPSCR1
ASTE1
ASTN1
ASXL1
ASXL2
ATAD2
ATAD3B
ATAD5
ATF3
ATF4
ATF5
ATF7IP
ATG13
ATG2A
ATG3
ATG4C
ATG7
ATIC
ATM
ATOH8
ATOX1
ATP11A
ATP11C
ATP1A1
ATP1A2
ATP1A4
ATP2A2
ATP2A3
ATP2B4
ATP2C1
ATP2C2
ATP5C1
ATP5G1
ATP5G2
ATP5G3
ATP5H
ATP5J
ATP6AP1
ATP6AP2
ATP6V0D1
ATP6V0E2
ATP6V1B2
ATP6V1F
ATP6V1H
ATP8B2
ATP8B3
ATP8B4
ATPIF1
ATRAID
ATRN
AUH
AUNIP
AUP1
AURKA
AURKAPS1
AURKB
AVL9
AVPR2
AXL
AZI1
AZIN1
B3GALNT1
B3GALNT2
B3GALTL
B3GNT2
B3GNTL1
B4GALT4
BABAM1
BACE2
BAG1
BANF1
BANP
BARD1
BAX
BAZ1A
BAZ1B
BAZ2A
BCAS2
BCAS3
BCAT1
BCDIN3D
BCL10
BCL11A
BCL2
BCL2L12
BCL2L2
BCL6
BCL6B
BCL7B
BCL7C
BCOR
BDKRB1
BDKRB2
BEND3
BEND4
BEX4
BGN
BHLHE22
BIN2
BIRC5
BLM
BLOC1S1
BLOC1S6
BMP2
BMP2K
BMP4
BMP6
BMPER
BMPR2
BMS1
BMX
BNC2
BNIP3L
BOD1L1
BOLA1
BOLA2
BOLA2B
BOLA3
BORA
BPHL
BPNT1
BRAF
BRCA2
BRCC3
BRD3
BRD7
BRE
BRI3
BRI3BP
BRIP1
BRIX1
BRMS1
BSCL2
BSDC1
BTBD1
BTF3
BTF3L4
BTG1
BTG2
BTK
BTN3A1
BTN3A2
BTN3A3
BTNL9
BTRC
BUB1
BUB1B
BUB3
C10orf68
C10orf76
C10orf88
C11orf24
C11orf31
C11orf49
C11orf73
C11orf80
C11orf82
C11orf96
C12orf39
C12orf4
C12orf49
C12orf5
C12orf57
C12orf73
C13orf45
C14orf180
C14orf183
C14orf80
C15orf62
C16orf13
C16orf45
C16orf58
C16orf59
C16orf62
C16orf89
C17orf103
C17orf62
C17orf75
C18orf21
C18orf54
C18orf56
C19orf12
C19orf38
C19orf40
C19orf48
C19orf53
C19orf60
C1orf106
C1orf112
C1orf131
C1orf162
C1orf172
C1orf198
C1orf21
C1orf43
C1orf50
C1orf74
C1orf85
C1QA
C1QB
C1QC
C1QTNF6
C1R
C1S
C20orf112
C20orf194
C20orf24
C21orf58
C21orf91
C22orf28
C22orf46
C2CD2
C2CD4B
C2CD5
C2orf68
C3
C3AR1
C3orf17
C3orf67
C4orf21
C4orf32
C4orf46
C5AR1
C5orf15
C5orf22
C5orf42
C6orf106
C6orf170
C6orf62
C6orf70
C6orf89
C7orf10
C7orf41
C7orf50
C7orf63
C8orf59
C9orf3
C9orf41
C9orf91
CA13
CA4
CA5BP1
CABIN1
CABLES2
CACHD1
CACNA1G
CACNA1H
CACNA2D1
CACNB3
CACUL1
CACYBP
CAD
CALCOCO1
CALCRL
CALD1
CALM2
CALML6
CALR
CAMK1
CAMK2G
CAMKV
CAMSAP2
CAMTA1
CAND1
CANT1
CANX
CAPG
CAPN1
CAPN2
CAPN7
CAPNS1
CAPRIN1
CAPZA1
CARHSP1
CARM1
CASC3
CASC5
CASK
CASP12
CASP2
CASQ2
CAST
CASZ1
CAT
CAV1
CBFB
CBL
CBLB
CBX3
CBX4
CBY1
CCBE1
CCBP2
CCDC102B
CCDC112
CCDC115
CCDC132
CCDC134
CCDC136
CCDC138
CCDC14
CCDC150
CCDC155
CCDC159
CCDC167
CCDC170
CCDC171
CCDC18
CCDC23
CCDC3
CCDC33
CCDC34
CCDC41
CCDC58
CCDC6
CCDC66
CCDC69
CCDC77
CCDC80
CCDC85A
CCDC88C
CCDC9
CCL14
CCL2
CCL3
CCNA2
CCNB1
CCNB2
CCNC
CCND1
CCNE1
CCNE2
CCNF
CCNG2
CCNI
CCNJ
CCR1
CCR2
CCR4
CCR6
CCR8
CCS
CCSAP
CCT4
CCZ1
CCZ1B
CD151
CD180
CD2
CD226
CD24P4
CD27
CD276
CD2AP
CD300C
CD300LF
CD300LG
CD36
CD37
CD38
CD3D
CD4
CD40
CD44
CD5
CD52
CD55
CD59
CD6
CD72
CD74
CD80
CD84
CD86
CD8A
CD93
CD97
CD99L2
CDAN1
CDC123
CDC20
CDC25A
CDC25B
CDC25C
CDC40
CDC42
CDC42EP2
CDC42SE1
CDC42SE2
CDC45
CDC6
CDC7
CDCA2
CDCA3
CDCA5
CDCA7
CDCA7L
CDCA8
CDH1
CDH11
CDH2
CDH23
CDH4
CDH5
CDK1
CDK11A
CDK12
CDK19
CDK2
CDK5
CDK5RAP2
CDK5RAP3
CDK9
CDKL5
CDKN1C
CDKN2A
CDKN3
CDO1
CDR1
CDS1
CDT1
CDV3
CECR1
CELF3
CELSR1
CELSR2
CENPA
CENPC1
CENPE
CENPF
CENPH
CENPI
CENPJ
CENPK
CENPL
CENPM
CENPN
CENPO
CENPP
CENPQ
CENPW
CEP128
CEP152
CEP164
CEP192
CEP250
CEP290
CEP350
CEP44
CEP55
CEP78
CEP85
CEP85L
CERS2
CERS6
CFD
CFL2
CFLAR
CGB7
CGNL1
CHAF1A
CHAF1B
CHAT
CHCHD2P2
CHD1
CHD1L
CHD2
CHD3
CHD4
CHEK1
CHEK2
CHIC2
CHID1
CHM
CHML
CHMP2B
CHMP4B
CHMP4C
CHRDL1
CHRFAM7A
CHRM3
CHRNA1
CHRNE
CHST10
CHST11
CHST13
CHST7
CHTF18
CHTF8
CHURC1-FNTB
CIB1
CIDEA
CIDEB
CIDEC
CIDECP
CIITA
CINP
CIRBP
CIT
CIZ1
CKAP2
CKAP2L
CKAP4
CKAP5
CKS1BP6
CKS2
CLASP2
CLCN2
CLCN3
CLCN6
CLDN10
CLDN5
CLDND1
CLEC14A
CLEC17A
CLEC1A
CLEC3B
CLEC7A
CLECL1
CLIC6
CLIP2
CLIP3
CLIP4
CLMN
CLMP
CLN6
CLPSL1
CLPTM1L
CLPX
CLSPN
CLSTN1
CLSTN2
CLTC
CMAHP
CMAS
CMKLR1
CMPK1
CMPK2
CMTM1
CMTM6
CNFN
CNIH2
CNKSR1
CNN1
CNOT11
CNOT6
CNOT6L
CNPY2
CNPY3
CNR1
CNRIP1
CNST
CNTLN
CNTRL
CNTROB
COA1
COA6
COBLL1
COG2
COG4
COG8
COL10A1
COL11A1
COL12A1
COL14A1
COL15A1
COL17A1
COL1A1
COL1A2
COL23A1
COL3A1
COL4A1
COL4A2
COL4A4
COL4A6
COL5A1
COL5A2
COL6A1
COL6A2
COL6A3
COL6A6
COL8A1
COLGALT1
COMMD2
COMMD3
COMMD4
COMMD7
COMMD8
COMMD9
COMP
COPA
COPG1
COPS5
COPZ2
COQ10A
COQ2
COQ4
COQ5
COQ9
CORO1A
CORO1B
CORO1C
CORO2A
CORO2B
CORO6
COTL1
COX20
COX5A
COX6B1
COX7A1
COX7A2
COX8A
CPA3
CPB2
CPD
CPNE2
CPQ
CPSF3
CPT1A
CPT2
CPVL
CPXM1
CR1
CREB3L4
CREB5
CREBBP
CRELD2
CRHBP
CRIP3
CRIPT
CRISPLD2
CRK
CRKL
CRTAP
CRTC2
CRY2
CSDE1
CSE1L
CSF1
CSF1R
CSF2
CSF3
CSK
CSN1S1
CSNK2A2
CSRNP1
CSRP1
CSRP2BP
CSTB
CSTF1
CSTF2
CTAGE5
CTBP2
CTD-2369P2.10
CTDNEP1
CTDSP1
CTHRC1
CTIF
CTNNBIP1
CTNNBL1
CTNND1
CTPS1
CTPS2
CTSA
CTSB
CTSC
CTSD
CTSG
CTSH
CTSL1
CTSZ
CTTN
CTTNBP2
CTU2
CUL2
CUL4B
CUL5
CWC25
CWF19L1
CWF19L2
CXCL1
CXCL10
CXCL11
CXCL12
CXCL13
CXCL2
CXCL3
CXCL6
CXCL9
CXCR2
CXCR3
CXCR7
CXorf21
CXorf40A
CXorf56
CXXC1
CYB561
CYB561A3
CYBB
CYFIP2
CYGB
CYP1A1
CYP1A2
CYP3A5
CYP46A1
CYR61
CYSLTR1
CYSTM1
CYTH2
CYTH3
CYTH4
DAB2
DAB2IP
DACH1
DACT1
DACT2
DAG1
DAPK1
DAPK2
DARC
DARS2
DAZAP2
DBF4
DBI
DBN1
DBNDD1
DBNL
DBX2
DCAF11
DCAF12
DCAF13
DCAF15
DCAF4
DCAF5
DCAF7
DCAF8
DCBLD2
DCHS1
DCK
DCLRE1A
DCLRE1C
DCPS
DCUN1D4
DCXR
DDR2
DDRGK1
DDX10
DDX11
DDX12P
DDX23
DDX26B
DDX27
DDX42
DDX52
DDX55
DDX56
DDX58
DDX59
DDX60
DDX60L
DECR1
DEDD
DEF6
DEFB103B
DEFB132
DEK
DENND1B
DENND1C
DENND3
DENND4B
DENND5A
DENR
DEPDC1
DEPDC1B
DEPDC5
DEPDC7
DERA
DERL3
DESI2
DGCR6
DGCR6L
DGKA
DGKK
DGKQ
DGKZP1
DHRS4
DHTKD1
DHX35
DHX36
DHX38
DHX40
DHX57
DHX9
DIAPH1
DIAPH3
DIDO1
DIMT1
DIRC2
DIS3L
DKC1
DKK2
DKK3
DLC1
DLG1
DLG3
DLG4
DLG5
DLGAP5
DLL1
DLL4
DLST
DMD
DMTF1
DMXL2
DNA2
DNAH1
DNAH14
DNAH8
DNAJA4
DNAJB1
DNAJC13
DNAJC18
DNAJC4
DNAJC9
DNAL4
DNASE1L1
DNASE2
DNM3
DNMBP
DNMT1
DNMT3A
DNMT3B
DNPEP
DNPH1
DNTTIP1
DOC2B
DOCK1
DOCK10
DOCK11
DOCK2
DOCK6
DOCK8
DOCK9
DOK2
DOK3
DONSON
DOPEY2
DPCD
DPEP1
DPH1
DPM2
DPM3
DPRX
DPT
DPY19L2
DPY19L2P2
DPY19L4
DPYSL3
DROSHA
DRP2
DSC2
DSCC1
DSE
DSN1
DSP
DST
DTD1
DTL
DTNBP1
DTX1
DTX2P1
DTYMK
DUS2L
DUSP1
DUSP28
DUSP5
DUT
DYNC1I2
DYNC2LI1
DYNLL2
DYRK2
DYSF
DZIP3
E2F1
E2F2
E2F5
E2F7
E2F8
EAF1
EAF2
EAPP
EARS2
EBAG9
EBF1
EBF3
EBP
ECE1
ECE2
ECM2
ECT2
EDA
EDEM1
EDEM2
EDNRA
EDNRB
EEA1
EED
EEF1A1
EEF1DP5
EEF2
EEF2K
EFCAB11
EFCAB13
EFCAB7
EFEMP1
EFNB1
EFTUD1
EGFLAM
EGLN3
EGR1
EGR3
EHD2
EHD4
EHHADH
EIF1
EIF2AK1
EIF2AK2
EIF2AK3
EIF2AK4
EIF2B1
EIF2B2
EIF2B5
EIF3A
EIF3B
EIF3CL
EIF3J
EIF4A1
EIF4A2
EIF4B
EIF4E
EIF4E2
EIF4G1
EIF4G2
EIF5A
EIF5B
ELAVL1
ELK3
ELMO2
ELP4
ELP6
EMC10
EMC8
EMC9
EME1
EML4
EMP1
EMP3
EMR2
EMX2
EN1
ENAH
ENC1
ENG
ENO1
ENOX2
ENPEP
ENPP2
EOMES
EPAS1
EPB41L4B
EPB41L5
EPC1
EPC2
EPCAM
EPHA2
EPHA8
EPHB3
EPM2A
EPN3
EPOR
EPRS
EPS15
EPS15L1
EPS8
EPSTI1
EPT1
EPYC
ERAL1
ERAP2
ERBB4
ERCC2
ERCC6L
EREG
ERG
ERGIC2
ERGIC3
ERI2
ERI3
ERICH1
ERLEC1
ERMN
ERMP1
ERP27
ERP44
ESAM
ESCO2
ESPL1
ESR1
ESRP1
ESRP2
ESRRAP1
ESYT1
ETAA1
ETF1
ETNK1
ETS1
EVI2A
EVI5
EXO1
EXO5
EXOC2
EXOC5
EXOC6
EXPH5
EXTL2
EZH2
F10
F11R
F13A1
F2RL3
F3
F5
F8
F8A3
FAAH2
FADS1
FADS2
FAHD2A
FAIM
FAM105A
FAM106B
FAM110A
FAM111A
FAM111B
FAM120A
FAM120AOS
FAM122B
FAM127B
FAM127C
FAM159A
FAM162B
FAM178A
FAM185BP
FAM188B
FAM193A
FAM193B
FAM207A
FAM208B
FAM20A
FAM20B
FAM210B
FAM211B
FAM219B
FAM21A
FAM21B
FAM220A
FAM227A
FAM227B
FAM26E
FAM26F
FAM3A
FAM3C
FAM43A
FAM46A
FAM47E-STBD1
FAM49B
FAM53B
FAM58A
FAM60A
FAM64A
FAM65A
FAM65C
FAM71A
FAM76B
FAM83D
FAM86A
FAM86B2
FAM86C1
FAM86C2P
FAM86FP
FAM86GP
FAM86JP
FAM86KP
FAM89A
FAM89B
FAM91A1
FAM96A
FAM98A
FANCA
FANCB
FANCC
FANCD2
FANCF
FANCI
FANCL
FAP
FARP1
FARP2
FASTK
FASTKD1
FASTKD3
FAT4
FBL
FBLN1
FBLN2
FBLN5
FBN1
FBN2
FBXL13
FBXL3
FBXO11
FBXO16
FBXO3
FBXO31
FBXO38
FBXO5
FBXO6
FBXO9
FBXW4
FCF1
FCGR1A
FCGR2A
FCGR2B
FCGR3A
FCGRT
FCRL3
FCRL5
FEM1B
FEN1
FEN1P1
FER1L4
FER1L6
FERMT2
FEZ1
FGD2
FGD3
FGD5
FGD6
FGF10
FGF2
FGFR1
FGFR3
FGL2
FH
FHL1
FHL2
FHL5
FIBP
FIGF
FIGNL1
FILIP1
FKBP15
FKBP1A
FKBP1C
FKBP4
FKBP8
FKBP9
FKBP9L
FKTN
FLAD1
FLI1
FLNA
FLNC
FLT1
FLT4
FLVCR2
FMN2
FMNL1
FMNL2
FMNL3
FMOD
FMR1
FN1
FN3KRP
FNBP4
FNDC1
FOLH1
FOLH1B
FOS
FOSB
FOSL1
FOSL2
FOXK2
FOXM1
FOXO1
FOXP1
FOXP3
FOXRED2
FPR3
FREM1
FRMD1
FSD1L
FSTL1
FTH1
FTSJ1
FTSJ2
FTSJD1
FTSJD2
FUCA1
FUCA2
FUS
FXN
FXYD3
FXYD5
FXYD6
FYB
FYN
FZD3
FZD4
FZD5
FZD6
G0S2
G2E3
G3BP1
G3BP2
GAA
GABARAP
GABARAPL1
GABBR2
GABRE
GABRR2
GAL3ST4
GALC
GALE
GALK2
GALM
GALNT1
GALNT11
GALNT15
GALNT7
GALT
GANAB
GANC
GAPT
GAREM
GARNL3
GAS2L2
GAS2L3
GATA2
GBAP1
GBE1
GBF1
GBP1
GBP2
GBP5
GCA
GCC2
GCH1
GCM1
GCNT1
GCNT2
GCOM1
GDI1
GDI2
GEM
GEMIN2
GEN1
GFPT1
GFPT2
GFRA1
GFRA2
GGA2
GGCX
GGH
GGPS1
GGT1
GGT2
GGT3P
GGTLC3
GIGYF2
GIMAP4
GIMAP5
GIMAP8
GINM1
GINS1
GINS2
GIPC1
GJA4
GJB2
GJD3
GK5
GLE1
GLG1
GLI3
GLO1
GLOD4
GLRX2
GLRX3
GLT8D1
GLTSCR2
GLUD1
GLYAT
GMIP
GMPPA
GMPS
GNAI1
GNB4
GNG5
GNPDA1
GNPTAB
GNS
GOLGA1
GOLGA3
GOLGA4
GOLGB1
GOLM1
GOLPH3
GON4L
GORAB
GOSR2
GOT1
GOT2
GPAM
GPATCH1
GPATCH2
GPATCH8
GPC3
GPD1
GPD1L
GPHN
GPI
GPIHBP1
GPM6B
GPNMB
GPR108
GPR116
GPR124
GPR125
GPR126
GPR133
GPR137
GPR141
GPR146
GPR155
GPR156
GPR180
GPR19
GPR34
GPR4
GPR65
GPR75-ASB3
GPR82
GPR84
GPR89B
GPRIN3
GPSM2
GPX2
GPX3
GPX7
GRAMD3
GRAMD4
GRAP2
GRASP
GRB2
GREM1
GRHL1
GRHL2
GRHPR
GRIA4
GRID1
GRIN2B
GRK5
GRK6
GRM7
GRN
GRSF1
GSAP
GSG1L
GSG2
GSN
GSR
GSTA4
GSTK1
GSTM3
GSTM5
GTF2A1
GTF2H3
GTF2H5
GTF2I
GTF2IRD1
GTF3C2
GTF3C4
GTPBP2
GTPBP4
GTSE1
GTSF1
GUF1
GUK1
GUSB
GYG1
GYG2
GYLTL1B
GYS2
GZF1
GZMA
GZMB
GZMH
H2AFX
H3F3A
HABP4
HADHA
HAGHL
HAPLN4
HARBI1
HAS3
HAUS3
HAUS8
HAVCR2
HAX1
HBA1
HBEGF
HBG1
HBG2
HCCS
HCFC1
HCFC1R1
HCFC2
HCK
HCLS1
HCST
HDAC1
HDAC2
HDAC3
HDAC6
HDAC7
HDGF
HEATR3
HEATR6
HECTD1
HELLS
HELZ
HENMT1
HEPACAM
HEPACAM2
HERC1
HERC2P3
HERC2P9
HERC5
HERC6
HEXA
HEXB
HEXIM1
HGF
HHAT
HIATL1
HIF1A
HIF1AN
HIF3A
HIN1L
HIPK1
HIPK2
HIST1H1C
HIST1H2AB
HIST1H2AC
HIST1H2AG
HIST1H2AJ
HIST1H2AL
HIST1H2BF
HIST1H2BL
HIST1H2BO
HIST1H3C
HIST1H3D
HIST1H3J
HIST1H4A
HIST1H4B
HIST1H4J
HIST1H4L
HIST2H2AB
HIST2H3C
HIST2H4A
HIST2H4B
HIST3H2BA
HJURP
HK1
HLCS
HLTF
HLX
HM13
HMCN1
HMG20B
HMGA1
HMGB2
HMGB3
HMGB3P6
HMGN1
HMGN2P46
HMGN2P8
HMGN3
HMHA1
HMMR
HN1
HNRNPA1
HNRNPA1P7
HNRNPA2B1
HNRNPA3
HNRNPD
HNRNPF
HNRNPH2
HNRNPL
HNRNPM
HNRNPR
HNRNPU
HNRNPUL1
HNRNPUL2
HNRPLL
HOOK1
HOPX
HORMAD1
HOXA3
HOXA4
HOXA5
HOXA9
HOXB9
HOXC13
HOXD10
HOXD3
HOXD4
HOXD8
HOXD9
HPRT1
HPS3
HPS4
HPSE
HPSE2
HS2ST1
HSD17B10
HSD17B13
HSD17B14
HSD17B4
HSD17B6
HSDL2
HSF5
HSP90AB1
HSP90B1
HSPA12B
HSPA14
HSPA5
HSPB11
HSPB6
HSPB7
HSPBAP1
HSPD1P8
HSPG2
HTRA1
HTRA4
HTT
HUS1
HUWE1
HYLS1
HYOU1
IARS
IARS2
ICAM3
ICK
ICMT
IDH2
IDH3A
IDH3G
IDS
IER3
IFI35
IFI44
IFI44L
IFI6
IFIH1
IFIT1
IFIT2
IFT172
IFT27
IFT43
IFT52
IFT57
IFT80
IGDCC4
IGF2BP3
IGF2R
IGFBP4
IGFBP5
IGFBP6
IGFLR1
IGSF3
IGSF6
IGSF9
IKBKG
IKZF3
IL10RA
IL12RB1
IL12RB2
IL16
IL17RB
IL18
IL18BP
IL1A
IL1RL1
IL20
IL21R
IL24
IL2RB
IL32
IL3RA
IL5RA
IL6ST
ILDR1
ILF3
IMMP1L
IMPACT
IMPAD1
IMPDH1
IMPDH2
INADL
INCENP
INF2
ING4
INHBA
INIP
INO80B
INPP5B
INPPL1
INS-IGF2
INSR
INTS6
INTS7
INTS8
INTS9
INTU
INVS
IPCEF1
IPO5
IPO9
IQGAP1
IQGAP2
IQGAP3
IRAK1
IRAK2
IRF3
IRF4
IRF5
IRF6
IRF8
[truncated: 2,570 more rows]

## Sheet: Eswaran - TNBC vs NBT
ABCC1	FALSE
ABCF2	FALSE
ABCG1	FALSE
AC027612.6	FALSE
AC092135.1	FALSE
ACACB	FALSE
ACOX3	FALSE
ADARB1	FALSE
ADCK3	FALSE
ADIPOR2	FALSE
AFF3	FALSE
AHI1	FALSE
AKT1S1	FALSE
ANAPC4	FALSE
ANKRD11	FALSE
ANKS1A	FALSE
ANO1	FALSE
AP3B1	FALSE
APPBP2	FALSE
ARHGAP17	FALSE
ARHGAP40	FALSE
ARHGEF16	FALSE
ARHGEF18	FALSE
ARHGEF19	FALSE
ARL6IP1	FALSE
ASAH1	FALSE
ASAP1	FALSE
ASAP3	FALSE
ATP2C2	FALSE
ATPBD4	FALSE
AUH	FALSE
AXL	FALSE
AZI1	FALSE
B9D1	FALSE
BANF1	FALSE
BCAS3	FALSE
BCKDK	FALSE
BEX5	FALSE
BMP5	FALSE
BRAT1	FALSE
BRF1	FALSE
BTAF1	FALSE
BX571672.1	FALSE
C10orf137	FALSE
C10orf32	FALSE
C17orf81	FALSE
C18orf34	FALSE
C18orf8	FALSE
C19orf22	FALSE
C19orf61	FALSE
C22orf25	FALSE
C3orf52	FALSE
C9orf9	FALSE
C9orf95	FALSE
CA5B	FALSE
CAPN9	FALSE
CBLC	FALSE
CCDC107	FALSE
CCDC88A	FALSE
CCDC88C	FALSE
CCHCR1	FALSE
CCL22	FALSE
CCNT2	FALSE
CCT6A	FALSE
CDK10	FALSE
CDK8	FALSE
CEP19	FALSE
CGN	FALSE
CHD8	FALSE
CHEK2	FALSE
CLN3	FALSE
CLPX	FALSE
CNOT6L	FALSE
COBL	FALSE
COL7A1	FALSE
CORO7	FALSE
CPAMD8	FALSE
CRTC2	FALSE
CSNK1G1	FALSE
CSPP1	FALSE
CTDSPL2	FALSE
CTSG	FALSE
CTTN	FALSE
DEDD	FALSE
DENND5A	FALSE
DGKD	FALSE
DNAJC13	FALSE
DOC2B	FALSE
DOCK6	FALSE
DOCK8	FALSE
DOCK9	FALSE
DPP4	FALSE
DROSHA	FALSE
DTNA	FALSE
DUS1L	FALSE
DYRK1A	FALSE
EDEM3	FALSE
EEF1D	FALSE
EHBP1	FALSE
EHMT2	FALSE
EIF2C4	FALSE
EIF4A1	FALSE
ENG	FALSE
ENO1	FALSE
EPB41L1	FALSE
EPHX1	FALSE
EPN2	FALSE
EPS8L1	FALSE
ERI2	FALSE
EVI5	FALSE
EXOC2	FALSE
EXOSC10	FALSE
F10	FALSE
F2RL3	FALSE
FAM116A	FALSE
FAM118A	FALSE
FAM21C	FALSE
FAM65B	FALSE
FGFR1OP	FALSE
FLNC	FALSE
FNTA	FALSE
FRMD4A	FALSE
FTO	FALSE
FUT8	FALSE
GAK	FALSE
GCDH	FALSE
GCLC	FALSE
GCN1L1	FALSE
Gene Name
GLYR1	FALSE
GPR98	FALSE
GRAMD4	FALSE
GRIPAP1	FALSE
GUK1	FALSE
HAS1	FALSE
HCG15	FALSE
HDAC5	FALSE
HDHD2	FALSE
HEATR5A	FALSE
HELZ	FALSE
HEPH	FALSE
HOXC10	FALSE
HPS1	FALSE
HSCB	FALSE
HSDL2	FALSE
HSPG2	FALSE
IFT81	FALSE
IGF1R	FALSE
IGF2BP2	FALSE
IGSF9	FALSE
IL32	FALSE
ITFG3	FALSE
ITGA9	FALSE
ITPR1	FALSE
ITPR3	FALSE
JAG1	FALSE
JMJD7-PLA2G4B	FALSE
KDM4A	FALSE
KIAA0467	FALSE
KIAA0513	FALSE
KIAA0556	FALSE
KIAA0664	FALSE
KIAA0753	FALSE
KIAA1109	FALSE
KIAA1274	FALSE
KIF13A	FALSE
KIF1B	FALSE
KIF3A	FALSE
LAMA2	FALSE
LARP1	FALSE
LARP1B	FALSE
LDB2	FALSE
LMO7	FALSE
LPCAT2	FALSE
LPCAT4	FALSE
LPHN1	FALSE
LPP	FALSE
LRBA	FALSE
LRRC16A	FALSE
LRRC28	FALSE
LRRC45	FALSE
LRRC48	FALSE
LRRK2	FALSE
LYPD6B	FALSE
MAGI1	FALSE
MAN2A2	FALSE
MAP3K2	FALSE
MAPK8IP3	FALSE
MCF2L	FALSE
MED12	FALSE
MED14	FALSE
MED6	FALSE
MEF2D	FALSE
MEIS2	FALSE
METTL17	FALSE
METTL22	FALSE
MGA	FALSE
MGLL	FALSE
MGST2	FALSE
MID2	FALSE
MIPEP	FALSE
MLH1	FALSE
MLL5	FALSE
MPDZ	FALSE
MRPL35	FALSE
MRPL55	FALSE
MS4A4A	FALSE
MSH5	FALSE
MSI2	FALSE
MTL5	FALSE
MTOR	FALSE
MYCBP2	FALSE
MYH10	FALSE
MYO9A	FALSE
MYO9B	FALSE
NBEAL1	FALSE
NBPF3	FALSE
NCAPG2	FALSE
NCOA6	FALSE
NCOR1	FALSE
NDUFS7	FALSE
NELL2	FALSE
NFIA	FALSE
NIN	FALSE
NISCH	FALSE
NRG2	FALSE
NTRK3	FALSE
P2RY10	FALSE
PABPC1L	FALSE
PARM1	FALSE
PARP16	FALSE
PDE4DIP	FALSE
PDIA3	FALSE
PDXDC2P	FALSE
PDZK1	FALSE
PEBP1	FALSE
PER3	FALSE
PGK1	FALSE
PGS1	FALSE
PHF16	FALSE
PI4KA	FALSE
PICK1	FALSE
PIK3C2B	FALSE
PLCB3	FALSE
PLCG2	FALSE
PLEKHA6	FALSE
PLEKHG4	FALSE
PLK1S1	FALSE
PMM2	FALSE
POC1B	FALSE
POLI	FALSE
POLR2F	FALSE
POM121	FALSE
PON3	FALSE
POT1	FALSE
PPFIA3	FALSE
PPIP5K2	FALSE
PRKDC	FALSE
PRPSAP2	FALSE
PRRC2C	FALSE
PSMD12	FALSE
PYROXD2	FALSE
RABGAP1L	FALSE
RAP1GAP	FALSE
RAVER1	FALSE
RBM19	FALSE
RBM47	FALSE
RBMS3	FALSE
REPS1	FALSE
RERE	FALSE
RFX1	FALSE
RHBDF1	FALSE
RNF14	FALSE
RNPC3	FALSE
ROBO1	FALSE
ROGDI	FALSE
RP11-14N7.2	FALSE
RP11-762I7.5	FALSE
RP11-773D16.1	FALSE
RP11-823P9.1	FALSE
RPS24	FALSE
RPS4X	FALSE
RRAS2	FALSE
RSRC2	FALSE
SEC14L1	FALSE
SEC16B	FALSE
SEMA3D	FALSE
SEMA3E	FALSE
SEMA3F	FALSE
SETD4	FALSE
SGSM2	FALSE
SH3BP2	FALSE
SHROOM1	FALSE
SLC25A38	FALSE
SLC36A4	FALSE
SLC37A1	FALSE
SLC4A3	FALSE
SLTM	FALSE
SORBS2	FALSE
SORCS2	FALSE
SPAST	FALSE
SPEF2	FALSE
SPHK2	FALSE
SPTAN1	FALSE
STAB1	FALSE
STAG3L4	FALSE
STK10	FALSE
STK39	FALSE
STUB1	FALSE
SYMPK	FALSE
SYNE1	FALSE
SYNJ2	FALSE
SYTL2	FALSE
TAF2	FALSE
TANC1	FALSE
TARS2	FALSE
TBC1D5	FALSE
TBCD	FALSE
TCEA2	FALSE
TCF4	FALSE
TCOF1	FALSE
TEAD1	FALSE
TEP1	FALSE
TFAP2A	FALSE
TFPI	FALSE
TIAM1	FALSE
TJP1	FALSE
TM2D3	FALSE
TM7SF2	FALSE
TMEM126B	FALSE
TMEM131	FALSE
TMEM191A	FALSE
TMEM63A	FALSE
TMEM71	FALSE
TNRC18	FALSE
TRAF3IP1	FALSE
TRAPPC6B	FALSE
TREX2	FALSE
TRIT1	FALSE
TRMT11	FALSE
TRMT1L	FALSE
TRPM4	FALSE
TSR1	FALSE
TTC27	FALSE
TTLL12	FALSE
UBE2D1	FALSE
UBN1	FALSE
UBR4	FALSE
UCHL3	FALSE
ULK4	FALSE
USP28	FALSE
USP3	FALSE
USP32	FALSE
USP4	FALSE
UTP20	FALSE
UTRN	FALSE
VMO1	FALSE
VPS11	FALSE
VPS13D	FALSE
VPS8	FALSE
WNK2	FALSE
WWC2	FALSE
ZBTB48	FALSE
ZBTB8OS	FALSE
ZC3H13	FALSE
ZC3H7A	FALSE
ZCCHC2	FALSE
ZCCHC4	FALSE
ZDHHC13	FALSE
ZFAND2B	FALSE
ZNF185	FALSE
ZNF45	FALSE

## Sheet: ExonArray - Basal vs Lum
"MARCH2"
"SEPT3"
"MARCH6"
"SEPT8"
"SEPT9"
"MARCH10"
"SEPT12"
A2ML1
AAAS
AADAT
AARS2
AASDH
AASS
ABAT
ABCA12
ABCA13
ABCA2
ABCA3
ABCA4
ABCA8
ABCA9
ABCB9
ABCC11
ABCC12
ABCC5
ABCC6
ABCC8
ABCD4
ABCG1
ABCG2
ABHD1
ABHD12B
ABHD4
ABLIM3
ABTB2
AC004917.1
AC004967.8
AC004980.11
AC005863.1
AC007389.4
AC017048.3
AC017081.2
AC025171.1
AC062028.1
AC073310.4
AC079776.2
AC093323.3
AC093724.2
AC129778.2
AC138783.12
AC142401.2
ACAA1
ACACB
ACADS
ACADSB
ACBD4
ACE
ACE2
ACER2
ACIN1
ACOT1
ACOT11
ACOT2
ACOT4
ACOT7
ACOX2
ACOX3
ACP1
ACSF2
ACSL4
ACSL6
ACSM1
ACSM5
ACSS3
ACTA1
ACTBP2
ACTN2
ACTR3B
ACVR1B
ADAD2
ADAL
ADAM19
ADAM20
ADAM33
ADAMDEC1
ADAMTS15
ADAMTS19
ADAMTS7
ADAMTSL2
ADAMTSL4
ADAMTSL5
ADC
ADCY1
ADCY4
ADCY5
ADCY6
ADCY9
ADD2
ADHFE1
ADIPOR2
ADIRF
ADNP
ADORA2B
ADORA3
ADRA2A
ADRB2
ADSSL1
AFAP1L2
AFF1
AFF3
AFF4
AGBL2
AGBL4
AGGF1
AGO2
AGPAT4
AGR2
AGR3
AGTR1
AGXT2L2
AHCYL2
AHNAK
AHRR
AIF1L
AIG1
AIM2
AK2
AK5
AK8
AKAP13
AKAP8
AKAP9
AKR1E2
AKR7A2
AKR7A3
AKR7L
AL591684.1
ALAD
ALCAM
ALDH1A3
ALDH3B1
ALDH3B2
ALDH4A1
ALDH6A1
ALDOA
ALG1
ALG14
ALOX12B
ALOX15P2
ALYREF
AMD1
AMDHD2
AMER1
AMHR2
AMICA1
AMN1
AMOTL1
AMT
AMTN
AMZ2P1
ANAPC10
ANAPC2
ANAPC5
ANK3
ANKEF1
ANKFN1
ANKHD1
ANKLE1
ANKMY1
ANKRA2
ANKRD13B
ANKRD13D
ANKRD18CP
ANKRD20A11P
ANKRD20A5P
ANKRD20A9P
ANKRD24
ANKRD27
ANKRD28
ANKRD30A
ANKRD30B
ANKRD30BL
ANKRD30BP1
ANKRD42
ANKRD50
ANKRD7
ANKS1B
ANKS6
ANLN
ANO1
ANXA3
ANXA6
ANXA8L1
ANXA9
AOC3
AP005901.1
AP1AR
AP1G2
AP1S2
AP3B1
APBA2
APBB2
APBB3
APCDD1
APCDD1L
APEH
APH1B
APITD1
APOBR
APOL1
APPBP2
APPL2
AQP7P1
AQP9
AR
AREG
ARF3
ARFGAP2
ARFIP2
ARHGAP11A
ARHGAP11B
ARHGAP29
ARHGAP32
ARHGAP4
ARHGAP6
ARHGEF10L
ARHGEF15
ARHGEF19
ARHGEF2
ARHGEF3
ARHGEF39
ARHGEF4
ARID4A
ARL1
ARL13A
ARL3
ARL4C
ARL9
ARMC2
ARMC9
ARMCX5
ARNT2
ARNTL2
ARRB1
ARSD
ART3
ASAH1
ASAH2
ASB16
ASF1B
ASNS
ASPM
ASPN
ASS1
ASTN2
ATAD3A
ATAD3B
ATAD3C
ATG12
ATG16L1
ATG16L2
ATG2B
ATG9B
ATMIN
ATP10B
ATP11A
ATP1A2
ATP1A4
ATP2C1
ATP5F1
ATP5G2
ATP6AP1
ATP6AP1L
ATP6V0A4
ATP6V0E1
ATP6V1C2
ATP7A
ATP7B
ATP8A2
ATP8B1
ATP8B2
ATP8B3
ATP8B4
ATPAF2
ATRIP
ATRNL1
AUH
AUNIP
AURKA
AURKAPS1
AURKB
AZI1
B3GALNT2
B3GAT1
B3GNT1
B3GNT4
B4GALT2
BACE2
BAG1
BAG3
BAI2
BAIAP3
BAK1
BARX1
BARX2
BATF
BAX
BAZ1B
BBOX1
BBS4
BBS5
BCAM
BCAP29
BCAP31
BCAS1
BCAS4
BCKDK
BCL11A
BCL2
BCOR
BDH2
BECN1
BEND3
BEST3
BHLHE40
BID
BIRC5
BLM
BLOC1S5
BMP4
BMP7
BMPR1B
BNC1
BNC2
BNIPL
BOC
BORA
BPI
BPIFB1
BPIFB2
BPIFB6
BRD8
BRDT
BRF1
BRIP1
BSG
BTBD3
BTD
BTF3
BTG2
BTG3
BTNL9
BTRC
BUB1
BUB1B
BYSL
C10orf107
C10orf32
C10orf68
C11orf35
C11orf65
C11orf84
C11orf91
C12orf66
C12orf76
C14orf159
C14orf182
C14orf79
C14orf93
C15orf52
C16orf11
C16orf13
C16orf45
C16orf58
C16orf62
C16orf71
C16orf89
C16orf93
C17orf53
C17orf70
C17orf75
C17orf96
C17orf99
C18orf63
C19orf54
C19orf59
C1orf106
C1orf132
C1orf145
C1orf168
C1orf170
C1orf173
C1orf180
C1orf192
C1orf21
C1orf56
C1orf64
C1QTNF3
C20orf112
C20orf144
C20orf197
C20orf26
C20orf96
C22orf34
C22orf43
C2CD4B
C2orf27A
C2orf27B
C2orf73
C2orf81
C3orf22
C3orf52
C3orf58
C4orf32
C4orf33
C4orf36
C5AR2
C5orf15
C5orf45
C5orf49
C6orf106
C6orf165
C6orf211
C6orf70
C7orf63
C9orf106
C9orf116
C9orf117
C9orf152
C9orf156
C9orf40
C9orf64
C9orf89
C9orf91
CA1
CA12
CA2
CA6
CA9
CABLES2
CABP4
CACNA1B
CACNA1C
CACNA1D
CACNA1F
CACNA1G
CACNA1H
CACNA2D2
CACNA2D3
CACNB2
CACNB4
CAD
CADM2
CADPS2
CAGE1
CALB2
CALCOCO2
CALML4
CAMK1D
CAMK2B
CAMK2G
CAMK2N1
CAMLG
CAMSAP3
CAND2
CAPN10
CAPN13
CAPN6
CAPN8
CAPN9
CAPSL
CARTPT
CASC1
CASC2
CASC4
CASC5
CASD1
CASP9
CASQ2
CASZ1
CATSPER3
CATSPERB
CATSPERG
CBLC
CBLN2
CBLN3
CBS
CBX4
CC2D2A
CCDC101
CCDC102A
CCDC104
CCDC106
CCDC107
CCDC108
CCDC110
CCDC113
CCDC126
CCDC129
CCDC13-AS1
CCDC144B
CCDC148
CCDC150
CCDC151
CCDC155
CCDC158
CCDC159
CCDC170
CCDC173
CCDC176
CCDC19
CCDC24
CCDC25
CCDC30
CCDC39
CCDC40
CCDC41
CCDC57
CCDC64
CCDC65
CCDC67
CCDC68
CCDC71
CCDC74A
CCDC74B
CCDC78
CCDC82
CCDC87
CCDC96
CCKBR
CCL13
CCL14
CCL18
CCL3L1
CCNA2
CCNB1
CCNB2
CCNDBP1
CCNE1
CCNF
CCNG2
CCNJ
CCNO
CCNY
CCNYL2
CCSAP
CCT6B
CD101
CD247
CD2BP2
CD300LF
CD33
CD38
CD46
CD47
CD9
CD93
CD97
CD99L2
CDADC1
CDC123
CDC20
CDC20B
CDC25A
CDC25B
CDC42EP1
CDC42SE1
CDC45
CDC7
CDCA2
CDCA3
CDCA5
CDCA7
CDCA8
CDH24
CDH3
CDH5
CDH6
CDHR3
CDK14
CDK15
CDK17
CDK2AP1
CDK5R1
CDK5RAP3
CDKL4
CDKN2A
CDKN2AIPNLP2
CDKN2D
CDKN3
CDO1
CDON
CDT1
CDX2
CDYL2
CEACAM1
CEACAM19
CEACAM5
CEACAM6
CELA3A
CELF4
CELSR1
CELSR2
CENPA
CENPE
CENPF
CENPI
CENPL
CENPM
CENPN
CENPO
CENPP
CENPW
CEP120
CEP290
CEP55
CEP72
CERK
CERKL
CERS2
CERS4
CERS5
CERS6
CFD
CFL1
CFL1P5
CGN
CGRRF1
CHAD
CHAT
CHD6
CHEK1
CHEK2
CHI3L1
CHI3L2
CHIC1
CHID1
CHM
CHMP3
CHMP4B
CHN2
CHODL
CHRD
CHRFAM7A
CHRM1
CHRM3
CHRNA4
CHRNA5
CHRNA6
CHRNA7
CHRNB1
CHRNE
CHST1
CHST15
CHST2
CHST3
CHST6
CHST8
CIB1
CIB2
CIRBP
CISH
CIT
CKAP2L
CKS1B
CKS1BP6
CLASP2
CLCC1
CLCN4
CLCN5
CLCN6
CLDN16
CLDND2
CLEC14A
CLEC2A
CLEC3A
CLEC4G
CLGN
CLIC6
CLIP2
CLIP4
CLN5
CLSPN
CLSTN2
CLUAP1
CMBL
CMTM7
CMYA5
CNGA2
CNIH2
CNKSR2
CNNM1
CNNM2
CNOT8
CNPY2
CNRIP1
CNTD1
CNTD2
CNTN3
CNTNAP1
CNTNAP2
CNTNAP3
CNTNAP5
COASY
COCH
COG2
COG7
COL10A1
COL12A1
COL13A1
COL14A1
COL16A1
COL18A1
COL20A1
COL22A1
COL24A1
COL27A1
COL4A3
COL4A3BP
COL4A4
COL4A5
COL6A2
COL6A3
COL9A2
COL9A3
COLGALT1
COMP
COQ10A
COQ4
COQ5
COQ6
COQ7
CORIN
CORO1B
CORO6
COTL1
COX17
COX20
COX7A2L
COX7C
CPA3
CPA4
CPA6
CPAMD8
CPB1
CPEB2
CPEB3
CPLX1
CPN2
CPNE2
CPNE5
CR1
CRABP1
CRAT
CRB2
CRB3
CREB3L1
CREB3L2
CREB3L4
CRELD1
CRIP1P4
CRIP2
CRIPAK
CRNKL1
CROT
CRY2
CRYAA
CRYL1
CSAD
CSNK1A1
CSNK1A1L
CSPP1
CSRP2
CSRP2BP
CST1
CST2
CST3
CST4
CST5
CST8
CST9
CST9LP1
CSTB
CSTF2T
CTB-52I2.8
CTB-55O6.8
CTBS
CTC1
CTC-490E21.13
CTD-2369P2.2
CTDSP1
CTDSPL
CTNNBL1
CTNND1
CTPS1
CTR9
CTSB
CTSF
CTSL2
CTTNBP2
CUEDC1
CWH43
CX3CL1
CX3CR1
CXADR
CXCL1
CXCL14
CXorf40A
CXorf61
CXXC5
CYB561
CYB561D2
CYB5A
CYB5D1
CYB5D2
CYB5R1
CYBRD1
CYP20A1
CYP24A1
CYP27A1
CYP2A13
CYP2A7
CYP2A7P1
CYP2B6
CYP2E1
CYP2W1
CYP39A1
CYP4A11
CYP4A22
CYP4B1
CYP4F11
CYP4F2
CYP4F22
CYP4F3
CYP4F8
CYP4V2
CYP4X1
CYP4Z1
CYP4Z2P
CYP7B1
CYSTM1
D2HGDH
DAB2
DACH1
DAK
DALRD3
DARC
DBF4
DBN1
DCAF10
DCAF11
DCAF13
DCAF16
DCAF5
DCDC2
DCHS2
DCLK1
DCLK2
DCLRE1A
DCTN4
DCUN1D2
DCXR
DDN
DDRGK1
DDX12P
DDX24
DDX26B
DDX46
DEF8
DEFB103B
DEFB132
DEGS2
DEK
DENND1B
DENND2D
DEPDC1
DEPDC1B
DES
DESI2
DFNB31
DGAT2
DGCR14
DGKD
DGKG
DGKI
DGKZ
DGKZP1
DHCR7
DHRS12
DHRS2
DHRS4
DHRS4L2
DHRS7
DHX29
DHX30
DHX38
DIABLO
DIAPH3
DIO1
DIRAS1
DIS3L
DISP1
DKC1
DKFZP686J19100
DKFZP761J1410
DLC1
DLG2
DLG5
DLGAP5
DMAP1
DMD
DMXL1
DMXL2
DNA2
DNAAF1
DNAAF3
DNAH11
DNAH17
DNAH2
DNAH5
DNAH7
DNAH9
DNAI1
DNAI2
DNAJA4
DNAJC1
DNAJC12
DNAJC15
DNAJC16
DNAJC19
DNAJC21
DNAJC22
DNAJC25
DNAJC27
DNAL1
DNALI1
DNASE1
DNASE2B
DNER
DNM1
DNMBP
DNMT3A
DNMT3B
DNPEP
DNPH1
DOC2A
DOCK1
DOCK7
DOK1
DOK7
DONSON
DOPEY2
DOT1L
DPP6
DPP7
DPY19L3
DRD2
DSC1
DSC2
DSC3
DSCC1
DSCR4
DSG1
DSG3
DSP
DSPP
DTWD1
DTWD2
DTX2P1
DTX3
DTX4
DUSP1
DUSP12
DUSP13
DUSP15
DUSP28
DUSP4
DUSP5
DYNC1I2
DYNC2H1
DYNC2LI1
DYNLRB1
DYNLRB2
DZANK1
DZIP3
E2F1
E2F2
E2F3
E2F7
E2F8
EAPP
EBF4
ECE1
ECE2
ECEL1
ECHDC2
ECI1
ECI2
ECM1
ECM2
ECT2
ECT2L
EDARADD
EDDM3B
EDEM3
EEF1A2
EEF1DP5
EFCAB11
EFCAB12
EFCAB2
EFCAB4A
EFCAB6
EFCC1
EFHB
EFHC1
EFNA5
EFS
EGF
EGFL7
EGFR
EGLN1
EGR3
EHBP1L1
EIF3B
EIF3H
EIF3J
EIF4B
EIF4E2
EIF4EBP1
EIF4H
ELF5
ELK1
ELL2
ELMOD3
ELMSAN1
ELN
ELOVL5
ELP2
ELP5
EME1
EME2
EMILIN3
EML2
EML4
EML6
EMP2
EN1
ENO1
ENO4
ENOX1
ENPP1
ENPP4
ENPP5
ENTPD1
ENTPD3
ENTPD5
ENTPD8
EPB41
EPB41L1
EPB41L3
EPB41L4A
EPB41L4B
EPB41L5
EPHA10
EPHA3
EPHA8
EPHB1
EPHB3
EPHX2
EPOR
EPS15L1
EPS8L1
EQTN
ERBB2IP
ERBB3
ERBB4
ERCC4
ERCC5
ERCC6L
ERG
ERGIC1
ERGIC2
ERI2
ERICH2
ERLIN2
ERO1LB
ERP27
ESPL1
ESR1
ESRRG
ESYT3
ETFDH
ETNK2
ETS1
ETV4
EVA1A
EVA1B
EVC
EVL
EXD2
EXO1
EXOC6
EXOC7
EXOSC3
EYA4
EZH2
EZR
F13B
F7
F8
FAAH
FAAH2
FABP5
FABP7
FAH
FAHD2A
FAM101A
FAM102A
FAM110B
FAM110C
FAM111A
FAM114A1
FAM114A2
FAM115C
FAM120AOS
FAM127A
FAM127B
FAM129C
FAM131C
FAM134B
FAM135A
FAM135B
FAM13A
FAM13B
FAM151B
FAM154B
FAM160A2
FAM160B2
FAM161B
FAM162A
FAM171A1
FAM171A2
FAM173A
FAM174A
FAM174B
FAM177A1
FAM179B
FAM194A
FAM196A
FAM198B
FAM19A3
FAM207A
FAM213B
FAM214A
FAM227A
FAM227B
FAM27C
FAM47E
FAM47E-STBD1
FAM49A
FAM57A
FAM60A
FAM63A
FAM64A
FAM73A
FAM81B
FAM83B
FAM83D
FAM83G
FAM84A
FAM86FP
FAM86KP
FAM86MP
FAM89A
FAM92B
FANCA
FANCB
FANCE
FANCL
FANCM
FANK1
FARP2
FASN
FAT1
FAT2
FAXC
FAXDC2
FBLIM1
FBLN1
FBN2
FBN3
FBP1
FBXL16
FBXL17
FBXL19
FBXL4
FBXL5
FBXL7
FBXO15
FBXO36
FBXO38
FBXO4
FBXO5
FBXW11
FBXW4
FBXW5
FBXW8
FBXW9
FCER1A
FCGRT
FCHO2
FCN1
FDCSP
FEM1C
FEN1
FERMT1
FGD1
FGD3
FGF10
FGF11
FGF18
FGF20
FHL5
FIG4
FILIP1
FIZ1
FKBP1B
FKBP5
FLNA
FLNB
FLNC
FLOT2
FLRT3
FLYWCH1
FLYWCH2
FMN2
FMNL2
FMO5
FMO6P
FNDC5
FOLH1
FOLH1B
FOLR1
FOS
FOSB
FOXA1
FOXA2
FOXA3
FOXB2
FOXC1
FOXD2
FOXK1
FOXK2
FOXM1
FOXN2
FOXN4
FOXP1
FRAT1
FREM2
FRMD6
FRMD7
FRMPD3
FRS2
FRY
FSCN1
FSIP1
FSTL4
FUCA1
FUNDC2
FUOM
FUT4
FUT8
FUZ
FXYD3
FYCO1
FZD2
FZD3
FZD4
FZD9
G6PC3
GAB4
GABBR2
GABRA2
GABRA5
GABRE
GABRP
GAGE1
GAL
GAL3ST1
GALE
GALNT10
GALNT3
GALNT5
GALNT6
GALNT7
GAMT
GAN
GAPDH
GAPDHP25
GAPDHP71
GAPT
GAREML
GARNL3
GAS2L3
GAS7
GATA2
GATA3
GATA3-AS1
GATM
GBP1
GBP2
GBP3
GCC2
GCM1
GCNT2
GCSAML
GDE1
GDF1
GDF15
GDF9
GDPD1
GEN1
Gene Name
GFER
GFRA1
GFRA2
GFRA3
GGH
GGPS1
GGT3P
GHDC
GHR
GINS1
GINS3
GINS4
GIPR
GIT1
GJA5
GJB1
GJB3
GJB6
GJC3
GK
GKAP1
GLB1L
GLB1L2
GLCE
GLI3
GLIPR1L2
GLIPR2
GLP1R
GLRB
GLRX2
GLS
GLS2
GLT1D1
GLTPD2
GLUD1
GLUD2
GLUL
GLULP4
GLULP6
GLYATL1
GMDS
GMNN
GMPR2
GNA14
GNAQP1
GNB4
GNB5
GNG4
GNG5
GNL3L
GNMT
GNPDA2
GNPTG
GOLGA1
GOLGA2
GOLGA3
GOLGA5
GOLGA8DP
GOLGA8I
GOLGB1
GOLM1
GORASP1
GP2
GPC2
GPC3
GPD1L
GPM6B
GPR108
GPR113
GPR116
GPR12
GPR124
GPR125
GPR126
GPR137
GPR139
GPR156
GPR158
GPR160
GPR161
GPR180
GPR19
GPR37L1
GPR39
GPR63
GPR64
GPR68
GPR88
GPR98
GPRC5B
GPRC5C
GPRIN1
GPSM2
GPT2
GPX7
GRAMD1C
GRAMD2
GRB14
GREB1
GREB1L
GRIA2
GRIA4
GRID1
GRIK3
GRIK4
GRIN3A
GRIP1
GRK6
GRK6P1
GRM4
GRP
GRPR
GRTP1
GRWD1
GSDMC
GSG2
GSTA3
GSTCD
GSTM1
GSTM2
GSTM3
GSTM4
GSTM5
GSTP1
GSTZ1
GTF2H2C
GTF2IRD2
GTF2IRD2B
GTF2IRD2P1
GTPBP2
GTPBP4
GTSE1
GUCA1A
GYLTL1B
GZMB
H2AFX
H2AFY2
H2BFM
H3F3B
HAAO
HAGH
HAGHL
HAPLN3
HARS2
HAS3
HCAR1
HCN2
HDAC11
HDAC2
HDAC7
HDC
HDGFRP3
HEATR4
HECTD2
HECW2
HEMK1
HENMT1
HEPACAM2
HERC3
HERPUD2
HES2
HEXIM1
HEXIM2
HEYL
HGD
HGF
HHAT
HHEX
HID1
HIF3A
HIP1
HIST1H2AB
HIST1H2AC
HIST1H2AG
HIST1H2AJ
HIST1H2BJ
HIST1H2BL
HIST2H2AA4
HIST4H4
HIVEP3
HJURP
HLTF
HMGA1
HMGB1
HMGCL
HMGCS2
HMGN2P46
HMGXB4
HNMT
HNRNPH1
HNRPDL
HOMER3
HOOK1
HOOK3
HORMAD1
HOXB2
HOXB3
HOXB4
HOXB5
HOXC5
HOXD8
HPGDS
HPN
HPX
HR
HRASLS
HRASLS2
HRK
HS6ST3
HSD17B2
HSD17B3
HSD17B4
HSD17B7
HSDL2
HSFY2
HSP90AA1
HSPA2
HSPA6
HTR7
HTR7P1
HTRA1
HTRA3
HTRA4
HTT
HYDIN
IBTK
ICA1
ICAM3
ID4
IDNK
IDO1
IDUA
IFFO2
IFITM2
IFNG
IFRD1
IFT122
IFT172
IFT43
IFT46
IFT74
IFT88
IGBP1
IGF1R
IGF2BP2
IGF2BP3
IGF2R
IGFBP4
IGFN1
IGHMBP2
IGSF1
IGSF21
IGSF22
IGSF9B
IK
IKBKB
IKZF2
IL12RB2
IL16
IL17RC
IL18RAP
IL1F10
IL1R2
IL1RAPL2
IL1RL1
IL20
IL20RA
IL21R
IL22RA2
IL27RA
IL2RA
IL34
IL4I1
IL6ST
IMP3
IMPA2
IMPDH2
INA
INADL
INCENP
INO80B
INPP4B
INPP5J
INS-IGF2
INSR
INTU
IQCE
IQCG
IQCH
IQCJ
IQCK
IQGAP2
IQGAP3
IQSEC2
IQUB
IRS1
IRX1
IRX4
ISCA2
ISLR
ISLR2
ISOC2
ITGA2B
ITGA6
ITGAV
ITGB5
ITGB7
ITGB8
ITGBL1
ITIH6
ITM2C
ITPK1
ITPR1
ITSN1
IVD
IYD
IZUMO1
JAK3
JKAMP
JMJD4
JMJD7-PLA2G4B
JMJD8
JRKL
JTB
KAL1
KALRN
KANK1
KANK2
KANK4
KANSL1L
KARS
KAT6B
KAT8
KATNB1
KBTBD3
KBTBD4
KCNC2
KCNC3
KCND3
KCNG1
KCNH1
KCNH4
KCNIP3
KCNJ3
KCNK12
KCNK15
KCNK5
KCNK9
KCNMA1
KCNMB3
KCNN4
KCNQ1
KCNQ4
KCNT2
KCTD1
KCTD3
KDM2B
KDM4B
KDM5D
KDM8
KDR
KERA
KHDRBS3
KIAA0141
KIAA0232
KIAA0319L
KIAA0556
KIAA0825
KIAA0895
KIAA1211L
KIAA1217
KIAA1244
KIAA1257
KIAA1279
KIAA1324
KIAA1377
KIAA1407
KIAA1467
KIAA1524
KIAA1598
KIAA1683
KIAA1737
KIAA1755
KIAA1841
KIAA1984
KIF11
KIF12
KIF13A
KIF13B
KIF14
KIF15
KIF16B
KIF18A
KIF18B
KIF1A
KIF1B
KIF20A
KIF22
KIF23
KIF26B
KIF2C
KIF3B
KIF4A
KIF5C
KIF6
KIF9
KIFC3
KIR2DL1
KIRREL3
KITLG
KLF10
KLF5
KLHDC1
KLHDC2
KLHDC7A
KLHDC7B
KLHDC8A
KLHDC9
KLHL23
KLHL26
KLHL3
KLHL34
KLHL7
KLK10
KLK11
KLK4
KLK5
KLK6
KLK7
KLRG2
KMO
KM-PA-2
KPTN
KRAS
KRBOX4
KRT1
KRT10
KRT121P
KRT16
KRT16P1
KRT16P3
KRT17
KRT17P1
KRT17P2
KRT18
KRT18P10
KRT18P13
KRT18P17
KRT18P19
KRT18P28
KRT18P29
KRT18P3
KRT18P38
KRT18P42
KRT18P49
KRT19
KRT3
KRT32
KRT4
KRT5
KRT6A
KRT6B
KRT6C
KRT73
KRT75
KRT76
KRT81
KRT82
KRT83
KRT85
KRT86
KRT8P41
KSR1
KSR2
KTN1-AS1
L1CAM
L3MBTL4
LA16c-60H5.7
LAD1
LAG3
LAMA2
LAMA3
LAMA5
LAMB2
LAMP2
LAMP3
LAMP5
LAMTOR3
LANCL2
LANCL3
LARP1B
LARP4B
LARP6
LCA5L
LCLAT1
LCMT2
LCN10
LCN12
LCN2
LCOR
LCP1
LCT
LDB1
LDB2
LDHB
LDHBP2
LDHD
LDLRAD1
LDLRAD4
LEKR1
LEMD1
LENG1
LEO1
LETM2
LFNG
LGALS2
LGALS8
LGR6
LHFPL4
LIFR
LILRB1
LIMA1
LIMCH1
LIMD2
LIME1
LIN54
LIN7A
LIN9
LINC00085
LINC00266-1
LINC00266-3
LINC00277
LINC00588
LINC00619
LINC00839
LIPE
LIPF
LIPG
LMBR1L
LMBRD2
LMF1
LMLN
LMNB1
LMNB2
LMO4
LMOD1
LMX1B
LNPEP
LNX1
LONRF2
LOXL1
LOXL4
LPAR3
LPIN1
LPPR3
LPPR5
LRBA
LRG1
LRGUK
LRIG1
LRP10
LRP1B
LRP2
LRP2BP
LRP4
LRP5
LRP8
LRRC17
LRRC23
LRRC26
LRRC27
LRRC31
LRRC32
LRRC34
LRRC37A3
LRRC45
LRRC46
LRRC48
LRRC49
LRRC4C
LRRC56
LRRC57
LRRC6
LRRC8D
LRRC9
LRRFIP1
LRRFIP2
LRTOMT
LRWD1
LSR
LTBP1
LTBP3
LTBP4
LUC7L
LURAP1L
LY6D
LY9
LYNX1
LYPD1
LYPD2
LYPD6
LYPD6B
LYSMD3
LZTFL1
LZTS1
MAATS1
MAD1L1
MAGED2
MAGED4
MAGED4B
MAGI2
MAGI3
MAK
MAMDC4
MAML2
MAML3
MAMLD1
MAN1A1
MAN1C1
MAN2B2
MAN2C1
MAOA
MAP1A
MAP1LC3A
MAP2
MAP3K1
MAP3K12
MAP3K15
MAP4K4
MAP7
MAP7D3
MAPK3
MAPK4
MAPK9
MARCO
MARK2
MASP2
MAST1
MAST4
MAT2A
MATK
MATN3
MATR3
MB21D1
MBD5
MBD6
MBLAC2
MBNL2
MBOAT2
MBOAT7
MCC
MCEE
MCF2L
MCM10
MCM2
MCM4
MCM5
MCM6
MCM7
MCPH1
MCTP2
MCUR1
MDC1
MDH1B
MDM1
ME3
MED13L
MED29
MED7
MEF2D
MEG3
MEGF6
MEGF9
MEIS3
MEIS3P2
MELK
MET
[truncated: 1,826 more rows]

## Sheet: Lapuk - Basal vs Lum
Gene Name
MET
NEDD4L
SLK
RUNX1
MARK3
CD47
NA
ST7
ACSL1
PLEC1
EPS8L1
UTRN
COL4A2
ABL2
ANKRD28
UTRN
FAM62B
AKAP9
NA
RUNX1
RASSF5
ANKRD28
FLNA
ENAH
KIF21A
C1orf34
M-RIP
TPD52
MBNL2
SMARCA2
NEDD4L
TJP3
FER1L3
CCDC50
EPB41
SULT1A1
SEMA4A
TIAM1
LIMA1
ITGA5
FLNA
NEDD4L
INPP4B
SERHL
PTK2
TEAD1
DST
CLTC
ADAM15
TCF12
MYO6
ENG
CDC42BPG
PROM2
GSTP1
CLSTN1
FLNB
TACC2

## Sheet: Summary and Overlaps
Gene Name	Exon Array Data Set - Basal Like vs NBT	TCGA Data Set - Basal-Like vs NBT	Exon Array Data Set -TNBC vs NBT	Eswaran - TNBC vs NBT	Exon Array - Basal-like vs Luminal	Lapuk - Basal-like vs Luminal (cell lines)
"MARCH1"	0	0	1	0	0	0
"MARCH2"	0	0	0	0	1	0
"SEPT2"	0	0	1	0	0	0
"SEPT3"	0	0	1	0	1	0
"SEPT5"	0	0	1	0	0	0
"MARCH6"	0	0	0	0	1	0
"SEPT6"	0	0	1	0	0	0
"MARCH7"	0	0	1	0	0	0
"SEPT8"	0	0	1	0	1	0
"SEPT9"	0	0	1	0	1	0
"MARCH10"	0	0	0	0	1	0
"SEPT10"	0	0	1	0	0	0
"SEPT12"	0	0	0	0	1	0
A2M	1	0	1	0	0	0
A2ML1	0	0	1	0	1	0
AAAS	0	0	0	0	1	0
AADAC	1	0	1	0	0	0
AADACL3	0	1	0	0	0	0
AADAT	1	0	0	0	1	0
AAK1	0	0	1	0	0	0
AARS2	1	0	1	0	1	0
AASDH	0	0	0	0	1	0
AASDHPPT	0	0	1	0	0	0
AASS	0	0	0	0	1	0
AATF	1	0	1	0	0	0
ABAT	0	0	0	0	1	0
ABCA1	1	0	1	0	0	0
ABCA10	0	0	1	0	0	0
ABCA12	0	0	0	0	1	0
ABCA13	1	0	0	0	1	0
ABCA2	0	0	0	0	1	0
ABCA3	0	1	0	0	1	0
ABCA4	1	0	1	0	1	0
ABCA6	0	0	1	0	0	0
ABCA7	0	1	0	0	0	0
ABCA8	0	0	1	0	1	0
ABCA9	0	0	1	0	1	0
ABCB10	0	0	1	0	0	0
ABCB4	1	0	1	0	0	0
ABCB6	0	1	0	0	0	0
ABCB9	0	0	0	0	1	0
ABCC1	1	0	0	1	0	0
ABCC10	1	0	1	0	0	0
ABCC11	0	0	0	0	1	0
ABCC12	0	1	0	0	1	0
ABCC4	1	0	1	0	0	0
ABCC5	0	1	0	0	1	0
ABCC6	0	0	0	0	1	0
ABCC8	1	0	0	0	1	0
ABCC9	1	0	1	0	0	0
ABCD3	1	1	1	0	0	0
ABCD4	0	0	0	0	1	0
ABCF2	0	0	0	1	0	0
ABCG1	0	1	0	1	1	0
ABCG2	0	0	0	0	1	0
ABHD1	0	0	0	0	1	0
ABHD10	0	0	1	0	0	0
ABHD12	0	0	1	0	0	0
ABHD12B	0	1	0	0	1	0
ABHD17AP2	0	0	1	0	0	0
ABHD17B	0	0	1	0	0	0
ABHD17C	0	0	1	0	0	0
ABHD4	0	0	1	0	1	0
ABHD5	0	0	1	0	0	0
ABI2	0	1	0	0	0	0
ABI3BP	0	0	1	0	0	0
ABL2	0	0	0	0	0	1
ABLIM1	0	0	1	0	0	0
ABLIM2	0	1	0	0	0	0
ABLIM3	0	0	1	0	1	0
ABR	1	0	1	0	0	0
ABRACL	0	0	1	0	0	0
ABTB2	0	0	0	0	1	0
AC004166.7	0	0	1	0	0	0
AC004381.6	0	0	1	0	0	0
AC004894.2	0	0	1	0	0	0
AC004917.1	0	0	0	0	1	0
AC004967.8	0	0	1	0	1	0
AC004980.11	0	0	0	0	1	0
AC005037.3	0	0	1	0	0	0
AC005863.1	0	0	0	0	1	0
AC007383.6	0	0	1	0	0	0
AC007389.4	0	0	0	0	1	0
AC010969.1	0	0	1	0	0	0
AC016683.6	0	0	1	0	0	0
AC017048.3	0	0	0	0	1	0
AC017081.2	0	0	0	0	1	0
AC025171.1	0	0	0	0	1	0
AC026271.5	0	0	1	0	0	0
AC027612.6	0	0	0	1	0	0
AC034193.5	0	0	1	0	0	0
AC062028.1	0	0	0	0	1	0
AC068491.1	0	0	1	0	0	0
AC073072.5	0	0	1	0	0	0
AC073310.4	0	0	0	0	1	0
AC073346.2	0	0	1	0	0	0
AC074391.1	0	0	1	0	0	0
AC079776.2	0	0	0	0	1	0
AC092135.1	0	0	0	1	0	0
AC093323.3	0	0	0	0	1	0
AC093724.2	0	0	0	0	1	0
AC129778.2	0	0	1	0	1	0
AC138783.12	0	0	0	0	1	0
AC142401.2	0	0	0	0	1	0
ACAA1	0	0	0	0	1	0
ACAA2	1	0	0	0	0	0
ACACA	1	0	0	0	0	0
ACACB	0	0	1	1	1	0
ACADS	0	0	1	0	1	0
ACADSB	0	0	0	0	1	0
ACADVL	0	0	1	0	0	0
ACAP1	1	0	1	0	0	0
ACBD4	0	0	0	0	1	0
ACBD5	0	0	1	0	0	0
ACE	0	1	0	0	1	0
ACE2	1	0	0	0	1	0
ACER2	0	0	0	0	1	0
ACHE	1	1	1	0	0	0
ACIN1	0	1	1	0	1	0
ACO1	0	0	1	0	0	0
ACO2	1	0	1	0	0	0
ACOT1	0	0	0	0	1	0
ACOT11	1	0	1	0	1	0
ACOT2	0	0	0	0	1	0
ACOT4	0	0	0	0	1	0
ACOT7	1	0	1	0	1	0
ACOX2	0	0	1	0	1	0
ACOX3	0	0	0	1	1	0
ACOXL	1	0	0	0	0	0
ACP1	0	0	0	0	1	0
ACP2	0	0	1	0	0	0
ACP5	0	0	1	0	0	0
ACRBP	1	0	0	0	0	0
ACSBG1	0	1	0	0	0	0
ACSF2	1	0	1	0	1	0
ACSL1	0	0	1	0	0	1
ACSL4	0	0	1	0	1	0
ACSL6	0	0	0	0	1	0
ACSM1	0	0	0	0	1	0
ACSM5	0	0	0	0	1	0
ACSS1	0	1	0	0	0	0
ACSS2	0	0	1	0	0	0
ACSS3	0	0	0	0	1	0
ACTA1	0	0	0	0	1	0
ACTBP2	0	0	0	0	1	0
ACTL6A	0	0	1	0	0	0
ACTN1	0	1	0	0	0	0
ACTN2	0	0	0	0	1	0
ACTN4	1	0	1	0	0	0
ACTR1A	0	1	0	0	0	0
ACTR1B	1	0	0	0	0	0
ACTR2	0	0	1	0	0	0
ACTR3B	1	0	0	0	1	0
ACTR6	1	1	0	0	0	0
ACVR1B	0	0	1	0	1	0
ACVR1C	0	0	1	0	0	0
ACVR2A	1	0	1	0	0	0
ACVRL1	0	0	1	0	0	0
ADA	1	0	0	0	0	0
ADAD1	0	0	1	0	0	0
ADAD2	0	0	0	0	1	0
ADAL	0	0	0	0	1	0
ADAM11	0	1	0	0	0	0
ADAM12	1	0	1	0	0	0
ADAM15	1	0	1	0	0	1
ADAM17	1	0	1	0	0	0
ADAM19	0	0	1	0	1	0
ADAM20	0	0	0	0	1	0
ADAM22	1	0	1	0	0	0
ADAM28	0	1	1	0	0	0
ADAM32	1	0	1	0	0	0
ADAM33	0	0	1	0	1	0
ADAM8	1	0	1	0	0	0
ADAM9	1	0	1	0	0	0
ADAMDEC1	0	0	1	0	1	0
ADAMTS1	0	0	1	0	0	0
ADAMTS12	1	1	1	0	0	0
ADAMTS13	0	1	0	0	0	0
ADAMTS15	0	0	1	0	1	0
ADAMTS16	0	1	0	0	0	0
ADAMTS19	0	0	0	0	1	0
ADAMTS2	1	1	1	0	0	0
ADAMTS3	1	0	1	0	0	0
ADAMTS4	0	0	1	0	0	0
ADAMTS5	0	0	1	0	0	0
ADAMTS6	1	0	1	0	0	0
ADAMTS7	0	0	0	0	1	0
ADAMTS9	0	0	1	0	0	0
ADAMTSL2	0	0	0	0	1	0
ADAMTSL4	0	0	0	0	1	0
ADAMTSL5	1	0	0	0	1	0
ADAP2	0	0	1	0	0	0
ADAR	0	0	1	0	0	0
ADARB1	1	1	1	1	0	0
ADAT1	1	0	1	0	0	0
ADAT2	0	1	1	0	0	0
ADC	0	1	0	0	1	0
ADCK2	1	0	1	0	0	0
ADCK3	0	0	0	1	0	0
ADCY1	0	0	0	0	1	0
ADCY3	1	1	1	0	0	0
ADCY4	0	0	0	0	1	0
ADCY5	0	0	1	0	1	0
ADCY6	0	0	0	0	1	0
ADCY7	0	0	1	0	0	0
ADCY9	0	0	0	0	1	0
ADCYAP1R1	0	0	1	0	0	0
ADD2	1	0	1	0	1	0
ADD3	1	0	1	0	0	0
ADH1B	0	0	1	0	0	0
ADHFE1	0	0	0	0	1	0
ADIPOR2	0	0	0	1	1	0
ADIRF	0	0	0	0	1	0
ADM	0	1	0	0	0	0
ADM2	1	0	1	0	0	0
ADNP	0	0	0	0	1	0
ADNP2	0	1	0	0	0	0
ADO	0	1	0	0	0	0
ADORA2B	0	0	0	0	1	0
ADORA3	0	1	1	0	1	0
ADPGK	1	0	1	0	0	0
ADPRHL1	0	1	0	0	0	0
ADRA1A	0	0	1	0	0	0
ADRA2A	0	0	1	0	1	0
ADRB2	0	0	1	0	1	0
ADRBK1	1	0	1	0	0	0
ADSS	0	0	1	0	0	0
ADSSL1	0	0	0	0	1	0
AEBP1	1	1	1	0	0	0
AEBP2	1	0	1	0	0	0
AFAP1	1	1	1	0	0	0
AFAP1L1	0	0	1	0	0	0
AFAP1L2	0	0	1	0	1	0
AFF1	0	0	1	0	1	0
AFF2	0	1	0	0	0	0
AFF3	0	0	0	1	1	0
AFF4	0	0	1	0	1	0
AFMID	1	1	1	0	0	0
AFTPH	1	1	1	0	0	0
AGAP1	1	0	1	0	0	0
AGAP10	0	0	1	0	0	0
AGAP3	1	0	1	0	0	0
AGAP5	1	0	0	0	0	0
AGAP6	1	0	0	0	0	0
AGAP8	1	0	1	0	0	0
AGBL2	0	0	0	0	1	0
AGBL4	0	0	0	0	1	0
AGBL5	1	0	1	0	0	0
AGGF1	0	0	0	0	1	0
AGK	0	0	1	0	0	0
AGL	1	0	1	0	0	0
AGMAT	1	0	1	0	0	0
AGO2	0	0	1	0	1	0
AGPAT3	1	0	1	0	0	0
AGPAT4	1	0	1	0	1	0
AGPAT6	1	0	1	0	0	0
AGPS	0	1	0	0	0	0
AGR2	0	0	0	0	1	0
AGR3	0	0	0	0	1	0
AGRN	1	0	1	0	0	0
AGTPBP1	1	0	1	0	0	0
AGTR1	0	0	1	0	1	0
AGTRAP	0	0	1	0	0	0
AGXT2L2	0	0	0	0	1	0
AHCTF1	1	0	0	0	0	0
AHCY	0	0	1	0	0	0
AHCYL1	0	0	1	0	0	0
AHCYL2	0	0	0	0	1	0
AHDC1	0	1	0	0	0	0
AHI1	1	0	1	1	0	0
AHNAK	1	0	1	0	1	0
AHR	1	0	1	0	0	0
AHRR	1	0	1	0	1	0
AIDA	1	0	0	0	0	0
AIF1	1	1	1	0	0	0
AIF1L	0	0	0	0	1	0
AIFM1	1	0	1	0	0	0
AIG1	0	0	0	0	1	0
AIM2	0	0	1	0	1	0
AIMP1	0	1	0	0	0	0
AIMP2	0	0	1	0	0	0
AK1	0	0	1	0	0	0
AK2	0	0	0	0	1	0
AK5	0	0	0	0	1	0
AK8	0	0	0	0	1	0
AK9	0	0	1	0	0	0
AKAP1	1	0	1	0	0	0
AKAP12	0	0	1	0	0	0
AKAP13	1	0	1	0	1	0
AKAP8	0	1	0	0	1	0
AKAP8L	0	0	1	0	0	0
AKAP9	1	0	0	0	1	1
AKNA	1	1	1	0	0	0
AKR1A1	1	0	1	0	0	0
AKR1E2	0	0	0	0	1	0
AKR7A2	1	1	1	0	1	0
AKR7A3	0	0	0	0	1	0
AKR7L	0	0	0	0	1	0
AKT1S1	0	0	0	1	0	0
AKT2	0	1	0	0	0	0
AL445665.1	0	0	1	0	0	0
AL591684.1	0	0	0	0	1	0
ALAD	0	0	0	0	1	0
ALAS1	1	0	0	0	0	0
ALB	0	0	1	0	0	0
ALCAM	1	0	1	0	1	0
ALDH16A1	0	1	0	0	0	0
ALDH18A1	0	0	1	0	0	0
ALDH1A2	0	0	1	0	0	0
ALDH1A3	0	0	0	0	1	0
ALDH1B1	1	0	1	0	0	0
ALDH1L1	0	0	1	0	0	0
ALDH1L2	0	0	1	0	0	0
ALDH2	1	0	1	0	0	0
ALDH3A2	1	0	0	0	0	0
ALDH3B1	0	0	0	0	1	0
ALDH3B2	0	0	0	0	1	0
ALDH4A1	0	0	0	0	1	0
ALDH5A1	1	0	1	0	0	0
ALDH6A1	0	0	0	0	1	0
ALDH7A1	1	0	1	0	0	0
ALDH9A1	1	1	1	0	0	0
ALDOA	0	0	0	0	1	0
ALG1	0	0	1	0	1	0
ALG10	0	0	1	0	0	0
ALG10B	0	0	1	0	0	0
ALG12	1	1	1	0	0	0
ALG14	0	0	0	0	1	0
ALG2	0	1	0	0	0	0
ALG3	0	0	1	0	0	0
ALG5	0	0	1	0	0	0
ALG6	0	0	1	0	0	0
ALKBH5	1	0	1	0	0	0
ALKBH8	1	0	1	0	0	0
ALLC	0	1	0	0	0	0
ALMS1	0	1	1	0	0	0
ALOX12B	0	0	0	0	1	0
ALOX15P2	0	0	0	0	1	0
ALOX5AP	0	0	1	0	0	0
ALPK1	1	1	1	0	0	0
ALPK2	1	0	1	0	0	0
ALPK3	0	0	1	0	0	0
ALPL	1	1	1	0	0	0
ALS2	1	1	1	0	0	0
ALS2CR11	0	1	0	0	0	0
ALS2CR8	1	0	1	0	0	0
ALYREF	0	0	1	0	1	0
AMBRA1	0	1	0	0	0	0
AMD1	0	0	0	0	1	0
AMDHD2	1	0	1	0	1	0
AMER1	0	0	0	0	1	0
AMHR2	0	0	0	0	1	0
AMICA1	0	0	1	0	1	0
AMMECR1	1	0	1	0	0	0
AMN1	0	0	0	0	1	0
AMOT	1	0	1	0	0	0
AMOTL1	0	0	0	0	1	0
AMOTL2	0	0	1	0	0	0
AMPD2	0	0	1	0	0	0
AMPD3	1	0	1	0	0	0
AMPH	0	0	1	0	0	0
AMT	0	0	0	0	1	0
AMTN	0	0	0	0	1	0
AMY1B	0	0	1	0	0	0
AMZ2P1	0	0	1	0	1	0
ANAPC1	0	1	0	0	0	0
ANAPC10	0	0	0	0	1	0
ANAPC11	0	0	1	0	0	0
ANAPC15	0	0	1	0	0	0
ANAPC2	0	0	0	0	1	0
ANAPC4	0	0	0	1	0	0
ANAPC5	0	1	0	0	1	0
ANGEL1	1	0	1	0	0	0
ANGEL2	0	1	0	0	0	0
ANGPT2	0	1	0	0	0	0
ANGPT4	1	0	0	0	0	0
ANGPTL2	0	0	1	0	0	0
ANGPTL4	0	0	1	0	0	0
ANK1	0	1	0	0	0	0
ANK2	0	0	1	0	0	0
ANK3	1	1	1	0	1	0
ANKEF1	0	0	0	0	1	0
ANKFN1	0	0	0	0	1	0
ANKHD1	0	0	0	0	1	0
ANKIB1	1	0	1	0	0	0
ANKLE1	0	0	0	0	1	0
ANKLE2	0	1	0	0	0	0
ANKMY1	1	0	0	0	1	0
ANKRA2	0	0	0	0	1	0
ANKRD10	0	1	0	0	0	0
ANKRD11	0	0	1	1	0	0
ANKRD13B	0	0	0	0	1	0
ANKRD13D	0	0	0	0	1	0
ANKRD16	1	0	1	0	0	0
ANKRD17	1	1	0	0	0	0
ANKRD18CP	0	0	0	0	1	0
ANKRD2	1	0	1	0	0	0
ANKRD20A11P	0	0	0	0	1	0
ANKRD20A5P	0	0	1	0	1	0
ANKRD20A9P	0	0	0	0	1	0
ANKRD22	0	0	1	0	0	0
ANKRD24	0	0	0	0	1	0
ANKRD26	0	1	1	0	0	0
ANKRD27	1	0	1	0	1	0
ANKRD28	0	1	0	0	1	1
ANKRD30A	0	0	1	0	1	0
ANKRD30B	0	0	1	0	1	0
ANKRD30BL	0	0	0	0	1	0
ANKRD30BP1	0	0	0	0	1	0
ANKRD32	0	1	0	0	0	0
ANKRD35	0	1	0	0	0	0
ANKRD36	0	1	0	0	0	0
ANKRD36B	1	1	1	0	0	0
ANKRD36C	0	0	1	0	0	0
ANKRD40	0	0	1	0	0	0
ANKRD42	0	0	1	0	1	0
ANKRD44	0	1	1	0	0	0
ANKRD46	0	1	0	0	0	0
ANKRD50	0	0	0	0	1	0
ANKRD55	0	1	0	0	0	0
ANKRD7	0	0	0	0	1	0
ANKS1A	0	1	0	1	0	0
ANKS1B	0	0	0	0	1	0
ANKS3	0	1	0	0	0	0
ANKS6	1	0	0	0	1	0
ANKZF1	1	0	1	0	0	0
ANLN	0	0	1	0	1	0
ANO1	0	0	0	1	1	0
ANO10	0	1	0	0	0	0
ANO2	0	0	1	0	0	0
ANO6	0	0	1	0	0	0
ANO9	1	0	1	0	0	0
ANPEP	0	0	1	0	0	0
ANTXR1	1	1	1	0	0	0
ANTXR2	0	0	1	0	0	0
ANXA1	0	0	1	0	0	0
ANXA2	0	1	0	0	0	0
ANXA3	0	0	0	0	1	0
ANXA4	0	1	1	0	0	0
ANXA5	0	0	1	0	0	0
ANXA6	0	0	0	0	1	0
ANXA7	0	1	0	0	0	0
ANXA8L1	0	0	0	0	1	0
ANXA9	0	0	0	0	1	0
AOAH	0	0	1	0	0	0
AOC2	0	0	1	0	0	0
AOC3	0	0	1	0	1	0
AOX1	0	0	1	0	0	0
AP000662.9	0	0	1	0	0	0
AP002414.1	0	0	1	0	0	0
AP005901.1	0	0	0	0	1	0
AP1AR	0	0	0	0	1	0
AP1B1	1	0	1	0	0	0
AP1G1	0	1	0	0	0	0
AP1G2	0	0	0	0	1	0
AP1S1	0	0	1	0	0	0
AP1S2	1	1	1	0	1	0
AP2B1	0	1	0	0	0	0
AP2S1	0	0	1	0	0	0
AP3B1	1	0	1	1	1	0
AP3B2	0	1	0	0	0	0
AP3M1	0	1	0	0	0	0
AP3M2	1	0	0	0	0	0
AP4B1	0	0	1	0	0	0
AP4E1	1	0	1	0	0	0
APAF1	1	1	1	0	0	0
APBA2	1	0	0	0	1	0
APBB1IP	1	0	1	0	0	0
APBB2	0	0	0	0	1	0
APBB3	0	0	0	0	1	0
APCDD1	0	0	0	0	1	0
APCDD1L	0	0	0	0	1	0
APEH	1	0	1	0	1	0
APEX2	1	0	1	0	0	0
APH1A	0	0	1	0	0	0
APH1B	0	0	0	0	1	0
APITD1	1	0	1	0	1	0
APLP2	1	0	1	0	0	0
APOA1BP	0	0	1	0	0	0
APOB	0	0	1	0	0	0
APOBEC3B	1	0	1	0	0	0
APOBEC3F	0	1	0	0	0	0
APOBR	0	0	1	0	1	0
APOC1	0	0	1	0	0	0
APOE	1	0	1	0	0	0
APOL1	0	0	0	0	1	0
APOLD1	0	0	1	0	0	0
APP	0	1	0	0	0	0
APPBP2	0	0	0	1	1	0
APPL2	0	0	0	0	1	0
APRT	1	0	1	0	0	0
AQP7	0	0	1	0	0	0
AQP7P1	0	0	1	0	1	0
AQP7P2	0	0	1	0	0	0
AQP7P3	0	0	1	0	0	0
AQP7P4	0	0	1	0	0	0
AQP9	1	0	1	0	1	0
AQPEP	0	0	1	0	0	0
AR	0	0	0	0	1	0
ARAF	1	0	1	0	0	0
ARAP1	1	0	1	0	0	0
ARAP3	0	0	1	0	0	0
ARC	1	0	1	0	0	0
ARCN1	1	1	1	0	0	0
AREG	0	0	1	0	1	0
ARF3	1	1	1	0	1	0
ARF5	0	0	1	0	0	0
ARFGAP2	1	1	1	0	1	0
ARFGEF1	0	0	1	0	0	0
ARFGEF2	1	0	1	0	0	0
ARFIP2	0	1	0	0	1	0
ARG2	0	0	1	0	0	0
ARHGAP1	1	1	1	0	0	0
ARHGAP11A	0	0	1	0	1	0
ARHGAP11B	0	0	1	0	1	0
ARHGAP15	0	1	1	0	0	0
ARHGAP17	0	1	0	1	0	0
ARHGAP18	1	0	1	0	0	0
ARHGAP20	0	0	1	0	0	0
ARHGAP21	0	1	0	0	0	0
ARHGAP24	0	0	1	0	0	0
ARHGAP25	0	1	0	0	0	0
ARHGAP28	1	0	1	0	0	0
ARHGAP29	0	0	0	0	1	0
ARHGAP30	1	0	1	0	0	0
ARHGAP31	0	0	1	0	0	0
ARHGAP32	0	0	0	0	1	0
ARHGAP4	1	0	1	0	1	0
ARHGAP40	0	0	0	1	0	0
ARHGAP6	0	0	1	0	1	0
ARHGAP9	1	0	1	0	0	0
ARHGEF10L	0	0	0	0	1	0
ARHGEF11	1	0	0	0	0	0
ARHGEF12	1	0	1	0	0	0
ARHGEF15	0	0	1	0	1	0
ARHGEF16	0	0	0	1	0	0
ARHGEF18	0	0	0	1	0	0
ARHGEF19	1	0	1	1	1	0
ARHGEF2	0	0	0	0	1	0
ARHGEF28	0	0	1	0	0	0
ARHGEF3	1	0	1	0	1	0
ARHGEF39	0	0	1	0	1	0
ARHGEF4	0	0	0	0	1	0
ARHGEF6	1	0	1	0	0	0
ARHGEF7	1	0	1	0	0	0
ARHGEF9	1	0	0	0	0	0
ARID1B	1	0	1	0	0	0
ARID2	1	0	1	0	0	0
ARID4A	1	0	1	0	1	0
ARID4B	0	1	0	0	0	0
ARID5A	0	0	1	0	0	0
ARID5B	0	0	1	0	0	0
ARIH1	1	0	1	0	0	0
ARL1	0	1	0	0	1	0
ARL13A	0	0	0	0	1	0
ARL3	1	0	1	0	1	0
ARL4C	0	0	0	0	1	0
ARL5A	0	1	0	0	0	0
ARL5B	1	0	1	0	0	0
ARL6IP1	0	0	1	1	0	0
ARL6IP4	0	1	0	0	0	0
ARL8A	1	0	1	0	0	0
ARL8B	0	1	0	0	0	0
ARL9	0	0	0	0	1	0
ARMC1	0	0	1	0	0	0
ARMC2	0	0	0	0	1	0
ARMC5	0	1	0	0	0	0
ARMC7	0	1	0	0	0	0
ARMC8	1	0	1	0	0	0
ARMC9	0	1	0	0	1	0
ARMCX2	0	1	0	0	0	0
ARMCX5	1	0	1	0	1	0
ARMCX6	1	0	1	0	0	0
ARNT	0	1	0	0	0	0
ARNT2	1	0	1	0	1	0
ARNTL2	0	0	0	0	1	0
ARPC2	0	0	1	0	0	0
ARPC3	0	0	1	0	0	0
ARPC5	0	0	1	0	0	0
ARPC5L	1	0	0	0	0	0
ARRB1	0	0	1	0	1	0
ARRDC1	1	0	1	0	0	0
ARSA	1	1	1	0	0	0
ARSB	1	0	1	0	0	0
ARSD	1	0	1	0	1	0
ARSE	1	0	0	0	0	0
ART3	1	0	1	0	1	0
ARV1	0	0	1	0	0	0
ARVCF	0	1	0	0	0	0
ASAH1	1	0	1	1	1	0
ASAH2	1	0	1	0	1	0
ASAH2B	0	0	1	0	0	0
ASAP1	1	0	1	1	0	0
ASAP2	0	1	0	0	0	0
ASAP3	0	0	0	1	0	0
ASB11	0	0	1	0	0	0
ASB12	0	1	0	0	0	0
ASB13	1	0	1	0	0	0
ASB16	0	0	0	0	1	0
ASB18	1	0	1	0	0	0
ASB6	0	0	1	0	0	0
ASB7	0	1	0	0	0	0
ASCC2	1	0	1	0	0	0
ASCC3	0	0	1	0	0	0
ASF1B	0	0	1	0	1	0
ASH1L	1	0	1	0	0	0
ASH2L	1	0	1	0	0	0
ASL	0	1	0	0	0	0
ASNA1	0	0	1	0	0	0
ASNS	0	0	1	0	1	0
ASPA	0	0	1	0	0	0
ASPM	0	0	1	0	1	0
ASPN	0	0	0	0	1	0
ASPSCR1	1	0	1	0	0	0
ASS1	0	0	0	0	1	0
ASTE1	1	0	1	0	0	0
ASTL	1	0	0	0	0	0
ASTN1	0	0	1	0	0	0
ASTN2	0	0	0	0	1	0
ASXL1	1	0	1	0	0	0
ASXL2	1	0	1	0	0	0
ATAD2	0	0	1	0	0	0
ATAD3A	0	0	0	0	1	0
ATAD3B	1	0	1	0	1	0
ATAD3C	0	0	0	0	1	0
ATAD5	0	0	1	0	0	0
ATF2	1	0	0	0	0	0
ATF3	0	0	1	0	0	0
ATF4	0	1	1	0	0	0
ATF5	1	0	1	0	0	0
ATF6	0	1	0	0	0	0
ATF7IP	0	0	1	0	0	0
ATG12	0	0	0	0	1	0
ATG13	0	0	1	0	0	0
ATG16L1	0	0	0	0	1	0
ATG16L2	0	1	0	0	1	0
ATG2A	0	1	1	0	0	0
ATG2B	0	0	0	0	1	0
ATG3	1	0	1	0	0	0
ATG4C	0	0	1	0	0	0
ATG5	0	1	0	0	0	0
ATG7	1	0	1	0	0	0
ATG9B	0	0	0	0	1	0
ATIC	0	0	1	0	0	0
ATL3	0	1	0	0	0	0
ATM	0	0	1	0	0	0
ATMIN	0	0	0	0	1	0
ATN1	0	1	0	0	0	0
ATOH8	0	0	1	0	0	0
ATOX1	0	0	1	0	0	0
ATP10B	0	0	0	0	1	0
ATP11A	1	0	1	0	1	0
ATP11B	0	1	0	0	0	0
ATP11C	1	1	1	0	0	0
ATP12A	0	1	0	0	0	0
ATP1A1	1	0	1	0	0	0
ATP1A2	0	0	1	0	1	0
ATP1A4	1	0	1	0	1	0
ATP1B1	1	1	0	0	0	0
ATP2A2	1	1	1	0	0	0
ATP2A3	1	1	1	0	0	0
ATP2B4	1	0	1	0	0	0
ATP2C1	0	0	1	0	1	0
ATP2C2	0	0	1	1	0	0
ATP5C1	0	0	1	0	0	0
ATP5F1	0	0	0	0	1	0
ATP5G1	0	0	1	0	0	0
ATP5G2	0	1	1	0	1	0
ATP5G3	1	0	1	0	0	0
ATP5H	0	0	1	0	0	0
ATP5J	1	1	1	0	0	0
ATP5SL	0	1	0	0	0	0
ATP6AP1	1	0	1	0	1	0
ATP6AP1L	0	0	0	0	1	0
ATP6AP2	1	1	1	0	0	0
ATP6V0A2	0	1	0	0	0	0
ATP6V0A4	1	0	0	0	1	0
ATP6V0B	1	0	0	0	0	0
ATP6V0D1	1	0	1	0	0	0
ATP6V0D2	1	0	0	0	0	0
ATP6V0E1	0	0	0	0	1	0
ATP6V0E2	1	0	1	0	0	0
ATP6V1B2	1	0	1	0	0	0
ATP6V1C2	1	0	0	0	1	0
ATP6V1D	0	1	0	0	0	0
ATP6V1F	0	0	1	0	0	0
ATP6V1H	1	1	1	0	0	0
ATP7A	0	0	0	0	1	0
ATP7B	0	0	0	0	1	0
ATP8A2	0	0	0	0	1	0
ATP8B1	0	0	0	0	1	0
ATP8B2	1	0	1	0	1	0
ATP8B3	1	0	1	0	1	0
ATP8B4	1	0	1	0	1	0
ATPAF2	0	1	0	0	1	0
ATPBD4	0	0	0	1	0	0
ATPIF1	0	0	1	0	0	0
ATR	0	1	0	0	0	0
ATRAID	0	0	1	0	0	0
ATRIP	0	0	0	0	1	0
ATRN	1	0	1	0	0	0
ATRNL1	0	0	0	0	1	0
ATXN10	0	1	0	0	0	0
ATXN2	0	1	0	0	0	0
ATXN7	1	0	0	0	0	0
ATXN7L1	0	1	0	0	0	0
AUH	1	0	1	1	1	0
AUNIP	0	0	1	0	1	0
AUP1	1	0	1	0	0	0
AURKA	0	0	1	0	1	0
AURKAPS1	0	0	1	0	1	0
AURKB	0	0	1	0	1	0
AUTS2	1	0	0	0	0	0
AVIL	0	1	0	0	0	0
AVL9	0	0	1	0	0	0
AVPR2	1	0	1	0	0	0
AXL	0	0	1	1	0	0
AZI1	1	0	1	1	1	0
AZIN1	1	0	1	0	0	0
B2M	0	1	0	0	0	0
B3GALNT1	0	0	1	0	0	0
B3GALNT2	0	0	1	0	1	0
B3GALTL	0	0	1	0	0	0
B3GAT1	0	0	0	0	1	0
B3GAT2	1	0	0	0	0	0
B3GNT1	0	0	0	0	1	0
B3GNT2	1	0	1	0	0	0
B3GNT4	1	0	0	0	1	0
B3GNTL1	1	0	1	0	0	0
B4GALT2	1	0	0	0	1	0
B4GALT4	0	0	1	0	0	0
B9D1	0	1	0	1	0	0
BABAM1	0	0	1	0	0	0
BACE2	1	0	1	0	1	0
BAD	0	1	0	0	0	0
BAG1	1	0	1	0	1	0
BAG3	0	0	0	0	1	0
BAHD1	0	1	0	0	0	0
BAI2	0	1	0	0	1	0
BAIAP2	0	1	0	0	0	0
BAIAP3	0	0	0	0	1	0
BAK1	1	0	0	0	1	0
BANF1	0	0	1	1	0	0
BANP	1	0	1	0	0	0
BARD1	0	0	1	0	0	0
BARX1	0	0	0	0	1	0
BARX2	0	0	0	0	1	0
BATF	0	0	0	0	1	0
BAX	1	0	1	0	1	0
BAZ1A	1	0	1	0	0	0
BAZ1B	1	0	1	0	1	0
BAZ2A	0	0	1	0	0	0
BBOX1	0	0	0	0	1	0
BBS4	0	0	0	0	1	0
BBS5	0	0	0	0	1	0
BBS7	0	1	0	0	0	0
BCAM	0	0	0	0	1	0
BCAP29	0	0	0	0	1	0
BCAP31	0	0	0	0	1	0
BCAR1	0	1	0	0	0	0
BCAS1	0	0	0	0	1	0
BCAS2	1	0	1	0	0	0
BCAS3	1	0	1	1	0	0
BCAS4	0	0	0	0	1	0
BCAT1	1	0	1	0	0	0
BCAT2	0	1	0	0	0	0
BCDIN3D	1	0	1	0	0	0
BCKDK	0	0	0	1	1	0
BCL10	1	0	1	0	0	0
BCL11A	0	0	1	0	1	0
BCL2	1	0	1	0	1	0
BCL2L11	0	1	0	0	0	0
BCL2L12	1	0	1	0	0	0
BCL2L14	1	0	0	0	0	0
BCL2L2	0	0	1	0	0	0
BCL6	0	0	1	0	0	0
BCL6B	0	0	1	0	0	0
BCL7B	1	1	1	0	0	0
BCL7C	1	0	1	0	0	0
BCL9	1	0	0	0	0	0
BCLAF1	0	1	0	0	0	0
BCOR	1	1	1	0	1	0
BCORL1	0	1	0	0	0	0
BCR	0	1	0	0	0	0
BDH2	0	0	0	0	1	0
BDKRB1	0	0	1	0	0	0
BDKRB2	0	0	1	0	0	0
BDNF	1	0	0	0	0	0
BECN1	0	0	0	0	1	0
BEND3	0	0	1	0	1	0
BEND4	0	0	1	0	0	0
BEST3	0	0	0	0	1	0
BEX4	1	0	1	0	0	0
BEX5	0	0	0	1	0	0
BGN	0	0	1	0	0	0
BHLHE22	0	0	1	0	0	0
BHLHE40	0	0	0	0	1	0
BICD2	0	1	0	0	0	0
BID	0	0	0	0	1	0
BIN2	0	0	1	0	0	0
BIRC2	0	1	0	0	0	0
BIRC5	0	0	1	0	1	0
BLM	0	0	1	0	1	0
BLOC1S1	0	1	1	0	0	0
BLOC1S5	0	0	0	0	1	0
BLOC1S6	0	0	1	0	0	0
BLZF1	0	1	0	0	0	0
BMP2	0	0	1	0	0	0
BMP2K	1	0	1	0	0	0
BMP4	0	0	1	0	1	0
BMP5	0	0	0	1	0	0
BMP6	1	0	1	0	0	0
BMP7	0	0	0	0	1	0
BMPER	1	0	1	0	0	0
BMPR1A	0	1	0	0	0	0
BMPR1B	0	0	0	0	1	0
BMPR2	1	0	1	0	0	0
BMS1	1	0	1	0	0	0
BMX	0	0	1	0	0	0
BNC1	0	0	0	0	1	0
BNC2	1	0	1	0	1	0
BNIP3L	0	0	1	0	0	0
BNIPL	0	0	0	0	1	0
BOC	0	0	0	0	1	0
BOD1	0	1	0	0	0	0
BOD1L1	0	0	1	0	0	0
BOLA1	1	0	1	0	0	0
BOLA2	0	0	1	0	0	0
BOLA2B	0	0	1	0	0	0
BOLA3	0	0	1	0	0	0
BORA	0	0	1	0	1	0
BPHL	1	0	1	0	0	0
BPI	0	0	0	0	1	0
BPIFB1	0	0	0	0	1	0
BPIFB2	0	0	0	0	1	0
BPIFB6	0	0	0	0	1	0
BPNT1	0	0	1	0	0	0
BRAF	1	0	1	0	0	0
BRAT1	0	0	0	1	0	0
BRCA1	1	0	0	0	0	0
BRCA2	0	0	1	0	0	0
BRCC3	0	0	1	0	0	0
BRD1	0	1	0	0	0	0
BRD3	1	0	1	0	0	0
BRD7	1	0	1	0	0	0
BRD8	0	0	0	0	1	0
BRDT	0	0	0	0	1	0
BRE	0	1	1	0	0	0
BRF1	0	1	0	1	1	0
BRI3	1	0	1	0	0	0
BRI3BP	0	0	1	0	0	0
BRIP1	0	0	1	0	1	0
BRIX1	0	0	1	0	0	0
BRMS1	1	0	1	0	0	0
BRPF3	0	1	0	0	0	0
BSCL2	0	0	1	0	0	0
BSDC1	1	1	1	0	0	0
BSG	0	0	0	0	1	0
BTAF1	0	0	0	1	0	0
BTBD1	1	0	1	0	0	0
BTBD10	0	1	0	0	0	0
BTBD2	0	1	0	0	0	0
BTBD3	0	0	0	0	1	0
BTD	0	0	0	0	1	0
BTF3	0	0	1	0	1	0
BTF3L4	0	0	1	0	0	0
BTG1	1	0	1	0	0	0
BTG2	0	0	1	0	1	0
BTG3	0	0	0	0	1	0
BTK	0	0	1	0	0	0
BTN2A1	0	1	0	0	0	0
BTN3A1	1	1	1	0	0	0
BTN3A2	1	0	1	0	0	0
BTN3A3	1	0	1	0	0	0
BTNL3	0	1	0	0	0	0
BTNL9	0	0	1	0	1	0
BTRC	1	0	1	0	1	0
BUB1	0	0	1	0	1	0
BUB1B	0	0	1	0	1	0
BUB3	0	0	1	0	0	0
BUD13	0	1	0	0	0	0
BX571672.1	0	0	0	1	0	0
BYSL	0	0	0	0	1	0
C10orf107	0	0	0	0	1	0
C10orf11	1	0	0	0	0	0
C10orf12	0	1	0	0	0	0
C10orf137	1	1	0	1	0	0
C10orf25	0	1	0	0	0	0
C10orf32	1	0	0	1	1	0
C10orf68	1	0	1	0	1	0
C10orf76	1	0	1	0	0	0
C10orf88	1	0	1	0	0	0
C11orf24	1	0	1	0	0	0
C11orf30	0	1	0	0	0	0
C11orf31	1	0	1	0	0	0
C11orf35	0	0	0	0	1	0
C11orf48	1	0	0	0	0	0
C11orf49	1	0	1	0	0	0
C11orf65	0	0	0	0	1	0
C11orf73	0	1	1	0	0	0
C11orf74	0	1	0	0	0	0
C11orf80	0	0	1	0	0	0
C11orf82	0	0	1	0	0	0
C11orf84	0	0	0	0	1	0
C11orf91	0	0	0	0	1	0
C11orf96	0	0	1	0	0	0
C12orf39	0	0	1	0	0	0
C12orf4	0	0	1	0	0	0
C12orf49	0	0	1	0	0	0
C12orf5	1	0	1	0	0	0
C12orf57	1	0	1	0	0	0
C12orf66	0	0	0	0	1	0
C12orf73	0	0	1	0	0	0
C12orf76	0	0	0	0	1	0
C13orf45	0	0	1	0	0	0
C14orf159	0	0	0	0	1	0
C14orf180	0	0	1	0	0	0
C14orf182	0	0	0	0	1	0
C14orf183	1	0	1	0	0	0
C14orf39	0	1	0	0	0	0
C14orf79	0	0	0	0	1	0
C14orf80	1	0	1	0	0	0
C14orf93	0	0	0	0	1	0
C15orf27	0	1	0	0	0	0
C15orf52	0	0	0	0	1	0
C15orf62	0	0	1	0	0	0
C16orf11	0	0	0	0	1	0
C16orf13	1	0	1	0	1	0
C16orf45	0	0	1	0	1	0
C16orf58	1	0	1	0	1	0
C16orf59	1	0	1	0	0	0
C16orf62	0	0	1	0	1	0
C16orf71	0	0	0	0	1	0
C16orf89	0	0	1	0	1	0
C16orf91	1	0	0	0	0	0
C16orf93	0	0	0	0	1	0
C17orf103	0	0	1	0	0	0
C17orf50	1	0	0	0	0	0
C17orf53	1	0	0	0	1	0
C17orf62	0	0	1	0	0	0
C17orf70	0	0	0	0	1	0
C17orf75	0	0	1	0	1	0
C17orf81	0	0	0	1	0	0
C17orf96	0	0	0	0	1	0
C17orf99	0	0	0	0	1	0
C18orf21	0	0	1	0	0	0
C18orf25	1	0	0	0	0	0
C18orf34	0	0	0	1	0	0
C18orf54	0	0	1	0	0	0
C18orf56	1	0	1	0	0	0
C18orf63	0	0	0	0	1	0
C18orf8	0	0	0	1	0	0
C19orf12	0	0	1	0	0	0
C19orf22	0	0	0	1	0	0
C19orf38	0	0	1	0	0	0
C19orf40	1	0	1	0	0	0
C19orf43	1	0	0	0	0	0
C19orf48	0	0	1	0	0	0
C19orf53	1	0	1	0	0	0
C19orf54	0	0	0	0	1	0
C19orf59	0	0	0	0	1	0
C19orf60	1	0	1	0	0	0
C19orf61	0	0	0	1	0	0
C19orf70	0	1	0	0	0	0
C1orf106	1	0	1	0	1	0
C1orf110	0	1	0	0	0	0
C1orf112	0	0	1	0	0	0
C1orf127	0	1	0	0	0	0
C1orf131	0	0	1	0	0	0
C1orf132	0	0	0	0	1	0
C1orf145	0	0	0	0	1	0
C1orf162	0	0	1	0	0	0
C1orf168	0	0	0	0	1	0
C1orf170	0	1	0	0	1	0
C1orf172	1	0	1	0	0	0
C1orf173	0	0	0	0	1	0
C1orf180	0	0	0	0	1	0
C1orf192	0	0	0	0	1	0
C1orf198	1	0	1	0	0	0
C1orf21	0	0	1	0	1	0
C1orf228	1	0	0	0	0	0
C1orf34	0	0	0	0	0	1
C1orf43	0	0	1	0	0	0
C1orf50	1	1	1	0	0	0
C1orf51	1	0	0	0	0	0
C1orf52	0	1	0	0	0	0
C1orf54	0	1	0	0	0	0
C1orf56	0	0	0	0	1	0
C1orf64	0	0	0	0	1	0
C1orf74	0	0	1	0	0	0
C1orf85	0	0	1	0	0	0
C1QA	1	0	1	0	0	0
C1QB	0	0	1	0	0	0
C1QC	1	0	1	0	0	0
C1QTNF3	1	1	0	0	1	0
C1QTNF6	1	0	1	0	0	0
C1R	1	0	1	0	0	0
C1S	1	0	1	0	0	0
C20orf112	1	0	1	0	1	0
C20orf144	0	0	0	0	1	0
C20orf194	0	0	1	0	0	0
C20orf197	0	0	0	0	1	0
C20orf24	1	0	1	0	0	0
C20orf26	0	0	0	0	1	0
C20orf96	0	0	0	0	1	0
C21orf58	1	0	1	0	0	0
C21orf91	1	0	1	0	0	0
C22orf25	0	0	0	1	0	0
C22orf28	1	0	1	0	0	0
C22orf34	0	0	0	0	1	0
C22orf43	0	0	0	0	1	0
C22orf46	0	0	1	0	0	0
C2CD2	0	0	1	0	0	0
C2CD3	0	1	0	0	0	0
C2CD4B	0	0	1	0	1	0
C2CD5	0	0	1	0	0	0
C2orf27A	0	0	0	0	1	0
C2orf27B	0	0	0	0	1	0
C2orf49	0	1	0	0	0	0
C2orf68	1	1	1	0	0	0
C2orf73	0	0	0	0	1	0
C2orf76	0	1	0	0	0	0
C2orf81	0	0	0	0	1	0
C3	1	0	1	0	0	0
C3AR1	0	0	1	0	0	0
C3orf17	1	0	1	0	0	0
C3orf22	0	0	0	0	1	0
C3orf38	0	1	0	0	0	0
C3orf52	0	1	0	1	1	0
C3orf58	1	1	0	0	1	0
C3orf67	0	0	1	0	0	0
C4orf21	0	0	1	0	0	0
C4orf27	0	1	0	0	0	0
C4orf32	0	0	1	0	1	0
C4orf33	0	1	0	0	1	0
C4orf36	0	0	0	0	1	0
C4orf46	0	0	1	0	0	0
C5AR1	1	0	1	0	0	0
C5AR2	0	0	0	0	1	0
C5orf15	1	0	1	0	1	0
C5orf22	0	0	1	0	0	0
C5orf28	1	0	0	0	0	0
C5orf42	0	1	1	0	0	0
C5orf45	0	0	0	0	1	0
C5orf49	0	0	0	0	1	0
C5orf51	0	1	0	0	0	0
C6orf106	1	0	1	0	1	0
C6orf118	0	1	0	0	0	0
C6orf141	0	1	0	0	0	0
C6orf165	0	0	0	0	1	0
C6orf170	0	0	1	0	0	0
C6orf211	0	0	0	0	1	0
C6orf62	0	0	1	0	0	0
C6orf70	1	0	1	0	1	0
C6orf89	1	0	1	0	0	0
C7orf10	1	0	1	0	0	0
C7orf41	0	0	1	0	0	0
C7orf50	1	0	1	0	0	0
C7orf63	0	0	1	0	1	0
C8orf34	1	0	0	0	0	0
C8orf59	0	0	1	0	0	0
C9orf106	0	0	0	0	1	0
C9orf114	0	1	0	0	0	0
C9orf116	0	1	0	0	1	0
C9orf117	0	1	0	0	1	0
C9orf152	0	0	0	0	1	0
C9orf156	0	0	0	0	1	0
C9orf3	1	0	1	0	0	0
C9orf40	0	0	0	0	1	0
C9orf41	1	0	1	0	0	0
C9orf64	0	0	0	0	1	0
C9orf85	0	1	0	0	0	0
C9orf89	0	0	0	0	1	0
C9orf9	0	0	0	1	0	0
C9orf91	1	1	1	0	1	0
C9orf95	0	0	0	1	0	0
CA1	0	0	0	0	1	0
CA12	0	0	0	0	1	0
CA13	1	0	1	0	0	0
CA2	0	0	0	0	1	0
CA4	0	0	1	0	0	0
CA5B	0	0	0	1	0	0
CA5BP1	0	0	1	0	0	0
CA6	0	0	0	0	1	0
CA9	0	0	0	0	1	0
CAB39	1	0	0	0	0	0
CABIN1	1	0	1	0	0	0
CABLES2	1	0	1	0	1	0
CABP4	0	0	0	0	1	0
CACHD1	0	0	1	0	0	0
CACNA1B	0	0	0	0	1	0
CACNA1C	0	0	0	0	1	0
CACNA1D	0	0	0	0	1	0
CACNA1F	0	0	0	0	1	0
CACNA1G	0	0	1	0	1	0
CACNA1H	1	0	1	0	1	0
CACNA2D1	1	0	1	0	0	0
CACNA2D2	0	1	0	0	1	0
CACNA2D3	0	1	0	0	1	0
CACNB1	0	1	0	0	0	0
CACNB2	0	1	0	0	1	0
CACNB3	1	0	1	0	0	0
CACNB4	0	0	0	0	1	0
CACNG6	0	1	0	0	0	0
CACUL1	0	0	1	0	0	0
CACYBP	1	0	1	0	0	0
CAD	0	0	1	0	1	0
CADM2	0	0	0	0	1	0
CADPS2	0	0	0	0	1	0
CAGE1	0	0	0	0	1	0
CALB1	0	1	0	0	0	0
CALB2	0	0	0	0	1	0
CALCOCO1	0	0	1	0	0	0
CALCOCO2	0	0	0	0	1	0
CALCRL	0	0	1	0	0	0
CALD1	1	0	1	0	0	0
CALM2	0	0	1	0	0	0
CALML4	0	0	0	0	1	0
CALML6	0	0	1	0	0	0
CALN1	0	1	0	0	0	0
CALR	0	0	1	0	0	0
CAMK1	0	0	1	0	0	0
CAMK1D	1	0	0	0	1	0
CAMK2B	0	1	0	0	1	0
CAMK2D	0	1	0	0	0	0
CAMK2G	1	1	1	0	1	0
CAMK2N1	0	0	0	0	1	0
CAMKV	1	0	1	0	0	0
CAMLG	0	0	0	0	1	0
CAMSAP1	1	1	0	0	0	0
CAMSAP2	0	0	1	0	0	0
CAMSAP3	0	0	0	0	1	0
CAMTA1	0	1	1	0	0	0
CAND1	1	1	1	0	0	0
CAND2	0	0	0	0	1	0
CANT1	1	0	1	0	0	0
CANX	1	1	1	0	0	0
CAPG	0	0	1	0	0	0
CAPN1	1	0	1	0	0	0
CAPN10	0	1	0	0	1	0
CAPN13	0	0	0	0	1	0
CAPN2	1	0	1	0	0	0
CAPN6	0	0	0	0	1	0
CAPN7	1	0	1	0	0	0
CAPN8	0	0	0	0	1	0
CAPN9	0	1	0	1	1	0
CAPNS1	1	0	1	0	0	0
CAPRIN1	1	0	1	0	0	0
CAPSL	0	0	0	0	1	0
CAPZA1	1	0	1	0	0	0
CARD14	1	1	0	0	0	0
CARD16	1	0	0	0	0	0
CARHSP1	0	0	1	0	0	0
CARKD	0	1	0	0	0	0
CARM1	1	0	1	0	0	0
CARTPT	0	0	0	0	1	0
CASC1	0	0	0	0	1	0
CASC2	0	0	0	0	1	0
CASC3	1	1	1	0	0	0
CASC4	0	0	0	0	1	0
CASC5	0	0	1	0	1	0
CASD1	0	0	0	0	1	0
CASK	1	0	1	0	0	0
CASKIN2	1	0	0	0	0	0
CASP10	1	0	0	0	0	0
CASP12	0	0	1	0	0	0
CASP2	0	0	1	0	0	0
CASP4	0	1	0	0	0	0
CASP6	1	0	0	0	0	0
CASP7	1	1	0	0	0	0
CASP8	0	1	0	0	0	0
CASP9	0	0	0	0	1	0
CASQ2	0	0	1	0	1	0
CAST	1	0	1	0	0	0
CASZ1	1	1	1	0	1	0
CAT	1	0	1	0	0	0
CATSPER3	0	0	0	0	1	0
CATSPERB	0	0	0	0	1	0
CATSPERG	0	0	0	0	1	0
CAV1	0	0	1	0	0	0
CBFA2T2	0	1	0	0	0	0
CBFB	0	0	1	0	0	0
CBL	1	0	1	0	0	0
CBLB	0	1	1	0	0	0
CBLC	0	0	0	1	1	0
CBLL1	0	1	0	0	0	0
CBLN2	0	0	0	0	1	0
CBLN3	0	0	0	0	1	0
CBR1	1	0	0	0	0	0
CBS	0	0	0	0	1	0
CBWD1	0	1	0	0	0	0
CBWD5	0	1	0	0	0	0
CBX3	0	0	1	0	0	0
CBX4	1	0	1	0	1	0
CBX5	0	1	0	0	0	0
CBY1	1	1	1	0	0	0
CC2D2A	0	0	0	0	1	0
CCBE1	0	0	1	0	0	0
CCBP2	1	1	1	0	0	0
CCDC101	0	0	0	0	1	0
CCDC102A	0	0	0	0	1	0
CCDC102B	1	0	1	0	0	0
CCDC104	0	0	0	0	1	0
CCDC106	0	0	0	0	1	0
CCDC107	0	1	0	1	1	0
CCDC108	0	0	0	0	1	0
CCDC110	0	0	0	0	1	0
CCDC111	1	0	0	0	0	0
CCDC112	0	0	1	0	0	0
CCDC113	0	0	0	0	1	0
CCDC115	1	1	1	0	0	0
CCDC117	1	0	0	0	0	0
CCDC126	0	0	0	0	1	0
CCDC129	0	0	0	0	1	0
CCDC130	0	1	0	0	0	0
CCDC132	0	0	1	0	0	0
CCDC134	0	0	1	0	0	0
CCDC136	0	0	1	0	0	0
CCDC138	0	0	1	0	0	0
CCDC13-AS1	0	0	0	0	1	0
CCDC14	0	0	1	0	0	0
CCDC144B	0	0	0	0	1	0
CCDC147	0	1	0	0	0	0
CCDC148	0	0	0	0	1	0
CCDC150	0	0	1	0	1	0
CCDC151	0	0	0	0	1	0
CCDC155	1	0	1	0	1	0
CCDC158	0	0	0	0	1	0
CCDC159	1	0	1	0	1	0
CCDC167	0	0	1	0	0	0
CCDC17	1	0	0	0	0	0
CCDC170	0	0	1	0	1	0
CCDC171	0	0	1	0	0	0
CCDC173	0	0	0	0	1	0
CCDC176	0	0	0	0	1	0
CCDC18	0	0	1	0	0	0
CCDC19	0	0	0	0	1	0
CCDC23	0	0	1	0	0	0
CCDC24	0	0	0	0	1	0
CCDC25	0	0	0	0	1	0
CCDC3	0	0	1	0	0	0
CCDC30	0	0	0	0	1	0
CCDC33	0	0	1	0	0	0
CCDC34	0	0	1	0	0	0
CCDC39	0	0	0	0	1	0
CCDC40	0	0	0	0	1	0
CCDC41	1	0	1	0	1	0
CCDC42B	0	1	0	0	0	0
CCDC47	0	1	0	0	0	0
CCDC50	0	0	0	0	0	1
CCDC57	0	0	0	0	1	0
CCDC58	0	0	1	0	0	0
CCDC6	1	0	1	0	0	0
CCDC64	0	0	0	0	1	0
CCDC64B	0	1	0	0	0	0
CCDC65	0	0	0	0	1	0
CCDC66	0	0	1	0	0	0
CCDC67	0	0	0	0	1	0
CCDC68	0	0	0	0	1	0
CCDC69	0	0	1	0	0	0
CCDC71	0	0	0	0	1	0
CCDC74A	0	0	0	0	1	0
CCDC74B	0	0	0	0	1	0
CCDC77	0	0	1	0	0	0
CCDC78	1	0	0	0	1	0
CCDC80	1	0	1	0	0	0
CCDC82	0	0	0	0	1	0
CCDC85A	0	0	1	0	0	0
CCDC87	0	0	0	0	1	0
CCDC88A	0	0	0	1	0	0
CCDC88C	1	1	1	1	0	0
CCDC9	1	0	1	0	0	0
CCDC90B	1	1	0	0	0	0
CCDC96	0	0	0	0	1	0
CCDC97	0	1	0	0	0	0
CCHCR1	0	0	0	1	0	0
CCKBR	0	0	0	0	1	0
CCL13	0	0	0	0	1	0
CCL14	0	0	1	0	1	0
CCL18	0	0	0	0	1	0
CCL2	0	0	1	0	0	0
CCL22	0	0	0	1	0	0
CCL27	1	0	0	0	0	0
CCL3	1	0	1	0	0	0
CCL3L1	0	0	0	0	1	0
CCL4	0	1	0	0	0	0
CCL5	1	0	0	0	0	0
CCNA2	0	0	1	0	1	0
CCNB1	0	0	1	0	1	0
CCNB1IP1	0	1	0	0	0	0
CCNB2	0	0	1	0	1	0
CCNC	1	0	1	0	0	0
CCND1	1	0	1	0	0	0
CCND3	0	1	0	0	0	0
CCNDBP1	0	0	0	0	1	0
CCNE1	0	0	1	0	1	0
CCNE2	0	0	1	0	0	0
CCNF	0	0	1	0	1	0
CCNG2	1	0	1	0	1	0
CCNI	1	0	1	0	0	0
CCNJ	1	0	1	0	1	0
CCNJL	0	1	0	0	0	0
CCNO	0	0	0	0	1	0
CCNT2	0	0	0	1	0	0
CCNY	0	0	0	0	1	0
CCNYL2	0	0	0	0	1	0
CCR1	0	0	1	0	0	0
CCR2	0	1	1	0	0	0
CCR4	0	0	1	0	0	0
CCR6	0	0	1	0	0	0
CCR8	0	0	1	0	0	0
CCS	1	1	1	0	0	0
CCSAP	0	0	1	0	1	0
CCT4	1	0	1	0	0	0
CCT6A	0	0	0	1	0	0
CCT6B	1	0	0	0	1	0
CCZ1	0	0	1	0	0	0
CCZ1B	0	0	1	0	0	0
CD101	0	0	0	0	1	0
CD14	0	1	0	0	0	0
CD151	1	0	1	0	0	0
CD180	0	0	1	0	0	0
CD1E	1	0	0	0	0	0
CD2	0	0	1	0	0	0
CD209	1	0	0	0	0	0
CD226	0	0	1	0	0	0
CD247	0	0	0	0	1	0
CD24P4	0	0	1	0	0	0
CD27	1	0	1	0	0	0
CD276	0	0	1	0	0	0
CD2AP	1	0	1	0	0	0
CD2BP2	0	1	0	0	1	0
CD300C	1	0	1	0	0	0
CD300LB	0	1	0	0	0	0
CD300LF	1	0	1	0	1	0
CD300LG	0	0	1	0	0	0
CD33	0	0	0	0	1	0
CD36	0	0	1	0	0	0
CD37	0	0	1	0	0	0
CD38	0	0	1	0	1	0
CD3D	0	0	1	0	0	0
CD3E	1	0	0	0	0	0
CD4	1	1	1	0	0	0
CD40	1	1	1	0	0	0
CD44	1	1	1	0	0	0
CD46	0	0	0	0	1	0
CD47	0	1	0	0	1	1
CD48	1	0	0	0	0	0
CD5	1	0	1	0	0	0
CD52	0	0	1	0	0	0
CD55	0	0	1	0	0	0
CD58	0	1	0	0	0	0
CD59	1	1	1	0	0	0
CD6	1	0	1	0	0	0
CD72	1	0	1	0	0	0
CD74	1	0	1	0	0	0
CD79B	0	1	0	0	0	0
CD80	0	0	1	0	0	0
CD81	1	0	0	0	0	0
CD84	0	0	1	0	0	0
CD86	0	0	1	0	0	0
CD8A	1	0	1	0	0	0
CD9	0	0	0	0	1	0
CD93	0	0	1	0	1	0
CD97	1	0	1	0	1	0
CD99L2	1	0	1	0	1	0
CDADC1	0	0	0	0	1	0
CDAN1	1	0	1	0	0	0
CDC123	0	0	1	0	1	0
CDC16	0	1	0	0	0	0
CDC20	0	0	1	0	1	0
CDC20B	0	0	0	0	1	0
CDC23	0	1	0	0	0	0
CDC25A	0	0	1	0	1	0
CDC25B	1	0	1	0	1	0
CDC25C	0	0	1	0	0	0
CDC37L1	1	0	0	0	0	0
CDC40	1	0	1	0	0	0
CDC42	1	1	1	0	0	0
CDC42BPG	0	0	0	0	0	1
CDC42EP1	0	0	0	0	1	0
CDC42EP2	0	0	1	0	0	0
CDC42SE1	1	0	1	0	1	0
CDC42SE2	1	0	1	0	0	0
CDC45	0	0	1	0	1	0
CDC6	0	0	1	0	0	0
CDC7	0	0	1	0	1	0
CDCA2	0	0	1	0	1	0
CDCA3	0	0	1	0	1	0
CDCA5	0	0	1	0	1	0
CDCA7	0	0	1	0	1	0
CDCA7L	0	1	1	0	0	0
CDCA8	0	0	1	0	1	0
CDH1	1	1	1	0	0	0
CDH11	1	0	1	0	0	0
CDH2	0	0	1	0	0	0
CDH23	0	0	1	0	0	0
CDH24	0	0	0	0	1	0
CDH3	1	0	0	0	1	0
CDH4	0	0	1	0	0	0
CDH5	0	0	1	0	1	0
CDH6	0	0	0	0	1	0
CDHR3	0	0	0	0	1	0
CDIPT	0	1	0	0	0	0
CDK1	0	0	1	0	0	0
CDK10	0	1	0	1	0	0
CDK11A	0	0	1	0	0	0
CDK12	0	0	1	0	0	0
CDK14	0	0	0	0	1	0
CDK15	0	0	0	0	1	0
CDK17	0	0	0	0	1	0
CDK19	0	0	1	0	0	0
CDK2	1	0	1	0	0	0
CDK2AP1	0	0	0	0	1	0
CDK5	0	0	1	0	0	0
CDK5R1	0	0	0	0	1	0
CDK5RAP2	1	1	1	0	0	0
CDK5RAP3	1	0	1	0	1	0
CDK8	0	0	0	1	0	0
CDK9	0	0	1	0	0	0
CDKL4	0	0	0	0	1	0
CDKL5	0	0	1	0	0	0
CDKN1C	0	0	1	0	0	0
CDKN2A	1	0	1	0	1	0
CDKN2AIPNLP2	0	0	0	0	1	0
CDKN2D	0	0	0	0	1	0
CDKN3	0	0	1	0	1	0
CDO1	0	0	1	0	1	0
CDON	0	0	0	0	1	0
CDR1	1	0	1	0	0	0
CDS1	1	1	1	0	0	0
CDS2	0	1	0	0	0	0
CDT1	1	0	1	0	1	0
CDV3	1	1	1	0	0	0
CDX2	0	0	0	0	1	0
CDYL	1	0	0	0	0	0
CDYL2	0	0	0	0	1	0
CEACAM1	0	0	0	0	1	0
CEACAM19	0	0	0	0	1	0
CEACAM5	0	1	0	0	1	0
CEACAM6	0	0	0	0	1	0
CECR1	0	0	1	0	0	0
CECR2	0	1	0	0	0	0
CELA3A	0	0	0	0	1	0
CELF3	0	0	1	0	0	0
CELF4	0	0	0	0	1	0
CELSR1	1	0	1	0	1	0
CELSR2	1	0	1	0	1	0
CENPA	0	0	1	0	1	0
CENPC1	1	0	1	0	0	0
CENPE	0	0	1	0	1	0
CENPF	0	0	1	0	1	0
CENPH	0	0	1	0	0	0
CENPI	0	0	1	0	1	0
CENPJ	0	0	1	0	0	0
CENPK	0	0	1	0	0	0
CENPL	0	0	1	0	1	0
CENPM	1	0	1	0	1	0
CENPN	0	0	1	0	1	0
CENPO	0	0	1	0	1	0
CENPP	0	0	1	0	1	0
CENPQ	0	0	1	0	0	0
CENPW	0	0	1	0	1	0
CEP120	0	0	0	0	1	0
CEP128	0	0	1	0	0	0
CEP135	1	1	0	0	0	0
CEP152	1	1	1	0	0	0
CEP164	1	1	1	0	0	0
CEP170	1	0	0	0	0	0
CEP19	0	0	0	1	0	0
CEP192	0	1	1	0	0	0
CEP250	1	0	1	0	0	0
CEP290	1	0	1	0	1	0
CEP350	0	1	1	0	0	0
CEP44	0	0	1	0	0	0
CEP55	0	0	1	0	1	0
CEP72	0	0	0	0	1	0
CEP78	0	0	1	0	0	0
CEP85	0	0	1	0	0	0
CEP85L	0	0	1	0	0	0
CERCAM	1	0	0	0	0	0
CERK	0	0	0	0	1	0
CERKL	0	1	0	0	1	0
CERS2	0	0	1	0	1	0
CERS4	0	0	0	0	1	0
CERS5	0	0	0	0	1	0
CERS6	0	0	1	0	1	0
CFD	0	0	1	0	1	0
CFHR3	0	1	0	0	0	0
CFL1	0	0	0	0	1	0
CFL1P5	0	0	0	0	1	0
CFL2	0	0	1	0	0	0
CFLAR	0	0	1	0	0	0
CGB	0	1	0	0	0	0
CGB2	0	1	0	0	0	0
CGB7	0	0	1	0	0	0
CGB8	0	1	0	0	0	0
CGN	0	0	0	1	1	0
CGNL1	0	0	1	0	0	0
CGRRF1	0	0	0	0	1	0
CHAD	0	0	0	0	1	0
CHAF1A	1	0	1	0	0	0
CHAF1B	0	0	1	0	0	0
CHAT	1	0	1	0	1	0
CHCHD2	1	0	0	0	0	0
CHCHD2P2	0	0	1	0	0	0
CHCHD7	0	1	0	0	0	0
CHD1	1	0	1	0	0	0
CHD1L	0	0	1	0	0	0
CHD2	1	0	1	0	0	0
CHD3	1	1	1	0	0	0
CHD4	1	0	1	0	0	0
CHD6	1	0	0	0	1	0
CHD7	1	0	0	0	0	0
CHD8	0	1	0	1	0	0
CHEK1	0	0	1	0	1	0
CHEK2	0	0	1	1	1	0
CHGB	0	1	0	0	0	0
CHI3L1	0	0	0	0	1	0
CHI3L2	0	0	0	0	1	0
CHIC1	0	0	0	0	1	0
CHIC2	0	0	1	0	0	0
CHID1	1	1	1	0	1	0
CHKA	0	1	0	0	0	0
CHM	0	0	1	0	1	0
CHML	0	0	1	0	0	0
CHMP2A	0	1	0	0	0	0
CHMP2B	1	0	1	0	0	0
CHMP3	0	0	0	0	1	0
CHMP4B	0	0	1	0	1	0
CHMP4C	0	0	1	0	0	0
CHN2	0	0	0	0	1	0
CHODL	0	0	0	0	1	0
CHRD	1	0	0	0	1	0
CHRDL1	0	0	1	0	0	0
CHRFAM7A	1	0	1	0	1	0
CHRM1	0	0	0	0	1	0
CHRM3	1	0	1	0	1	0
CHRNA1	1	1	1	0	0	0
CHRNA4	0	0	0	0	1	0
CHRNA5	0	0	0	0	1	0
CHRNA6	0	0	0	0	1	0
CHRNA7	0	0	0	0	1	0
CHRNB1	0	0	0	0	1	0
CHRNE	1	0	1	0	1	0
CHST1	0	1	0	0	1	0
CHST10	1	0	1	0	0	0
CHST11	1	0	1	0	0	0
CHST13	1	0	1	0	0	0
CHST15	0	0	0	0	1	0
CHST2	0	0	0	0	1	0
CHST3	0	0	0	0	1	0
CHST6	0	0	0	0	1	0
CHST7	0	0	1	0	0	0
CHST8	0	1	0	0	1	0
CHSY1	0	1	0	0	0	0
CHTF18	1	0	1	0	0	0
CHTF8	1	1	1	0	0	0
CHURC1-FNTB	0	0	1	0	0	0
CIAO1	0	1	0	0	0	0
CIB1	1	0	1	0	1	0
CIB2	0	0	0	0	1	0
CIB3	0	1	0	0	0	0
CIDEA	0	0	1	0	0	0
CIDEB	1	1	1	0	0	0
CIDEC	0	0	1	0	0	0
CIDECP	0	0	1	0	0	0
CIITA	1	0	1	0	0	0
CINP	1	1	1	0	0	0
CIRBP	1	0	1	0	1	0
CISH	0	0	0	0	1	0
CIT	0	0	1	0	1	0
CITED4	0	1	0	0	0	0
CIZ1	1	1	1	0	0	0
CKAP2	0	0	1	0	0	0
CKAP2L	0	0	1	0	1	0
CKAP4	1	0	1	0	0	0
CKAP5	0	0	1	0	0	0
CKS1B	0	0	0	0	1	0
CKS1BP6	0	0	1	0	1	0
CKS2	0	0	1	0	0	0
CLASP1	0	1	0	0	0	0
CLASP2	1	0	1	0	1	0
CLCC1	0	0	0	0	1	0
CLCN2	1	0	1	0	0	0
CLCN3	1	1	1	0	0	0
CLCN4	0	0	0	0	1	0
CLCN5	0	0	0	0	1	0
CLCN6	0	0	1	0	1	0
CLCNKB	0	1	0	0	0	0
CLDN10	1	0	1	0	0	0
CLDN16	0	0	0	0	1	0
CLDN2	0	1	0	0	0	0
CLDN5	0	0	1	0	0	0
CLDND1	1	1	1	0	0	0
CLDND2	0	0	0	0	1	0
CLEC11A	0	1	0	0	0	0
CLEC12A	1	0	0	0	0	0
CLEC14A	0	0	1	0	1	0
CLEC16A	0	1	0	0	0	0
CLEC17A	1	0	1	0	0	0
CLEC1A	0	0	1	0	0	0
CLEC2A	0	0	0	0	1	0
CLEC3A	0	0	0	0	1	0
CLEC3B	0	0	1	0	0	0
CLEC4C	1	0	0	0	0	0
CLEC4G	0	0	0	0	1	0
CLEC4M	0	1	0	0	0	0
CLEC7A	0	0	1	0	0	0
CLECL1	1	0	1	0	0	0
CLGN	0	0	0	0	1	0
CLIC6	0	0	1	0	1	0
CLINT1	0	1	0	0	0	0
CLIP2	0	0	1	0	1	0
CLIP3	0	0	1	0	0	0
CLIP4	1	0	1	0	1	0
CLMN	0	0	1	0	0	0
CLMP	0	0	1	0	0	0
CLN3	0	0	0	1	0	0
CLN5	0	0	0	0	1	0
CLN6	0	0	1	0	0	0
CLPSL1	0	0	1	0	0	0
CLPTM1L	0	0	1	0	0	0
CLPX	1	1	1	1	0	0
CLSPN	0	0	1	0	1	0
CLSTN1	1	0	1	0	0	1
CLSTN2	0	0	1	0	1	0
CLTA	1	0	0	0	0	0
CLTC	1	1	1	0	0	1
CLU	0	1	0	0	0	0
CLUAP1	0	1	0	0	1	0
CLUL1	1	0	0	0	0	0
CMAHP	0	0	1	0	0	0
CMAS	1	0	1	0	0	0
CMBL	0	0	0	0	1	0
CMIP	0	1	0	0	0	0
CMKLR1	1	0	1	0	0	0
CMPK1	0	0	1	0	0	0
CMPK2	0	0	1	0	0	0
CMTM1	0	0	1	0	0	0
CMTM4	1	1	0	0	0	0
CMTM5	0	1	0	0	0	0
CMTM6	1	0	1	0	0	0
CMTM7	0	0	0	0	1	0
CMYA5	0	0	0	0	1	0
CNFN	1	0	1	0	0	0
CNGA1	0	1	0	0	0	0
CNGA2	0	0	0	0	1	0
CNGB3	0	1	0	0	0	0
CNIH2	0	0	1	0	1	0
CNKSR1	1	0	1	0	0	0
CNKSR2	0	0	0	0	1	0
CNN1	0	0	1	0	0	0
CNN2	0	1	0	0	0	0
CNN3	0	1	0	0	0	0
CNNM1	0	0	0	0	1	0
CNNM2	0	1	0	0	1	0
CNOT1	0	1	0	0	0	0
CNOT11	0	0	1	0	0	0
CNOT2	0	1	0	0	0	0
CNOT4	0	1	0	0	0	0
CNOT6	1	0	1	0	0	0
CNOT6L	1	0	1	1	0	0
CNOT8	0	0	0	0	1	0
CNPY2	1	0	1	0	1	0
CNPY3	1	0	1	0	0	0
CNPY4	0	1	0	0	0	0
CNR1	0	0	1	0	0	0
CNRIP1	0	0	1	0	1	0
CNST	0	0	1	0	0	0
CNTD1	0	0	0	0	1	0
CNTD2	0	0	0	0	1	0
CNTLN	1	1	1	0	0	0
CNTN3	0	0	0	0	1	0
CNTNAP1	0	0	0	0	1	0
CNTNAP2	0	0	0	0	1	0
CNTNAP3	0	0	0	0	1	0
CNTNAP5	0	0	0	0	1	0
CNTRL	0	0	1	0	0	0
CNTROB	1	1	1	0	0	0
COA1	0	0	1	0	0	0
COA6	0	0	1	0	0	0
COASY	1	1	0	0	1	0
COBL	0	1	0	1	0	0
COBLL1	1	0	1	0	0	0
COCH	0	0	0	0	1	0
COG2	0	0	1	0	1	0
COG4	0	1	1	0	0	0
COG7	0	0	0	0	1	0
COG8	1	0	1	0	0	0
COIL	0	1	0	0	0	0
COL10A1	1	0	1	0	1	0
COL11A1	1	0	1	0	0	0
COL12A1	1	0	1	0	1	0
COL13A1	0	0	0	0	1	0
COL14A1	0	0	1	0	1	0
COL15A1	0	0	1	0	0	0
COL16A1	0	0	0	0	1	0
COL17A1	0	0	1	0	0	0
COL18A1	0	1	0	0	1	0
COL1A1	1	0	1	0	0	0
COL1A2	1	0	1	0	0	0
COL20A1	0	0	0	0	1	0
COL22A1	0	0	0	0	1	0
COL23A1	1	0	1	0	0	0
COL24A1	0	0	0	0	1	0
COL27A1	0	0	0	0	1	0
COL28A1	0	1	0	0	0	0
COL3A1	1	0	1	0	0	0
COL4A1	0	0	1	0	0	0
COL4A2	1	0	1	0	0	1
COL4A3	0	0	0	0	1	0
COL4A3BP	0	0	0	0	1	0
COL4A4	1	0	1	0	1	0
COL4A5	0	0	0	0	1	0
COL4A6	1	0	1	0	0	0
COL5A1	1	0	1	0	0	0
COL5A2	1	0	1	0	0	0
COL6A1	1	0	1	0	0	0
COL6A2	1	1	1	0	1	0
COL6A3	1	1	1	0	1	0
COL6A6	0	0	1	0	0	0
COL7A1	0	0	0	1	0	0
COL8A1	1	0	1	0	0	0
COL9A2	1	0	0	0	1	0
COL9A3	0	0	0	0	1	0
COLEC11	0	1	0	0	0	0
COLGALT1	0	0	1	0	1	0
COMMD2	0	0	1	0	0	0
COMMD3	0	0	1	0	0	0
COMMD4	0	0	1	0	0	0
COMMD7	0	0	1	0	0	0
COMMD8	0	0	1	0	0	0
COMMD9	1	0	1	0	0	0
COMP	1	0	1	0	1	0
COMT	0	1	0	0	0	0
COPA	0	0	1	0	0	0
COPB1	0	1	0	0	0	0
COPG1	0	0	1	0	0	0
COPS5	0	0	1	0	0	0
COPS8	0	1	0	0	0	0
COPZ2	1	0	1	0	0	0
COQ10A	1	0	1	0	1	0
COQ2	0	0	1	0	0	0
COQ4	1	0	1	0	1	0
COQ5	1	0	1	0	1	0
COQ6	0	0	0	0	1	0
COQ7	0	0	0	0	1	0
COQ9	0	0	1	0	0	0
CORIN	0	0	0	0	1	0
CORO1A	0	0	1	0	0	0
CORO1B	1	0	1	0	1	0
CORO1C	0	0	1	0	0	0
CORO2A	1	1	1	0	0	0
CORO2B	0	0	1	0	0	0
CORO6	0	0	1	0	1	0
CORO7	0	0	0	1	0	0
COTL1	1	0	1	0	1	0
COX11	0	1	0	0	0	0
COX17	0	0	0	0	1	0
COX20	0	0	1	0	1	0
COX4I1	0	1	0	0	0	0
COX5A	1	0	1	0	0	0
COX6B1	0	0	1	0	0	0
COX6B2	0	1	0	0	0	0
COX7A1	0	0	1	0	0	0
COX7A2	0	0	1	0	0	0
COX7A2L	0	0	0	0	1	0
COX7C	0	0	0	0	1	0
COX8A	0	0	1	0	0	0
CPA3	1	0	1	0	1	0
CPA4	0	0	0	0	1	0
CPA6	0	1	0	0	1	0
CPAMD8	0	0	0	1	1	0
CPB1	0	0	0	0	1	0
CPB2	1	0	1	0	0	0
CPD	1	0	1	0	0	0
CPEB2	0	0	0	0	1	0
CPEB3	0	0	0	0	1	0
CPLX1	0	0	0	0	1	0
CPN2	0	0	0	0	1	0
CPNE2	1	0	1	0	1	0
CPNE3	0	1	0	0	0	0
CPNE5	0	0	0	0	1	0
CPPED1	1	0	0	0	0	0
CPQ	0	0	1	0	0	0
CPS1	0	1	0	0	0	0
CPSF3	0	0	1	0	0	0
CPSF3L	0	1	0	0	0	0
CPSF7	0	1	0	0	0	0
CPT1A	1	0	1	0	0	0
CPT2	1	0	1	0	0	0
CPVL	0	0	1	0	0	0
CPXM1	0	0	1	0	0	0
CR1	1	0	1	0	1	0
CRABP1	0	0	0	0	1	0
CRAT	0	1	0	0	1	0
CRB2	1	0	0	0	1	0
CRB3	0	0	0	0	1	0
CREB3L1	0	0	0	0	1	0
CREB3L2	0	0	0	0	1	0
CREB3L4	1	1	1	0	1	0
CREB5	0	0	1	0	0	0
CREBBP	1	0	1	0	0	0
CREBZF	0	1	0	0	0	0
CRELD1	0	0	0	0	1	0
CRELD2	1	0	1	0	0	0
CRHBP	0	0	1	0	0	0
CRIP1P4	0	0	0	0	1	0
CRIP2	0	1	0	0	1	0
CRIP3	1	0	1	0	0	0
CRIPAK	0	0	0	0	1	0
CRIPT	1	0	1	0	0	0
CRISP2	0	1	0	0	0	0
CRISPLD2	0	1	1	0	0	0
CRK	0	0	1	0	0	0
CRKL	1	1	1	0	0	0
CRNKL1	0	0	0	0	1	0
CROT	0	0	0	0	1	0
CRTAP	1	0	1	0	0	0
CRTC2	1	0	1	1	0	0
CRY2	0	0	1	0	1	0
CRYAA	0	0	0	0	1	0
CRYBA2	1	0	0	0	0	0
CRYGS	0	1	0	0	0	0
CRYL1	0	0	0	0	1	0
CRYZ	0	1	0	0	0	0
CSAD	0	0	0	0	1	0
CSDE1	1	0	1	0	0	0
CSE1L	0	0	1	0	0	0
CSF1	0	0	1	0	0	0
CSF1R	1	1	1	0	0	0
CSF2	0	0	1	0	0	0
CSF3	0	0	1	0	0	0
CSGALNACT2	0	1	0	0	0	0
CSK	1	0	1	0	0	0
CSN1S1	1	0	1	0	0	0
CSNK1A1	0	0	0	0	1	0
CSNK1A1L	1	0	0	0	1	0
CSNK1D	0	1	0	0	0	0
CSNK1E	0	1	0	0	0	0
CSNK1G1	0	1	0	1	0	0
CSNK2A2	1	0	1	0	0	0
CSPP1	1	0	0	1	1	0
CSRNP1	0	0	1	0	0	0
CSRNP2	0	1	0	0	0	0
CSRP1	0	0	1	0	0	0
CSRP2	0	0	0	0	1	0
CSRP2BP	0	1	1	0	1	0
CST1	0	0	0	0	1	0
CST2	0	0	0	0	1	0
CST3	0	0	0	0	1	0
CST4	0	0	0	0	1	0
CST5	0	0	0	0	1	0
CST7	1	0	0	0	0	0
CST8	0	0	0	0	1	0
CST9	0	0	0	0	1	0
CST9LP1	0	0	0	0	1	0
CSTB	1	0	1	0	1	0
CSTF1	0	0	1	0	0	0
CSTF2	0	0	1	0	0	0
CSTF2T	0	0	0	0	1	0
CTAGE5	1	1	1	0	0	0
CTB-52I2.8	0	0	0	0	1	0
CTB-55O6.8	0	0	0	0	1	0
CTBP2	1	1	1	0	0	0
CTBS	0	1	0	0	1	0
CTC1	0	0	0	0	1	0
CTC-490E21.13	0	0	0	0	1	0
CTCF	0	1	0	0	0	0
CTD-2369P2.10	0	0	1	0	0	0
CTD-2369P2.2	0	0	0	0	1	0
CTDNEP1	0	0	1	0	0	0
CTDSP1	0	0	1	0	1	0
CTDSPL	0	0	0	0	1	0
CTDSPL2	0	0	0	1	0	0
CTHRC1	0	0	1	0	0	0
CTIF	0	0	1	0	0	0
CTNNB1	0	1	0	0	0	0
CTNNBIP1	1	0	1	0	0	0
CTNNBL1	1	0	1	0	1	0
CTNND1	1	1	1	0	1	0
CTNND2	0	1	0	0	0	0
CTPS1	0	0	1	0	1	0
CTPS2	0	0	1	0	0	0
CTR9	0	0	0	0	1	0
CTSA	0	0	1	0	0	0
CTSB	1	0	1	0	1	0
CTSC	1	0	1	0	0	0
CTSD	0	0	1	0	0	0
CTSF	0	0	0	0	1	0
CTSG	0	0	1	1	0	0
CTSH	0	0	1	0	0	0
CTSL1	1	1	1	0	0	0
CTSL2	0	0	0	0	1	0
CTSZ	1	0	1	0	0	0
CTTN	1	0	1	1	0	0
CTTNBP2	0	0	1	0	1	0
CTU2	1	0	1	0	0	0
CUEDC1	0	0	0	0	1	0
CUL2	0	0	1	0	0	0
CUL4B	0	1	1	0	0	0
CUL5	1	0	1	0	0	0
CWC22	0	1	0	0	0	0
CWC25	0	0	1	0	0	0
CWF19L1	0	1	1	0	0	0
CWF19L2	1	0	1	0	0	0
CWH43	0	0	0	0	1	0
CX3CL1	0	0	0	0	1	0
CX3CR1	0	0	0	0	1	0
CXADR	1	0	0	0	1	0
CXCL1	0	0	1	0	1	0
CXCL10	0	0	1	0	0	0
CXCL11	0	0	1	0	0	0
CXCL12	1	0	1	0	0	0
CXCL13	1	0	1	0	0	0
CXCL14	0	0	0	0	1	0
CXCL2	0	0	1	0	0	0
CXCL3	0	0	1	0	0	0
CXCL6	0	0	1	0	0	0
CXCL9	0	0	1	0	0	0
CXCR2	0	0	1	0	0	0
CXCR3	1	0	1	0	0	0
CXCR5	1	0	0	0	0	0
CXCR7	0	0	1	0	0	0
CXorf21	0	0	1	0	0	0
CXorf40A	1	1	1	0	1	0
CXorf56	0	1	1	0	0	0
CXorf61	0	0	0	0	1	0
CXXC1	1	1	1	0	0	0
CXXC5	0	0	0	0	1	0
CYB561	1	0	1	0	1	0
CYB561A3	0	0	1	0	0	0
CYB561D2	0	1	0	0	1	0
CYB5A	0	0	0	0	1	0
CYB5B	0	1	0	0	0	0
CYB5D1	0	0	0	0	1	0
CYB5D2	0	0	0	0	1	0
CYB5R1	0	0	0	0	1	0
CYBB	0	0	1	0	0	0
CYBRD1	0	0	0	0	1	0
CYFIP2	1	0	1	0	0	0
CYGB	0	0	1	0	0	0
CYHR1	1	0	0	0	0	0
CYLD	0	1	0	0	0	0
CYP19A1	0	1	0	0	0	0
CYP1A1	0	0	1	0	0	0
CYP1A2	1	0	1	0	0	0
CYP20A1	0	0	0	0	1	0
CYP24A1	0	0	0	0	1	0
CYP27A1	0	0	0	0	1	0
CYP2A13	1	0	0	0	1	0
CYP2A7	1	1	0	0	1	0
CYP2A7P1	0	0	0	0	1	0
CYP2B6	0	0	0	0	1	0
CYP2E1	0	0	0	0	1	0
CYP2W1	0	0	0	0	1	0
CYP39A1	0	1	0	0	1	0
CYP3A5	0	0	1	0	0	0
CYP46A1	1	0	1	0	0	0
CYP4A11	0	0	0	0	1	0
CYP4A22	0	0	0	0	1	0
CYP4B1	0	0	0	0	1	0
CYP4F11	0	0	0	0	1	0
CYP4F2	0	0	0	0	1	0
CYP4F22	0	0	0	0	1	0
CYP4F3	1	0	0	0	1	0
CYP4F8	0	0	0	0	1	0
CYP4V2	0	0	0	0	1	0
CYP4X1	0	0	0	0	1	0
CYP4Z1	0	0	0	0	1	0
CYP4Z2P	0	0	0	0	1	0
CYP7B1	0	0	0	0	1	0
CYR61	0	0	1	0	0	0
CYSLTR1	1	0	1	0	0	0
CYSTM1	0	0	1	0	1	0
CYTH1	1	0	0	0	0	0
CYTH2	1	0	1	0	0	0
CYTH3	0	0	1	0	0	0
CYTH4	0	0	1	0	0	0
D2HGDH	0	0	0	0	1	0
DAB2	0	0	1	0	1	0
DAB2IP	0	0	1	0	0	0
DACH1	0	0	1	0	1	0
DACT1	1	0	1	0	0	0
DACT2	1	0	1	0	0	0
DAD1	0	1	0	0	0	0
DAG1	1	0	1	0	0	0
DAK	0	0	0	0	1	0
DALRD3	0	0	0	0	1	0
DAPK1	0	0	1	0	0	0
DAPK2	0	1	1	0	0	0
DARC	0	0	1	0	1	0
DARS2	0	0	1	0	0	0
DAZAP2	1	0	1	0	0	0
DBF4	0	0	1	0	1	0
DBI	1	0	1	0	0	0
DBN1	0	0	1	0	1	0
DBNDD1	1	0	1	0	0	0
[truncated: 6,803 more rows]

## Sheet: Info
Exon Array Data Set - Basal Like vs NBT (GE-, SI+)	Genes differentially spliced (at SI level) AND NOT differentially expressed (at GE level)
TCGA Data Set - Basal Like vs NBT	Genes with at least one isoform differentially expressed BUT NOT differiantially expressed as a whole
Exon Array Data Set -TNBC (XX) vs NBT (XX)	Genes differentially spliced (at SI level)
Eswaran - TNBC (XX)vs NBT (XX)	Genes differentially spliced (as reported in the paper)
Exon Array Data Set - Basal-like vs Luminal tumour subtypes	Genes differentially spliced (at SI level)
Lapuk - Basal-like vs Luminal cell lines	Genes differentially spliced (as reported in the paper)
