# Supplementary material for: Splicing imbalances in basal-like breast cancer underpin perturbation of cell surface and oncogenic pathways and are associated with patients’ survival
Source: Sci Rep. 2017 Jan 6;7:40177. doi: 10.1038/srep40177 (PMC5216415; doi:10.1038/srep40177)
Supplement: Supplementary Dataset 9 [file srep40177-s4.xls]

## Sheet: Sheet1
Ingenuity Canonical Pathways	-log(p-value)	Ratio	Molecules
Integrin Signaling	4.93E00	2.63E-01	RAP2B,MAP2K4,RAC2,ITGA8,KRAS,PTK2,ITGAE,ITGA11,ITGAV,TSPAN4,ITGB5,ITGAD,CRKL,ITGA6,RAC3,DOCK1,ITGAM,ARF3,CAPN1,RHOA,PLCG2,PPP1R12B,PIK3R6,CAPN2,ACTN4,CAPN7,CTTN,RAP2A,ARHGEF7,RHOT2,MYLK,ITGB8,CDC42,BRAF,SHC1,WASL,RHOT1,VCL,RHOF,SRC,PAK4,PAK6,RHOC,ASAP1,ARPC5L,GRB2,ITGA2,ROCK1,WIPF1,CAPNS1,PAK3,WAS,LIMS1,PIK3CB
Paxillin Signaling	3.7E00	2.73E-01	MAP2K4,PTK2B,ARHGEF7,ITGA8,KRAS,ITGB8,CDC42,PTPN12,ITGAE,PTK2,ITGA11,ITGAV,VCL,ITGB5,ITGAD,SRC,PAK4,PAK6,GRB2,CSK,ITGA2,ITGA6,DOCK1,MAPK14,ITGAM,PAK3,ARHGEF6,PIK3R6,PIK3CB,ACTN4
Agrin Interactions at Neuromuscular Junction	3.4E00	3.28E-01	MAP2K4,SRC,RAC2,CHRNA1,PAK4,NRG2,PAK6,ARHGEF7,ITGA2,ITGA6,KRAS,CDC42,RAC3,PTK2,PAK3,ARHGEF6,UTRN,LAMB1,GABPA,DAG1,AGRN,CTTN
ERK5 Signaling	3.37E00	3.28E-01	SH2D2A,SRC,YWHAH,YWHAB,CREBBP,RPS6KA3,MEF2A,YWHAZ,RPS6KA5,KRAS,CREB3L4,PRKCZ,ATF2,YWHAQ,NTRK1,RPS6KB2,RPS6KA4,MEF2C,WNK1,MAP2K5,MAP3K2
Leukocyte Extravasation Signaling	3.19E00	2.45E-01	MAP2K4,RAC2,PTK2B,MMP14,CXCL12,MLLT4,CDC42,PRKCZ,PTK2,ROCK2,WASL,PRKCE,VCL,MMP1,TIMP2,TIMP3,SRC,CLDN10,VCAM1,PRKCQ,CRKL,ITGA2,ITGA6,ARHGAP4,THY1,NCF4,ROCK1,F11R,NCF1,WIPF1,PRKCI,ITGAM,MAPK14,ARHGAP9,ICAM3,WAS,PLCG2,RHOA,CD44,PIK3R6,ARHGAP35,VAV1,PIK3CB,ACTN4,ARHGAP1,CTTN,CTNND1,PRKCB
Telomere Extension by Telomerase	3.07E00	5E-01	TERF2,HNRNPA1,XRCC6,HNRNPA2B1,TNKS2,TERF1,XRCC5,RAD50
IL-8 Signaling	2.92E00	2.34E-01	MAP2K4,RAC2,PLCB2,PTK2B,RHOT2,KRAS,LIMK2,IQGAP1,CCND1,PRKCZ,BCL2,IRAK1,BRAF,RAB11FIP2,ROCK2,PTK2,IKBKB,IKBKG,MTOR,CXCR2,RHOT1,ITGAV,PRKCE,RHOF,ITGB5,LASP1,SRC,VCAM1,NOX4,PRKCQ,RHOC,VEGFC,BAX,RAC3,CSTB,ROCK1,CDH1,ITGAM,PRKCI,ARAF,RHOA,PIK3R6,GNG5,PIK3CB,PRKCB
Molecular Mechanisms of Cancer	2.9E00	2.04E-01	RAP2B,PRKACB,MAP2K4,CDKN2A,RAC2,PLCB2,TGFBR1,FZD3,KRAS,CCND1,PTK2,RB1,ARHGEF11,BRCA1,PTCH2,E2F2,CASP10,PRKCQ,CREBBP,TCF3,RAC3,CDH1,CBL,RHOA,ARHGEF6,PIK3R6,FZD5,ARHGEF9,CDK2,CAMK2G,MAP2K6,RAP2A,ARHGEF7,RHOT2,BMPR2,PSEN2,JAK2,HIF1A,CDC42,PRKCZ,BCL2,BRAF,CDC25B,SHC1,ARHGEF19,CASP6,RHOT1,SMO,PRKCE,ARHGEF3,RHOF,SRC,PAK4,LRP5,ARHGEF12,PAK6,GRB2,RHOC,ADCY3,APAF1,BAX,BAK1,PRKAR2B,MAPK14,PRKCI,PAK3,PRKAG2…
Cholecystokinin/Gastrin-mediated Signaling	2.83E00	2.77E-01	MAP2K4,MAP2K6,SRC,PLCB2,PRKCQ,PTK2B,ITPR2,GRB2,RHOC,RHOT2,MEF2A,KRAS,PRKCZ,ATF2,ROCK1,PTK2,ROCK2,SHC1,MAPK14,PRKCI,RHOT1,RHOA,ITPR3,PRKCE,MEF2C,RHOF,MAP2K5,PRKCB
Galactose Degradation I (Leloir Pathway)	2.57E00	8E-01	GALK2,GALT,GALE,GALM
PI3K/AKT Signaling	2.47E00	2.3E-01	TSC1,YWHAH,PPP2CA,INPPL1,KRAS,JAK2,NOS3,CCND1,PRKCZ,EIF4E,BCL2,YWHAQ,IKBKB,SHC1,MTOR,IKBKG,HSP90AB1,INPP5B,RPS6KB2,THEM4,MCL1,YWHAB,GRB2,PPP2R5D,ITGA2,YWHAZ,SYNJ1,PPP2R4,LIMS1,PIK3CB,JAK3
mTOR Signaling	2.47E00	2.28E-01	TSC1,PRKAB2,PPP2CA,RHOT2,RPS6KA3,RPS8,FKBP1A,KRAS,EIF4A2,HIF1A,EIF4G1,EIF3C/EIF3CL,RPS23,EIF4E,PRKCZ,RPS27,MTOR,EIF4G2,EIF3B,RHOT1,EIF3A,RPS6KB2,PRKCE,RHOF,PRKCQ,RHOC,PPP2R5D,EIF3J,VEGFC,RPS6KA5,ATG13,RPS6,DGKZ,PRKCI,PPP2R4,RHOA,EIF4A1,PIK3R6,PRKAG2,PRR5,RPS6KA4,PIK3CB,PRKCB
PTEN Signaling	2.42E00	2.31E-01	MAST2,RAC2,TGFBR1,YWHAH,BMPR2,INPPL1,KRAS,CDC42,CCND1,PRKCZ,BCL2,PTK2,FGFR3,IKBKB,SHC1,IKBKG,INPP5B,NTRK1,PDGFRA,RPS6KB2,MCRS1,SHARPIN,GRB2,ITGA2,IGF2R,RAC3,CSNK2A2,CBL,SYNJ1,PIK3CB
Renin-Angiotensin Signaling	2.37E00	2.48E-01	MAP2K4,PRKACB,PTK2B,KRAS,CCL5,JAK2,PRKCZ,PTK2,SHC1,PRKCE,PAK4,PRKCQ,PAK6,GRB2,ITPR2,ADCY3,MAP3K1,ATF2,PRKCI,MAPK14,PRKAR2B,PAK3,PLCG2,ITPR3,PRKAG2,PIK3R6,PIK3CB,PRKCB
Semaphorin Signaling in Neurons	2.31E00	3.08E-01	PLXNA1,PAK4,ARHGEF12,PAK6,RHOC,DPYSL3,RHOT2,LIMK2,ROCK2,PTK2,ROCK1,PAK3,RHOT1,RHOA,RHOF,ARHGAP1
NRF2-mediated Oxidative Stress Response	2.22E00	2.19E-01	AKR7A2,MAP2K4,MAP2K6,USP14,DNAJA4,DNAJC13,KRAS,DNAJA1,PRKCZ,AKR1A1,SCARB1,DNAJC4,ABCC1,VCP,PMF1,UBE2K,PRKCE,DNAJB1,CBR1,MGST1,UBB,PRKCQ,GSTM3,GSTA4,MAP3K1,CREBBP,SLC35A2,GSR,PRKCI,MAPK14,GPX2,CAT,PIK3R6,PIK3CB,SQSTM1,EIF2AK3,ABCC4,GSTP1,MAP2K5,PRKCB,FTH1
Melatonin Signaling	2.21E00	2.79E-01	MAP2K4,PRKACB,MAP2K6,PLCB2,PRKCQ,PDIA3,PRKCZ,BRAF,PRKAR2B,PRKCI,PLCE1,ARAF,PLCG2,PRKAG2,PRKCE,PLCD4,MAP2K5,CAMK2G,PRKCB
NGF Signaling	2.19E00	2.43E-01	MAP2K4,RPS6KA3,KRAS,CDC42,PRKCZ,ROCK2,SHC1,IKBKB,IKBKG,SMPD4,NTRK1,TRAF4,RPS6KB2,MAP3K2,GRB2,CREBBP,MAP3K1,RPS6KA5,CREB3L4,BAX,ATF2,ROCK1,PLCG2,RHOA,PIK3R6,PIK3CB,RPS6KA4
Calcium-induced T Lymphocyte Apoptosis	2.18E00	2.79E-01	PRKCQ,HDAC2,CD3E,ITPR2,CD4,ATP2A3,ATP2A2,PRKCZ,CABIN1,LCK,PRKCI,PPP3CB,ITPR3,PRKCE,CAPN2,PPP3CA,PRKCB
Tryptophan Degradation X (Mammalian, via Tryptamine)	2.14E00	4.38E-01	IL4I1,ALDH1B1,ALDH2,AKR1A1,ALDH3A2,ALDH9A1,ALDH7A1
DNA Methylation and Transcriptional Repression Signaling	2.1E00	3.48E-01	DNMT3B,CHD3,MECP2,HDAC2,DNMT3A,CHD4,SUDS3,DNMT1
PI3K Signaling in B Lymphocytes	2.09E00	2.34E-01	CD81,PLCB2,PDIA3,NFATC3,ATF5,KRAS,PLEKHA3,PRKCZ,IKBKB,IKBKG,PLCE1,PPP3CB,PLCD4,PPP3CA,C3,ITPR2,MALT1,ATF2,PRKCI,CBL,CD40,BCL10,PLCG2,ITPR3,PIK3CB,VAV1,PLEKHA2,PLEKHA1,PRKCB,CAMK2G
Apoptosis Signaling	2.09E00	2.5E-01	MAP2K4,PRKCQ,APAF1,KRAS,BAX,BAK1,BCL2,PARP1,ROCK1,CASP6,IKBKB,IKBKG,CAPNS1,PLCG2,CAPN1,PRKCE,CAPN2,SPTAN1,CAPN7,CASP7,MCL1,AIFM1,CASP10
Germ Cell-Sertoli Cell Junction Signaling	2.08E00	2.29E-01	EPN3,MAP2K4,MAP2K6,RAC2,TGFBR1,RHOT2,MLLT4,KRAS,LIMK2,CDC42,IQGAP1,PTK2,WASL,RHOT1,RHOF,MAP3K2,SRC,PAK4,TUBB3,PAK6,RHOC,TUBG1,ITGA2,MAP3K1,ITGA6,LAMC3,RAC3,CDH1,MAPK14,PAK3,RHOA,PIK3R6,PIK3CB,ACTN4,A2M,CTNND1
Role of NFAT in Cardiac Hypertrophy	2.04E00	2.14E-01	MAP2K4,PRKACB,MAP2K6,PLCB2,TGFBR1,CAMK1D,PDIA3,KRAS,PRKCZ,CABIN1,HDAC6,SHC1,PLCE1,PPP3CB,PRKCE,PLCD4,PPP3CA,SRC,PRKCQ,HDAC2,GRB2,ITPR2,ADCY3,MAP3K1,MEF2A,SLC8A2,MAPK14,HDAC3,PRKCI,PRKAR2B,PLCG2,ITPR3,PIK3R6,PRKAG2,GNG5,PIK3CB,MEF2C,SLC8A1,CAMK2G,PRKCB
Fatty Acid α-oxidation	2.02E00	4.62E-01	TMLHE,ALDH1B1,ALDH2,ALDH3A2,ALDH9A1,ALDH7A1
Actin Nucleation by ARP-WASP Complex	1.97E00	2.42E-01	RHOC,ARPC5L,GRB2,RHOT2,ITGA2,KRAS,CDC42,ROCK2,ROCK1,WIPF1,WASL,RHOT1,WAS,RHOA,PPP1R12B,RHOF
Phospholipase C Signaling	1.93E00	2.01E-01	PLCB2,CD3E,NFATC3,ARHGEF7,RHOT2,RPS6KA3,KRAS,PRKCZ,TGM2,HDAC6,SHC1,ARHGEF19,LCK,PLCE1,AHNAK,PPP3CB,RHOT1,PRKCE,ARHGEF11,MARCKS,ARHGEF3,RHOF,PPP3CA,SRC,ARHGEF12,PRKCQ,HDAC2,RHOC,GRB2,ITPR2,ADCY3,ITGA2,CREBBP,MEF2A,CREB3L4,ATF2,PRKCI,HDAC3,GRAP2,PLCG2,RHOA,LAT,ARHGEF6,ITPR3,PPP1R12B,GNG5,MEF2C,ARHGEF9,PRKCB
FAK Signaling	1.91E00	2.24E-01	SRC,PAK4,PAK6,ASAP1,GRB2,ARHGEF7,CSK,ITGA2,KRAS,PTK2,DOCK1,CAPNS1,PAK3,WAS,PLCG2,CAPN1,ARHGEF6,PIK3R6,PIK3CB,CAPN2,VCL,CAPN7
T Cell Receptor Signaling	1.91E00	2.35E-01	MAP2K4,PTPN7,PRKCQ,CD3E,GRB2,NFATC3,CSK,CD4,MAP3K1,KRAS,MALT1,CD8A,IKBKB,LCK,IKBKG,CBL,PPP3CB,GRAP2,BCL10,LAT,PIK3R6,VAV1,PIK3CB,PPP3CA
Glioma Invasiveness Signaling	1.9E00	2.71E-01	PTK2,TIMP3,RHOT1,RHOC,RHOA,RHOT2,CD44,ITGAV,PIK3R6,PLAUR,PIK3CB,KRAS,PLAU,RHOF,ITGB5,TIMP2
GNRH Signaling	1.89E00	2.22E-01	MAP2K6,MAP2K4,PRKACB,PLCB2,KRAS,CDC42,PRKCZ,PTK2,PRKCE,MAP3K2,SRC,PAK4,PRKCQ,PAK6,GRB2,ITPR2,CREBBP,ADCY3,MAP3K1,DNM3,CREB3L4,ATF2,PRKAR2B,PRKCI,MAPK14,PAK3,ITPR3,PRKAG2,PRKCB,CAMK2G
N-acetylglucosamine Degradation II	1.86E00	7.5E-01	GNPDA1,NAGK,AMDHD2
Factors Promoting Cardiogenesis in Vertebrates	1.85E00	2.42E-01	TBX5,LRP5,NOX4,PRKCQ,TGFBR1,FZD3,BMPR2,TCF7L1,TCF3,PRKCZ,ATF2,MAPK14,PRKCI,SMO,PRKCE,MEF2C,FZD5,BMP6,ACVR2A,LRP1,CDK2,PRKCB
iCOS-iCOSL Signaling in T Helper Cells	1.8E00	2.23E-01	CD3E,NFATC3,CD4,PLEKHA3,SHC1,IKBKB,IKBKG,LCK,PPP3CB,PPP3CA,IL2RB,PRKCQ,GRB2,ITPR2,CSK,CD40,GRAP2,LAT,ITPR3,PIK3R6,VAV1,PIK3CB,PLEKHA1,PLEKHA2,CAMK2G
NF-κB Activation by Viruses	1.79E00	2.41E-01	PRKCQ,CD4,MAP3K1,ITGA2,ITGA6,KRAS,PRKCZ,IKBKB,IKBKG,LCK,RIPK1,PRKCI,ITGAV,PIK3R6,PRKCE,PIK3CB,CXCR5,ITGB5,PRKCB
Huntington's Disease Signaling	1.78E00	2.01E-01	MAP2K4,PLCB2,BDNF,HSPA5,PRKCZ,HDAC6,TGM2,CASP6,SHC1,MTOR,NTRK1,VAMP3,PRKCE,TCERG1,DNAJB1,CASP10,POLR2J2/POLR2J3,ATP5J,UBB,PRKCQ,HDAC2,GRB2,IFT57,CREBBP,CLTC,APAF1,DNM3,BAX,CREB3L4,ATF2,DYNC1I2,HDAC3,PRKCI,CAPNS1,POLR2E,CAPN1,HTT,RCOR2,PIK3R6,GNG5,PIK3CB,CAPN2,CAPN7,GOSR2,CASP7,PRKCB
Natural Killer Cell Signaling	1.76E00	2.34E-01	RAC2,INPPL1,KRAS,PRKCZ,SHC1,LCK,INPP5B,PRKCE,KIR2DL4,HCST,PAK4,PRKCQ,LAIR1,PAK6,GRB2,LILRB1,RAC3,PRKCI,SYNJ1,PAK3,PLCG2,LAT,PIK3R6,PIK3CB,VAV1,PRKCB
Neuropathic Pain Signaling In Dorsal Horn Neurons	1.74E00	2.35E-01	PRKACB,SRC,KCNN3,PLCB2,PRKCQ,CAMK1D,PDIA3,ITPR2,BDNF,GRIA4,PRKCZ,GRM7,PLCE1,PRKCI,PRKAR2B,PLCG2,ITPR3,PIK3R6,PRKAG2,PRKCE,PIK3CB,PLCD4,CAMK2G,PRKCB
Virus Entry via Endocytic Pathways	1.73E00	2.39E-01	SRC,RAC2,PRKCQ,CLTC,ITGA2,ITGA6,KRAS,ITGB8,AP1B1,CDC42,RAC3,PRKCZ,PRKCI,FLNA,PLCG2,CLTA,PIK3R6,PRKCE,PIK3CB,CXADR,ITGB5,PRKCB
IL-15 Production	1.73E00	3.1E-01	PTK2,PRKCI,PTK2B,JAK2,IRF3,MST1R,JAK3,PRKCZ,PTK7
Regulation of Cellular Mechanics by Calpain Protease	1.7E00	2.14E-01	SRC,GRB2,ITGA2,KRAS,CCND1,PTK2,RB1,CAPNS1,CAPN1,CAPN2,CAPN7,CAST,ACTN4,VCL,CDK2
14-3-3-mediated Signaling	1.67E00	2.29E-01	MAP2K4,TSC1,SRC,TUBB3,PLCB2,PRKCQ,YAP1,YWHAH,YWHAB,GRB2,PDIA3,TUBG1,YWHAZ,VIM,KRAS,BAX,PRKCZ,YWHAQ,CBL,PRKCI,PLCE1,PLCG2,PIK3R6,PRKCE,PIK3CB,PLCD4,PRKCB
PPARα/RXRα Activation	1.66E00	2.08E-01	MAP2K6,MAP2K4,PRKACB,PLCB2,TGFBR1,PRKAB2,PDIA3,BMPR2,KRAS,JAK2,GK,ABCA1,SHC1,IKBKB,IKBKG,PLCE1,HSP90AB1,GOT2,PLCD4,ITGB5,GRB2,CREBBP,ADCY3,NR2C2,TGS1,MED12,NCOA3,CAND1,PRKAR2B,MAPK14,PLCG2,PRKAG2,MEF2C,MED24,ACVR2A,PRKCB
Spliceosomal Cycle	1.61E00	2.86E-01	U2AF2,U2AF1
Adenine and Adenosine Salvage I	1.61E00	1E00	PNP,APRT
Glutamate Biosynthesis II	1.61E00	1E00	GLUD1,GLUD2
Glutamate Degradation X	1.61E00	1E00	GLUD1,GLUD2
UVC-Induced MAPK Signaling	1.6E00	2.86E-01	MAP2K4,BRAF,SRC,PRKCI,PRKCQ,MAPK14,SMPD4,ARAF,PRKCE,KRAS,PRKCZ,PRKCB
UVA-Induced MAPK Signaling	1.57E00	2.36E-01	MAP2K4,PARP6,PLCB2,PDIA3,RPS6KA3,ZC3HAV1,RPS6KA5,PARP12,TNKS2,KRAS,PARP1,MTOR,PLCE1,MAPK14,SMPD4,PLCG2,PIK3R6,RPS6KB2,RPS6KA4,PIK3CB,PLCD4
PKCθ Signaling in T Lymphocytes	1.57E00	2.05E-01	MAP2K4,RAC2,CD3E,NFATC3,CD4,KRAS,IKBKB,IKBKG,LCK,PPP3CB,PPP3CA,MAP3K2,PRKCQ,GRB2,MAP3K1,MALT1,RAC3,POU2F1,BCL10,GRAP2,PLCG2,LAT,PIK3R6,PIK3CB,VAV1,CAMK2G
Glioblastoma Multiforme Signaling	1.57E00	2.04E-01	CDKN2A,TSC1,PLCB2,FZD3,PDIA3,RHOT2,KRAS,CDC42,CCND1,RB1,SHC1,MTOR,PLCE1,RHOT1,SMO,PDGFRA,RHOF,PLCD4,E2F2,SRC,RHOC,GRB2,ITPR2,TCF3,WNT10A,PLCG2,RHOA,ITPR3,PIK3R6,PIK3CB,FZD5,CDK2
PDGF Signaling	1.56E00	2.41E-01	MAP2K4,SRC,GRB2,CRKL,MAP3K1,KRAS,INPPL1,JAK2,CSNK2A2,SHC1,SPHK2,SYNJ1,PLCG2,INPP5B,PDGFRA,PIK3R6,PIK3CB,JAK3,PRKCB
B Cell Receptor Signaling	1.56E00	2.1E-01	MAP2K4,MAP2K6,RAC2,NFATC3,INPPL1,KRAS,CDC42,SHC1,IKBKB,MTOR,IKBKG,PPP3CB,INPP5B,RPS6KB2,PPP3CA,MAP3K2,PRKCQ,GRB2,CSK,CREBBP,MAP3K1,MALT1,CREB3L4,TCF3,ATF2,MAPK14,SYNJ1,BCL10,PLCG2,PIK3R6,VAV1,PIK3CB,CAMK2G,PRKCB
Pyridoxal 5'-phosphate Salvage Pathway	1.56E00	2.58E-01	MAP2K4,MAP2K6,FAM20B,PRKCQ,MAPK6,LIMK2,IRAK1,BRAF,PRKX,PAK3,ARAF,GRK6,PRKCE,HIPK1,ACVR2A,CDK2
Histamine Degradation	1.54E00	4.17E-01	ALDH1B1,ALDH2,ALDH3A2,ALDH9A1,ALDH7A1
Signaling by Rho Family GTPases	1.54E00	1.9E-01	MAP2K4,SEPT9,PTK2B,ARHGEF7,RHOT2,WASF3,MYLK,LIMK2,CDC42,IQGAP1,PRKCZ,CDH11,ROCK2,PTK2,ARHGEF19,WASL,CDH3,RHOT1,ARHGEF11,ARHGEF3,RHOF,SEPT8,PAK4,SEPT5,NOX4,ARHGEF12,PAK6,ARPC5L,RHOC,ITGA2,VIM,ROCK1,CDH1,PIP5K1A,WIPF1,PRKCI,PAK3,WAS,RHOA,ARHGEF6,PIK3R6,PPP1R12B,GNG5,PIK3CB,ARHGEF9,SEPT6,SEPT2
RAN Signaling	1.53E00	3.33E-01	KPNA3,KPNA6,TNPO1,RANBP2,KPNA1,IPO5
Putrescine Degradation III	1.53E00	3.75E-01	IL4I1,ALDH1B1,ALDH2,ALDH3A2,ALDH9A1,ALDH7A1
SAPK/JNK Signaling	1.53E00	2.2E-01	MAP2K4,SH2D2A,RAC2,GRB2,NFATC3,CRKL,MAP3K1,KRAS,CDC42,MAPK8IP3,RAC3,ATF2,SHC1,MINK1,LCK,RIPK1,DUSP10,PIK3R6,GNG5,MAP4K1,PIK3CB,MAP3K2
Proline Biosynthesis II (from Arginine)	1.52E00	6E-01	PYCRL,OAT,PYCR1
Breast Cancer Regulation by Stathmin1	1.51E00	2.03E-01	PRKACB,PLCB2,CAMK1D,PPP2CA,ARHGEF7,KRAS,LIMK2,CDC42,PRKCZ,ROCK2,ARHGEF19,SHC1,RB1CC1,PRKCE,ARHGEF11,ARHGEF3,E2F2,TUBB3,ARHGEF12,PRKCQ,ITPR2,GRB2,PPP2R5D,ADCY3,TUBG1,ROCK1,PRKCI,PRKAR2B,PPP2R4,RHOA,ARHGEF6,ITPR3,PIK3R6,PRKAG2,GNG5,PIK3CB,ARHGEF9,CDK2,CAMK2G,PRKCB
ERK/MAPK Signaling	1.5E00	1.96E-01	PRKACB,RAC2,PTK2B,YWHAH,PPP2CA,KRAS,EIF4E,PTK2,YWHAQ,BRAF,SHC1,ELF3,PRKCE,SRC,PAK4,PAK6,YWHAB,GRB2,PPP2R5D,CRKL,CREBBP,ITGA2,YWHAZ,RPS6KA5,CREB3L4,RAC3,ATF2,DOCK1,PRKCI,PRKAR2B,ARAF,PAK3,PPP2R4,PLCG2,PIK3R6,PRKAG2,RPS6KA4,PIK3CB,PRKCB
Myc Mediated Apoptosis Signaling	1.5E00	2.5E-01	MAP2K4,CDKN2A,YWHAH,YWHAB,GRB2,YWHAZ,APAF1,KRAS,BAX,PRKCZ,BCL2,YWHAQ,SHC1,PIK3R6,PIK3CB
ErbB4 Signaling	1.5E00	2.42E-01	ADAM17,PRKCQ,NRG2,YAP1,GRB2,PSEN2,KRAS,PRKCZ,SHC1,PRKCI,PLCG2,PIK3R6,PRKCE,PIK3CB,PRKCB
RhoA Signaling	1.48E00	2.26E-01	PTK2B,SEPT9,LIMK2,MYLK,ROCK2,PTK2,LPAR2,ARHGEF11,PLXNA1,SEPT8,SEPT5,ARHGEF12,ARPC5L,RTKN,ARHGAP4,ROCK1,PIP5K1A,ARHGAP9,PLEKHG5,RHOA,LPAR5,PPP1R12B,ARHGAP35,SEPT6,ARHGAP1,SEPT2
VEGF Signaling	1.47E00	2.21E-01	SH2D2A,SRC,PTK2B,GRB2,VEGFC,KRAS,HIF1A,NOS3,EIF2B2,BCL2,ROCK1,ROCK2,PTK2,SHC1,PLCG2,EIF2B5,PIK3R6,PIK3CB,VCL,ACTN4,PRKCB
Estrogen Receptor Signaling	1.47E00	2.11E-01	POLR2J2/POLR2J3,MED13,MED12L,SRC,CCNC,GRB2,CREBBP,PHB2,HNRNPD,KRAS,ERCC2,GTF2A1,MED12,MED27,NCOA3,SMARCA4,SHC1,HDAC3,PCK2,MED17,POLR2E,CTBP2,NCOA1,MED16,GTF2H5,MED24,CARM1,TAF15
Reelin Signaling in Neurons	1.45E00	2.32E-01	MAP2K4,APOE,SRC,ARHGEF12,CRKL,ITGA2,ITGA6,MAPK8IP3,LCK,ARHGEF6,PIK3R6,HCK,LRP8,MAP4K1,PIK3CB,ARHGEF11,ARHGEF3,PAFAH1B1,ARHGEF9
Role of Oct4 in Mammalian Embryonic Stem Cell Pluripotency	1.45E00	2.73E-01	CASP6,RB1,KDM5B,PHB,RARA,PHC3,TDRD7,MEF2A,BRCA1,ASH2L,SALL4,PARP1
Thrombin Signaling	1.43E00	1.98E-01	PLCB2,CAMK1D,PDIA3,RHOT2,KRAS,MYLK,PRKCZ,ROCK2,PTK2,SHC1,IKBKB,PLCE1,RHOT1,PRKCE,ARHGEF11,ARHGEF3,RHOF,PLCD4,SRC,ARHGEF12,PRKCQ,RHOC,ITPR2,GRB2,ADCY3,ROCK1,PRKCI,MAPK14,PLCG2,RHOA,ARHGEF6,ITPR3,PPP1R12B,PIK3R6,GNG5,PIK3CB,ARHGEF9,CAMK2G,PRKCB
ErbB Signaling	1.41E00	2.3E-01	MAP2K6,MAP2K4,PAK4,NRG2,PRKCQ,PAK6,GRB2,KRAS,CDC42,PRKCZ,SHC1,MTOR,PRKCI,MAPK14,PAK3,PLCG2,PIK3R6,PRKCE,PIK3CB,PRKCB
Ethanol Degradation IV	1.41E00	3.53E-01	ALDH1B1,ALDH2,ALDH3A2,CAT,ALDH9A1,ALDH7A1
UDP-N-acetyl-D-galactosamine Biosynthesis II	1.4E00	4.44E-01	HK1,GNPDA1,GPI,GALE
Transcriptional Regulatory Network in Embryonic Stem Cells	1.39E00	2.75E-01	RIF1,CDYL,KAT6A,HESX1,PAX6,EOMES,TCF7L1,OTX1,SET,ONECUT1,SMARCAD1
Urate Biosynthesis/Inosine 5'-phosphate Degradation	1.39E00	3.85E-01	IMPDH2,NT5E,IMPDH1,PNP,NT5C2
RhoGDI Signaling	1.38E00	1.89E-01	ARHGEF7,RHOT2,LIMK2,CDC42,CDH11,ROCK2,ARHGEF19,WASL,RHOT1,CDH3,ARHGEF11,ARHGEF3,RHOF,SRC,PAK4,ARHGEF12,PAK6,RHOC,ARPC5L,CREBBP,ITGA2,ARHGAP4,ROCK1,DGKZ,CDH1,PIP5K1A,ARHGAP9,PAK3,RHOA,ARHGEF6,PPP1R12B,CD44,ARHGAP35,GNG5,ARHGAP1,ARHGEF9
Corticotropin Releasing Hormone Signaling	1.37E00	2.11E-01	PRKACB,PRKCQ,BDNF,ITPR2,CREBBP,ADCY3,MEF2A,CREB3L4,NOS3,PRKCZ,ATF2,BRAF,PRKAR2B,MAPK14,PRKCI,GLI3,PLCG2,ITPR3,SMO,PRKAG2,PRKCE,MEF2C,PTCH2,PRKCB
Role of Tissue Factor in Cancer	1.37E00	2.2E-01	PDIA2,SRC,P4HB,PTK2B,RPS6KA3,ITGA6,VEGFC,PLAUR,LIMK2,RPS6KA5,KRAS,JAK2,CDC42,EIF4E,MTOR,LCK,MAPK14,HCK,ITGAV,PIK3R6,RPS6KA4,PIK3CB,ITGB5,MMP1
p70S6K Signaling	1.36E00	2.13E-01	SRC,PLCB2,PRKCQ,YWHAH,YWHAB,GRB2,PPP2CA,PDIA3,PPP2R5D,YWHAZ,KRAS,PRKCZ,RPS6,YWHAQ,SHC1,MTOR,PRKCI,PLCE1,PPP2R4,PLCG2,PIK3R6,PRKCE,PIK3CB,EEF2K,PLCD4,PRKCB
CD28 Signaling in T Helper Cells	1.34E00	2.05E-01	MAP2K4,CD3E,NFATC3,CD4,CDC42,IKBKB,IKBKG,LCK,PPP3CB,PPP3CA,PRKCQ,GRB2,ARPC5L,ITPR2,CSK,MAP3K1,MALT1,GRAP2,WAS,BCL10,LAT,ITPR3,PIK3R6,PIK3CB,VAV1
Sperm Motility	1.34E00	2.08E-01	PRKACB,PLCB2,ATP1A4,PTK2B,PDIA3,CACNA1H,PRKCZ,PTK2,PLCE1,PRKCE,PLCD4,PTK7,SLC9A5,SLC16A10,PRKCQ,ITPR2,SLC12A2,PDE4B,PRKCI,PRKAR2B,PLCG2,ITPR3,PRKAG2,MST1R,PRKCB
Glycolysis I	1.33E00	3.18E-01	PGK1,ENO1,GPI,TPI1,PKM,PFKL,PFKM
nNOS Signaling in Neurons	1.31E00	2.61E-01	PRKCI,PRKCQ,CAPNS1,PPP3CB,CAPN1,PRKCE,CAPN2,CAPN7,PRKCZ,PPP3CA,PFKM,PRKCB
Regulation of Actin-based Motility by Rho	1.3E00	2.21E-01	RAC2,PAK4,PAK6,RHOC,ARPC5L,RHOT2,MYLK,CDC42,RAC3,ROCK1,WIPF1,PIP5K1A,WASL,PAK3,RHOT1,WAS,RHOA,PPP1R12B,RHOF
Acute Myeloid Leukemia Signaling	1.29E00	2.22E-01	MAP2K6,MAP2K4,RUNX1,GRB2,KRAS,TCF7L1,TCF3,CSF1R,CCND1,SPI1,BRAF,MTOR,ARAF,RARA,RPS6KB2,PIK3R6,PIK3CB,MAP2K5
Purine Nucleotides Degradation II (Aerobic)	1.29E00	3.33E-01	IMPDH2,NT5E,IMPDH1,PNP,ADA,NT5C2
Axonal Guidance Signaling	1.27E00	1.73E-01	PRKACB,RAC2,PLCB2,ADAM22,FZD3,NFATC3,CXCL12,LIMK2,KRAS,ADAM8,ADAMTS2,PTK2,ROCK2,MICAL1,PLCE1,ECE2,ARHGEF11,FARP2,PTCH2,TUBB3,PRKCQ,CRKL,VEGFC,RAC3,DOCK1,ADAMTS6,ADAM12,RHOA,PLCG2,ARHGEF6,PIK3R6,FZD5,ERAP2,ADAM17,RGS3,PLXNA3,PDIA3,BDNF,ARHGEF7,CDC42,EIF4E,PRKCZ,SHC1,EPHA8,WASL,GLI3,PPP3CB,SDC2,NTRK1,SMO,PRKCE,SEMA4A,PLCD4,PPP3CA,PLXNA1,PAK4,ARHGEF12,PAK6,ARPC5L,GRB2,ADAM15,C9orf3,ITGA2,TUBG1,ROBO3…
PAK Signaling	1.27E00	1.92E-01	MAP2K4,PAK4,PTK2B,PAK6,GRB2,ARHGEF7,ITGA2,LIMK2,MYLK,KRAS,CDC42,PTK2,SHC1,WASL,PAK3,ARHGEF6,PDGFRA,PIK3R6,EPHB3,PIK3CB
Arginine Biosynthesis IV	1.27E00	5E-01	OAT,GLUD1,GLUD2
Arginine Degradation VI (Arginase 2 Pathway)	1.27E00	5E-01	PYCRL,OAT,PYCR1
Ceramide Degradation	1.27E00	5E-01	NAAA,ASAH1,ASAH2
Noradrenaline and Adrenaline Degradation	1.27E00	2.81E-01	IL4I1,ALDH1B1,ALDH2,AKR1A1,ALDH3A2,PECR,ALDH9A1,ALDH7A1,DHRS4
Complement System	1.27E00	2.73E-01	C1R,CR1,CD59,C3,C5AR1,C1S,MASP1,C1QC,C1QA
Calcium Signaling	1.26E00	1.86E-01	PRKACB,RAP2B,RAP2A,CHRNA1,CAMK1D,CHRFAM7A,NFATC3,TPM1,ATP2A2,GRIA4,CABIN1,HDAC6,PPP3CB,PPP3CA,TP63,HDAC2,ITPR2,CREBBP,MEF2A,ATP2A3,SLC8A2,MCU,CREB3L4,ATF2,MICU1,PRKAR2B,HDAC3,ITPR3,PRKAG2,MYH9,CHRNE,MEF2C,SLC8A1,ATP2B4,CAMK2G
HGF Signaling	1.26E00	2.16E-01	CDKN2A,MAP2K4,PRKCQ,GRB2,CRKL,MAP3K1,KRAS,CDC42,CCND1,PRKCZ,ATF2,PTK2,DOCK1,PRKCI,ELF3,PLCG2,PIK3R6,PRKCE,PIK3CB,CDK2,MAP3K2,PRKCB
Colanic Acid Building Blocks Biosynthesis	1.25E00	3.57E-01	GPI,GALK2,GMPPA,GALT,GALE
UVB-Induced MAPK Signaling	1.25E00	2.41E-01	MAP2K4,MTOR,MAPK14,PRKCI,PRKCQ,PIK3R6,RPS6KA3,PRKCE,PIK3CB,RPS6KA5,EIF4E,PRKCZ,PRKCB
TNFR1 Signaling	1.25E00	2.35E-01	MAP2K4,CASP6,IKBKB,PAK4,IKBKG,RIPK1,PAK6,PAK3,MAP3K1,APAF1,CDC42,CASP7
Actin Cytoskeleton Signaling	1.24E00	1.83E-01	RAC2,FGD3,ARHGEF7,KRAS,MYLK,LIMK2,CDC42,IQGAP1,PTK2,ROCK2,SHC1,DIAPH1,CYFIP2,WASL,FGF18,FLNA,VCL,TMSB10/TMSB4X,SSH2,PAK4,ARHGEF12,PAK6,GRB2,ARPC5L,CRKL,CSK,ITGA2,RAC3,ROCK1,DOCK1,PIP5K1A,PAK3,WAS,RHOA,ARHGEF6,PIK3R6,PPP1R12B,ARHGAP35,MYH9,VAV1,PIK3CB,ACTN4
Tec Kinase Signaling	1.24E00	1.83E-01	MAP2K4,PTK2B,GTF2I,RHOT2,TNFSF10,JAK2,PRKCZ,PTK2,LCK,RHOT1,HCK,PRKCE,RHOF,STAT6,SRC,PAK4,PRKCQ,PAK6,RHOC,ITGA2,PRKCI,PAK3,WAS,PLCG2,RHOA,TNFRSF25,PIK3R6,GNG5,PIK3CB,VAV1,JAK3,PRKCB
Chemokine Signaling	1.22E00	2.35E-01	SRC,PLCB2,PTK2B,CAMK1D,CXCL12,KRAS,LIMK2,CCL5,ROCK2,PTK2,MAPK14,PLCG2,RHOA,PPP1R12B,CAMK2G,PRKCB
Macropinocytosis Signaling	1.22E00	2.11E-01	SRC,PRKCQ,KRAS,ITGB8,CDC42,CSF1R,PRKCZ,PRKCI,RHOA,PLCG2,PIK3R6,PRKCE,PIK3CB,ACTN4,ITGB5,PRKCB
Melanocyte Development and Pigmentation Signaling	1.21E00	2.18E-01	PRKACB,SRC,GRB2,CREBBP,ADCY3,RPS6KA3,RPS6KA5,KRAS,CREB3L4,ATF2,BCL2,SHC1,PRKAR2B,PLCG2,RPS6KB2,PIK3R6,PRKAG2,PIK3CB,RPS6KA4
tRNA Charging	1.19E00	2.63E-01	WARS,RARS,RARS2,YARS,KARS,AARS2,EARS2,TARS,QARS,MARS
Inhibition of Matrix Metalloproteases	1.19E00	2.63E-01	TIMP3,ADAM17,ADAM12,SDC2,MMP14,THBS2,A2M,LRP1,MMP1,TIMP2
Wnt/β-catenin Signaling	1.19E00	2E-01	CDKN2A,SFRP2,TGFBR1,PPP2CA,FZD3,FRAT1,MARK2,BMPR2,BCL9,CCND1,CDH3,RARA,SMO,DKK2,MAP4K1,SRC,LRP5,UBB,PPP2R5D,CREBBP,TCF7L1,SOX11,TCF3,CSNK2A2,CDH1,WNT10A,PPP2R4,TLE4,CD44,FZD5,BTRC,SFRP1,ACVR2A,LRP1
L-carnitine Biosynthesis	1.18E00	6.67E-01	TMLHE,ALDH9A1
Methylglyoxal Degradation I	1.18E00	6.67E-01	HAGHL,GLO1
D-glucuronate Degradation I	1.18E00	6.67E-01	AKR1A1,DCXR
Tyrosine Biosynthesis IV	1.18E00	6.67E-01	PCBD2,PCBD1
N-acetylglucosamine Degradation I	1.18E00	6.67E-01	GNPDA1,AMDHD2
Gαq Signaling	1.17E00	1.91E-01	PLCB2,ADRBK1,PTK2B,NFATC3,RHOT2,CHRM3,PRKCZ,ROCK2,IKBKB,IKBKG,PPP3CB,RHOT1,PRKCE,RHOF,PPP3CA,PRKCQ,RHOC,ITPR2,CSK,RGS7,RGS4,ROCK1,PRKCI,PLCG2,RHOA,ITPR3,PIK3R6,GNG5,PIK3CB,PRKCB
Hereditary Breast Cancer Signaling	1.17E00	2.02E-01	POLR2J2/POLR2J3,NPM1,UBB,HDAC2,TUBG1,CREBBP,SMARCD2,RPA1,RFC1,KRAS,CCND1,RAD50,MLH1,SMARCA4,HDAC6,RB1,HDAC3,SMARCA2,POLR2E,H2AFX,C19orf40,PIK3R6,PIK3CB,BRCA1
CXCR4 Signaling	1.16E00	1.94E-01	MAP2K4,PLCB2,CD4,RHOT2,CXCL12,KRAS,PRKCZ,ROCK2,PTK2,RHOT1,PRKCE,ARHGEF11,RHOF,SRC,PAK4,PRKCQ,PAK6,RHOC,ITPR2,ADCY3,ROCK1,DOCK1,PRKCI,PAK3,RHOA,ITPR3,PIK3R6,GNG5,PIK3CB,ELMO2,PRKCB
Role of Macrophages, Fibroblasts and Endothelial Cells in Rheumatoid Arthritis	1.16E00	1.77E-01	MAP2K4,PLCB2,NFATC3,FZD3,IL32,CXCL12,TLR8,KRAS,CCND1,ROCK2,IKBKB,IKBKG,PLCE1,TRAF4,DKK2,PRKCQ,CREBBP,VEGFC,CREB3L4,TCF3,IL7,ATF2,RHOA,PLCG2,PIK3R6,FZD5,SFRP1,CAMK2G,MAP2K6,SFRP2,PDIA3,JAK2,CCL5,PRKCZ,IRAK1,PPP3CB,SMO,PRKCE,PLCD4,PPP3CA,MMP1,SRC,LRP5,VCAM1,C5AR1,TCF7L1,IL16,ROCK1,RIPK1,MAPK14,PRKCI,WNT10A,PIK3CB,LRP1,PRKCB
Cdc42 Signaling	1.15E00	1.89E-01	MAP2K4,FGD3,CD3E,LIMK2,MYLK,EXOC6,IQGAP1,CDC42,PRKCZ,DIAPH1,WASL,EXOC2,EXOC5,SRC,PAK4,ARPC5L,ITGA2,ATF2,WIPF1,PRKCI,MAPK14,PAK3,WAS,ARHGEF6,PPP1R12B,CDC42SE1,VAV1
Tumoricidal Function of Hepatic Natural Killer Cells	1.15E00	2.92E-01	CASP6,SERPINB9,APAF1,BAX,CASP7,GZMB,AIFM1
ATM Signaling	1.15E00	2.3E-01	MAP2K4,CREBBP,CREB3L4,RAD50,ATF2,SMC1A,MAPK14,RAD9A,H2AFX,SMC1B,TP53BP1,TLK2,BRCA1,CDK2
CDP-diacylglycerol Biosynthesis I	1.13E00	3.33E-01	AGPAT4,GPAM,CDS1,AGPAT6,AGPAT3
Oxidative Ethanol Degradation III	1.13E00	1.85E-01	ALDH1B1,ALDH2,ALDH3A2,ALDH9A1,ALDH7A1
Neuregulin Signaling	1.13E00	2E-01	SRC,ADAM17,NRG2,PRKCQ,GRB2,CRKL,ITGA2,KRAS,PRKCZ,RPS6,SHC1,MTOR,PICK1,PRKCI,HSP90AB1,PLCG2,RPS6KB2,PRKCE,PRKCB
Oncostatin M Signaling	1.12E00	2.65E-01	SHC1,TIMP3,GRB2,OSMR,KRAS,PLAU,JAK2,JAK3,MMP1
AMPK Signaling	1.12E00	1.9E-01	PRKACB,CAB39,TSC1,PRKAB2,PPP2CA,SMARCD2,PFKL,NOS3,SMARCA4,MTOR,SRC,CPT1A,PPP2R5D,PPM1G,PFKM,MAPK14,PRKAR2B,PPP2R4,PFKFB4,PPM1B,SMARCA2,PRKAG2,PIK3R6,CPT2,PIK3CB,CHRNE,ACACA
Sphingosine-1-phosphate Signaling	1.12E00	2E-01	PLCB2,PTK2B,RHOC,PDIA3,ADCY3,RHOT2,ASAH1,ASAH2,PTK2,CASP6,NAAA,PLCE1,SMPD4,RHOT1,PLCG2,RHOA,PDGFRA,PIK3R6,PIK3CB,RHOF,PLCD4,CASP7,CASP10
Rac Signaling	1.1E00	1.88E-01	MAP2K4,NOX4,PAK4,PTK2B,PAK6,ARPC5L,MAP3K1,ITGA2,LIMK2,KRAS,IQGAP1,CDC42,PRKCZ,PTK2,PIP5K1A,PRKCI,CYFIP2,PAK3,RHOA,CD44,PIK3R6,PIK3CB
Regulation of eIF4 and p70S6K Signaling	1.09E00	1.84E-01	PPP2CA,RPS8,KRAS,EIF4A2,EIF4G1,EIF2B2,RPS23,EIF3C/EIF3CL,PRKCZ,EIF4E,SHC1,MTOR,RPS27,EIF4G2,EIF3B,PAIP1,EIF3A,GRB2,PPP2R5D,ITGA2,AGO2,EIF3J,RPS6,MAPK14,PPP2R4,EIF4A1,PIK3R6,EIF2B5,PIK3CB
FLT3 Signaling in Hematopoietic Progenitor Cells	1.08E00	2.19E-01	STAT6,GRB2,CREBBP,RPS6KA3,KRAS,RPS6KA5,CREB3L4,EIF4E,ATF2,SHC1,MTOR,MAPK14,CBL,PIK3R6,PIK3CB,RPS6KA4
Amyloid Processing	1.08E00	2.26E-01	PRKACB,CSNK2A2,MAPK14,PRKAR2B,CAPNS1,CAPN1,PRKAG2,PRKCE,PSEN2,CAPN2,BACE2,CAPN7
Fcγ Receptor-mediated Phagocytosis in Macrophages and Monocytes	1.06E00	2.11E-01	SRC,RAC2,PRKCQ,PTK2B,ARPC5L,CDC42,RAC3,PRKCZ,DOCK1,NCF1,PIP5K1A,PRKCI,CBL,WAS,RPS6KB2,HCK,VAMP3,PRKCE,VAV1,PRKCB
Mechanisms of Viral Exit from Host Cells	1.06E00	2.5E-01	SNF8,NEDD4,PRKCI,PRKCQ,CHMP2B,PRKCE,LMNB2,PRKCZ,VPS4A,PRKCB
Ethanol Degradation II	1.06E00	2.67E-01	ALDH1B1,ALDH2,AKR1A1,ALDH3A2,PECR,ALDH9A1,ALDH7A1,DHRS4
Cell Cycle Regulation by BTG Family Proteins	1.06E00	2.5E-01	RB1,PPP2CA,PPP2R4,PPP2R5D,BTG1,HOXB9,CCND1,E2F2,CDK2
Caveolar-mediated Endocytosis Signaling	1.04E00	1.98E-01	ITGAD,SRC,ARCN1,ITGA8,ITGA2,ITGA6,CD48,ITGB8,ITGAE,FLOT2,ITGAM,FLNA,ITGA11,ITGAV,ITGB5,MAP3K2
Synaptic Long Term Potentiation	1.03E00	2.05E-01	PRKACB,PLCB2,PRKCQ,PDIA3,ITPR2,CREBBP,KRAS,CREB3L4,GRIA4,PRKCZ,ATF2,GRM7,PLCE1,PRKCI,PRKAR2B,PPP3CB,PLCG2,ITPR3,PRKAG2,PRKCE,PLCD4,PPP3CA,CAMK2G,PRKCB
Granzyme B Signaling	1.03E00	3.12E-01	NUMA1,APAF1,LMNB2,GZMB,PARP1
Glioma Signaling	1.03E00	1.89E-01	CDKN2A,PRKCQ,CAMK1D,GRB2,KRAS,CCND1,IGF2R,PRKCZ,RB1,SHC1,MTOR,PRKCI,PLCG2,PDGFRA,PIK3R6,PRKCE,PIK3CB,E2F2,CAMK2G,PRKCB
Erythropoietin Signaling	1.02E00	2.03E-01	SRC,PRKCQ,EPOR,GRB2,KRAS,JAK2,PRKCZ,SHC1,CBL,PRKCI,PLCG2,PIK3R6,PRKCE,PIK3CB,PRKCB
Primary Immunodeficiency Signaling	1.01E00	2E-01	RFXANK,LCK,IKBKG,RFXAP,CD3E,CD40,CD4,CIITA,ADA,CD8A,JAK3
Dopamine Degradation	1E00	2.86E-01	IL4I1,ALDH1B1,ALDH2,ALDH3A2,ALDH9A1,ALDH7A1
Protein Kinase A Signaling	9.99E-01	1.8E-01	PRKACB,PLCB2,TGFBR1,YWHAH,NFATC3,PDE12,PDE3A,NOS3,PTK2,YWHAQ,ROCK2,PLCE1,PTCH2,KDELR1,PLN,PRKCQ,ADD2,ITPR2,YWHAB,CREBBP,YWHAZ,PTPN18,CREB3L4,PTPN3,PDE4B,TCF3,ATF2,AKAP13,EPM2A,RHOA,PLCG2,ITPR3,PTPRA,CAMK2G,HIST1H1C,PTK2B,PDIA3,MYLK,PTPN12,PTPRF,PRKCZ,BRAF,CDC25B,PPP3CB,GLI3,FLNA,DUSP10,SMO,PRKCE,PLCD4,PPP3CA,PTPN7,PTPRK,PDE9A,MAP3K1,ADCY3,PYGB,TCF7L1,ROCK1,PRKAR2B,PRKCI,ADD3,PRKAG2,GNG5,AKAP9,PRK…
IL-4 Signaling	9.93E-01	2.13E-01	STAT6,IRF4,GRB2,NFATC3,KRAS,INPPL1,JAK2,HMGA1,SHC1,MTOR,SYNJ1,INPP5B,RPS6KB2,PIK3R6,PIK3CB,JAK3
Salvage Pathways of Pyrimidine Ribonucleotides	9.89E-01	2.14E-01	PYCRL,MAP2K4,MAP2K6,FAM20B,PRKCQ,MAPK6,LIMK2,IRAK1,NME6,BRAF,PRKX,ARAF,PAK3,GRK6,PRKCE,HIPK1,ACVR2A,CDK2
Growth Hormone Signaling	9.75E-01	2.11E-01	PRKCQ,RPS6KA3,RPS6KA5,JAK2,PRKCZ,ONECUT1,PRKCI,PLCG2,PIK3R6,RPS6KB2,PRKCE,PIK3CB,RPS6KA4,A2M,PRKCB
Chondroitin Sulfate Degradation (Metazoa)	9.74E-01	3.33E-01	MGEA5,CD44,HEXB,ARSB
Hypoxia Signaling in the Cardiovascular System	9.58E-01	2.19E-01	P4HB,UBE2J1,HSP90AB1,UBE2Q1,UBE2G1,CREBBP,HIF1AN,HIF1A,CREB3L4,NOS3,UBE2L6,UBE2D3,ATF2,UBE2F
ILK Signaling	9.56E-01	1.89E-01	MAP2K6,MAP2K4,SNAI2,PPP2CA,RHOT2,HIF1A,ITGB8,CDC42,CCND1,PTK2,MTOR,FLNA,RHOT1,TMSB10/TMSB4X,RHOF,ITGB5,RHOC,PPP2R5D,CREBBP,VEGFC,VIM,RPS6KA5,CREB3L4,ATF2,DOCK1,CDH1,LIMS1,PPP2R4,RHOA,ARHGEF6,PIK3R6,MYH9,RPS6KA4,PIK3CB,ACTN4
Phosphatidylglycerol Biosynthesis II (Non-plastidic)	9.36E-01	2.94E-01	AGPAT4,GPAM,CDS1,AGPAT6,AGPAT3
Sphingosine and Sphingosine-1-phosphate Metabolism	9.28E-01	3.75E-01	NAAA,ASAH1,ASAH2
Salvage Pathways of Pyrimidine Deoxyribonucleotides	9.28E-01	3.75E-01	APOBEC3B,TYMP,TK2
Arsenate Detoxification I (Glutaredoxin)	9.23E-01	5E-01	GLRX2,PNP
Serine Biosynthesis	9.23E-01	5E-01	PSPH,PHGDH
Heme Biosynthesis from Uroporphyrinogen-III I	9.23E-01	5E-01	UROD,PPOX
Phenylethylamine Degradation I	9.23E-01	5E-01	ALDH2,ALDH3A2
Myo-inositol Biosynthesis	9.23E-01	5E-01	IMPAD1,IMPA2
Proline Biosynthesis I	9.23E-01	5E-01	PYCRL,PYCR1
Phenylalanine Degradation I (Aerobic)	9.23E-01	5E-01	PCBD2,PCBD1
IGF-1 Signaling	9.2E-01	1.96E-01	PRKACB,YWHAH,YWHAB,GRB2,YWHAZ,IGFBP5,KRAS,JAK2,PRKCZ,YWHAQ,PTK2,SHC1,CSNK2A2,NEDD4,PRKCI,PRKAR2B,RPS6KB2,PIK3R6,PRKAG2,PIK3CB
Cell Cycle: G2/M DNA Damage Checkpoint Regulation	8.93E-01	2.08E-01	CDC25B,YWHAQ,CDKN2A,YWHAH,YWHAB,YWHAZ,PKMYT1,BTRC,BRCA1,PRKCZ
Dermatan Sulfate Degradation (Metazoa)	8.69E-01	3.08E-01	MGEA5,IDS,CD44,HEXB
TWEAK Signaling	8.66E-01	2.16E-01	CASP6,IKBKB,IKBKG,RIPK1,TNFRSF25,APAF1,CASP7,TNFRSF12A
Triacylglycerol Biosynthesis	8.66E-01	2.42E-01	AGPAT4,LPPR3,GPAM,LPIN2,LPIN3,AGPAT6,AGPAT3,PPAP2C
Intrinsic Prothrombin Activation Pathway	8.56E-01	2.19E-01	COL1A2,COL1A1,F8,F5,F13A1,COL10A1,COL3A1
IL-3 Signaling	8.55E-01	2.05E-01	STAT6,PRKCQ,GRB2,CRKL,KRAS,JAK2,PRKCZ,SHC1,PRKCI,PPP3CB,PIK3R6,PRKCE,PIK3CB,PPP3CA,PRKCB
Role of BRCA1 in DNA Damage Response	8.54E-01	2.06E-01	FAM175A,SMARCD2,RFC1,RPA1,MLH1,RAD50,SMARCA4,RB1,POU2F1,SMARCA2,C19orf40,BRCA1,E2F2
D-myo-inositol (1,4,5)-trisphosphate Degradation	8.52E-01	2.78E-01	IMPAD1,SYNJ1,INPP5B,IMPA2,INPPL1
Thrombopoietin Signaling	8.35E-01	2.03E-01	SHC1,PRKCI,PRKCQ,GRB2,PLCG2,PIK3R6,PRKCE,KRAS,PIK3CB,JAK2,PRKCZ,PRKCB
Role of CHK Proteins in Cell Cycle Checkpoint Control	8.35E-01	2.11E-01	PPP2CA,PPP2R4,RAD9A,PPP2R5D,HUS1,RFC1,RPA1,TLK2,BRCA1,RAD50,E2F2,CDK2
Netrin Signaling	8.26E-01	2E-01	PRKACB,RAC2,ENAH,PRKAR2B,PPP3CB,NFATC3,PRKAG2,RAC3,PPP3CA
IL-15 Signaling	8.14E-01	2E-01	STAT6,KRAS,JAK2,RAC3,BCL2,PTK2,SHC1,LCK,MAPK14,PIK3R6,PIK3CB,JAK3,IL2RB
Glucocorticoid Receptor Signaling	8.09E-01	1.7E-01	MAP2K4,PRKACB,TGFBR1,PRKAB2,CD3E,YWHAH,NFATC3,SMARCD2,KRAS,JAK2,CCL5,GTF2A1,HSPA5,CCL3,SMARCA4,BCL2,SHC1,IKBKB,IKBKG,HSP90AB1,HMGB1,PPP3CB,PCK2,BAG1,GTF2H5,PPP3CA,MMP1,POLR2J2/POLR2J3,VCAM1,GRB2,MAP3K1,CREBBP,ERCC2,NCOA3,POU2F1,MAPK14,SMARCA2,POLR2E,NCOA1,FKBP4,PIK3R6,PRKAG2,PIK3CB,PLAU,JAK3,A2M,TAF15
Pathogenesis of Multiple Sclerosis	8.04E-01	3.33E-01	CXCR3,CCL5,CCL3
Calcium Transport I	8.04E-01	3.33E-01	ATP2A3,ATP2A2,ATP2B4
Glycogen Degradation II	8.04E-01	3.33E-01	PYGB,TYMP,AGL
Heme Biosynthesis II	8.04E-01	3.33E-01	UROD,PPOX,ALAS1
Regulation of IL-2 Expression in Activated and Anergic T Lymphocytes	8.03E-01	1.9E-01	MAP2K4,TGFBR1,CD3E,GRB2,NFATC3,MAP3K1,KRAS,MALT1,IKBKB,IKBKG,PPP3CB,BCL10,PLCG2,LAT,VAV1,PPP3CA
Xanthine and Xanthosine Salvage	8.03E-01	1E00	PNP
UDP-N-acetyl-D-galactosamine Biosynthesis I	8.03E-01	1E00	GALE
CCR5 Signaling in Macrophages	7.96E-01	1.73E-01	MAP2K4,PRKCQ,PTK2B,CD3E,CD4,CCL5,CCL3,PRKCZ,PRKCI,MAPK14,PLCG2,GNG5,PRKCE,PRKCB
Neurotrophin/TRK Signaling	7.96E-01	2E-01	MAP2K4,MAP2K6,BDNF,GRB2,CREBBP,KRAS,CREB3L4,CDC42,ATF2,SHC1,NTRK1,PIK3R6,PIK3CB,MAP2K5
Sonic Hedgehog Signaling	7.95E-01	2.26E-01	PRKACB,PRKAR2B,ADRBK1,GLI3,SMO,PRKAG2,PTCH2
EGF Signaling	7.93E-01	2.07E-01	MAP2K4,SHC1,SRC,CSNK2A2,MTOR,MAPK14,GRB2,ITPR2,MAP3K1,ITPR3,PIK3R6,PIK3CB
LPS-stimulated MAPK Signaling	7.82E-01	1.9E-01	MAP2K4,MAP2K6,PRKCQ,KRAS,CDC42,PRKCZ,ATF2,IKBKB,IKBKG,PRKCI,MAPK14,PIK3R6,PRKCE,PIK3CB,PRKCB
DNA Double-Strand Break Repair by Homologous Recombination	7.78E-01	2.5E-01	LIG1,RPA1,BRCA1,RAD50
DNA Double-Strand Break Repair by Non-Homologous End Joining	7.78E-01	2.5E-01	XRCC6,XRCC5,RAD50,PARP1
Leukotriene Biosynthesis	7.78E-01	2.86E-01	LTA4H,GGT2,GGT1,DPEP2
Phenylalanine Degradation IV (Mammalian, via Side Chain)	7.78E-01	2.86E-01	IL4I1,ALDH2,ALDH3A2,GOT2
CCR3 Signaling in Eosinophils	7.77E-01	1.82E-01	PLCB2,PAK4,PRKCQ,PAK6,ITPR2,LIMK2,MYLK,KRAS,PRKCZ,ROCK2,ROCK1,PRKCI,MAPK14,PAK3,RHOA,ITPR3,PPP1R12B,PIK3R6,PRKCE,GNG5,PIK3CB,PRKCB
Thyroid Cancer Signaling	7.76E-01	2.2E-01	BRAF,SHC1,CDH1,BDNF,NTRK1,KRAS,TCF7L1,TCF3,CCND1
GM-CSF Signaling	7.75E-01	1.97E-01	RUNX1,GRB2,KRAS,JAK2,CCND1,SHC1,PPP3CB,PIK3R6,HCK,PIK3CB,PPP3CA,PRKCB,CAMK2G
Ovarian Cancer Signaling	7.59E-01	1.81E-01	PRKACB,CDKN2A,FZD3,KRAS,CCND1,MLH1,BCL2,BRAF,RB1,MTOR,SMO,RPS6KB2,BRCA1,SRC,VEGFC,TCF7L1,TCF3,PRKAR2B,WNT10A,CD44,PIK3R6,PRKAG2,EDNRA,PIK3CB,FZD5
α-Adrenergic Signaling	7.58E-01	1.85E-01	PRKACB,PRKCQ,ITPR2,ADCY3,PYGB,SLC8A2,KRAS,PRKCZ,PRKCI,PRKAR2B,PLCG2,ITPR3,PRKAG2,GNG5,PRKCE,SLC8A1,PRKCB
Ephrin Receptor Signaling	7.57E-01	1.62E-01	RAC2,RGS3,CXCL12,LIMK2,KRAS,JAK2,CDC42,ROCK2,PTK2,SHC1,WASL,EPHA8,SDC2,SRC,PAK4,PAK6,GRB2,ARPC5L,CRKL,CREBBP,ITGA2,VEGFC,CREB3L4,RAC3,ATF2,ROCK1,WIPF1,PAK3,WAS,RHOA,GNG5,EPHB3
Protein Citrullination	7.48E-01	4E-01	PADI4,PADI2
Tetrahydrofolate Salvage from 5,10-methenyltetrahydrofolate	7.48E-01	4E-01	MTHFD1L,MTHFD2
CMP-N-acetylneuraminate Biosynthesis I (Eukaryotes)	7.48E-01	4E-01	NAGK,CMAS
Glycerol Degradation I	7.48E-01	4E-01	GK5,GK
Lysine Degradation II	7.48E-01	4E-01	AADAT,ALDH7A1
Lysine Degradation V	7.48E-01	4E-01	AADAT,ALDH7A1
Role of p14/p19ARF in Tumor Suppression	7.39E-01	2.19E-01	CDKN2A,NPM1,RB1,PIK3R6,SENP3,PIK3CB,UBTF
Fc Epsilon RI Signaling	7.28E-01	1.89E-01	MAP2K6,MAP2K4,RAC2,PRKCQ,GRB2,INPPL1,KRAS,RAC3,PRKCZ,MAPK14,PRKCI,SYNJ1,GRAP2,PLCG2,INPP5B,LAT,PIK3R6,PRKCE,VAV1,PIK3CB,PRKCB
Renal Cell Carcinoma Signaling	7.25E-01	1.97E-01	PAK4,UBB,PAK6,SLC2A1,GRB2,CREBBP,KRAS,HIF1A,TCEB2,CDC42,PAK3,PIK3R6,EGLN3,PIK3CB
Aryl Hydrocarbon Receptor Signaling	7.1E-01	1.77E-01	CDKN2A,CCND1,SMARCA4,TGM2,RB1,CYP1A2,HSP90AB1,RARA,ALDH3A2,AHR,ALDH5A1,ALDH7A1,ALDH1B1,SRC,MGST1,GSTA4,GSTM3,APAF1,SLC35A2,BAX,ALDH9A1,NCOA3,AHRR,CDK2,GSTP1
LPS/IL-1 Mediated Inhibition of RXR Function	7.06E-01	1.71E-01	MAP2K4,APOE,HS2ST1,ALAS1,HMGCS2,SLC27A4,HS3ST3A1,ABCA1,IRAK1,SCARB1,NR1I2,CYP2A13,RARA,ALDH3A2,CHST11,CHST10,FABP5,ALDH5A1,ALDH7A1,IL4I1,ALDH1B1,MGST1,CPT1A,CYP2A7,GSTA4,MGMT,GSTM3,MAP3K1,SLC35A2,HS3ST4,ALDH9A1,PAPSS2,CAT,NCOA1,CPT2,CHST13,ABCC4,GSTP1
Androgen Signaling	7.01E-01	1.6E-01	POLR2J2/POLR2J3,PRKACB,SRC,KAT7,PRKCQ,CREBBP,GTF2A1,ERCC2,CCND1,PRKCZ,SHC1,PRKCI,PRKAR2B,POLR2E,NCOA1,PRKAG2,PRKCE,GTF2H5,GNG5,DNAJB1,PRKCB
Gap Junction Signaling	7.01E-01	1.79E-01	PRKACB,PLCB2,PDIA3,KRAS,PRKCZ,SP3,PLCE1,PPP3CB,PRKCE,PLCD4,PPP3CA,MAP3K2,SRC,TUBB3,PRKCQ,GRB2,ITPR2,TUBG1,ADCY3,PRKCI,PRKAR2B,PLCG2,ITPR3,PIK3R6,PRKAG2,PIK3CB,MAP2K5,PRKCB
Pentose Phosphate Pathway	7E-01	3E-01	PGD,TALDO1,RPIA
Dolichyl-diphosphooligosaccharide Biosynthesis	7E-01	3E-01	DPM3,DPM2,DPAGT1
Adenosine Nucleotides Degradation II	6.97E-01	2.67E-01	NT5E,PNP,ADA,NT5C2
p53 Signaling	6.91E-01	1.89E-01	CDKN2A,TP53INP1,SNAI2,TP63,APAF1,C12orf5,BAX,CCND1,BCL2,CASP6,RB1,MAPK14,THBS1,SIRT1,PIK3R6,PIK3CB,BRCA1,CDK2
Insulin Receptor Signaling	6.89E-01	1.83E-01	PRKACB,TSC1,GRB2,CRKL,INPPL1,KRAS,JAK2,EIF2B2,EIF4E,PTPRF,PRKCZ,SHC1,MTOR,PRKCI,PRKAR2B,CBL,SYNJ1,INPP5B,EIF2B5,PIK3R6,RPS6KB2,PRKAG2,PIK3CB,STX4
Gα12/13 Signaling	6.72E-01	1.79E-01	MAP2K4,SRC,PTK2B,MAP3K1,MEF2A,KRAS,CDC42,CDH11,ROCK2,PTK2,ROCK1,IKBKB,CDH1,IKBKG,LPAR2,CDH3,RHOA,LPAR5,PIK3R6,VAV1,PIK3CB,MEF2C
Xenobiotic Metabolism Signaling	6.69E-01	1.72E-01	MAP2K4,MAP2K6,CAMK1D,PPP2CA,HS2ST1,KRAS,HS3ST3A1,PRKCZ,CYP1A2,HSP90AB1,NR1I2,ALDH3A2,CHST11,PRKCE,CHST10,AHR,ALDH5A1,MAP3K2,ALDH7A1,IL4I1,ALDH1B1,MGST1,PRKCQ,GSTA4,MGMT,GSTM3,PPP2R5D,MAP3K1,CREBBP,HS3ST4,ALDH9A1,AHRR,PRKCI,MAPK14,PPP2R4,CAT,PIK3R6,NCOA1,PIK3CB,CHST13,EIF2AK3,PNPLA6,GSTP1,MAP2K5,CAMK2G,PRKCB
Protein Ubiquitination Pathway	6.69E-01	1.71E-01	USP21,USP12,USP14,PSMB10,UBR2,UBE3B,USP11,DNAJC13,DNAJA1,HSPA5,UBE2F,USP48,USP3,UCHL1,PAN2,HSP90AB1,USP13,HSPA12B,BAG1,DNAJC4,DNAJB1,USP40,BRCA1,UCHL3,USP28,UBB,UBE2Q1,UBE4B,USP9X,PSMD5,USP30,TCEB2,UBE2L6,UBE3A,NEDD4,UBE2J1,CBL,USP32,USP22,UBE2G1,PSMD2,PSMD12,BTRC,USP9Y,UBE2D3
Angiopoietin Signaling	6.68E-01	1.83E-01	PAK4,PAK6,GRB2,DOK2,KRAS,NOS3,PTK2,IKBKB,IKBKG,PAK3,PIK3R6,ANGPT4,PIK3CB
PEDF Signaling	6.59E-01	1.82E-01	BDNF,SERPINF1,KRAS,BCL2,TCF12,ROCK2,ROCK1,IKBKB,IKBKG,MAPK14,RHOA,PIK3R6,PIK3CB,CASP7
Role of JAK1 and JAK3 in γc Cytokine Signaling	6.44E-01	1.9E-01	SHC1,STAT6,PTK2B,GRB2,IL21R,PIK3R6,KRAS,PIK3CB,JAK2,JAK3,IL7,IL2RB
Nitric Oxide Signaling in the Cardiovascular System	6.36E-01	1.76E-01	PRKACB,PRKCQ,PLN,ITPR2,ATP2A3,VEGFC,NOS3,ATP2A2,PRKCZ,PRKCI,PRKAR2B,HSP90AB1,ITPR3,PIK3R6,PRKAG2,PRKCE,PIK3CB,PRKCB
Remodeling of Epithelial Adherens Junctions	6.35E-01	1.97E-01	SRC,CDH1,TUBB3,ARPC5L,MAPRE1,TUBG1,EXOC2,DNM3,MAPRE2,ACTN4,VCL,IQGAP1,CTNND1
CNTF Signaling	6.3E-01	1.92E-01	MTOR,GRB2,PIK3R6,RPS6KB2,RPS6KA3,KRAS,RPS6KA4,PIK3CB,RPS6KA5,JAK2
fMLP Signaling in Neutrophils	6.29E-01	1.68E-01	NOX4,PLCB2,PRKCQ,ARPC5L,NFATC3,ITPR2,KRAS,CDC42,PRKCZ,NCF1,PRKCI,PPP3CB,WAS,ITPR3,PIK3R6,PRKCE,GNG5,PIK3CB,PPP3CA,PRKCB
Mismatch Repair in Eukaryotes	6.26E-01	2E-01	RFC1,RPA1,POLD1,MLH1
Parkinson's Signaling	6.26E-01	2.5E-01	UCHL1,SEPT5,MAPK14,SNCAIP
Superpathway of Serine and Glycine Biosynthesis I	6.18E-01	3.33E-01	PSPH,PHGDH
Pentose Phosphate Pathway (Non-oxidative Branch)	6.18E-01	3.33E-01	TALDO1,RPIA
Adenine and Adenosine Salvage III	6.18E-01	3.33E-01	PNP,ADA
Purine Ribonucleosides Degradation to Ribose-1-phosphate	6.18E-01	3.33E-01	PNP,ADA
GDP-mannose Biosynthesis	6.18E-01	3.33E-01	GPI,GMPPA
Glycogen Degradation III	6.13E-01	2.73E-01	PYGB,TYMP,AGL
Telomerase Signaling	6.1E-01	1.82E-01	HDAC2,GRB2,PPP2CA,PPP2R5D,KRAS,TERF2,HDAC6,RB1,SHC1,ELF3,HDAC3,HSP90AB1,PPP2R4,PIK3R6,TPP1,PIK3CB,TERF1,IL2RB
Prolactin Signaling	5.98E-01	1.82E-01	PRKCQ,GRB2,CREBBP,KRAS,JAK2,PRKCZ,SHC1,PRKCI,PLCG2,PIK3R6,PRKCE,PIK3CB,PRLR,PRKCB
Leptin Signaling in Obesity	5.98E-01	1.84E-01	PRKACB,PLCB2,PRKAR2B,PLCE1,PDIA3,GRB2,PLCG2,PDE3A,ADCY3,PRKAG2,PIK3R6,PIK3CB,JAK2,PLCD4
Ephrin B Signaling	5.98E-01	1.77E-01	RAC2,RGS3,CXCL12,CDC42,RAC3,ROCK2,PTK2,ROCK1,CBL,RHOA,GNG5,EPHB3,ITSN2,VAV1
NF-κB Signaling	5.96E-01	1.72E-01	MAP2K6,PRKACB,TGFBR1,TLR8,BMPR2,KRAS,PRKCZ,IRAK1,FGFR3,IKBKB,IKBKG,LCK,NTRK1,PDGFRA,PRKCQ,HDAC2,CREBBP,MALT1,IGF2R,TAB3,CSNK2A2,RIPK1,CD40,BCL10,PLCG2,PIK3R6,PIK3CB,BTRC,PRKCB
RAR Activation	5.78E-01	1.71E-01	MAP2K4,PRKACB,DHRS7C,SMARCD2,JAK2,PRKCZ,SMARCA4,RARA,GTF2H5,PRKCE,MMP1,SRC,PRKCQ,PRMT2,CSK,CREBBP,ADCY3,MAP3K1,ERCC2,PARP1,CSNK2A2,PRKCI,MAPK14,PRKAR2B,SMARCA2,NCOA1,PRKAG2,PIK3CB,CARM1,PRKCB
CREB Signaling in Neurons	5.78E-01	1.62E-01	PRKACB,PLCB2,PDIA3,KRAS,GRIA4,PRKCZ,SHC1,PLCE1,PRKCE,PLCD4,POLR2J2/POLR2J3,PRKCQ,GRB2,ITPR2,CREBBP,ADCY3,CREB3L4,ATF2,GRM7,PRKCI,PRKAR2B,POLR2E,PLCG2,ITPR3,PIK3R6,PRKAG2,GNG5,PIK3CB,PRKCB,CAMK2G
Granzyme A Signaling	5.63E-01	2.35E-01	GZMA,HIST1H1C,CREBBP,SET
Glutathione Redox Reactions I	5.63E-01	2.35E-01	GSR,MGST1,GPX2,GPX7
Cardiac Hypertrophy Signaling	5.51E-01	1.66E-01	MAP2K6,MAP2K4,PRKACB,PLCB2,TGFBR1,PDIA3,RHOT2,KRAS,EIF2B2,EIF4E,ROCK2,MTOR,PLCE1,PPP3CB,RHOT1,RHOF,PLCD4,PPP3CA,MAP3K2,MAPKAPK3,RHOC,GRB2,MAP3K1,CREBBP,ADCY3,MEF2A,ATF2,ROCK1,PRKAR2B,MAPK14,PLCG2,RHOA,PIK3R6,EIF2B5,PRKAG2,GNG5,MEF2C,PIK3CB
PXR/RXR Activation	5.49E-01	1.88E-01	PRKACB,CYP1A2,PRKAR2B,CPT1A,PCK2,NR1I2,ALDH3A2,NCOA1,PRKAG2,ALAS1,HMGCS2,PAPSS2
CTLA4 Signaling in Cytotoxic T Lymphocytes	5.39E-01	1.74E-01	CD3E,GRB2,PPP2CA,AP1S2,PPP2R5D,CLTC,JAK2,AP1B1,CD8A,LCK,GRAP2,PPP2R4,CLTA,LAT,PIK3R6,PIK3CB
HMGB1 Signaling	5.38E-01	1.75E-01	MAP2K4,MAP2K6,VCAM1,KAT7,RHOC,RHOT2,KRAS,CDC42,MAPK14,HMGB1,RHOT1,KAT6A,RHOA,PIK3R6,PIK3CB,RHOF,MAP2K5
Guanosine Nucleotides Degradation III	5.38E-01	2.5E-01	NT5E,PNP,NT5C2
Epoxysqualene Biosynthesis	5.37E-01	5E-01	SQLE
Guanine and Guanosine Salvage I	5.37E-01	5E-01	PNP
Choline Degradation I	5.37E-01	5E-01	ALDH7A1
Flavin Biosynthesis IV (Mammalian)	5.37E-01	5E-01	FLAD1
Sulfate Activation for Sulfonation	5.37E-01	5E-01	PAPSS2
Anandamide Degradation	5.37E-01	5E-01	FAAH2
TCA Cycle II (Eukaryotic)	5.37E-01	2.17E-01	OGDHL,IDH3G,ACO2,IDH3A,IDH3B
Death Receptor Signaling	5.23E-01	1.77E-01	MAP2K4,CASP6,IKBKB,IKBKG,RIPK1,TNFRSF25,APAF1,TNFSF10,CASP7,BCL2,CASP10
Sucrose Degradation V (Mammalian)	5.17E-01	2.86E-01	TPI1,GALM
HER-2 Signaling in Breast Cancer	5.17E-01	1.75E-01	TSC1,PRKCQ,GRB2,KRAS,ITGB8,CDC42,CCND1,PRKCZ,PRKCI,PIK3R6,PRKCE,PIK3CB,ITGB5,PRKCB
P2Y Purigenic Receptor Signaling Pathway	5.15E-01	1.68E-01	PRKACB,PLCB2,PRKCQ,PDIA3,CREBBP,ADCY3,KRAS,CREB3L4,PRKCZ,ATF2,PRKAR2B,PRKCI,PLCE1,PLCG2,PIK3R6,PRKAG2,PRKCE,GNG5,PIK3CB,PLCD4,PRKCB
G Beta Gamma Signaling	5.15E-01	1.6E-01	PRKACB,SRC,PRKCQ,GRB2,KRAS,CDC42,PRKCZ,SHC1,PRKCI,PRKAR2B,PLCG2,ARHGEF6,PRKAG2,PRKCE,GNG5,PRKCB
Coagulation System	5.11E-01	2E-01	F8,SERPINA5,F5,PLAUR,F13A1,PLAU,A2M
tRNA Splicing	5.11E-01	2E-01	TSEN34,PDE9A,PDE12,PDE3A,TSEN54,PDE4B,TSEN2
Production of Nitric Oxide and Reactive Oxygen Species in Macrophages	5.09E-01	1.67E-01	MAP2K4,APOE,PPP2CA,RHOT2,JAK2,SPI1,PRKCZ,IKBKB,IKBKG,RHOT1,PRKCE,RHOF,MAP3K2,PRKCQ,RHOC,PPP2R5D,CREBBP,MAP3K1,NCF4,NCF1,PRKCI,MAPK14,PPP2R4,PLCG2,RHOA,CAT,PIK3R6,PIK3CB,IRF8,JAK3,PRKCB
Endothelin-1 Signaling	5.06E-01	1.72E-01	PLCB2,PDIA3,KRAS,NOS3,PRKCZ,BRAF,CASP6,SHC1,PLCE1,ECE2,PRKCE,PLCD4,CASP10,SRC,PRKCQ,GRB2,ITPR2,ADCY3,MAPK6,PRKCI,MAPK14,ARAF,PLCG2,ITPR3,PIK3R6,EDNRA,PIK3CB,CASP7,PRKCB
IL-2 Signaling	4.97E-01	1.79E-01	SHC1,CSNK2A2,LCK,PTK2B,GRB2,PIK3R6,KRAS,PIK3CB,JAK3,IL2RB
TGF-β Signaling	4.91E-01	1.69E-01	MAP2K4,ZFYVE9,MAP2K6,RUNX3,TGFBR1,GRB2,CREBBP,BMPR2,KRAS,INHBA,BCL2,MAPK14,MAP4K1,VDR,ACVR2A
Superpathway of D-myo-inositol (1,4,5)-trisphosphate Metabolism	4.9E-01	2.08E-01	IMPAD1,SYNJ1,INPP5B,IMPA2,INPPL1
Epithelial Adherens Junction Signaling	4.82E-01	1.74E-01	EPN3,SRC,TUBB3,NOTCH3,TGFBR1,SNAI2,ARPC5L,TUBG1,BMPR2,MLLT4,KRAS,TCF7L1,TCF3,CDC42,IQGAP1,CDH1,WASL,WAS,RHOA,MYH9,ACTN4,VCL,ACVR2A,FARP2,CTNND1
Melanoma Signaling	4.71E-01	1.82E-01	CDKN2A,BRAF,RB1,CDH1,PIK3R6,KRAS,PIK3CB,CCND1
Dopamine-DARPP32 Feedback in cAMP Signaling	4.69E-01	1.69E-01	PRKACB,PLCB2,PRKCQ,ITPR2,PPP2CA,PDIA3,PPP2R5D,KCNJ15,ADCY3,CREBBP,ATP2A3,CREB3L4,ATP2A2,PRKCZ,ATF2,PRKAR2B,PRKCI,PLCE1,PPP3CB,PPP2R4,PLCG2,ITPR3,PRKAG2,PRKCE,PLCD4,PPP3CA,PRKCB
Ephrin A Signaling	4.69E-01	1.8E-01	ROCK2,PTK2,ROCK1,EPHA8,RHOA,PIK3R6,VAV1,PIK3CB,CDC42
Aldosterone Signaling in Epithelial Cells	4.67E-01	1.67E-01	ICMT,PLCB2,PRKCQ,ITPR2,PDIA3,SLC12A2,DNAJC13,KRAS,DNAJA1,HSPA5,PRKCZ,PIP5K1A,NEDD4,PRKCI,PLCE1,HSP90AB1,HSPA12B,DNAJC4,PLCG2,ITPR3,PIK3R6,PRKCE,PIK3CB,DNAJB1,PLCD4,PRKCB
1D-myo-inositol Hexakisphosphate Biosynthesis II (Mammalian)	4.56E-01	2.11E-01	ITPK1,SYNJ1,INPP5B,INPPL1
DNA damage-induced 14-3-3σ Signaling	4.56E-01	1.9E-01	RAD9A,HUS1,BRCA1,CDK2
Amyotrophic Lateral Sclerosis Signaling	4.5E-01	1.7E-01	NEFL,APAF1,VEGFC,BAX,ALS2,GRIA4,BCL2,CCS,CAPNS1,CAPN1,CAT,PIK3R6,PIK3CB,CAPN2,CAPN7,PPP3CA,CASP7
Role of Pattern Recognition Receptors in Recognition of Bacteria and Viruses	4.48E-01	1.68E-01	MAP2K4,C5AR1,PRKCQ,C3,TLR8,C1QC,C1QA,IRF3,CCL5,PRKCZ,PRKCI,PLCG2,PIK3R6,PRKCE,PIK3CB,PRKCB
iNOS Signaling	4.4E-01	1.7E-01	IKBKB,IKBKG,MAPK14,CREBBP,HMGA1,JAK2,JAK3,IRAK1
p38 MAPK Signaling	4.37E-01	1.72E-01	MAP2K4,MAP2K6,TIFA,TGFBR1,MAPKAPK3,CREBBP,RPS6KA3,MEF2A,RPS6KA5,CREB3L4,ATF2,IRAK1,CDC25B,MAPK14,DUSP10,RPS6KB2,MEF2C,RPS6KA4,MAP4K1,EEF2K
Phosphatidylethanolamine Biosynthesis II	4.36E-01	2.5E-01	PCYT2,ETNK1
Histidine Degradation III	4.36E-01	2.5E-01	MTHFD1L,MTHFD2
Chronic Myeloid Leukemia Signaling	4.27E-01	1.57E-01	CDKN2A,TGFBR1,HDAC2,GRB2,CRKL,KRAS,CCND1,HDAC6,IKBKB,RB1,IKBKG,HDAC3,CTBP2,PIK3R6,PIK3CB,E2F2
Ceramide Signaling	4.22E-01	1.67E-01	MAP2K4,CNKSR1,PPP2CA,PPP2R5D,MAP3K1,KRAS,PRKCZ,BCL2,SMPD4,SPHK2,PPP2R4,PIK3R6,PIK3CB,NSMAF
Prostate Cancer Signaling	4.22E-01	1.54E-01	GRB2,CREBBP,KRAS,CREB3L4,CCND1,BCL2,ATF2,RB1,MTOR,HSP90AB1,PIK3R6,PIK3CB,CDK2,GSTP1
BMP signaling pathway	4.2E-01	1.67E-01	PRKACB,MAP2K4,PRKAR2B,MAPK14,GRB2,CREBBP,PRKAG2,GREM1,BMPR2,KRAS,BMP6,ATF2,CHRD
GDNF Family Ligand-Receptor Interactions	4.18E-01	1.71E-01	MAP2K4,SHC1,GRB2,DOK2,ITPR2,PLCG2,ITPR3,PIK3R6,KRAS,PIK3CB,DOK3,CDC42
Isoleucine Degradation I	4.17E-01	2.14E-01	BCAT1,AUH,EHHADH
April Mediated Signaling	4.09E-01	1.67E-01	MAP2K4,IKBKB,IKBKG,MAPK14,NFATC3,TNFSF13,MAP3K1
D-myo-inositol (1,4,5)-Trisphosphate Biosynthesis	4.08E-01	1.92E-01	PIP5K1A,PLCB2,PLCE1,PLCG2,PLCD4
Inhibition of Angiogenesis by TSP1	4.08E-01	1.88E-01	MAP2K4,MAPK14,TGFBR1,SDC2,THBS1,NOS3
Trehalose Degradation II (Trehalase)	3.96E-01	3.33E-01	HK1
PRPP Biosynthesis I	3.96E-01	3.33E-01	PRPS2
Coenzyme A Biosynthesis	3.96E-01	3.33E-01	COASY
Tetrahydrobiopterin Biosynthesis I	3.96E-01	3.33E-01	GCH1
Glutathione Redox Reactions II	3.96E-01	3.33E-01	GSR
Hypusine Biosynthesis	3.96E-01	3.33E-01	EIF5A
Thyroid Hormone Biosynthesis	3.96E-01	3.33E-01	TPO
1D-myo-inositol Hexakisphosphate Biosynthesis V (from Ins(1,3,4)P3)	3.96E-01	3.33E-01	ITPK1
Tetrahydrobiopterin Biosynthesis II	3.96E-01	3.33E-01	GCH1
Glutamate Degradation II	3.96E-01	3.33E-01	GOT2
4-aminobutyrate Degradation I	3.96E-01	3.33E-01	ALDH5A1
L-serine Degradation	3.96E-01	3.33E-01	SDSL
Fatty Acid β-oxidation III (Unsaturated, Odd Number)	3.96E-01	3.33E-01	EHHADH
Aspartate Biosynthesis	3.96E-01	3.33E-01	GOT2
D-myo-inositol-5-phosphate Metabolism	3.91E-01	1.52E-01	PPFIA1,PLCB2,PTPN7,PPP2R5D,PPFIA3,PPP4R1,PTPN12,SET,PTPRF,MTMR6,CDC25B,ITPK1,TNS3,MTMR4,PLCE1,SYNJ1,PPP2R4,PLCG2,DUSP10,ALPL,PLCD4,PPP3CA
CD27 Signaling in Lymphocytes	3.86E-01	1.64E-01	MAP2K4,MAP2K6,IKBKB,IKBKG,MAP3K1,APAF1,CD27,MAP2K5,MAP3K2
Nur77 Signaling in T Lymphocytes	3.86E-01	1.58E-01	PPP3CB,HDAC2,CD3E,APAF1,MAP2K5,PPP3CA,CABIN1,MAP3K2,BCL2
VEGF Family Ligand-Receptor Interactions	3.78E-01	1.67E-01	SHC1,PRKCI,PRKCQ,GRB2,PLCG2,PIK3R6,PRKCE,VEGFC,PIK3CB,KRAS,NOS3,PRKCZ,PRKCB
Cell Cycle Control of Chromosomal Replication	3.73E-01	1.67E-01	RPA3,CDT1,RPA1,ORC4,CDK2
Superpathway of Cholesterol Biosynthesis	3.73E-01	1.85E-01	SQLE,EBP,PMVK,HMGCS2,GGPS1
Assembly of RNA Polymerase I Complex	3.7E-01	1.67E-01	POLR1C,UBTF
Leucine Degradation I	3.7E-01	2.22E-01	BCAT1,AUH
Folate Transformations I	3.7E-01	2.22E-01	MTHFD1L,MTHFD2
Methionine Degradation I (to Homocysteine)	3.68E-01	2E-01	MGMT,PRMT5,FTSJ1
Type II Diabetes Mellitus Signaling	3.64E-01	1.5E-01	MAP2K4,PRKCQ,PRKAB2,PKM,MAP3K1,SLC27A4,PRKCZ,IKBKB,IKBKG,MTOR,PRKCI,SMPD4,PIK3R6,ABCC8,PRKAG2,PRKCE,PIK3CB,NSMAF,PRKCB
Clathrin-mediated Endocytosis Signaling	3.61E-01	1.57E-01	APOE,EPS15,PICALM,AP1B1,ITGB8,CDC42,CD2AP,WASL,FGF18,PPP3CB,SH3KBP1,PPP3CA,ITGB5,MYO6,SRC,UBB,GRB2,ARPC5L,USP9X,CLTC,DNM3,VEGFC,CSNK2A2,CBL,SYNJ1,TF,CLTA,PIK3R6,PIK3CB,CTTN
Serotonin Degradation	3.61E-01	1.73E-01	IL4I1,ALDH1B1,ALDH2,AKR1A1,ALDH3A2,PECR,ALDH9A1,ALDH7A1,DHRS4
Tight Junction Signaling	3.57E-01	1.59E-01	PRKACB,CLDN10,TJP2,TGFBR1,PPP2CA,PPP2R5D,VAPA,MARK2,MLLT4,MYLK,CASK,CDC42,PRKCZ,F11R,MPDZ,PRKAR2B,PRKCI,PPP2R4,RHOA,PRKAG2,MYH9,SPTAN1,VCL,STX4,INADL
GABA Receptor Signaling	3.56E-01	1.74E-01	SLC6A11,GABBR2,UBB,GABARAP,AP1B1,GABRE,ALDH5A1,ALDH9A1
Role of Osteoblasts, Osteoclasts and Chondrocytes in Rheumatoid Arthritis	3.54E-01	1.56E-01	MAP2K6,MAP2K4,ADAM17,SFRP2,PTK2B,FZD3,NFATC3,MMP14,BMPR2,BCL2,IKBKB,IKBKG,PPP3CB,SMO,DKK2,ALPL,MMP1,PPP3CA,SRC,LRP5,ITGA2,TCF7L1,TCF3,CSF1R,IL7,COL1A1,MAPK14,CBL,WNT10A,PIK3R6,PIK3CB,FZD5,SFRP1,BMP6,LRP1
Interferon Signaling	3.46E-01	1.76E-01	IFITM1,IFI35,BAX,JAK2,BAK1,BCL2
Induction of Apoptosis by HIV1	3.43E-01	1.59E-01	MAP2K4,IKBKB,IKBKG,SLC25A6,RIPK1,APAF1,BAX,SLC25A5,BAK1,BCL2
Polyamine Regulation in Colon Cancer	3.33E-01	1.67E-01	AZIN1,PSME4,KRAS,PSME3
Regulation of the Epithelial-Mesenchymal Transition Pathway	3.33E-01	1.54E-01	MAP2K6,MAP2K4,ADAM17,SNAI2,TGFBR1,FZD3,PSEN2,KRAS,JAK2,BCL9,HIF1A,BRAF,FGFR3,FGF18,SMO,ESRP2,GRB2,TCF7L1,TCF3,CDH1,ARAF,WNT10A,RHOA,ZEB2,PIK3R6,PIK3CB,FZD5,JAK3,MAP2K5
Superpathway of Geranylgeranyldiphosphate Biosynthesis I (via Mevalonate)	3.26E-01	1.88E-01	PMVK,HMGCS2,GGPS1
Role of RIG1-like Receptors in Antiviral Innate Immunity	3.26E-01	1.56E-01	IKBKB,IKBKG,RIPK1,CREBBP,IRF3,TRIM25,CASP10
FcγRIIB Signaling in B Lymphocytes	3.26E-01	1.43E-01	MAP2K4,SHC1,GRB2,PLCG2,PIK3R6,KRAS,PIK3CB
Dermatan Sulfate Biosynthesis (Late Stages)	3.26E-01	1.71E-01	HS2ST1,CHST11,CHST10,CHST13,HS3ST4,HS3ST3A1,DSE
Activation of IRF by Cytosolic Pattern Recognition Receptors	3.22E-01	1.59E-01	MAP2K4,IKBKB,IKBKG,RIPK1,CD40,ZBP1,CREBBP,IRF3,ISG15,ATF2
Nucleotide Excision Repair Pathway	3.19E-01	1.71E-01	POLR2J2/POLR2J3,RPA3,POLR2E,GTF2H5,RPA1,ERCC2
Oleate Biosynthesis II (Animals)	3.16E-01	2E-01	FADS2,FADS1
NAD Phosphorylation and Dephosphorylation	3.16E-01	2E-01	NNT,NADK
Lymphotoxin β Receptor Signaling	3.16E-01	1.61E-01	NFKBID,IKBKB,IKBKG,VCAM1,TRAF4,CREBBP,PIK3R6,APAF1,PIK3CB
Fatty Acid β-oxidation I	3.1E-01	1.72E-01	AUH,EHHADH,HSD17B4,SLC27A4,ACAA2
Heparan Sulfate Biosynthesis (Late Stages)	3.09E-01	1.67E-01	AADAC,HS2ST1,CHST11,CHST10,CHST13,EXTL2,HS3ST4,HS3ST3A1
RANK Signaling in Osteoclasts	3.09E-01	1.52E-01	MAP2K6,MAP2K4,IKBKB,SRC,IKBKG,CBL,MAPK14,PPP3CB,PTK2B,MAP3K1,PIK3R6,PIK3CB,PPP3CA,MAP3K2
Colorectal Cancer Metastasis Signaling	3.07E-01	1.52E-01	MAP2K4,PRKACB,TGFBR1,ADRBK1,FZD3,MMP14,RHOT2,TLR8,KRAS,JAK2,CCND1,MLH1,BRAF,RHOT1,SMO,RHOF,MMP1,SRC,LRP5,RHOC,GRB2,ADCY3,VEGFC,BAX,TCF7L1,TCF3,CDH1,PRKAR2B,WNT10A,RHOA,PIK3R6,PRKAG2,GNG5,PIK3CB,FZD5,JAK3,LRP1
Pentose Phosphate Pathway (Oxidative Branch)	3.04E-01	2.5E-01	PGD
Methylmalonyl Pathway	3.04E-01	2.5E-01	PCCB
α-tocopherol Degradation	3.04E-01	2.5E-01	CYP4F3
Geranylgeranyldiphosphate Biosynthesis	3.04E-01	2.5E-01	GGPS1
Biotin-carboxyl Carrier Protein Assembly	3.04E-01	2.5E-01	ACACA
Melatonin Degradation II	3.04E-01	2.5E-01	IL4I1
Arginine Degradation I (Arginase Pathway)	3.04E-01	2.5E-01	OAT
Trans, trans-farnesyl Diphosphate Biosynthesis	3.04E-01	2.5E-01	GGPS1
L-cysteine Degradation I	3.04E-01	2.5E-01	GOT2
Glutathione-mediated Detoxification	3.01E-01	1.74E-01	MGST1,GSTM3,GSTA4,GSTP1
Heparan Sulfate Biosynthesis	2.96E-01	1.64E-01	AADAC,HS2ST1,CHST11,CHST10,CHST13,EXTL2,HS3ST4,B3GAT2,HS3ST3A1
Toll-like Receptor Signaling	2.96E-01	1.58E-01	MAP2K4,MAP2K6,IKBKB,IKBKG,MAPK14,MAP3K1,TRAF4,TLR8,IRAK1
HIF1α Signaling	2.89E-01	1.57E-01	SLC2A5,SLC2A1,MMP14,CREBBP,MAPK6,VEGFC,KRAS,HIF1A,TCEB2,NOS3,MAPK14,NCOA1,PIK3R6,EGLN3,PIK3CB,MMP1
γ-linolenate Biosynthesis II (Animals)	2.88E-01	1.76E-01	FADS2,SLC27A4,FADS1
Mitochondrial L-carnitine Shuttle Pathway	2.88E-01	1.67E-01	CPT1A,CPT2,SLC27A4
Cysteine Biosynthesis III (mammalia)	2.88E-01	1.76E-01	MGMT,PRMT5,FTSJ1
Cardiac β-adrenergic Signaling	2.87E-01	1.5E-01	PRKACB,PLN,ADRBK1,PPP2CA,PDE9A,PDE12,PPP2R5D,PDE3A,ADCY3,ATP2A3,SLC8A2,PDE4B,ATP2A2,AKAP13,PRKAR2B,PPP2R4,PRKAG2,GNG5,SLC8A1,AKAP9,AKAP1
CD40 Signaling	2.84E-01	1.47E-01	MAP2K4,MAP2K6,IKBKB,IKBKG,MAPK14,CD40,PIK3R6,PIK3CB,JAK3,MAP2K5
Superpathway of Methionine Degradation	2.83E-01	1.67E-01	MGMT,PRMT5,FTSJ1,PCCB,GOT2
Glutaryl-CoA Degradation	2.71E-01	1.82E-01	EHHADH,HSD17B4
Acyl-CoA Hydrolysis	2.71E-01	1.82E-01	ACOT7,THEM4
Purine Nucleotides De Novo Biosynthesis II	2.71E-01	1.82E-01	IMPDH2,IMPDH1
Methylglyoxal Degradation III	2.71E-01	1.82E-01	AKR7A2,AKR1A1
Lipid Antigen Presentation by CD1	2.71E-01	1.48E-01	CD3E,PDIA3,CANX,AP1B1
Estrogen-mediated S-phase Entry	2.71E-01	1.48E-01	RB1,CCND1,E2F2,CDK2
4-1BB Signaling in T Lymphocytes	2.58E-01	1.43E-01	MAP2K4,IKBKB,IKBKG,MAPK14,ATF2
G Protein Signaling Mediated by Tubby	2.58E-01	1.35E-01	PLCB2,LCK,PLCG2,GNG5,JAK2
Valine Degradation I	2.55E-01	1.67E-01	BCAT1,AUH,EHHADH
Endoplasmic Reticulum Stress Pathway	2.55E-01	1.67E-01	HSPA5,EIF2AK3,CASP7
Role of JAK family kinases in IL-6-type Cytokine Signaling	2.44E-01	1.54E-01	MAP2K4,MAPK14,OSMR,JAK2
Tetrapyrrole Biosynthesis II	2.4E-01	2E-01	ALAS1
2-oxobutanoate Degradation I	2.4E-01	2E-01	PCCB
Citrulline-Nitric Oxide Cycle	2.4E-01	2E-01	NOS3
Glutamate Degradation III (via 4-aminobutyrate)	2.4E-01	2E-01	ALDH5A1
Folate Polyglutamylation	2.4E-01	2E-01	MTHFD1L
Cleavage and Polyadenylation of Pre-mRNA	2.33E-01	1.67E-01	PABPN1,WDR33
Mevalonate Pathway I	2.33E-01	1.67E-01	PMVK,HMGCS2
GADD45 Signaling	2.26E-01	1.43E-01	BRCA1,CCND1,CDK2
D-myo-inositol (1,3,4)-trisphosphate Biosynthesis	2.26E-01	1.58E-01	SYNJ1,INPP5B,INPPL1
Tryptophan Degradation III (Eukaryotic)	2.26E-01	1.58E-01	AFMID,EHHADH,HSD17B4
NAD Biosynthesis from 2-amino-3-carboxymuconate Semialdehyde	1.92E-01	1.67E-01	NADSYN1
Ceramide Biosynthesis	1.92E-01	1.67E-01	SPTSSA
Thioredoxin Pathway	1.92E-01	1.67E-01	TXNRD3
Glycine Cleavage Complex	1.92E-01	1.67E-01	OCA2
Superoxide Radicals Degradation	1.92E-01	1.67E-01	CAT
UDP-N-acetyl-D-glucosamine Biosynthesis II	1.92E-01	1.67E-01	GFPT1
Glycogen Biosynthesis II (from UDP-D-Glucose)	1.92E-01	1.67E-01	GYG2
Pregnenolone Biosynthesis	1.92E-01	1.67E-01	MICAL1
GDP-glucose Biosynthesis	1.92E-01	1.67E-01	HK1

## Sheet: Sheet2
Geneset Name in Molecular Signatures Database	Basal-like vs Normal Breast Tissue G.E.	Basal-like vs Normal Breast Tissue S.I.	Others vs Normal Breast Tissue G.E.	Others vs Normal Breast Tissue S.I.	Basal vs Others G.E.	Basal vs Others S.I.	Basal-like vs Normal Breast Tissue – SI. Overlap with Pathway	Others vs Normal Breast Tissue – SI. Overlap with Pathway	Basal-like vs Others – SI. Overlap with Pathway
AAGGGAT,MIR-188	0.884211	5.94537542668029e-05	0.692146	0.000752032	0.0930048	0.234055	MEF2C DEDD NBEA SRSF7 ZFP91 EPC2 RSPO3 SPRED1 DLG5 ENOX2 ESR1 MBNL1 NTM USP28 PDIK1L CRKL EIF4A1 RAB14 DENND5A KPNA3 FBXO11 TRIAP1 MAP3K3 TRIP12 BCL9 P4HB KLF12 SLC12A2 ACACA WHSC1 ILF3 SELT CDC25B LSM12 CHRD	MEF2C DEDD NBEA PTEN AP1S3 ZFP91 EPC2 RSPO3 BUD31 SPRED1 IL13RA1 IGF2BP2 RAP2C ENOX2 ESR1 MBNL1 NTM PDIK1L CRKL EIF4A1 RAB14 DENND5A KPNA3 FBXO11 TRIAP1 P4HB SLC12A2 SELT ATXN1 TOMM70A LSM12	NBEA PTEN BUD31 DLG5 IL13RA1 IGF2BP2 ZNF281 RAP2C ENOX2 ESR1 KITLG CXXC5 FBXW7 BCL11B SLC12A2 ACACA WHSC1 ILF3 SELT CDC25B CHRD
ACAACTT,MIR-382	0.14483	0.0109107	0.153355	0.000168926	0.0805542	0.296764	HPS4 CLTC AMOTL2 EPC2 BDNF ZNF280C MBNL2 ARID1B MBNL1 EIF4G3 STC1 EDA PRPS2 SMARCAD1 CAMTA1 LIN9 HIATL1 ARFGEF1 NDRG2 EEF1A1 SETD8 VEZF1 DACH1 P2RX7 ICK HSPA14 SPCS2	BACH1 CLTC AMOTL2 EPC2 ZNF280C SEC24C MTUS1 DCAF10 VEZT MMP16 ARID1B MBNL1 SYNC EIF4G3 MATR3 PRPS2 ACVR1 SMARCAD1 CAMTA1 LIN9 HIATL1 NDRG2 EEF1A1 SGK1 VEZF1 RPE P2RX7 ICK BCORL1 HSPA14 SPCS2	SYT1 AMOTL2 YBX1 ATP2B1 PDPK1 BDNF MTUS1 DCAF10 VEZT ARID1B SYNC MATR3 LIN9 HSPA2 BCL11B NDRG2 EEF1A1 DACH1 NFIA
ACACTAC,MIR-142-3P	0.282356	4.27076208070766e-05	0.0135009	3.51212891770134e-06	0.0104675	0.143298	XPO1 DIRC2 ANK3 TARDBP PDE4B PUM1 SPRED1 KAT7 ROCK2 STRN3 LRRC1 BAZ1A VAMP3 ADAMTS3 DCUN1D4 HMGB1 MMD LLGL2 ITGAV FBXO3 HECTD1 MLL TGFBR1 ZBTB41 ATP2A2 TRPS1 MARCKS RERE CLTA SPIN1 GTF2A1 ANKRD11 IRAK1 FMNL2 ARID5B SOX11 SLC7A11 LCOR EML4 EDEM3 ACVR2A SIK2 CFL2 PPFIA1 TIPARP FKBP1A STAU1 ACSL4 ERG AFF1 PRLR CRK	XPO1 SIK1 PTPN23 DIRC2 ANK3 TARDBP PDE4B PUM1 SPRED1 ROCK2 STRN3 LRRC1 BAZ1A VAMP3 COL24A1 ADAMTS3 DCUN1D4 LLGL2 ITGAV FBXO3 HECTD1 MGAT4A TGFBR1 ZBTB41 ATP2A2 TRPS1 MARCKS ATG16L1 RERE BACH1 BACH2 KDM6A MRFAP1 TMEM59 ANKRD11 IRAK1 FMNL2 ARID5B SLC7A11 EDEM3 ACVR2A SIK2 CFL2 PPFIA1 TIPARP FKBP1A STAU1 ACSL4 ERG SGK1 AFF1 PRLR CRK	SIK1 ANK3 PSIP1 C9orf72 RARG ANKS1A STRN3 SGMS1 COL24A1 ADAMTS3 HMGB1 RAB40C LLGL2 MGAT4A SLCO4C1 ATG16L1 RERE CPEB2 MRFAP1 TMEM59 ANKRD11 IRAK1 FMNL2 MBD6 LCOR EML4 ACVR2A CFL2 TIPARP STAU1 ACSL4 ERG AFF1 PRLR TP53INP2
ACACTGG,MIR-199A,MIR-199B	0.280302	5.418637769779e-05	0.463444	0.0371723	0.251251	0.0435876	ALS2 BTRC EIF5B ZFP91 HMCN1 ANK2 SMARCD1 RNF38 SUN1 MYH9 STK4 HIF1A PARP12 NFE2L1 CDCA7L LAMC1 AKAP1 CAV1 GCNT2 ERBB4 MYEF2 PXN TMEM63B MGAT4B KLF12 WAPAL CELSR1 CAPRIN1 ETS1 FAM178A MAB21L1 IKBKB NAA40 DNAJB5 PRX PIK3IP1 RALGAPA1 RANBP2 ZCCHC2 CCNJ ACVR2A LARP4 HIPK2 WDR44 GANAB STX4 PPM1B HSPA5 ZFC3H1 KL MAP1A CBL MARCH7 FZD4 SIRT1 TAB3 FZD6 LARGE ATXN7 SULF1	EIF5B ZFP91 HMCN1 ANK2 SMARCD1 RNF38 SUN1 MYH9 STK4 NFE2L1 LAMC1 AKAP1 CAV1 TMEM63B SH3PXD2A PVRL2 PODXL WAPAL SACS CELSR1 CAPRIN1 ETS1 FAM178A MAB21L1 IKBKB RANBP10 PRX RALGAPA1 ZCCHC2 ACVR2A LARP4 RBM47 HIPK2 GANAB STX4 PPM1B RGMA ZFC3H1 KL MAP1A CBL MARCH7 SIRT1 PPP1R2 SULF1 ABCC5	BTRC TSPAN6 KLHL3 ATP2B2 ANK2 PAN3 ZNF44 WNK3 PDE4D NFE2L1 CDCA7L CAV1 GCNT2 ERBB4 PXN SH3PXD2A PVRL2 GIT1 PODXL SACS CELSR1 ETS1 HLF PIK3IP1 BCAM ARHGAP21 RALGAPA1 CCNJ ACVR2A KIF1B EPB41L1 RBM47 SGCD GPRC5A RGMA FLRT3 ZNF563 CBL FZD4 TAB3 FZD6 PPP1R2 LARGE SULF1 ABCC5
ACCAAAG,MIR-9	0.249873	2.17586492055841e-10	0.0290586	2.07376595373135e-09	0.0114444	0.111182	CTHRC1 JAKMIP2 PPP2R5D FSTL1 DSE FLI1 PHTF2 TLK1 PTBP2 PTBP1 LRRC1 LHFP MYH9 ADAMTS6 PPP6R3 ADAMTS5 C18orf25 ALCAM ARHGAP39 RANBP17 KLF12 ASXL1 ACACA ATP11A PCNP MAP7 DHX40 SLC20A2 SYNJ1 AUH CCNE2 MTHFD2 AP1S2 QKI ZDHHC5 OTUD7B ZNF362 KIAA1217 ZNF655 ITM2B ITM2C PDK4 COL15A1 AXL NID2 RPS6KA4 C2CD2 NR5A2 PHLDB2 CMTM6 KIAA1598 AP4E1 CAPZA1 ANK2 SMARCD2 PGRMC2 TGFBI ARID1B SIX4 GRHL1 CCDC6 GABBR2 VA…	CTHRC1 FSTL1 DSE PHTF2 TLK1 PTBP2 MAP2K7 PTBP1 LRRC1 LHFP MYH9 ADAMTS6 PPP6R3 ADAMTS5 ALCAM ARHGAP39 ASXL1 PCNP FNBP1 MAP7 DHX40 LZTS2 SLC20A2 SYNJ1 CCNE2 AP1S2 ARHGEF2 RAP2C ZDHHC5 ARHGEF17 MMP16 OTUD7B KIAA1217 OSBPL11 DOLPP1 ZNF655 ZNF365 ITM2B PDK4 COL15A1 AXL ELAVL1 NID2 MARCH6 C2CD2 NR5A2 KIAA1598 CAPZA1 EIF5 ANK2 SMARCD2 TGFBI RET SPTLC2 ARID1B CCDC6 VAMP3 DCUN1D4 CNTFR HIST1H4A TRAF7 DNAJ…	SCYL3 PMP22 ALCAM RANBP17 ASXL1 ACACA ATP11A MAP7 CHST15 SLC9A1 GNPNAT1 AUH FBXL19 QKI ARHGEF2 RAP2C ARHGEF17 C1QL1 KIAA1217 ARL4C RASD2 TBC1D8 ITM2C SORBS3 FLRT3 ZNF263 PI4K2A MARCH6 RPS6KA4 PLSCR3 PHLDB2 KIAA1598 ANK2 ELOVL4 PGRMC2 RET SPTLC2 ARID1B GABBR2 TESK2 XRN1 DRD2 CNTFR FBXW2 DNAJA4 VAV3 WHSC1 HN1L HDAC5 RNF150 FAF2 TRIM2 ACOT7 FRMD6 PCDH7 PURA FOXN2 CNTN3 KITLG FBN2 CNNM2 COL4A2 SNX25 …
ACTGAAA,MIR-30A-3P,MIR-30E-3P	0.133007	3.51531871354943e-06	0.0455138	0.00744837	0.0113106	0.105488	MEF2C SRSF4 COL12A1 UBE2J1 MECP2 SUN2 MAPK6 VGLL3 ADAMTS5 LMNB1 ERBB4 KRAS HEXIM1 CDC40 CDC37L1 HNRNPH2 CREBBP ACACA SFRP1 IPCEF1 RGS7 UBE2G1 CANX ZFYVE9 FRAT1 QKI ZFAND5 NAA25 YPEL5 ERMP1 CYTH1 TCEANC2 ATP1A1 CNPY2 ZNF22 MEF2D MEOX2 RBM45 AP4E1 DBF4 EIF1 USP1 SIX4 CCDC6 CAV1 PBRM1 KCNA3 ELK3 NR2C2 MED12L DBX2 ZEB2 TFDP1 EPAS1 BRCA1 FOXP1 LIN7A CAPRIN1 ARID4A FOXK2 PRRX1 INTS8 ZNF280B VCPIP1 EGR1…	MEF2C SRSF4 COL12A1 UBE2J1 SUN2 MAPK6 RYR3 ADAMTS5 LMNB1 CDC40 FAM13B OSBPL6 SFRP1 IPCEF1 UBE2G1 PTEN CANX ZFAND5 PATZ1 OSBPL11 YPEL5 ERMP1 TCEANC2 DLG2 ATP1A1 CNPY2 MEF2D MEOX2 CSNK1E RBM45 DBF4 FAM49A RNF141 ROBO1 RALA EIF1 USP1 CCDC6 CAV1 PBRM1 NR2C2 ZEB2 TFDP1 SEPW1 EPAS1 BRCA1 FOXP1 CAPRIN1 TOMM70A PRRX1 INTS8 VCPIP1 EGR1 GALNT7 AKAP9 TCF7L1 TSC22D2 TNRC6B CBL ATXN1 TMEM47	ADCY1 CCDC74B COL12A1 SH3GL3 RYR3 LMNB1 ERBB4 KRAS FCHO2 FAM13B OSBPL6 ACACA FXR1 CCDC74A SFRP1 CLCN5 PTEN FRAT1 SEMA3C QKI CCKBR PATZ1 ERMP1 FNDC5 CYTH1 DLG2 CNPY2 CSNK1E PAPOLG TOB1 FAM49A RNF141 PSIP1 USP1 CAV1 FBXW7 TFDP1 EPAS1 FOXP1 LIN7A ZIC4 FOXK2 ZNF280B POU4F1 YOD1 KIAA0232 RUNX1T1 PURA GALNT7 AKAP9 TCF7L1 TMEM45B CBL
ACTGCCT,MIR-34B	0.228753	0.000264952	0.00371713	0.000239745	0.000914368	0.00534467	ITSN1 COL12A1 GRID1 MAGI1 MECP2 NAV3 RIC8B PCF11 NAV1 PPP6R2 RAB14 PDGFRA ZZZ3 STC1 ST18 ALCAM ZMPSTE24 KLF12 ACACA ATP11C DCAF7 ETS1 DHX40 TCF12 AP1B1 AP2S1 ZNF148 ARL5B FLOT2 SENP3 MYRIP MOSPD1 YWHAZ FHL2 MYCBP2 ACSL1 PLEKHG5 ACTL6A RPS6KA4 SDHC PHF15 ABCC1 THRB LMAN2L ARNT2 CNOT6 FAM49B ANK2 DLL1 ARID1B VAMP3 AKAP1 FAM171A1 PTK7 STRBP B4GALT2 ZMYM3 NR4A2 FOXP1 CERS2 SPTBN2 PLEKHA1 CELF3 NDST1 …	COL12A1 MAGI1 ANKS1B PTPRG ERGIC1 NAV1 PPP6R2 RAB14 PDGFRA ZZZ3 ST18 RALGPS2 OCRL ALCAM ZMPSTE24 ATP11C NOTCH1 DCAF7 ETS1 DHX40 TCF12 RANBP10 ELF2 CPEB3 AP2S1 MITF ZNF148 MYB MYC VEZT SENP3 MOSPD1 YWHAZ NSUN5P2 PLEKHG5 ACTL6A CAPN6 MAT2A ELAVL1 MARCH6 SDHC PHF15 FOXN3 THRB LMAN2L IQGAP2 CNOT6 FAM49B ANK2 RALA DLL1 ARID1B VAMP3 AKAP1 PTK7 STRBP ZMYM3 MOB1B FOXP1 CERS2 SPTBN2 CELF3 NDST1 ARHGAP1 NR…	ITSN1 COL12A1 ANKS1B NAV3 ERGIC1 UHRF2 MAPK4 PDGFRA RALGPS2 TMCC3 DAAM1 ALCAM ARHGEF10L ACACA CELSR3 ATP11C NOTCH1 ETS1 TCF12 CPEB3 MITF MYB MYC FLOT2 VEZT SENP3 MYRIP ACSL1 ATXN2L ACTL6A CAPN6 MAT2A MARCH6 RPS6KA4 LRP6 PAPOLG THRB IQGAP2 ANK2 EDARADD ARID1B FAM171A1 PTK7 B4GALT2 MET NR4A2 CACNA2D2 FOXP1 CERS2 PLEKHA1 SYNGR1 TRIM2 CNTNAP1 POU4F1 FOXJ2 CDK6 MAN2A2 FRMD4A CTNND2 NFIX MSI1 TMEM87A I…
AGCATTA,MIR-155	0.720844	0.000925095	0.512579	0.00967036	0.00357702	0.104347	RAB1A OGN PICALM LRRC59 S1PR1 CAB39 RREB1 STRN3 MECP2 HIF1A ZMYM2 SMARCA4 FBXO11 CAMTA1 SSH2 UBE2D3 KRAS NOVA1 CSF1R PDE12 MYO10 ETS1 H3F3A DNAJB1 TSHZ3 SPI1 SLA QKI ARL5B SOX11 G3BP2 TLE4 ACVR2A RAB11FIP2 BCAT1 CARHSP1 YWHAZ GPM6B ARID2 RNF123 CHD7 N4BP1 MARCH7 VEZF1 RPS6KA3 KCNN3 SP3 TP53INP1 RCN2	RAB1A PICALM LRRC59 S1PR1 RREB1 STRN3 SMARCA4 FBXO11 CAMTA1 SSH2 MEIS1 UBE2D3 CSF1R SKI PDE12 ETS1 H3F3A DNAJB1 TSHZ3 BACH1 SPI1 MYB BOC G3BP2 TLE4 LCORL ACVR2A RAB11FIP2 BCAT1 MIDN CARHSP1 YWHAZ ARID2 RNF123 N4BP1 NFAT5 BCAP29 CEBPB MARCH7 VEZF1 BCORL1 KCNN3 TP53INP1	RAB1A ATP2B1 OGN CD47 PSIP1 RREB1 STRN3 LRP1B ELL2 SEMA5A KRAS NOVA1 NDFIP1 SKI HDAC4 MYO10 WWC1 ETS1 TRIM2 FAM135A QKI MYB BOC ACTA1 TLE4 ACVR2A MIDN GPM6B NFIX ZNF652 RNF123 CHD7 BCAP29 BRD1 CEBPB RPS6KA3 TP53INP1
AGTCTTA,MIR-499	0.618767	0.000266816	0.167161	0.0426223	0.30555	0.425201	RNF220 SDC2 H2AFZ QKI PTBP2 CHRFAM7A VCPIP1 SOX11 MECP2 RIC8B UBN1 EML4 MAPK6 NAV2 CFL2 C20orf112 KPNA3 ENPP2 ZBTB10 MYEF2 ZNF655 ARID2 ZEB2 PPP3CA NOVA1 AEBP2 TMED9 KIF3C FAM60A RSBN1 MARCKS RCN2	RNF220 SDC2 REEP1 PTBP2 MYB VCPIP1 UBN1 MAPK6 NAV2 CFL2 C20orf112 KPNA3 ENPP2 ZBTB10 ZNF655 ARID2 HIC2 ZEB2 AEBP2 DDX1 ESRRG TMED9 KIF3C MARCKS	RNF220 REEP1 QKI CHRFAM7A MYB EML4 LRCH2 NAV2 CFL2 FOXN2 TESK2 C20orf112 SOX6 NOVA1 ESRRG KIF3C FAM60A RALYL
AKL_HTLV1_INFECTION_DN	0.00717687	6.94668052517734e-07	0.11582	1.62522390982577e-07	0.143948	0.3199	RPIA HOPX PTPN3 DUSP6 CPVL DENND1B VAPA CCNC TMEM45A YPEL5 GZMA PTGS2 PDE4DIP CD86 GZMB CDK19 JUN FYN SERP1 LANCL1 UBE2J1 ANXA1 UFL1 CEP192 MAOA IL17RB CDH1 COL4A6 AKAP9 ENPP2 GPR65 MEF2C FAM3C CTSA TSPYL1 STAP1	RPIA HOPX PTPN3 CPVL DENND1B TMEM45A YPEL5 PTGS2 PDE4DIP EMR1 FRY CD86 CDK19 JUN FYN MEIS2 SERP1 LANCL1 ATP8A2 UBE2J1 ANXA1 UFL1 MAOA DNAJB6 LPHN2 ITGB1 COL4A6 IGFBP7 AKAP9 ENPP2 GPR65 MEF2C CTSA TCTN3 TSPYL1 REV3L	RPIA SERINC1 PRUNE2 KHDRBS3 DUSP4 PTGS2 FRY GZMB DNAJC15 ATP8A2 ANXA1 MAOA RWDD1 CDH1 LPHN2 COL4A6 AKAP9 MDFIC
ALCALA_APOPTOSIS	0.344751	0.000696619	0.812946	0.00511423	0.490354	0.719618	CD74 EEF1A1 ATP1A1 IL32 CYTH2 STX4 RAC2 HMGN1 GZMB SDHC HCCS GPI SAMSN1 BAX CYFIP2 AURKA MARK2 TMEM106C RHOA FUS PSTPIP1 MTCH1 VDAC1 TRAF3IP3 TIMM17A CD48 MX1 XPO1 MSH2 NUP205 MTCH2 SLC25A6 BNIP3L TALDO1 CYSLTR1	CD74 EEF1A1 SLC25A3 ATP1A1 AAAS CYTH2 STX4 RAC2 HMGN1 SDHC HCCS SAMSN1 CYFIP2 RIT1 ATP5B AURKA MARK2 TMEM106C RHOA FUS VDAC1 TRAF3IP3 TIMM17A MX1 XPO1 MSH2 NUP205 MTCH2 DENND1A CYSLTR1 RTN3	GAPDH EEF1A1 SLC25A3 IL32 RALB GZMB PFKP BAX CD7 CCT5 AURKA MARK2 TRAF3IP3 MX1 MTCH2 SLC25A6 BNIP3L MATK
ANASTASSIOU_CANCER_MESENCHYMAL_TRANSITION_SIGNATURE	0.229167	6.62868163456888e-15	0.00202487	4.5761084002342e-22	0.0170947	0.0189645	PDGFRB C1QTNF3 VCAN COMP GREM1 COL5A1 OLFML2B COL5A2 TIMP3 COL6A3 CDH11 COL6A2 MMP11 COL3A1 BGN SULF1 COL1A1 THBS2 MXRA5 RAB31 PLAU NID2 COL10A1 LUM SNAI2 COPZ2 THY1 EDNRA FN1 CRISPLD2 C7orf10 COL11A1 AEBP1 COL1A2 NTM ADAM12 POSTN NUAK1 EPYC PCOLCE FAP NOX4 SERPINF1 PRRX1 INHBA FBN1	PDGFRB C1QTNF3 VCAN COMP GREM1 COL5A1 OLFML2B COL5A2 ASPN TIMP3 SFRP4 COL6A3 CDH11 MMP11 COL3A1 BGN SULF1 COL1A1 THBS2 MXRA5 RAB31 PLAU CTSK NID2 COL10A1 LUM SNAI2 SPARC COPZ2 THY1 EDNRA FN1 CRISPLD2 C7orf10 COL11A1 AEBP1 COL1A2 NTM ADAM12 POSTN NUAK1 EPYC PCOLCE FAP NOX4 SERPINF1 MFAP5 PRRX1 ITGBL1 INHBA FBN1 LRRC15	PDGFRB C1QTNF3 COMP COL5A1 COL5A2 ASPN TIMP3 SFRP4 SPOCK1 COL6A3 COL6A2 COL3A1 SULF1 COL10A1 LUM SPARC EDNRA AEBP1 COL1A2 POSTN NOX4 ITGBL1 LRRC15
ASTIER_INTEGRIN_SIGNALING	0.113034	0.00051665	0.029194	0.00354687	0.000409501	0.014268	MTOR MDN1 JUND CCT4 GATA2 CORO1A LIMK2 VPS45 LYPD1 COPS5 USP13 SQSTM1 SPRY1 DPF2 NUP205 FOS CASP7 FERMT2 U2AF2 ACACB ABCA4 ITGAE KIF21B NEMF GFRA2 ZBTB7A	MTOR ACSL3 JUND CCT4 CORO1A IK GAA LIMK2 STARD3 VPS45 COPS5 SPRY1 NUP205 SBF1 FOS FERMT2 U2AF2 ACACB ABCA4 ITGAE NEMF GFRA2 ZBTB7A	GDPD5 ACSL3 MDN1 GATA2 CHRNB4 STARD3 RRAGD LYPD1 USP13 ODF1 SQSTM1 EPB41L1 GJB3 SPRY1 SBF1 FOS ETV4 LGALS8 ABCA4 KIF21B ZBTB7A
ASTON_MAJOR_DEPRESSIVE_DISORDER_DN	0.632907	0.0401085	0.227139	0.000629324	0.000514985	0.00438215	ST18 TRIO FADS1 KIF13B ENPP2 DIMT1 P2RX7 PTK2B SCAMP5 LRP8 BCAT1 PCBP2 RBM8A COPA MX1 RQCD1 DDX11 ZKSCAN1 JAM3 FAM178A ASPA CLDND1 RNASE1 SYNGR2 LIPE ZFP36L2 FOLH1 ATM MCM7 NPC1 MYO9B ABCA8 TSPYL1 FAM53B EVI2A CDKN1C VAMP3 SCARB2 TAF11 TF PRPF19 LIPA SF1 PIK3R1 TMC6 LMO4 SNRPE PRKCQ	SOX10 ST18 TRIO FADS1 KIF13B PSEN1 ENPP2 DIMT1 P2RX7 PTK2B SCAMP5 ERBB3 UBE2A BCAT1 PCBP2 RBM8A COPA MX1 RQCD1 SLC4A2 STIP1 JAM3 ARHGEF10 KLK6 FAM178A RASGRF1 CLDND1 RNASE1 SYNGR2 LIPE ZFP36L2 PDE8A FOLH1 UGT8 ATM MCM7 NPC1 MYO9B TSPYL1 NTRK2 RALA EVI2A CDKN1C VAMP3 SCARB2 ARHGEF2 TF PRPF19 LIPA SF1 TMC6 PRKCQ NAPA SORBS2	SOX10 FADS1 SEMA3C KIF13B HSPA2 ENOSF1 TMEM87A ERBB3 LRP8 RBM8A MX1 DDX11 PPFIBP2 TMBIM6 MYO1E JAM3 KLK6 GOLGA2 RASGRF1 LIPE FOLH1 UGT8 MCM7 MYO9B COL4A5 MAPK8 ABCA8 CDK18 ABCA2 KIF1B PMP22 MDC1 CDH19 GPRC5B ARHGEF2 TF APOD AMD1 NFASC SPOCK1 PIK3R1 CDC42EP1 TMC6 WWP1 LMO4 LAMP2 PRKCQ MTMR2 NAPA SORBS2
ATAGGAA,MIR-202	0.527601	0.00054186	0.678897	0.0179136	0.00907293	0.0401418	MSL2 ENAH LEMD3 CNOT6 IQGAP1 ESRP2 ATP2B4 TARDBP SPRED1 ASAP1 MIB1 TRIM33 MAPK6 PPP5C KRAS UBE2K MLL KLF12 CREBBP EI24 EAF1 MARCKS TCF12 PLEKHA1 ARSB NR2F2 CTBP2 ANP32E ESR1 FAM76B SENP1 ZNF362 BTG1 BCL2 BCL11A SMG7 TTC13 CBL FAM60A RPS6KA3 NAA15	MSL2 ENAH CNOT6 IQGAP1 ESRP2 ATP2B4 TARDBP SPRED1 ASAP1 BICD2 TRIM33 MAPK6 KIAA1715 SNAP91 UBE2K MARCKS TCF12 ARSB CPEB3 DNAJC10 PTEN STOX2 CTBP2 ESR1 SENP1 BTG1 ACVR1 BCL2 SMG7 RNF121 ACSL3 TTC13 CBL ATXN1	ENAH ESRP2 ROBO2 VANGL2 SNAP91 GPBP1L1 KRAS HOXB2 TCF12 PLEKHA1 ARSB HLF CPEB3 PTEN STOX2 PCGF2 NR2F2 LBR SSBP2 ANP32E ESR1 SENP1 CCDC88A ZNF652 BCL11A ACSL3 RASA1 CBL FAM60A RPS6KA3 ERBB2IP RAB22A
ATATGCA,MIR-448	0.673974	0.000406058	0.782136	0.18886	0.0447697	0.120797	MEF2C RAVER2 MAP2K6 PTBP1 PDS5A NAV1 STT3A SERBP1 AGAP1 GNAI1 KRAS KLF13 ATP11A TMEM110 ZFHX4 NBEA DPP4 FAM76B RAB11FIP2 DACT1 SH3KBP1 TMSB4X AZIN1 SF3B1 BCL2 BCL11A FBXW11 DNM3 TBX3 NLGN1 VEZF1 BNC2 DCAF5 HNRNPA2B1 IMPAD1 CXCL12 PRKAR2B ANK2 IRS2 FMR1 PRKAB2 YTHDF3 STK4 AHR LYST C6orf106 FAM160B1 AUTS2 DYRK2 DOCK9 ARMC8 E2F3 AMMECR1 RANBP2 ZCCHC2 SOX11 MBNL2 SLC7A11 DAPK1 PURA KPNA3 ARID2 SYN2 C…	MEF2C PTBP1 PDS5A NAV1 AGAP1 KLF13 TMEM110 ZFHX4 ELF2 BACH2 NBEA DPP4 RAP2C RAB11FIP2 DACT1 SH3KBP1 TMSB4X CEP97 AZIN1 BCL2 VEZF1 BNC2 DCAF5 CXCL12 PRKAR2B ANK2 PAPPA IRS2 FMR1 PRKAB2 BICD2 STK4 AHR C6orf106 FAM160B1 DOCK9 KCTD15 HECW2 AMMECR1 ZCCHC2 SLC7A11 DAPK1 BTG3 KPNA3 ARID2 SYN2 CDK19 TSEN15 WDFY3 SIRT1 UBL3	RAVER2 WWP1 MAP2K6 STT3A SERBP1 AGAP1 EPHB2 PFN2 KRAS KLF5 PELI1 KLF13 ATP11A CLCN5 CPEB2 NBEA RNF182 XYLT2 FBXL17 RAP2C SH3KBP1 WRNIP1 KANK4 BCL11A FBXW11 DNM3 BRD1 TBX3 BNC2 DCAF5 APBB2 TCEAL1 ANK2 UNC5A LRRC57 ELL2 C6orf106 HECTD2 PLEKHA6 ARMC8 CACNA1C E2F3 HECW2 VASH2 PCDH8 DAPK1 PURA NRIP1 BTG3 SYN2 SCN5A UBL3
ATGAAGG,MIR-205	0.401138	4.8246168633286e-07	0.144436	8.27060133263035e-05	0.000871826	0.327392	SEPT5 MSL2 SEPT3 WWC2 DMXL2 SRSF5 TRAK2 DDX11 CAMSAP2 PTPRM MAGI1 LHFPL2 ADAMTS9 LAMC1 LRRK2 MMD RUNX2 KLF12 ACACA TEAD1 TRPS1 MARCKS SCMH1 SEL1L E2F1 JPH4 UBE2G1 CLTC CANX ACOT7 ST6GALNAC3 SEH1L QKI PHC2 CCNJ INPPL1 PRKCE TRPM2 INHBA SQLE NAA25 LIMS2 GANAB LIN9 HIATL1 CLDN11 TSC22D1 ADAT1 ACSL1 SORBS1 BCL2 CDK19 SMG7 ZNF609 PAFAH1B1 GTF3C2 MTMR4 CEP192 SNX27 VEZF1 ETF1 SELT RPS6KA3 LRP1 AMOT CDH…	MSL2 DMXL2 SRSF5 TRAK2 CAMSAP2 BUD31 PTPRM MAGI1 LHFPL2 ADAMTS9 LAMC1 ERBB3 RUNX2 ESRRG TEAD1 DALRD3 ATP7A TRPS1 MARCKS SCMH1 SEL1L E2F1 JPH4 UBE2G1 CLTC CANX RTN3 ST6GALNAC3 SEH1L DLG2 PHC2 TRPM2 INHBA SQLE RBM47 LIMS2 GANAB LIN9 HIATL1 CLDN11 TSC22D1 ADAT1 SORBS1 BCL2 NFAT5 CDK19 SMG7 ZNF609 PAFAH1B1 MTMR4 SNX27 VEZF1 ETF1 SELT LRP1 AMOT CDH11 TP53INP1	SEPT3 WWC2 DMXL1 TRAK2 DDX11 BTBD3 BUD31 SGMS1 FAM155B LRRK2 ERBB3 SPEF1 PHYHIPL EPB41 ACACA ESRRG DALRD3 E2F1 CPEB2 ACOT7 SEH1L QKI DLG2 CCNJ HERC3 PJA2 KIF1B RBM47 LIMS2 LIN9 TSC22D1 ACSL1 PAFAH1B1 YES1 PAPLN SELT RPS6KA3 DSC1 TP53INP1
ATGCAGT,MIR-217	0.125004	0.000117351	0.235005	0.0608338	0.0333577	0.368648	ATP1B1 STAT5B CUL5 TLK2 HNRNPUL1 TACC1 NDEL1 STT3A ST18 ADAMTS5 FBXO11 C18orf25 KCNA3 MYEF2 PAQR3 NIPBL KRAS MTPN STRBP SLC31A1 NOVA1 FN1 PALM2-AKAP2 KLF12 WAPAL NR4A2 ATP11C PCDH17 PCNA RBM38 EZH2 ZCCHC2 SOX11 ACVR2A EIF4A2 RIN2 TMSB4X BCL11A FBN2 FBXW11 GDI2 DACH1 SIRT1 UBL3 HNRNPA2B1 TMTC4	STAT5B CUL5 TLK2 HNRNPUL1 POLG TACC1 NDEL1 ST18 ADAMTS5 FBXO11 PAQR3 MTPN STRBP SLC31A1 FN1 PALM2-AKAP2 WAPAL ATP11C PCDH17 PCNA FAF2 EZH2 RTF1 MSN STX6 ZCCHC2 RAP2C ACVR2A EIF4A2 RIN2 TMSB4X SIRT1 UBL3 TMTC4	ELOVL4 TACC2 STT3A KRAS NOVA1 EHMT1 PALM2-AKAP2 NR4A2 ATP11C HIVEP3 RBM38 FAF2 EZH2 MSN RAP2C DMRT2 ACVR2A RIN2 GREB1L BCL11A FBN2 FBXW11 DACH1 UBL3 CHN2 SPOPL TMTC4 NFIA
ATGTACA,MIR-493	0.0111872	6.89115029756943e-09	0.132886	9.27973100029867e-06	0.0153978	0.702265	MEF2C PPP2R5D ITSN2 CUL5 GBF1 VPS13D DHX36 DAB2IP KDM5B TTC7B SIPA1L3 SPIRE2 PDS5A BAZ1B NAV2 JUN NCAPH RALGPS1 FOXO1 ARFGEF1 MAML3 BCOR PAIP1 CREBBP PTPN12 PCDH19 SYNE1 ATP2A2 TRPS1 FAM91A1 KLF3 UBE2G1 NBEA ANKRD17 SRPX DNAJC13 BRD7 JPH1 FMNL2 TLE4 FAM76B SPEN ZFAND5 ZNF362 USP21 ZBTB11 BCL2 PPP3CB TBC1D4 BAZ2A USP32 SNRNP70 NLGN1 CSNK1A1L AFF3 NADK ETF1 FZD4 RPS6KA5 DKK2 TJP1 SVIL TMTC1 CDH11 E…	MEF2C PPP2R5C EFNA3 ITSN2 HEMGN CUL5 BHLHE22 DHX36 PPTC7 BHLHE41 DAB2IP KDM5B TTC7B SIPA1L3 PDS5A BAZ1B NAV2 JUN NCAPH RALGPS1 FOXO1 HMGCS1 BCOR PAIP1 OSBPL6 ESRRG PTPN12 PCDH18 SYNE1 RPE ATP2A2 TRPS1 KLF3 UBE2G1 NBEA SRPX DNAJC13 REEP1 BRD7 KCNMA1 FMNL2 TLE4 SPEN ZFAND5 USP21 PRPF38B BCL2 PPP3CB USP32 NADK DGKI ETF1 DKK2 TJP1 SVIL TMTC1 CDH11 ENAH CTDSPL CNOT6 ANKRD50 ZMIZ1 RNF38 PDGFC IL1A NUDT…	ADCY1 VPS13D TTC7B BAZ1B NAV2 NCAPH PMP22 RALGPS1 RIMS3 PFN2 MAML3 GAD1 GIT1 OSBPL6 ESRRG ARHGAP44 ZNF385B ZNF532 NBEA PDPK1 REEP1 KCNMA1 SRPK2 FMNL2 AR TLE4 MAST1 ABTB2 BAZ2A CSNK1A1 CSNK1A1L AFF3 FZD4 RPS6KA5 DKK2 TJP1 SVIL PBX3 ENAH FGF13 ZIC1 UNC5A PGRMC2 SPRED2 NUDT4 SH2B3 PDE4D PSD2 ARID1B LRIG1 C16orf45 DNAJC21 GABRA5 ATAD2 PREX1 PCGF2 POU4F1 DLG2 NXPH1 NRXN3 KIF1B CTNND2 CTNND1 APLP2 FIGN…
ATP_DEPENDENT_DNA_HELICASE_ACTIVITY	0.832991	0.000169813	0.861805	0.273821	1	0.784946	XRCC5 DHX9 PIF1 G3BP1 XRCC6 CHD2 CHD1 CHD4 CHD3	XRCC5 CHD2 CHD4 CHD3	PIF1 CHD2
ATPASE_ACTIVITY	0.54836	0.000196818	0.303411	0.00709483	0.0293451	0.0167382	XRCC5 ATP1B1 SNRNP200 XRCC6 DDX17 ATP2B4 DDX23 DHX38 PICK1 MYH9 CLPX RFC3 ATP2C1 SMARCAL1 ABCA8 MYO9B ATP6V1B2 KATNA1 DHX9 PIF1 DDX56 ATP2A2 VCP ATP2A3 RAD54B PEX1 TOP2A G3BP1 TTF2 RAD51 RUVBL1 CHD2 CHD1 ABCD3 CHD4 CHD3 MSH6 UPF1 MSH2 ATP1A4 ATP1A1 ATP1A2 KIF20B ABCC1 PPP2R4	XRCC5 ATP1B2 SNRNP200 ATP2B4 MYH9 RFC3 ATP2C1 SMARCAL1 SMARCA5 MYO9B KATNA1 ATP7A PSMC6 PSMC5 ATP2A2 VCP ATP2A3 RAD54B RSF1 PEX6 PEX1 ATP8B1 TOP2A TTF2 RAD51 RUVBL1 CHD2 ABCD3 CHD4 CHD3 MSH6 UPF1 MSH2 ATP1A4 ATP1A1 ATP1A2 KIF20B PPP2R4	ATP2B1 DHX38 MYO3A MYH7 MYH6 ABCA8 KATNB1 MYO9B ABCA2 ABCA3 ATP6V0C KATNA1 PIF1 MYO1E ABCG1 ABCG2 VCP ATP2A3 RAD54B ATP7B ATP6V0E1 PEX6 ATP8B1 TOP2A ATP4A RALBP1 TTF2 RAD51 KIF1B WRNIP1 CHD2 ATP1A4 ABCC3 PPP2R4 ABCC2 ABCC6
ATPASE_ACTIVITY_COUPLED	0.686167	0.000702944	0.48559	0.112832	0.118992	0.0226722	XRCC5 ATP1B1 SNRNP200 XRCC6 DDX17 ATP2B4 DDX23 PEX1 DHX38 TOP2A G3BP1 MYH9 CLPX TTF2 RAD51 RFC3 ATP2C1 SMARCAL1 ABCA8 ATP6V1B2 KATNA1 CHD2 CHD1 ABCD3 CHD4 CHD3 DHX9 UPF1 PIF1 ATP1A4 ATP1A1 ATP1A2 DDX56 ATP2A2 ATP2A3 ABCC1 RAD54B	XRCC5 ATP1B2 SNRNP200 PEX6 ATP2B4 PEX1 ATP8B1 TOP2A MYH9 TTF2 RAD51 RFC3 ATP2C1 SMARCAL1 KATNA1 CHD2 ABCD3 CHD4 CHD3 UPF1 ATP1A4 ATP1A1 ATP1A2 ATP7A ATP2A2 ATP2A3 RAD54B	ATP6V0E1 PEX6 ATP2B1 DHX38 ATP8B1 TOP2A ATP4A MYO3A RALBP1 MYH7 MYH6 TTF2 RAD51 ABCA8 KATNB1 ABCA3 ATP6V0C KATNA1 CHD2 MYO1E PIF1 ATP1A4 ABCG1 ABCG2 ATP2A3 ABCC3 RAD54B ABCC2 ATP7B ABCC6
BARIS_THYROID_CANCER_DN	0.327976	0.00428817	0.120429	0.000785533	0.0173234	0.175195	RAD50 BGN CDH3 SEPT2 CD2 UBE2C HDGF CD44 OSBPL1A SNRPF USP1 CCND1 RB1 CYTH1 GLG1 SP110 ANXA4 TNFSF13 VCL COL8A1 TJP2 DUSP6 CALM2 TNFSF10	RAD50 BGN TOP2B SEPT2 CD2 UBE2C IRF1 CD44 OSBPL1A SMARCA5 USP1 CCND1 LMO7 ERBB2 SP110 IL13RA1 TIMP1 CCND2 ANXA4 TNFSF13 COL8A1 TJP2 CALM2 GATA3 TNFSF10	GRB7 FGFR4 CDH3 KLF5 ABCC3 UBE2C HDGF OSBPL1A USP1 LLGL1 ERBB2 CYTH1 IL13RA1 TNFSF13 EVPL CTNNA1 GATA3
BENNETT_SYSTEMIC_LUPUS_ERYTHEMATOSUS	0.0010803	5.47744072997353e-05	0.143305	0.000125799	0.591445	0.974184	ISG15 CKAP4 MX1 XAF1 OAS2 STAT1 EIF2AK2 MX2 OAS1 IFI44L AGRN TNFSF10 OASL LY6E RNASE2 TDRD7 IFI35	ISG15 CKAP4 MX1 XAF1 OAS2 STAT1 EIF2AK2 MX2 OAS1 IFI44L AGRN TNFSF10 OASL LY6E RNASE2 IFI35	MX1 MX2 LY6E
BENPORATH_EED_TARGETS	0.00574665	0.454323	0.00492338	0.523829	0.144233	1.70593855299129e-09	FBXO3 HOXD4 DOCK11 NAV2 ATF3 HOXD9 HOPX PLXNC1 UAP1L1 TMEM88 ADAP2 PARP12 INTU TNFRSF25 VASH1 TAL1 GSTA4 FEZ1 IL7 COL4A6 DLGAP5 NRG1 SOX17 HOXD3 EEF2 NTRK1 HIST1H3J HBA1 PODN IRX3 CENPL FLI1 HYOU1 NKX3-1 ARHGAP20 COL12A1 GRM7 CXCL12 DKK2 SCRN1 EMX2 PLA2G7 CDT1 WLS ASXL1 KIAA1199 CCBE1 EOMES KL NKX3-2 ADCY4 SHOX DPY19L2 CASZ1 BMP6 NEFM HIST1H2BL ANKRD27 MPHOSPH6 LRFN5 PGR MOXD1 ANKRD20A5P SOX7 COR…	FBXO3 PLXNA2 DOCK11 KCNA1 NAV2 MSX2 ATF3 WNT11 FBP1 HOXD9 HOPX PLXNC1 UAP1L1 ADAP2 DNAJC22 INTU VASH1 TAL1 FEZ1 NKX2-5 AGPAT9 COL4A6 DLGAP5 NRG1 SOX17 HOXD3 COL24A1 FOXD2 EEF2 HIST1H3J BHLHE41 SNAP91 ADCYAP1 PODN IRX3 CENPL HYOU1 DDAH1 CNTFR COL12A1 FZD10 KCNH3 FUT4 MT1X CXCL12 DKK2 SCRN1 CAMK2N1 EMX2 PLA2G7 CRTAC1 ASXL1 KCNH1 KIAA1199 MT1M NTN1 IGFBP7 KL NKX3-2 TCEA3 CASZ1 BMP6 NEFM TMEM27 MPHOS…	HOXC5 DUOX2 NAV2 MSX2 COL4A5 LRP2 FBP1 ST8SIA5 IL1RAPL2 KY DNAJC22 INTU TNFRSF25 KCNQ1 NKX2-5 COL4A6 DLGAP5 GPR12 SOX17 COL24A1 FOXD2 DLX5 RIN3 SCNN1G SNAP91 CTNND2 PODN CENPL KAZALD1 NKX3-1 CNTFR COL12A1 GPR88 KCNK2 FUT4 MT1X NTN4 C1orf194 DKK2 KLK4 SUSD4 NOL4 CAMK2N1 KIRREL3 SIM1 CRTAC1 CDT1 WLS HLF ASXL1 KCNH1 FOXA2 EGFL6 B4GALNT1 MID1 MT1M TPPP3 LRCH2 NTN1 HIST1H4F ADCY4 HOXB6 CASZ1 BMP6 ANKR…
BENPORATH_ES_WITH_H3K27ME3	0.504143	0.98618	0.180302	0.685726	0.72836	1.55349198820462e-11	FBN1 TMEM88 ADRA1A SLIT3 ABCC8 ADAM22 HOXD8 PDE4DIP RCSD1 NPNT CLIC5 GPC3 TBX3 DUSP6 POLE LRFN5 DKK2 C1orf115 GRM7 CORO6 JUN IRF4 IL17RB KIAA1199 SOX17 KLF4 EPAS1 SFRP1 RUNX2 LMOD1 PITX1 NTRK1 NGFR CYP2A7 ANKRD20A5P RNPEPL1 FAM89A ZNF436 HS3ST4 MAST4 ONECUT2 HLX IRX3 PRKCE GPR124 CHRD SIM2 EOMES PADI2 ESR1 NR4A3 CRYBA2 HBA1 VASH1 SLC6A11 GABBR2 TAL1 SHOX TET2 PODN PXMP2 TLL1 NPR1 PHLDB1 KCND3 DAC…	FBN1 FUCA1 PARP8 ADRA1A AGPAT9 TCEA3 SLC40A1 CACNA1D REEP1 SLIT3 ADAM22 PDE4DIP NPNT COL27A1 GPC3 RAB11FIP3 LRFN5 DNAJC22 ESPN DKK2 JUN KCNH1 IRF4 KCNA1 KIAA1199 TACR1 SOX17 DDAH1 KLF4 EPAS1 SFRP1 RUNX2 PITX1 SLC22A3 COL24A1 FAM89A ZNF436 HS3ST4 NTRK2 EFNA3 ONECUT2 HLX IRX3 GPC5 SFTPC SIDT1 ESR1 ADAMTS18 CRYBA2 KCNS3 VASH1 WNT11 TAL1 TET2 PODN SPTB TLL1 KCNMA1 TNFRSF1B CXCL14 NPR1 SFRP4 HOXA3 POU…	CDC20B PRUNE2 DCX KLHL1 PARP8 SLC40A1 FOXD4L4 CACNA1D REEP1 LRAT SCD5 TMEFF2 SLIT3 ABCC8 HOXD8 PARD3B HES3 NPNT COL27A1 TBX3 TRIM36 RAB11FIP3 DNAJC22 ESPN DKK2 HSPA6 C1orf115 DSC3 CORO6 P2RX5 ABCC3 HTRA3 KCNH1 IRF4 SOX17 HR SOX9 TTYH1 EPAS1 SFRP1 KY LMOD1 COL24A1 ERO1LB CD47 ANKRD20A5P FAM89A ZNF436 GPR12 MAST4 COL4A5 ZIC4 DPYSL5 CDH6 CAMK2N2 FNDC5 GPC5 GPR124 CHRD SIDT1 SIM2 PADI2 ESR1 IL1RAPL2 …
BENPORATH_PRC2_TARGETS	0.634027	0.915457	0.404377	0.80836	0.724799	1.24054664634199e-08	SCN4B KIAA1199 IKZF3 FBN2 TAL1 NRG2 KL SOX17 TRIM9 EPHB3 OLFML2B GPM6B TBX5 SOX7 FBXO3 NEFL SLIT2 FLI1 ST8SIA2 HOXD3 HBA2 NKX3-1 VASH1 ONECUT1 SEMA6D PAX6 CDH23 PDGFRA COL4A6 SHOX ONECUT2 ATF3 ROBO3 ESAM PTGER3 VDR MT1A KLF4 ZNF436 EGR3 ZIC1 GIMAP5 ADCY4 MYO5B CIDEA IL7 NEFM OAF GATA2 WNT10A BCL2 LRFN5 ZEB2 CNRIP1 OTX1 TET2 ANKRD20A5P EN1 GRM7 FEZ1 ATOH8 ABCC8 STK32B POLE DKK2 KCNA3 CACNA1G NPNT …	SCN4B KIAA1199 IKZF3 CD34 TAL1 NRG2 KIAA1324 KL DCHS2 SOX17 SV2B OLFML2B FUT4 SOX7 FBXO3 CYP24A1 NEFL SLIT2 ST8SIA2 HOXD3 BARX2 OSR1 VASH1 EFNA3 MT1M WT1 CDH23 PDGFRA COL4A6 ONECUT2 ATF3 ROBO3 ESAM MT1A KLF4 ZNF436 RYR3 FOXD2 BNC1 EGR3 GIMAP5 BHLHE22 MYO5B COL2A1 CRTAC1 CIDEA DGKI NEFM OAF FBP1 HOXC11 BCL2 LRFN5 ZEB2 FRMD3 CNRIP1 TET2 ASTN1 HS6ST3 PAPPA BMP8A FEZ1 ATOH8 DKK2 CACNA1G NPNT RASGRF1 …	HES7 SLC10A4 FOXL1 INA FBN2 CD34 NRG2 EGFL6 KIAA1324 F2R PAX1 DCHS2 PMP22 SOX17 TRIM9 EPHB3 GPM6B TBX5 FUT4 CYP24A1 HOXC5 FAM5C BARX2 IGSF21 OSR1 NKX3-1 POU4F1 ZMYND15 MT1M PAX6 CDH23 PDGFRA COL4A6 FAM81A GHR ROBO3 ESAM PTGER3 FZD2 MT1A FOXD4L4 DGKG NDUFA4L2 C1orf194 ZNF436 PITX3 RYR3 HOXB2 FOXD2 BNC1 ZIC1 CDX2 ADCY4 MYO5B LRP2 COL2A1 CRTAC1 SLC35F3 TRIM36 EPB41L4A DMRT2 PTPRT SLC6A1 DSC3 OAF FOX…
BIDUS_METASTASIS_DN	0.0169139	1.2199137578944e-05	0.115807	7.94429243129368e-07	0.225426	0.0731825	ATP8B4 ISOC2 GATA2 TULP4 SLA PRPF18 GABARAPL1 ACACB LPAR5 ZSCAN16 PPFIBP1 ARHGAP6 NBN RIN2 F13A1 STAB1 PLEKHA2 ZCCHC6 PDE4DIP PHF20L1 TSPAN4 CFLAR R3HDM1 SGK223 MAN2B1 ITGAL SYK AKAP13 CNRIP1 MVP IRF3 RASSF4 CIRBP ACADS AHR NAGK SASH3 SIDT2 TFPI SLC25A20 TBC1D8B DAB2 ENG TMC5 THEM4 NPL MS4A6A NUDT6 FAM3A C19orf60 RNF213 TRPV2 PTK2B CPPED1 CTBP2 COX7A1 PSME4 BRMS1 PRRX1 CORO1A	ATP8B4 ISOC2 TULP4 SLC25A37 GABARAPL1 ACACB LPAR5 ZSCAN16 PPFIBP1 RIN2 F13A1 GYPC MR1 STAB1 RASSF7 PDE4DIP PGAP3 PHF20L1 TSPAN4 CFLAR R3HDM1 NME3 MAN2B1 GSDMD ITGAL SYK AKAP13 CNRIP1 MVP IRF3 RASSF4 CIRBP ACADS AHR HEMK1 NAGK TFPI TBC1D8B DAB2 SLC39A3 ENG RGL1 GALNT6 THEM4 NPL FRMD4A MS4A6A RAB4B NUDT6 FAM3A RNF213 TRPV2 PTK2B CTBP2 CD34 MUM1 PSME4 BRMS1 PRRX1 ZBTB20 CORO1A	GATA2 SLC25A37 ARHGAP6 SIRPA RIN2 RASSF7 DUOX2 PIP NALCN PLEKHA2 PGAP3 ANO10 R3HDM1 NME3 DISP1 VWA5A CNRIP1 RASSF4 ZBTB17 CIRBP TLR5 ACADS HEMK1 SEMA5A METTL7A RND1 BRWD1 SIDT2 NEIL2 RNASEL CLU SIL1 GALNT6 TMC5 FRMD4A KLHL22 PTP4A3 CD34 MUM1 ZBTB20 KLHL2 DRAM1
BILANGES_SERUM_SENSITIVE_VIA_TSC2	0.217799	0.000114248	0.294478	0.00241095	0.192868	0.401914	SPAG5 THBS2 ANKRD26 GBF1 NEDD4 GON4L SMARCA4 THOC2 NUMA1 EIF3A EIF5B SCLT1 COL1A2 COL3A1 CYR61 SNRPD3 ATP1A1 GLG1 UBA6	SPAG5 THBS2 ANKRD26 KIAA1467 NEDD4 GON4L SMARCA4 EIF3A EIF5B SCLT1 COL1A2 COL3A1 CYR61 SNRPD3 ATP1A1 UBA6	SPAG5 NPM3 KIAA1467 NEDD4 CCDC88A COL1A2 KIF1B COL3A1 TBC1D16
BILD_MYC_ONCOGENIC_SIGNATURE	0.119598	2.16321489988812e-06	0.00372877	0.000244017	0.000403966	0.0228125	ATP2B4 EMP1 NGFR ADAMTS15 DGKA ACSS2 RUNX1 PFKM AIMP2 SFXN4 HIST1H2AC ADAM8 CYTH2 DCAF4 TGM2 COL5A1 IPO4 TNFAIP2 MCOLN2 TCOF1 GPD1L FLAD1 NOP56 AKAP12 C1orf51 SPTAN1 RNF213 PHB C11orf48 RRP9 DDX26B DDX10 SORD TTLL12 DAB2 PRR5 MEG3 XPO5 PLAU CDK2 COL1A1 SMTN NDE1 ANGEL1 SORL1 ANAPC1 RPP40 ALG3 CCNG2 NLRP1 ALDH1B1 PAICS NIT1 FAM193B MST1R AHNAK PC MICAL1 BEND3 YPEL3 CDCA8 CCDC78 NPM1 DKC1 PES1 C19o…	ATP2B4 EMP1 DGKA C12orf66 ACSS2 RUNX1 PFKM SFXN4 HIST1H2AC CYTH2 PNPT1 DCAF4 TGM2 COL5A1 IPO4 TNFAIP2 MCOLN2 GPD1L PCOLCE2 FLAD1 NOP56 AKAP12 ALS2CL RNF213 PHB C11orf48 RRP9 DDX26B MYC SORD DAB2 PRR5 MEG3 FAM195A PLAU COL1A1 ERBB3 SMTN ANGEL1 SORL1 ANAPC1 RPP40 FGFBP1 ALG3 CCNG2 NLRP1 SRM ALDH1B1 PAICS NIT1 FAM193B MST1R LTBP2 AHNAK PC MICAL1 YPEL3 CDCA8 PES1 C19orf48 PCYOX1L NRP1 FAM86C1 ATIC UT…	ADAMTS15 ZBED2 RUNX1 MYBBP1A TGM1 FGF11 COL5A1 TNFAIP2 TCOF1 GPD1L PCOLCE2 NFKB2 C1orf51 PHB HSPA6 DDX26B MYC SORD ZNF667 PRR5 MEG3 BID XPO5 PLEKHG2 ERBB3 SLC6A8 ABCC3 EPS8L1 SORL1 FGFBP1 CCNG2 ALDH1B1 VMP1 GPRC5A MST1R GOLGA2 LTBP2 AHNAK MICAL1 BEND3 C10orf2 CDCA8 TAF4B CCDC78 NPM1 DKC1 DUSP2 ARNTL2 SSH3 C20orf27 PCYOX1L SLC6A15 LAMC2 EXOSC5 ECE2 NOP2 RCL1
BIOCARTA_AT1R_PATHWAY	0.217799	0.000431178	0.294478	0.164276	0.475493	0.717186	JUN MEF2C MEF2D CALM2 PRKCB MEF2A SHC1 MAP2K4 ATF2 SRC PTK2 MAP3K1 MAP2K1 PAK1 GRB2 AGTR1 CALM3 PTK2B	JUN MEF2C MEF2D CALM2 MEF2A SHC1 MAP2K4 ATF2 MAP3K1 GRB2 PTK2B	MAPK8 MEF2BNB-MEF2B EGFR ELK1 PRKCA AGTR1 SOS1
BIOCARTA_INTEGRIN_PATHWAY	0.162323	0.000522494	0.0606244	0.00703258	0.584159	0.956708	JUN CAPN1 PPP1R12B SHC1 CAPNS1 VCL TNS1 RHOA PXN ROCK1 CSK SRC PTK2 MAP2K1 CAV1 CRKL GRB2 TLN1 FYN	JUN CAPN1 SHC1 CAPNS1 TNS1 RHOA ROCK1 CSK CAV1 RAPGEF1 ITGB1 CRKL GRB2 TLN1 FYN ACTN2	MAPK8 ACTA1 PXN CAV1 SOS1
BIOCARTA_MAPK_PATHWAY	0.185799	0.000536411	0.0155111	0.00765631	0.537564	0.758562	MEF2C JUN MEF2D MEF2A STAT1 SHC1 MAP2K4 RIPK1 ATF2 RAPGEF2 BRAF RPS6KA5 MAP3K1 MAPK13 MAP3K3 MAP2K1 IKBKB MAP2K5 MAP2K6 MAP3K8 MAP4K1 RPS6KA2 RPS6KA3 RPS6KB2 GRB2 RPS6KA4 MAPK6 NFKBIA MAPKAPK3 MAPK14 RELA ARAF TGFBR1 PAK1 FOS MAP3K2	MEF2C JUN MEF2D MAX MEF2A STAT1 SHC1 MAP2K4 RIPK1 ATF2 MAP3K5 BRAF MAP2K3 MAP3K1 MAPK13 MAP2K7 IKBKB MAP2K5 MAP3K7 MAP3K8 MAP4K1 RPS6KB2 GRB2 MAPK6 NFKBIA MYC MAPKAPK3 MAPK14 RELA TGFBR1 FOS	MEF2BNB-MEF2B ELK1 MAPK10 MAP4K4 RPS6KA5 MAP3K9 MAP2K6 MAP3K12 RPS6KA3 MAPK4 RPS6KA4 MYC MAPK8 MAPK12 MKNK2 TRAF2 TGFB3 FOS
BIOCARTA_MTOR_PATHWAY	0.692732	0.000420458	0.984069	0.0360352	0.126232	0.493635	EIF3A EIF4G3 MTOR EIF4G2 FKBP1A EIF4G1 TSC1 EIF4A1 PPP2CA EIF4A2 EIF4B EIF4E PIK3R1 RPS6	PTEN EIF3A EIF4G3 MTOR FKBP1A TSC1 EIF4A1 EIF4A2 EIF4E RPS6	PTEN PDPK1 AKT1 EIF4G1 PPP2CA PIK3R1
BIOCARTA_RHO_PATHWAY	0.133504	0.000193964	0.0913282	0.0339453	0.32341	0.572212	PPP1R12B GSN VCL ARHGEF11 DIAPH1 MYLK RHOA ROCK1 SRC ARHGAP4 ARHGAP1 ARHGAP6 PIP5K1A ARPC5 ACTR2 ARPC3 TLN1	GSN DIAPH1 MYLK RHOA ROCK1 ARHGAP4 ARHGAP1 ARPC5 BAIAP2 ACTR2 ARPC3 TLN1	ARHGEF11 CFL1 DIAPH1 MYLK ARHGAP4 ARHGAP6 PFN1
BLALOCK_ALZHEIMERS_DISEASE_INCIPIENT_DN	0.284647	0.000796936	0.0660616	0.0136731	0.613188	0.874081	COL5A2 RB1CC1 PPP3CA LAMTOR2 RANBP2 MAOA ELMO2 UTP18 ROCK2 MAP2K4 PAFAH1B1 ATP2A2 MRPL15 DNAJA1 RGS4 MED17 ZW10 ARCN1 CLIP3 ATIC ARF3 GLUL TRO COPS5 ALDH2 CKS2 MEF2A ALOX5AP TAC1 OPA1 CACYBP TFDP1 RPN2 TTC3 MARS NHP2L1 CD59 PAK3 ACTR1B PDIA6 EIF2B1 CCT4 RIMS2 HSP90AB1 CLDN10 SERBP1 FHL1 SLC25A6 KIDINS220 CUL2 HSPA5 COL4A1 RPL14 MGLL SEC23B UROS TUBG2 TMOD1 PARP1 TMEM147	COL5A2 LAMTOR2 RAD51C MAOA ELMO2 ROCK2 MAP2K4 PAFAH1B1 ATP2A2 MRPL15 RGS4 ARCN1 CLIP3 GTF2A2 ATIC ARF3 TRO COPS5 ALDH2 RPE CKS2 MEF2A ALOX5AP TAC1 HSPH1 CACYBP TFDP1 RPN2 ROBO1 CLIC2 TTC3 MARS CD59 PAK3 REEP5 PDIA6 EIF2B1 CCT4 RIMS2 HSP90AB1 CLDN10 FHL1 CUL2 UBP1 COL4A1 FCER1G MGLL NDUFB3 UROS TUBG2 TMOD1 TMEM147	COL5A2 MAOA ASPH PAFAH1B1 LGALS8 B4GALNT1 ARHGEF4 ARF3 GLUL PSMC2 TRO SEC31A RSU1 PTPRR TFDP1 PAK3 REEP5 KIF1B FAIM2 BAI2 FSD1 KIF5C SERBP1 SLC25A6 TOX3 PGS1 HSP90AA1 MGLL SEC23B CCT5 TUBG2 TMOD1 PARP1
BOHN_PRIMARY_IMMUNODEFICIENCY_SYNDROM_DN	0.181574	0.000814773	0.0126739	2.7733641557281e-05	0.00139528	0.161667	F13A1 DYRK2 ASAH1 VCL CTSH CDKN2A LST1 ATP6V0D1 MOXD1 PKIG CKAP2 TNFSF10 BMP2K SORL1 TUBB6 TLR7 RRAGC DUSP1 HCK	F13A1 ASAH1 HES1 CTSH CDKN2A LST1 ATP6V0D1 MOXD1 PKIG CHI3L2 CKAP2 TNFSF10 BMP2K SORL1 KMO DPYD TUBB6 TLR7 RRAGC DUSP1 HCK	ASAH1 CDKN2A CHI3L2 GALNT10 SNRPN KDM4B SORL1 KMO TUBB6 PIK3R3 RABEP2 DUSP1
BURTON_ADIPOGENESIS_11	0.505899	0.000328754	0.208448	0.000385171	0.488492	0.465183	ATP6AP2 ALCAM CDH11 KIF5B RBMS1 AHR ZNF644 ATF2 OGN TULP4 AMOT SNAI2 SLC12A2 EPHB3 GADD45A FNBP4 ACVR2A PBRM1 LIMS1 ARFGEF1 NR3C1 COL3A1 ZMYM6 MARCKS SMARCA2	ATP6AP2 ALCAM IRF1 CDH11 KIF5B RBMS1 AHR ZNF644 LMO7 ATF2 TULP4 AMOT TOP2B SNAI2 SLC12A2 GAS1 FNBP4 ACVR2A PBRM1 LIMS1 COL3A1 ZMYM6 MARCKS SMARCA2	ALCAM CCDC88A RASA1 OGN KIF16B SLC12A2 EPHB3 GAS1 ACVR2A GBP7 NFIX COL3A1 RNF13
BURTON_ADIPOGENESIS_7	0.174359	0.00223702	0.824295	0.000118984	0.104852	0.0964771	CTTN CTSL1 CD44 PLP2 SYNPO THY1 CCND1 TGFBI FBLN2 TIMP2 FBN1 PLAC8 PNP TAGLN2 XPO1 MARCKSL1 WISP2 TMEM45A NONO RHOJ IL6ST VCAM1	CTTN CTSL1 CD44 PLP2 SYNPO TIMP1 THY1 CCND1 PTGS1 TGFBI FBLN2 TIMP2 DLK1 TINAGL1 PROS1 FBN1 SLC29A1 TAGLN2 XPO1 MARCKSL1 SERPINE2 TMEM45A NONO RHOJ	CD47 CPE FBLN2 NQO1 TINAGL1 APBB2 RBP1 PNP SLC29A1 SLC6A8 PBX3 WISP2 DNM1 RHOJ S100A6 IL6ST
CACCAGC,MIR-138	0.0676609	0.0120067	0.138645	3.99992067215876e-05	0.00983099	0.0380273	RAVER1 RARA ROCK2 TTC7B BAZ1B RALGPS1 MYEF2 MOV10 EGFLAM MOCS1 DHX57 OSBPL3 KLF11 ATP11C TULP4 EPHA8 TRPS1 SLC20A1 EZH2 NBEA CCNE1 SEH1L ARHGEF3 PDIK1L SENP1 ERC1 EPB41L4B ZFP36L2 BCL11A GATAD2A AFF3 PDE3A BNIP3L WHSC1L1 CIT TMTC4 CLMP THRB ZMIZ1 KAT6A MCU LYPLA1 YDJC RELN DCUN1D4 PTK2 CSE1L ZEB2 THAP11 NR4A3 PDE7B AMMECR1 KLHL35 RHOC NTM FERMT2 MIER2 NCOA1 JOSD1 BTG1 TIPARP ZNF609 DTX1 COTL1 UBE…	RARA MAP2K7 ROCK2 TTC7B BAZ1B SUV420H1 RALGPS1 MOV10 EGFLAM MOCS1 IQSEC2 DHX57 KLF11 DENND1A ATP11C UBP1 TULP4 EPHA8 TRPS1 SOBP SLC20A1 EZH2 NBEA SEH1L KCNMA1 ARHGEF3 KIAA0930 PDIK1L SENP1 EPB41L4B ZFP36L2 SORBS2 CPT1B PDE3A CIT TMTC4 CLMP THRB PAPPA ZMIZ1 KAT6A SH2B3 MCU BAIAP2 LYPLA1 RELN DCUN1D4 SPTB CSE1L ZEB2 SMAP2 PDE7B DNAJB6 CORIN AMMECR1 KLHL35 RHOC IGF2BP2 SOX12 NTM FERMT2 NCOA1 JOSD1 B…	ADCY1 JMJD8 RARA EFNB3 TTC7B BAZ1B ZNF385A SUV420H1 RALGPS1 RIMS3 PFN2 OSBPL3 ATP11C EPHA8 DCP1A CPEB4 EZH2 NBEA CCNE1 SEH1L KCNMA1 KIAA0930 INHBB SENP1 ARL4C SORBS2 BCL11A AFF3 FEM1C BNIP3L CIT TMTC4 TP53INP2 THRB ST3GAL3 UNC5A UNC5D SMCR7 SH2B3 ZER1 NEBL C1orf145 CSE1L VSTM2L ABCB9 TSR1 MUC4 HDAC4 CACNA1E CORIN ZFAT RHOC IGF2BP2 CA6 FRMD4A TIPARP NFIX MSI1 MSI2 COTL1 SLC6A8
CACTTTG,MIR-520G,MIR-520H	0.111702	3.19149919174967e-06	0.39945	0.000985187	0.00741327	0.00273434	ZFP91 GBF1 DDX11 PLOD2 PITX1 MAGI2 EFNB1 FOXO1 AHCTF1 DMD KLF12 CELSR2 TNKS1BP1 ETS1 DMTF1 TRPS1 FASTK NBEA USP12 CCNJ TLE4 SENP1 ZNF362 GRM7 MGEA5 SLC39A14 TBC1D9 YPEL2 AZIN1 SET PTK2B PPP3CA TBX3 ERI3 DCAF8 AFF4 ETF1 MEF2D TP53INP1 SPRED1 FAM83D MIEN1 ENC1 GRHL2 HIF1A TRIM33 EFTUD1 HMGB3 ABCA1 TCERG1 CNR1 RUNX1 RUNX2 EPAS1 NR4A2 WHSC1 NR4A3 UNKL EIF4E ARMC8 EBF3 FAM178A SALL1 PRICKLE2 WDR1 DNAJ…	SLC2A4RG ZFP91 PLOD2 PITX1 EFNB1 SUV420H1 FOXO1 AHCTF1 DMD FAM13B SKI CAMK2N1 TNKS1BP1 ETS1 DMTF1 TRPS1 FASTK NBEA USP12 TLE4 SENP1 CCND2 CMPK1 SLC39A14 AZIN1 SET PTK2B MAT2A ERI3 DCAF8 AFF4 ETF1 MEF2D TP53INP1 DNM2 PRKAR2A SPRED1 FAM83D MIEN1 ENC1 GRHL2 TRIM33 HMGB3 ABCA1 LINGO1 TCERG1 CNR1 RUNX1 RUNX2 NIN EPAS1 UNKL EIF4E EBF3 FAM178A DNAJB6 E2F1 SORL1 PRRX1 SPRY4 LACE1 CASP8 POU4F2 KHDRBS1 DAP…	GTF2IRD2B ATP2B2 DDX11 MAP3K9 MAGI2 SUV420H1 MIPOL1 AHCTF1 EPHB2 PFN2 SERINC1 DMD BAI2 TBKBP1 FAM13B CELSR3 SKI CELSR2 CAMK2N1 ETS1 NBEA CCNJ TLE4 SENP1 GREB1L ARL4C SLC39A14 TBC1D9 YPEL2 FLRT3 BRD1 TBX3 MAT2A ERI3 AFF4 TMTC2 PAPOLG APBB2 TP53INP2 TP53INP1 MAF1 FAM83D MIEN1 GTF2IRD2 GRHL2 TCERG1 SLC30A3 PCYT1B RUNX1 RFX4 EPAS1 NR4A2 WHSC1 UNKL ARMC8 PRICKLE2 E2F1 SORL1 SPRY4 SLC1A2 ZNF280B DAPK2 …
CAGCACT,MIR-512-3P	0.731592	0.000696915	0.149788	0.00395187	0.0685314	0.259655	NIT1 ITPKC ESRP2 ZFP91 SLC2A4 RNF38 PTBP2 KAT6A STK3 TNKS2 CCDC6 SEPT6 ADAMTS5 CAMTA1 DAZAP2 TAL1 KIAA2013 SPOP MLL MAP2K4 IZUMO4 PCNXL2 EPHA8 DHX40 TLN1 FOXK2 PRRX1 QKI RHOC LPCAT3 ARHGEF3 COL23A1 LEF1 MBNL2 MBNL1 PDIK1L C1orf21 JOSD1 ZDHHC16 GRM7 MGEA5 ALKBH5 CDK19 PPP3CA TNRC6B TRHDE VEZF1 UBL3 RSBN1 ATXN7 WHSC1L1 TP53INP1	FOXN3 NIT1 ITPKC ESRP2 ZFP91 SLC2A4 RNF38 PTBP2 BHLHE41 KAT6A STK3 CCDC6 SEPT6 ADAMTS5 CAMTA1 DAZAP2 TAL1 KIAA2013 SPOP MAP2K4 EPHA8 PARP8 DHX40 TLN1 PRRX1 TRIM3 RHOC ARHGEF3 COL23A1 LEF1 MBNL1 ARHGEF10 PDIK1L C1orf21 JOSD1 ZDHHC16 FRMD4A HIC2 TSC22D2 CDK19 TNRC6B TRHDE MAT2A VEZF1 UBL3 ATXN1 TP53INP1	SYT8 KLHL3 ESRP2 ATP2B2 RARG PTPRT SGMS1 PITPNM2 SEPT6 GIGYF1 SEMA5B KIAA2013 PFN2 HCN4 SYNDIG1 PCNXL2 EPHA8 PARP8 HLF FOXK2 TRIM2 TRIM3 QKI RHOC YOD1 COL23A1 CCKBR C1orf21 FRMD4A PPFIA2 MAT2A UBL3 FEM1C TP53INP2 TP53INP1 NFIB
CAGCAGG,MIR-370	0.309079	0.000641026	0.404836	0.076061	0.87787	0.419249	KIFC2 CASK FAM188B ANK3 TRIM44 LIN28A SMARCD1 MAP3K8 NCALD TRIM33 PTRF C6orf106 PBRM1 CDC42SE1 SNF8 DNMT3B DHX57 DNMT3A ABR MLL KLF12 ACACA SPRYD3 BRCA1 PCNXL2 RGS3 PARP6 MARCKS HSPA14 CHRD NAA40 E2F3 RAB3IP SERTAD4 CTIF CTBP2 CCNJ ZDHHC5 FAM76B FOSB ARCN1 MAPRE1 PPM1B TRAIP PRDM10 SMG7 PHF20L1 NFATC3 BAZ2A PDCD11 ILF3 TMEM47 WDR26 NAA15 CIT	CASK FAM188B ANK3 TRIM44 SMARCD1 MAP3K8 MAP2K7 MTUS1 NCALD TRIM33 PTRF C6orf106 PBRM1 PPIL2 CDC42SE1 SNF8 DNMT3B DHX57 IQSEC2 DNMT3A ABR SPRYD3 BRCA1 RGS3 PARP6 MARCKS HSPA14 RAB3IP SERTAD4 CTIF CTBP2 ZDHHC5 SOX12 FOSB ARCN1 PPM1B SMG7 PHF20L1 NFATC3 PDCD11 ATXN1 TMEM47 CIT	GRIN3A BEST3 ST3GAL3 ANK3 MTUS1 PSD2 TMEM127 C6orf106 SLC38A3 SPEF1 CDC42SE1 FBXW5 VSTM2L DNMT3A ABCB9 ACACA MUC4 HDAC4 PCNXL2 RGS3 CHRD E2F3 PHF20 RAB3IP P4HA1 CNTNAP1 CCNJ CHST3 FOSB CFL1 TRAIP CDK16 BAZ2A NFASC ILF3 CIT
CAMP_UP.V1_UP	0.113389	1.49308219338226e-05	0.106105	0.000123534	0.00609756	0.166174	SESN2 HMGB2 MTHFD2 ATF4 IFIT2 RUVBL1 HSPA5 SPOP GMPPA PLCH1 SCARB1 NDUFS2 CD74 NDRG2 TYMP ATP1A1 COX8A NDUFV1 ACO2 TMED9 MARS IFITM1 PDIA3 MAD2L1 RPN1 PPP1R15A ATP5G2 FAHD2A SEC61A1 HNRNPU BSCL2 TGFBI ZDHHC23 PXK ZNF367 WAPAL P4HB CHAF1A HAX1 AHCYL1 TOMM40L CEP250 AZIN1 NDEL1 PRIM1 CCL5 LIMS1 RHOT2 LRR1 MAGED1 DPM2 SRPK1 TFPI2 EARS2 TMEM9 DPAGT1 PDE4DIP DDX23 MRPL15 NFX1 ALAS1 COL6A3 NLRP1 RABGGT…	ATF4 IFIT2 RUVBL1 SPOP GMPPA PLCH1 UFM1 NDUFS2 CD74 NDRG2 ATP1A1 COX8A NDUFV1 ACO2 CNDP2 TMED9 MARS IFITM1 PDIA3 MAD2L1 ATP5B MRPS18A PPP1R15A ATP5G2 FAHD2A SEC61A1 HNRNPU BSCL2 C14orf159 GPR160 TGFBI ZDHHC23 ZNF367 WAPAL METTL17 P4HB CHAF1A AAAS AZIN1 TMEM116 NDEL1 PRIM1 LIMS1 RHOT2 MAGED1 DPM2 TFPI2 MIDN EARS2 TMEM9 MT2A PDE4DIP MRPL15 NFX1 COL6A3 NLRP1 RABGGTA AATF MYC URM1 IPO4 FTSJD2 FOS SLC…	HMGB2 IFRD1 SLC22A17 PLCH1 SCARB1 UPP1 SIL1 NDRG2 CYBA CNDP2 MAD2L1 ATP5G2 KIAA0141 NQO2 FAHD2A BSCL2 C14orf159 GPR160 ZNF367 METTL17 WDR24 CHAF1A AHCYL1 TOMM40L TMEM116 ILF2 MAGED1 CPEB4 DPM2 SRPK1 ALDOA WWP1 MIDN ZNF385A TNIK HSPBP1 TRMT61A TMEM9 CRABP1 SELENBP1 COL6A3 ELN RABGGTA AATF MYC TRIM2 FOS ACSL4 OCIAD1
CARBOHYDRATE_METABOLIC_PROCESS	0.288388	0.000258294	0.0351138	8.82775620721528e-05	0.0633386	0.310247	GNPDA1 PGD SLC35A2 SLC2A8 SLC2A5 SLC2A4 ST3GAL5 AKR7A2 INSR IRS2 DHDH GNS MGAT1 NNT HAS3 NEU3 ME3 GCNT2 TALDO1 ST8SIA1 ST8SIA2 NAGK EXTL2 DYRK2 FH GUSB EPM2A GALT IDH3B B3GAT2 ATF4 ST8SIA4 ALDH2 NDST1 ALG1 MAN1B1 ST6GALNAC6 HPSE POMT1 CHST11 CHST13 ACO2 PFKL ACO1 PFKM PIGQ CHST7 AMY1B XYLB CLN6 GALNT7 UGDH HK1 NAGPA AKR1A1 MPDU1 TSTA3 PDK1 PDK4 GYG2 PYGM LARGE GFPT1 SDHC COG2 PYGB	GNPDA1 PGD SLC35A1 SLC35A2 SLC35A3 SLC2A8 SLC2A4 AKR7A2 IRS2 FBP1 GNS MGAT1 HAS3 NEU3 LALBA ST8SIA2 NAGK EXTL2 GYS2 FH ST6GAL2 GUSB GALT ATF4 ST8SIA4 ALDH2 NDST1 ALG1 MAN1B1 PTEN ACOT4 ST6GALNAC6 HPSE POMT1 CHST11 CHST13 ACO2 ACO1 CHST2 PFKM PIGQ CHST7 CHST6 GAA AMY1B UGP2 XYLB CLN6 GALNT7 UGDH HK1 GALK1 AKR1A1 MPDU1 FUT4 TSTA3 PDK1 PDK4 PYGM GFPT1 SDHC AKR1B1 GFPT2 IPPK COG2	CHIA PDHB SLC35A3 SLC2A8 SLC2A5 ST3GAL6 AKR7A2 FBP1 DHDH EXT1 ALDOA LALBA GCNT2 PFKFB1 ST8SIA1 CHIT1 TFF1 GAD1 ST6GAL2 GUSB B3GAT2 ST8SIA5 CHST15 SGSH ALG1 PTEN ACOT4 POMT1 PFKL CHST2 CHST3 PIGQ CHST1 G6PD CHST6 AMY1B FUT8 GALNT7 UGDH GALK1 AKR1A1 FUT4 B4GALNT1 PDK1 LARGE
CATGTAA,MIR-496	0.158507	1.55729224576333e-05	0.0690912	0.000946485	0.0484129	0.393712	MEF2C MSL2 LEMD3 HNRNPR HOXD1 ZIC1 COX5A BDNF RAD21 TECPR2 TIA1 TLK1 NAV3 YTHDF3 PTHLH PCF11 PPP6R3 ZMYM2 VAMP3 EMP1 CAMTA1 REV1 LRIG1 DAZAP2 ZNF331 DMD CLASP2 OLFM1 ASXL2 PAIP1 BRCA1 SEMA6A CAPRIN1 SEMA6D KLF3 TSHZ3 UBE2G1 NBEA RNF220 CANX QKI VCPIP1 KHDRBS1 LDB2 KCNH8 KIAA1217 PARVA YWHAZ YPEL5 ITM2B CHD7 MAP3K3 TMEM33 PRDM10 PAFAH1B1 TNRC6B MTMR6 FBN1 COL15A1 PDE3A VEZF1 DACH1 RSBN1 SLBP TOX T…	MEF2C MSL2 HNRNPR ROBO1 TIA1 TLK1 PTHLH PPP6R3 VAMP3 EMP1 CAMTA1 HMGCS1 DAZAP2 KCNS3 MEIS2 DMD HSPE1 OLFM1 ASXL2 PAIP1 BRCA1 SEMA6A CAPRIN1 TOMM70A KLF3 BACH1 TSHZ3 BACH2 ELF2 UBE2G1 NBEA DPY19L3 RNF220 CANX CNTNAP2 VCPIP1 KHDRBS1 UBE2A RAP2C LDB2 KCNH8 KIAA1217 PARVA YWHAZ YPEL5 ITM2B PAFAH1B1 TNRC6B MTMR6 MAT2A FBN1 COL15A1 ELAVL1 PDE3A VEZF1 SLBP TMEM47 CHML GOLPH3	ZIC1 KLHL1 VSTM2A BDNF RAD21 CDKN2C NAV3 NPTN LRIG1 ZNF331 KCNS3 DMD HECTD2 OLFM1 EPHA3 HOXB3 LAMP2 DLX5 MAP2 CACNA1C SLC25A16 CPEB4 PAX5 NBEA DPY19L3 RNF220 CNTNAP2 QKI NXPH1 KHDRBS3 RAP2C LDB2 KCNH8 KIAA1217 CHD7 CALML4 PAFAH1B1 HPN MAT2A DACH1 TOX PAPOLG
CATION_BINDING	0.240804	0.0217074	0.143047	0.000948226	0.0577561	0.0886113	LTBP4 TPD52 ERAP2 CIZ1 PRDM4 PIAS2 CALR RPS27 KLF7 CBLB TRPS1 KCNIP2 CANX ZNF146 ACO2 MMP14 MMP10 NCS1 EEA1 PPP3CB THBS3 THBS4 PLEK BIRC5 ZNF22 MSRB2 MSRB3 LRP1 FBLN2 CALM3 ATOX1 MMP9 ADH1B RCVRN MMP1 TPT1 CIB1 CA12 THBD MYNN ECE2 DYRK2 TESC BRCA1 SLC25A12 SLC25A13 PHEX MAN1B1 GSN MAN1A1 ZFPM2 PRNP AOC3 FKBP9 SPOCK2 RASGRP1 COMP CCS CD4 CHD4 FBN1 ANXA1 LTA4H GCA RCN2	LTBP4 TPD52 ERAP2 CIZ1 PIM1 PRDM4 PIAS2 CALR RPS27 KLF7 CRIP2 CSRP1 S100A13 CBLB TRPS1 ZEB1 KCNIP2 CANX KCNIP3 LNPEP ZNF146 ACO2 MMP16 GPR98 MMP10 PPP3CB THBS3 THBS4 PLEK CAPN9 BIRC5 MSRB2 MSRB3 LRP1 FBLN2 ATOX1 MMP9 RCVRN MMP1 TPT1 THBD TESC S100P RABIF BRCA1 SLC25A12 ATP7A SLC25A13 S100B PHEX ABL1 MAN1B1 GSN MAN1A1 NUCB2 ZFPM2 PRNP AOC3 FKBP9 SPOCK2 COMP PRSS3 CD4 CHD4 FBN1 ANXA1 SPARC MEP1B LT…	GDA LTBP4 TPD52 S100A1 PIM1 PCLO PITPNM3 CDK5R1 DUSP12 CALR CRIP2 S100A13 CBLC KCNIP3 MMP20 ZNF146 TCHH MMP17 GPR98 MMP12 NCS1 REPS2 THBS4 CAPN9 BIRC5 FBLN2 MMP9 ADH1B CALB1 RGN ASPH CIB1 CA12 SCUBE1 SLU7 MYNN ECE2 S100B PHEX ATP7B DUOX2 NUCB2 MDM4 PRNP AOC3 SPOCK2 CABP4 RASGRP1 COMP FCN1 TGM3 HRC ANXA1 SPARC MAN1C1 MEP1B RCN1
CATION_CHANNEL_ACTIVITY	0.965403	0.993183	0.986704	0.991402	0.762256	0.000836994	CUL5 CHRNA1 KCND3 KCNA3 CACNB3 SCN9A CACNA2D1 P2RX7 CACNA1G CACNA1H CHRNE KCNJ15 KCNIP2 SCN7A TRPM2 KCNN3 KCNN2 SCN4B SCN4A	CUL5 CHRNA1 RYR3 KCNA1 CACNB3 KCNS3 P2RX7 CACNA1G CACNA1D KCNH1 KCNJ15 KCNIP2 TRPM2 KCNH3 KCNE1 KCNN3 SCN4B SCN4A	KCNC3 KCNK6 KCNK5 MS4A2 CHRNA7 CHRNA6 CHRNA1 KCND3 SCN2A RYR3 RYR1 KCNMB3 ORAI1 KCNA2 CACNB2 CACNB4 KCNJ3 KCNS3 CACNA1S KCNJ5 KCNJ4 CACNA1G CHRNB4 CACNA1H CACNA1E CACNA1F CACNA1C CACNA1D CHRNE KCNK17 KCNH1 CCT8L2 SCN7A KCNQ1 CACNG4 KCNH2 KCNH4 SHROOM2 SCNN1G SCN5A SCNN1D KCNN4 SCN4A
CATION_TRANSPORT	0.970733	0.915072	0.72641	0.578422	0.170965	0.000480823	ATOX1 ATP6AP1 KCND3 NNT ATP2C1 KCNA3 HFE CACNB3 ATP6V0B SCN9A SLC30A5 SLC31A1 CACNA2D1 ATP2A3 KCNJ15 KCNIP2 SCN7A TRPM2 ATP6V1F CCS TCIRG1 SLC8A1 ATP1A4 ABCC9 SLC17A3 KCNN3 PLN SCN4B ABCC8 SCN4A	ATOX1 ATP6AP1 STIM2 ATP2C1 RYR3 SLC40A1 KCNA1 HFE CACNB3 ATP6V0B KCNS3 SLC30A5 SLC31A1 ATP7A ATP2A3 UCP2 CACNA1D KCNH1 KCNJ15 KCNIP2 SLC22A3 SGK1 TRPM2 ATP6V1F KCNH3 KCNE1 SLC8A1 ATP1A4 ABCC9 SLC17A3 KCNN3 PLN SCN4B SCN4A	KCNC3 ATP6AP1 KCNK6 KCNK5 CHRNA7 KCND3 SCN2A PKD2L1 RHCG RYR3 RYR1 SLC40A1 KCNMB3 ORAI1 KCNA2 CCL8 CACNB4 KCNJ3 ATP6V0C KCNS3 SLC11A2 SLC30A5 HCN4 HCN2 KCNJ5 KCNJ4 ATP2A3 UCP2 CHRNB1 CACNA1D ATP7B KCNH1 KCNK17 ATP6V0E1 KCNQ4 SLN NMUR1 SLC22A4 SCN7A KCNQ1 KCNH2 KCNH4 SCNN1G SCNN1A SCN5A SCNN1D ATP1A4 KCNN4 ABCC9 PLN ABCC8 SCN4A
CCTGTGA,MIR-513	0.299842	0.000996722	0.0633539	0.0738783	0.242292	0.0903735	FAM188B CRY2 SRRM2 PRMT2 KAT6A CCDC117 KCND3 ENC1 YTHDF3 NAV2 PPP6R3 ADD3 DCUN1D4 AGAP3 FGFR1 ACHE PXN PPP1R16B MTCP1 UBE2K GABRE WHSC1 EI24 FREM1 RGS5 PRX RBM4B QKI SERTAD4 TIE1 RUNX1T1 TLE4 FAM76B ARHGEF9 PURA CCND1 BTG1 USP21 SERP1 CTNND1 SMG7 WDFY3 DNM3 SZT2 BNIP3L CALM3	FAM188B MTUS1 KAT6A RAN BAIAP2 ENC1 NAV2 PPP6R3 DCUN1D4 AGAP3 DDRGK1 FGFR1 PPP1R16B ZNF329 UBE2K GABRE EVL FREM1 RGS5 NTRK2 PRX IER5 CDC14B RBM4B CNTNAP2 SERTAD4 TIE1 TLE4 CCND1 BTG1 USP21 SERP1 CTNND1 SMG7 WDFY3 DPYSL2	CRY2 MTUS1 SH3GL3 KCND3 PDXK RAN NEBL NAV2 DDRGK1 FIZ1 DRD3 RIC3 PXN EPHB2 PPP1R16B EVL WHSC1 RGS5 GNAZ CDC14B CNTNAP2 QKI TIE1 RUNX1T1 MBD6 TLE4 ARHGEF9 PURA SEMA4F MAP3K12 CTNND1 CCDC65 DNM3 FEM1C BNIP3L
CEBALLOS_TARGETS_OF_TP53_AND_MYC_DN	0.620154	8.74675206438011e-05	0.0510323	0.0050378	0.00592245	0.00428131	MLF2 SNCA CHAF1B POM121 SLC4A1 PLAUR SLC2A5 KIF14 LRMP CSK KIF21B RNPEP CKAP2L GLT8D1 CYFIP2 VCAM1 HBEGF TPM1 GPM6B DGKZ	MLF2 SNCA PIM1 CHAF1B POM121 SLC4A1 KIF14 CSK RNPEP CKAP2L GLT8D1 CYFIP2 IGFBP3 HBEGF KRT8 TPM1	TCHH PIM1 ARVCF CHAF1B POM121 PLAUR TCN2 SLC2A5 KIF14 KIF21B CKAP2L KRT8 TPM1 F2R GPM6B DGKZ
CELL_CORTEX	0.542308	0.00183106	0.638559	0.000902809	0.381698	0.21435	MYO9B ANLN GIPC1 CTTN DLG4 PAFAH1B1 SLC4A1 DBNL CNKSR1 MYO6 PRKCI MYH9 TSC1 LASP1 SPTBN2 SPTBN1 TCHP MAPRE1 SPTAN1	GYPC MYO9B ANLN GIPC1 CTTN GYS2 CLASP1 PAFAH1B1 SLC4A1 DBNL CNKSR1 MYO6 MYH9 TSC1 LASP1 SPTBN2 SPTBN1 TCHP SPTB	SHROOM2 MYO9B ANLN SPINK5 LLGL1 EZR PAFAH1B1 MYO6 EPB41 PRKCI ARFIP2 EPB41L2
CELL_FRACTION	0.123187	0.000113254	0.182873	0.013031	0.372445	0.087514	ALS2 CRHBP XRCC6 YARS NCF1 BACE2 GGCX SPHK2 JTB MOGS SYTL2 SLC20A2 KDELR1 STS CLIC5 EEA1 SELP FADS2 LRP1 AP4B1 DUSP6 SLC2A1 PDE4B DNAJC4 FMR1 ARRB1 EDA CCL3 CYSLTR1 ABCA1 ABCA4 ECE1 TMEM59L FIBP ICMT ABCB4 LAMP1 TNFSF10 LYVE1 VCP SLC7A2 CXCL13 PCSK1N MAN1B1 SLC1A4 WARS SLC1A5 WISP2 WISP1 SPINT2 MAN1A2 MAN1A1 ATP6V1F FOLH1 TNFSF13B CA4 ASNS CDH5 IARS SLC35B1 GGPS1 CCS PLP2 RNASE3 OLR1 SLC12A2 KL S…	CRHBP PTGS1 NCF1 GGCX HMGCS1 PPT1 ADCYAP1 SLC29A1 SPHK2 JTB SLC20A2 POMGNT1 SLC22A3 KDELR1 STS PML FADS2 LRP1 IDE DLK1 PRKAR2A SLC2A1 PDE4B CTDSP2 DNAJC4 FMR1 SLC34A2 CCL3 CYSLTR1 ABCA1 ABCA4 ECE1 TMEM59L ABCB8 FIBP GPR137B ICMT ABCB4 LAMP1 TNFSF10 LYVE1 VCP MAN1B1 SLC1A4 WARS SLC1A5 WISP1 SPINT2 IK MAN1A1 ATP6V1F FOLH1 TNFSF13B CA4 CDH5 IARS SLC35B1 TMED2 TSPAN31 GGPS1 PLP2 RNASE3 OLR1 SLC12A2 K…	SLC9A6 KIF5A NCF1 UGCG BACE2 GGCX SLC29A1 SLC28A2 SLC28A1 RLBP1 SPHK1 SYTL2 TMBIM6 NMUR1 CEACAM1 STS HSD3B1 PML HSD17B3 CERK PRSS21 TSPAN9 FRS2 PDE4D SLC34A2 PNPLA8 ARRB1 ABCA4 ABCA3 SLCO2A1 ECE1 LAMP2 VCP SLC7A2 FAAH RHBDL1 PCSK1N SLC1A4 WISP2 SLC1A2 SLC1A1 SPINT1 FOLH1 UGT2B17 SIGLEC6 CHRM1 LCT ASNS CDH5 TMED2 GGPS1 CD7 B4GALNT1 SLC12A2 TSPAN13 TSPAN15 CYP4A11 SLCO1B1 DSC3 MEP1A DSC1 UTRN STAC …
CELLULAR_PROTEIN_COMPLEX_DISASSEMBLY	0.264549	0.00052202	0.611419	0.0499529	0.790992	0.582785	UPF1 MTERF ETF1 HMGA1 TTF2 MAZ SET SUPT16H NRG1	UPF1 ETF1 TTF2 MAZ SET NRG1	HMGA1 TTF2 MTRF1
CHANDRAN_METASTASIS_TOP50_DN	0.664969	0.000167589	0.176819	0.000695382	0.101416	0.00423907	MRC2 FOS STAT6 CIRBP ZDHHC4 POMT1 PBXIP1 CHMP4B GLTSCR2 C12orf57 PHB2 AHI1 SFRP1 TRAPPC1 MAGED2 WAS PYGB ANXA11 ROGDI NR4A1 G3BP1 B3GALNT1 MSRB2	FOS CIRBP ZDHHC4 POMT1 CRYL1 SORBS2 KCTD3 AGGF1 CHMP4B GLTSCR2 C12orf57 AHI1 SFRP1 TRAPPC1 MAGED2 ROGDI BOC APCDD1 NR4A1 B3GALNT1 MSRB2	FOS CIRBP WNT5B ZDHHC4 ABI2 POMT1 CRYL1 SORBS2 EFHD2 KCTD3 AGGF1 CPSF3L SFRP1 MAGED2 WAS ROGDI BOC APCDD1 NR4A1
CHARAFE_BREAST_CANCER_LUMINAL_VS_BASAL_UP	0.836411	0.00563763	0.340381	4.11897471927594e-16	1.1506480754595e-38	2.81252519576439e-43	KIAA1211 FUS THSD4 TNIP1 ESR1 CACNB3 C17orf62 PRLR SIDT2 ABHD12 ARRB1 CYB561 SLC1A4 SYCP2 AFF3 KIFC2 HNRNPA2B1 PLXNA3 DLG3 MYEF2 ONECUT2 ARF3 ANKRD30A BCOR HMG20B FBRSL1 SLC38A1 DNALI1 CFD SNED1 SNX27 LARGE SERF2 TRPS1 RALGAPA1 DENND4B CA12 EPN3 FAM65C EIF3B CERS2 CLSTN2 TTC3 POLE DNAJA4 FKBP4 SBK1 GARNL3 C9orf91 HMGCS2 BAZ2A RUSC1 ESRP2 POMT1 SFMBT2 ARID2 MARS TRAPPC9 SDCCAG3 LMCD1 PTPRF SYNGR2 …	PRRC2C FRMD4A KIAA1211 SPDEF FUS TNIP1 ESR1 SLC9A3R1 CACNB3 C17orf62 RAB11FIP3 PRLR NPDC1 ABHD12 TBC1D30 CYB561 CACNA1D ERBB3 TSPAN13 SLC2A10 SLC1A4 SYCP2 SOX12 CERS6 KAT6B TFF3 PLXNA3 DLG3 ONECUT2 ARF3 BCOR HMG20B ICA1 SLC38A1 SPTLC2 TOMM70A NUCB2 CFD XBP1 TJP3 SNX27 SERF2 TRPS1 RALGAPA1 SIDT1 ATP2C2 ATP8B1 NUDT4 ERGIC1 EVL EPN3 ETNK2 FAM65C EIF3B CERS2 PPP1R16A NME3 TTC3 TAPT1 SLC4A8 ENPP1 GPR1…	CHN2 HPN FRMD4A SPDEF KIAA0232 THSD4 TBC1D16 AR RND1 ESR1 SLC9A3R1 RAB40C RAB11FIP3 PRLR NPDC1 SIDT2 ARRB1 TBC1D30 CYB561 ASTN2 CACNA1D SCYL3 CISH ERBB3 TSPAN13 SLC2A10 SLC1A4 FRS2 CERS6 AFF3 KAT6B TFF3 HPX ZFYVE16 DLG3 F7 IVD TSPAN15 ARF3 ANKRD30A ABCG1 HMG20B ICA1 SLC38A1 DNALI1 SPTLC2 CTNND2 NUCB2 TC2N XBP1 SOX13 KDM4B SNED1 FGFR4 TOB1 TJP3 KLHL22 TMBIM6 STARD10 LARGE SERF2 INHBB ARFIP2 RALGAP…
CHIANG_LIVER_CANCER_SUBCLASS_CTNNB1_DN	0.000112239	7.18851536559204e-07	8.11660007940167e-07	1.19142081315228e-08	0.185938	0.000674612	CTHRC1 ACP5 VCAN MMP9 CHST11 CDH1 CAPG BGN THBS2 BMP2 ADAMTS1 TBX15 CYFIP2 MGLL LSR EVI2A PLBD1 EGR1 XK SERPINB9 ACSL4 COL6A3 CCDC80 EFEMP1 DUSP5 COL5A1 COL1A1 SLC7A2 NAV2 VNN2 AIM2 MMD SLC12A2 SDSL COL1A2 SEPT6 MOXD1 SEMA6A NCALD COL3A1 GALNT7 RASGRP1 MYOM1 SLC22A15 CD2 SLC15A1 GPNMB F3 TMEM45A BACE2 CD52 GCH1 ISLR TNFSF13B PRG4 MXRA5 AEBP1 SLC25A18 SULF1 RAB27A LUM CXCL12 SEL1L3 ETS2 TNFSF4 TIM…	CTHRC1 ACP5 VCAN MMP9 CHST11 CAPG TIMP1 MAP3K5 BGN THBS2 BMP2 ADAMTS1 TBX15 CYFIP2 MGLL LSR EVI2A PLBD1 PLTP EGR1 SERPINB9 ACSL4 COL6A3 CCDC80 SLC16A14 SERPINE2 EFEMP1 COL5A1 COL1A1 NAV2 ASPN SLC12A2 SDSL COL1A2 SEPT6 MOXD1 SEMA6A MAL2 NCALD COL3A1 GALNT7 GOT1 FBP1 MYOM1 SLC22A15 CD2 GPNMB F3 VNN1 TMEM45A CD52 GCH1 ISLR TNFSF13B S100P SOCS3 CCDC109B PRG4 MXRA5 AEBP1 SULF1 EPHA1 RAB27A LUM RAB27B …	MMP9 PGLYRP2 MAD1L1 CDH1 BMP2 ADAMTS1 MGLL SPHK1 LSR CYP4F22 CXCL16 XK SERPINB9 FOXA3 ACSL4 HPGD UGCG COL6A3 PELI1 DUSP5 COL5A1 SLC7A2 NAV2 RALGAPA2 ASPN SLC12A2 PAPLN SDSL COL1A2 SEPT6 GLDC COL3A1 GALNT7 RASGRP1 FBP1 SLC15A1 MYO1E VNN1 BACE2 ATP2B2 GLT1D1 ISLR CYBA PMP22 GDA GPR88 SOCS3 PRG4 WWC1 AEBP1 SLC25A18 SULF1 LUM RAB27B SEL1L3 GEM LOXL1 DCPS
CHIANG_LIVER_CANCER_SUBCLASS_POLYSOMY7_UP	0.525233	0.800933	0.923358	0.215398	0.116388	1.65866236747712e-05	SYTL4 CYP2A7 FOLH1 SHC4 PILRB PRKAG2 TSPAN33 SRD5A1 GARNL3 ABCB4 MFSD2A HAPLN4 CIDEB LAMB3 SLC16A2 FCGRT	POT1 FOLH1 CROT ADSSL1 DAK ICA1 MPND SRD5A1 GLCCI1 GARNL3 ABCB4 MFSD2A PRSS8 FBXO2 PTK6 ELAVL1 HAPLN4 LRRC31 LAMB3 EPHA1 FCGRT	SYTL4 FOLH1 NLRP11 CROT ADSSL1 MOGAT3 MAP1LC3A SHC4 GPR88 DAK PRKAG2 POLD2 ICA1 ADCY1 TMEM139 CHN2 CDHR3 TSPAN33 HAAO WNK3 MPND GLCCI1 GARNL3 CRYAA ANO1 PTK6 MAD1L1 PFKFB1 LRRC31 LAMB3 RAPGEF4 SLC16A2 SLC28A1 FNDC5
chr17q23	0.0958724	0.000767536	0.162636	0.000301689	0.242657	0.100253	PRR11 SMARCD2 TLK2 TANC2 TK1 VEZF1 DDX42 MRC2 CYB561 DCAF7 PRKAR1A DYNLL2 TACO1 HSF5 METTL2A MRPS7 CA4 SMG8 YPEL2 LIMD2 BCAS3 USP32 SKA2 TBX2 TRIM25 TEX2 SCN4A	PRR11 SMARCD2 TLK2 TANC2 TK1 VEZF1 DDX42 CYB561 PSMC5 DCAF7 PRKAR1A DYNLL2 TACO1 METTL2A MRPS7 CA4 GALK1 MSI2 LIMD2 BCAS3 USP32 SKA2 TBX2 TRIM25 GDPD1 TEX2 SCN4A	PRR11 TANC2 SOX9 ACE LPO CYB561 MARCH10 METTL2A MRPS7 ANKFN1 YPEL2 GALK1 MSI2 TBX2 GDPD1 VMP1 RNF43 CUEDC1 SCN4A
chr1q22	0.14483	2.82932088013111e-06	0.467204	0.00234633	0.93311	0.964056	ATP1B1 TTC24 PPOX PIP5K1A PBXIP1 ANP32E IFI16 KRTCAP2 C1orf85 ASH1L MNDA USP21 PYGO2 FLAD1 IGSF9 SEMA4A ALDH9A1 SLC50A1 GON4L LAMTOR2 PEX19 POU2F1 TMEM79 SELP MSTO1 SYT11 DCAF8 PMF1 LMX1A UBE2Q1 USF1 AIM2 CD1E NCSTN DPM3 SELE	PIGM RAB25 IFI16 KRTCAP2 C1orf85 ASH1L MNDA USP21 PYGO2 FLAD1 IGSF9 SEMA4A ALDH9A1 SLC50A1 GON4L LAMTOR2 PEX19 POU2F1 TMEM79 SYT11 DCAF8 SKI PMF1 UBE2Q1 USF1 NCSTN DPM3 SELE	PIGM VANGL2 ANP32E S100A7A SEMA4A SLC50A1 ITLN2 TMEM79 MPZ MSTO1 SKI
chr9q34	0.917443	0.43193	0.537996	0.0551503	0.778625	0.000473243	CIZ1 NOXA1 RALGPS1 LHX6 OLFM1 UAP1L1 CDK5RAP2 ST6GALNAC6 PTGES GOLGA1 WDR34 CERCAM ARRDC1 ZDHHC12 SDCCAG3 SLC27A4 PHYHD1 NUP214 SET BRD3 LCN10 PHF19 DPM2 PPP2R4 NCBP1 UBAC1 SETX SLC25A25 KIAA1984 GLE1 PNPLA7 ASB6 LCN8 ANGPTL2 TSC1 LRRC8A MAN1B1 TTLL11 GARNL3 POMT1 CAMSAP1 PSMD5 STXBP1 CDK9 DAPK1 STOM COQ4 ARPC5L GTF3C4 MED27 COL5A1 SPTAN1	MRPL41 RAPGEF1 CIZ1 RALGPS1 LHX6 OLFM1 DENND1A UAP1L1 CDK5RAP2 NOTCH1 FNBP1 ST6GALNAC6 GOLGA1 WDR34 ARRDC1 LRRC26 ZDHHC12 SDCCAG3 DOLPP1 TUBBP5 SLC27A4 NPDC1 NUP214 SET BRD3 LCN10 DPM2 PPP2R4 NCBP1 SLC25A25 KIAA1984 GLE1 DDX31 ASB6 ANGPTL2 GRIN1 C9orf142 TSC1 C9orf169 ABL1 PHPT1 URM1 LRRC8A MAN1B1 TTLL11 GARNL3 POMT1 PSMD5 STXBP1 CDK9 DAPK1 STOM COQ4 ODF2 GTF3C4 MED27 COL5A1 SEC16A	GBGT1 HMCN2 ANAPC2 EXD3 ZNF79 RALGPS1 FAM102A LHX6 OLFM1 NOTCH1 GOLGA1 GOLGA2 EGFL7 ARRDC1 LRRC26 TUBBP5 SLC27A4 PHYHD1 FAM69B NDOR1 NPDC1 LRSAM1 LCN12 LMX1B LCN10 PHF19 DPM2 PPP2R4 DNM1 OBP2A KIAA1984 C9orf163 FIBCD1 PNPLA7 EDF1 ASB6 TRAF2 MAMDC4 ADAMTSL2 ABCA2 FBXW5 ENTPD8 FBXW2 CARD9 EHMT1 AK1 CRAT LCN2 PHPT1 GARNL3 POMT1 PSMD5 STXBP1 CDK9 DAPK1 TOR2A COQ4 PRRC2B INPP5E SH3GLB2 FCN1 UCK1 ODF2 …
CHROMOSOME_ORGANIZATION_AND_BIOGENESIS	0.00244961	1.34452414067514e-06	0.16547	0.000854687	0.0492286	0.20807	HDAC7 DDX11 SMARCD1 STAG3 TLK1 TLK2 ACIN1 CDCA5 KAT6A ESPL1 RFC1 HUWE1 ZWINT HMGB1 PBRM1 HELLS PHB PIF1 CREBBP NDC80 SUV39H2 HDAC3 HDAC2 HDAC1 SMARCC1 SUPT16H CHAF1A SMC1A CHAF1B HDAC6 NBN EZH2 TERF2IP LATS1 PRMT7 DKC1 TOP2A ZW10 NUSAP1 HMGA1 RAD50 CARM1 NCAPH SET ACTL6A TERF2 KDM4A MSH2 SIRT5 CENPE SIRT1 CENPH SMC4 RPS6KA5 WHSC1L1	HDAC7 SMARCD1 TLK1 TLK2 ACIN1 CDCA5 KAT6B KAT6A ESPL1 RFC1 HUWE1 ZWINT SMARCA5 PBRM1 HELLS PHB NDC80 HDAC5 HDAC3 HDAC2 SMARCC1 CHAF1A SMC1A CHAF1B RSF1 EZH2 TERF2IP LATS1 PRMT7 TOP2A AIFM2 NUSAP1 RAD50 POT1 NCAPH SET ACTL6A TERF2 KDM4A MSH3 MSH2 SIRT5 CENPE SIRT1 SMC4	DDX11 ACIN1 CDCA5 KAT6B DFFB ESPL1 HMGB1 HELLS PAPD7 EHMT1 PHB PIF1 NDC80 SUV39H2 HDAC5 HDAC4 HDAC2 CHAF1A CHAF1B EZH2 DKC1 TOP2A TERT HMGA1 MAP3K12 NCAPH ACTL6A NASP SIRT5 CENPE SMC4 RPS6KA5 TEP1
COLLAGEN	0.972139	0.00100608	0.14057	0.000571342	0.375754	0.00757083	COL4A4 COL4A2 LUM COL3A1 COL15A1 COL5A2 COL5A1 COL9A2 COL6A3 COL1A2 COL8A1 COL11A1 COL10A1	COL18A1 COL4A2 LUM COL3A1 COL15A1 COL5A2 COL5A1 COL9A1 COL6A3 COL1A2 COL8A1 COL11A1 COL10A1	COL4A4 COL4A2 LUM COL3A1 COL5A2 COL5A1 COL4A5 COL9A3 COL6A3 COL1A2 COL10A1
COULOUARN_TEMPORAL_TGFB1_SIGNATURE_UP	0.0246006	0.0772289	0.299451	0.000561876	0.00368159	0.0799707	ASNS CXCL1 VIM CEP192 PICALM TBC1D1 IMPACT SQLE CHMP4C ITGA6 TMX2 FOSL2 IER3 VCPIP1 TGFBR1 TBCEL LIMA1 UBR2 PRUNE TMSB4X SLC20A1 UAP1L1 CXCL10 IQGAP1 BTG1 TFPI2 BCL2L14 CPD NCS1 PLEKHA3 ALS2 EPG5 GTSE1	LMO7 CXCL1 GGA3 PALMD VIM PICALM TNFRSF1B RBM47 SQLE UNC5B HMGXB4 ITGA6 TMX2 FOSL2 IER3 VCPIP1 HSPA4 TGFBR1 TBCEL MAL2 MAML2 LIMA1 EXOC7 TMSB4X SGK1 SLC20A1 ERGIC1 UAP1L1 KCTD3 CXCL10 IQGAP1 BTG1 SLC40A1 TFPI2 SLC29A1 CSNK1E CPD NBEAL1 NRP1 GTSE1	ASNS CXCL1 VIM TBC1D1 RBM47 UNC5B GJA5 ITGA6 AMD1 GRB7 SOX9 TEX10 C9orf72 MAML2 LIMA1 EXOC7 SLC6A8 ERGIC1 NET1 KCTD3 SLC40A1 DUSP4 BHLHE40 SLC29A1 CSNK1E FOXQ1 BCL2L14 CPD NCS1 GTSE1 FCHO2
CREIGHTON_ENDOCRINE_THERAPY_RESISTANCE_1	1.9477415471729e-08	1.41359332914623e-10	0.102421	7.83273798841842e-08	8.70656998632685e-22	2.01649509763975e-16	PRSS23 PTBP1 GPR126 PAICS MCM7 HMGN4 AFF3 MCM3 C1QTNF6 SCUBE2 SYTL4 ARPC5 FLNA TMEM164 DCAF4 DLC1 MAP3K1 SEMA6A PMVK THSD4 AP1S2 TTLL12 COL12A1 RHOBTB3 TPX2 BCL2 JAK1 NUSAP1 CAMTA1 NR2F2 PRLR HMMR TBCB ERC1 HMCN1 IQGAP3 ADCY3 ZBTB10 RMI2 CBL UBE2T CENPF FAM120AOS CDH3 SNRPE KIF3C DSP NLN AIDA RBPMS GSTK1 PHF19 LTBP1 UBE2S C5orf28 NADSYN1 ITGA2 CDK2 DDX27 OLFM1 COL5A1 ATF5 SULF1 RAB7L1 DST LARGE S…	PRSS23 PTBP1 PAICS MCM7 DAK MCM3 C1QTNF6 GATA3 ARPC5 NCKAP5 FLNA TMEM164 DCAF4 DLC1 TPM3 MAP3K1 SEMA6A MREG AP1S2 DUT COL12A1 ATXN1 TPX2 UBA5 BCL2 JAK1 NUSAP1 IGSF1 CAMTA1 PRLR HMMR NTAN1 TBCB HMCN1 IQGAP3 ADCY3 ZBTB10 RMI2 CBL UBE2T CENPF FAM120AOS SLC29A1 EMP2 KIF3C DSP NLN AHNAK2 AIDA RBPMS GSTK1 PTEN PBX1 POT1 LTBP1 KCTD15 EVL C5orf28 MEGF6 NADSYN1 ITGA2 DDX27 OLFM1 COL5A1 INPP4B SULF1 DST SF…	SULT2B1 PRSS23 NDUFAF4 GPR126 MCM7 HMGN4 FUT8 DAK LAMP2 BATF FSTL3 ZNF703 AFF3 MCM3 C1QTNF6 SCUBE2 GATA3 SYTL4 TMPRSS3 ABAT ACSS3 COL4A5 NCKAP5 FLNA DLC1 TPM3 MREG DHX33 THSD4 DNAJC12 CD99 COL12A1 TPX2 ZNF385B MYOF IGSF1 CISH NR2F2 PRLR TCEAL1 ABI2 IQGAP3 ADCY3 C8orf46 RMI2 CBL CENPF FAM120AOS TGIF2 CDH3 SLC29A1 EMP2 FRMD6 KIF3C DSP SLC39A6 RBPMS WWP1 PTEN PBX1 C6orf211 PPP1R1C PHF19 LTBP1 UBE2S …
CROMER_TUMORIGENESIS_DN	0.571519	0.812653	0.519454	0.156467	0.155578	0.000193545	LILRB1 SFRP1 NBEAL2 ALDH9A1 EMP1 PGD HOPX MYH11 FHL1 CLEC3B	LILRB1 SFRP1 MUC1 NBEAL2 ALDH9A1 S100P CEACAM5 EMP1 PPL TFF3 PGD HOPX NUCB2 FHL1 CLEC3B	SMAGP SPINK5 CLU LILRB1 SFRP1 MUC1 NBEAL2 SCEL ECM1 KRT15 AQP3 SLN CEACAM5 TFF3 MUC4 APOD TGM3 NUCB2 MYH11 CEACAM1 CEACAM6 SELENBP1 AQP5
CTACCTC,LET-7A,LET-7B,LET-7C,LET-7D,LET-7E,LET-7F,MIR-98,LET-7G,LET-7I	0.351776	0.000276117	0.224194	0.0241775	0.000882025	0.00213191	MASP1 OSMR GNG5 ZNF644 MECP2 NME6 MAPK6 TRAPPC1 ADAMTS5 AHCTF1 NPHP3 DCAF15 DHX57 CYP46A1 TGFBR1 TMEM110 PCDH19 COL14A1 PARP6 HSPA14 LTN1 SLC20A1 EZH2 QARS AP1S1 FAM118A CERCAM ARHGEF15 ZNF362 UFL1 LIMD2 USP32 SLC8A2 LMX1A TMEM2 MEF2D RPS6KA3 IRS2 MIB1 COL1A2 GABBR2 COL1A1 EDA LRIG1 LRIG2 MEIS3 SYT11 TSC1 SMARCC1 ZNF318 RBM38 E2F5 ZCCHC3 HMGA1 EDEM3 ADRB2 NCOA1 NCOA3 DPF2 GALNT1 CHD4 CBL COL5A2 C…	MASP1 OSMR ZNF644 ERGIC1 NME6 NME4 MAPK6 TRAPPC1 ADAMTS5 PLCXD3 AHCTF1 NPHP3 DCAF15 IQSEC2 DHX57 MGAT4A TGFBR1 TMEM110 GAS7 COL14A1 PARP6 HSPA14 BACH1 LTN1 SLC20A1 EZH2 QARS AP1S1 FAM118A KIAA0930 ARHGEF15 UFL1 LIMD2 USP32 TMEM2 DOT1L MEF2D ZNF583 IRS2 COL1A2 COL1A1 SMAP2 SYT11 TSC1 SMARCC1 ZNF318 E2F5 ACER2 EDEM3 ADRB2 NCOA1 HOXC11 NCOA3 HIC2 CHD4 CBL COL5A2 SCN4B GGA3 GPR137 RPUSD3 IGDCC4 ABCC1…	CDH22 ERGIC1 NME4 AHCTF1 BCL2L1 DCAF15 MGAT4A DVL3 COL14A1 EZH2 LRRC17 KIAA0930 CACNG4 BRWD1 PLEKHG6 ACSL6 RPS6KA3 ELOVL4 UNC5A RALB COL1A2 GABBR2 LRIG1 MEIS3 PCYT1B CPA4 ABCB9 ZNF318 RBM38 E2F5 ACER2 YOD1 ZCCHC3 HMGA1 ADRB2 HOXC11 FIGN DCX SCN5A CBL COL5A2 CDC25A RDH10 ATP2B1 CRY2 PLD3 GPR137 RPUSD3 VANGL2 ABCC10 UHRF2 PRDM2 RAB40C DMD TBKBP1 MDFI OSBPL3 KLF9 SCD CPEB2 TTLL4 EFHD2 SEMA3F CCNJ SE…
CTCAGGG,MIR-125B,MIR-125A	0.2512	0.000152285	0.00421419	1.09254024688067e-07	0.071226	0.0744182	MASP1 PAN2 BAK1 TLK2 ADAM9 GTPBP2 SGPL1 PTPRF PPP1CA PARP14 STC1 MYO18A ADD2 DAG1 ASB13 PPAT TSEN54 ABR PTPN18 KLF13 ETS1 TRPS1 SEC31B UBE2G1 RFXANK USP12 FAM118A CCNJ FLOT2 MMP11 ZNF691 SEMA4D SLC27A4 MLF2 STARD13 SET NUP210 CSDE1 LIMD2 TBC1D1 BAZ2A SLC8A2 GANC MAPK14 PHF15 LRP4 TP53INP1 IL16 AP4E1 PLXNA1 SMARCD2 ATOH8 PCTP LYPLA2 MIB1 DLL4 ASB6 HMGB3 MCL1 BMPR2 CDC42SE1 TRIAP1 CORO2A VDR CRB2 F…	MASP1 PPP2R5C PAN2 PELI2 TLK2 MAP2K7 ADAM9 GTPBP2 SGPL1 PTPRF TRIL KIAA1522 PPP1CA CD34 PARP14 MYO18A ADD2 DAG1 ASB13 PPAT NECAB3 IQSEC2 TSEN54 ABR PTPN18 KLF13 DALRD3 ETS1 TRPS1 SEC31B NCOR2 CPEB3 UBE2G1 LNPEP SERTAD3 USP12 FAM118A MMP11 SLC27A4 KCNIP3 RAB3D ABHD3 MLF2 STARD13 SET NUP210 LIMD2 FUT4 KIAA1244 GANC MAPK14 PHF15 LRP4 ABCC5 TP53INP1 IL16 PLXNA1 SMARCD2 ANKRD50 ATOH8 MTUS1 RET LYPLA2 …	ADCY1 BAK1 DIRAS1 TMEM161B GTPBP2 PTPRF VANGL2 TRIL KIAA1522 CD34 ZNF385A MYO18A ADD2 ZNF76 NECAB3 BAI1 LFNG DVL3 KLF13 OSBPL9 DALRD3 ETS1 SEC31B CPEB3 RTN2 ZFYVE1 CCNJ FLOT2 MEGF8 ZSWIM4 SEMA4F SEMA4B SLC27A4 KCNIP3 RAB3D ABHD6 EPB41L4A MKNK2 CDK16 FUT4 TBC1D1 ETV6 BAZ2A KIAA1244 LRP4 ABCC5 TP53INP1 IL16 PLXNA1 NCAN TMPRSS13 MTUS1 RET DLL4 ASB6 SYVN1 CDC42SE1 SRF KCNS3 CORO2A SCARB1 CEP85 HCN4 P…
CTGTTAC,MIR-194	0.115059	8.59575893433366e-07	0.216149	0.00439768	0.254636	0.575215	VAPA TSPAN7 ITSN1 EPC2 TARDBP DEPDC1B ASAP1 SOCS2 FMR1 TTC7B MECP2 GRHL3 GRHL2 ERGIC2 MIB1 ST18 C18orf25 PFKFB2 GIPC1 MIIP DMD NUDC CEP350 DNMT3A KLF12 WAPAL SETD8 PTPN12 ZFHX4 TRPS1 SPCS2 SDC4 TRIM9 QKI LRRFIP1 LIMK2 MBNL2 RAB11FIP2 ARID2 CHD1 CDK19 EXOC5 CHD6 CHD4 TRIP12 GYG1 RSBN1 TMEM43 HBEGF	TSPAN7 EPC2 TARDBP DEPDC1B ASAP1 FMR1 TTC7B GRHL2 ERGIC2 ST18 GIPC1 TJAP1 MEIS2 DMD NUDC CEP350 DNMT3A WAPAL FOXA1 PTPN12 ZFHX4 TRPS1 SPCS2 SDC4 LRRFIP1 LIMK2 RAB11FIP2 OSBPL11 ARID2 NFAT5 CDK19 EXOC5 CHD6 CHD4 GYG1 TMEM43 HBEGF	ITSN1 PDHB DEPDC1B PAN3 SOCS2 TTC7B GRHL2 ERGIC2 PITPNM2 FBXW7 MIIP DMD SLC30A8 DNMT3A FOXA1 SEPHS1 TLN2 SDC4 ARHGAP21 TRIM9 QKI RAB6B LRRFIP1 CHD6
CTTTGCA,MIR-527	0.299085	0.000295341	0.388806	1.19700317330923e-05	0.0613218	0.363738	MEF2C ESRP2 SRSF7 PITX1 PTPRM MECP2 ADD2 PFKFB4 DAG1 AEBP2 KLF12 ATP11A SEMA6D MARCKS HSPA14 DHX40 TCF12 NBEA KCNIP2 CHST11 USP12 TBX15 SPEN RBBP7 GADD45A EPB41L4B SET GNPTAB PTK2B CRISPLD2 MRPL17 LIMD2 ACSL4 FZD4 MEF2D WDR26 BNC2 MAPK14 PRC1 ZIC1 CHIC2 TARDBP RNF38 PUM1 SAMD4A PABPN1 MCU NCALD DCLK1 TACC1 COL1A1 SEPT6 SMARCA2 PBRM1 ZEB2 MEMO1 NOVA1 RUNX3 B4GALT2 NR4A2 TEAD1 IDH3A PDE7B SALL1 PHF…	MEF2C SLC35A3 ZNRF2 ESRP2 PITX1 PTPRM ADD2 SUV420H1 PFKFB4 DAG1 OCRL AEBP2 KIF3B FAM13B MARCKS HSPA14 DHX40 TCF12 NBEA KCNIP2 PTEN CHST11 USP12 KCNMA1 TBX15 SPEN RBBP7 GPR64 EPB41L4B SET GNPTAB PTK2B CRISPLD2 MRPL17 LIMD2 FUT4 ACSL4 MEF2D BNC2 MAPK14 STK38 PRC1 PLXNA2 CHIC2 ROBO1 TARDBP RNF38 PUM1 SAMD4A PABPN1 NUDT4 MCU NCALD SOCS3 BICD2 TACC1 PTGFRN COL1A1 SEPT6 SMARCA2 PBRM1 ZEB2 HARS2 DNAJA2 …	MYLIP SLC35A3 ESRP2 PAN3 ADD2 SUV420H1 KIF3B FAM13B ATP11A TCF12 ZNF532 CPEB4 NBEA PTEN RTN2 LPCAT4 KCNMA1 SRPK2 EPB41L1 GPR64 BCL11B FUT4 ACSL4 FZD4 BNC2 CCDC82 STK38 PRC1 MYLK4 ZIC1 PABPN1 NUDT4 SOCS3 DCLK1 SEPT6 UBE2D2 RNF165 HARS2 NOVA1 RUNX3 DNAJA2 B4GALT2 NR4A2 ULK1 RFX1 CACNA1E PAX6 PAX2 RHOB IMPDH1 PRKCA FOXJ2 DAPK2 C1orf21 KIF1B NFASC TAPT1
CUI_GLUCOSE_DEPRIVATION	0.0255387	4.09485217781047e-05	0.167374	0.00013983	0.140432	0.680724	RRM2 CXCL2 CALR PDIA4 ART3 PRAME ASNS PYCR1 GADD45A CDK1 ANLN PRKCZ TXNIP SLC35B1 EIF2AK3 PDIA6 TRPS1 CANX TFRC HIST1H4J CDT1 PDIA3 ELF3 SLC3A2 GFPT1 PREB PBK PCK2	RRM2 CXCL2 CALR PDIA4 PYCR1 CDK1 ANLN PRKCZ NDUFB3 TXNIP SLC35B1 EIF2AK3 PDIA6 TRPS1 GFAP CLGN CANX TFRC HIST1H4J PDIA3 SLC3A2 GFPT1 PREB PBK PCK2 GOT1	CALR ART3 SEPHS2 PRAME KIF5C ASNS RELB ANLN CLGN HIST1H4J CDT1 PCK2
DACOSTA_UV_RESPONSE_VIA_ERCC3_UP	0.0218176	4.36088649460037e-06	0.196404	1.98575998343095e-05	0.000655202	0.0297349	MCM4 PAFAH1B3 GABARAPL1 ZFPL1 TCIRG1 CA5BP1 CBX4 HNRNPU PPP1CA TUBB3 BTG2 ALDH1B1 DNASE2 TRIM25 LY6E E2F1 FEN1 RFC2 ICAM3 ZKSCAN1 PCNA TYMS UROS MAZ CDKN1C FLNA GLUL NR4A1 THBS1 CDO1 UROD CCNG2 RNF40 GDI2 ATF3 CCNE1 MDK AP3M2 NFE2L1 RPN1 HEXIM1 PSMB10 PPIE RELA MCM5 AP2S1 RBM4 FADS1 PNP HOXD9 MGAT1 RAD9A FKBP1A ADA ITM2B BTG1 SLC1A5 CDT1 ALAS1 PGF TK1 CDK2 TRIM21 IGFBP6 MPDU1 PKMYT1 ERCC2 GSTP1 U…	ASNA1 MCM4 PAFAH1B3 GABARAPL1 ZFPL1 CA5BP1 CBX4 HNRNPU PPP1CA ALDH1B1 DNASE2 CYB5R1 TRIM25 GAS1 LY6E E2F1 FEN1 RFC2 ICAM3 PCNA TYMS UROS MAZ CDKN1C FLNA SEPW1 PVR NR4A1 THBS1 CDO1 SDF2 CCNG2 RNF40 ATF3 MDK NFE2L1 PSMB10 BSG SMPD1 S100A13 PPIE RELA AP2S1 RBM4 FADS1 HOXD9 ZNHIT1 IRF1 PQBP1 MGAT1 FKBP1A ITM2B PLTP BTG1 SLC1A5 PGF TK1 SULT1A1 TRIM21 IGFBP6 MPDU1 PKMYT1 U2AF2 BOLA2 IDH2 FGFR3 GLUD1 ER…	MCM4 PAFAH1B3 ACAA1 SLC6A8 CA5BP1 CBX4 NFKBIE ARRB2 TUBB3 ALDH1B1 CYB5R1 GAS1 NAT1 SMARCD3 LY6E E2F1 FEN1 ICAM3 PLD3 TM7SF2 TYMS ALDOA SERPINH1 FLNA GLUL PVR NR4A1 PIM2 CCNG2 CCNE1 NFE2L1 BSG CDK16 SMPD1 S100A13 C17orf76-AS1 MCM5 FADS1 PNP SPR GPRC5B CDKN2C PQBP1 ADA CDT1 ZNF263 KCNJ4 SULT1A1 PKMYT1 GSTP1 CTSL2 GLUD1 BAK1 SLC30A3 MOAP1 ERBB2 EPOR IFITM2 SYNM SIGMAR1 TMBIM6 TYK2 TOB1 RHOB SAP18 MB…
DEBIASI_APOPTOSIS_BY_REOVIRUS_INFECTION_DN	0.0683205	6.58842677124443e-14	0.12882	1.16636420177245e-17	0.000175466	9.6554345941637e-05	C10orf137 GGA2 SLC38A10 MAPRE2 PITPNA ALDH5A1 RNFT2 METTL13 STC1 ESYT1 DAG1 PTPRF ITGB5 AKAP13 TCF25 LOXL1 DHX9 ADAM17 HYOU1 BAG1 CLSTN1 MKI67 TXNIP SQLE SEPT9 FADS1 AHNAK BRCA1 COL4A1 ITGA6 LAMB2 ZCCHC24 CAPN1 ALDH1B1 MYO9B ARHGAP35 MLEC PEX1 VCAN CAD GRHPR FBN2 MAPKAPK3 LRP4 SPTBN2 ATP2A2 ADCY3 FGFR3 ABR DOPEY2 SLC37A4 CCNE1 ZFC3H1 SLC1A5 UBAP2L RAD54L CHD4 IMPA2 KIAA1462 IGF2R GGCX TCF3 ABCC10…	GGA2 SLC38A10 PITPNA PDE8A RNFT2 ESYT1 DAG1 PTPRF ITGB5 CD9 AKAP13 ARHGEF10 TCF25 LOXL1 ERBB2 ADAM17 HYOU1 BAG1 CLSTN1 MKI67 TXNIP SQLE SEPT9 FADS1 AHNAK BRCA1 COL4A1 ITGA6 CAPN1 ALDH1B1 CTDSP2 ARHGEF17 MYO9B ARHGAP35 MLEC SYNM PEX1 VCAN PODXL CAD GRHPR GALK1 MAPKAPK3 LRP4 SPTBN2 ATP2A2 ADCY3 DPYSL2 FGFR3 ABR SUOX DOPEY2 SLC37A4 POLG ZFC3H1 SLC1A5 RAD54L CHD4 ATXN1 SLC9A3R1 KIAA1462 SEC16A GGCX T…	RNFT2 SELENBP1 PTPRF ITGB5 CD9 LOXL1 PFAS ERBB2 MKI67 SEPT9 GLDC SLC27A2 FADS1 AHNAK ITGA6 ATP7B ZCCHC24 ALDH1B1 ARHGEF17 MYO9B SYNM SLC6A8 PODXL CAD ABCA2 GALK1 TCF7 FBN2 ITPR1 RIMS3 ENO2 LRP4 ADCY3 SUOX ABCB9 DOPEY2 CCNE1 UBAP2L RAD54L IMPA2 ULK1 SLC9A3R1 SEC16A GGCX ABCC10 NDUFAF1 REEP2 TBCD XPC SLC29A1 FZD2 ADD2 MAT2A COL4A2 TYK2 MAGED1 SLC7A5 LRP5 PTK7 PLCG2 FANCA HOXB5 AP1G2 SORL1 WFS1 BCL1…
DNA_HELICASE_ACTIVITY	0.720861	0.000171488	0.574013	0.217054	0.82396	0.72269	XRCC5 XRCC6 SETX CHD2 CHD1 CHD4 CHD3 ERCC2 RECQL4 DHX9 PIF1 G3BP1 SMARCAL1 RAD54B RUVBL1	XRCC5 CHD2 CHD4 CHD3 RECQL4 SMARCAL1 RAD54B RUVBL1	IGHMBP2 CHD2 RECQL4 PIF1 RAD54B
DNA_PACKAGING	0.0109713	0.047901	0.208114	0.000538403	0.251402	0.116459	NCAPH SET ACIN1 CDCA5 TOP2A HELLS KAT6A SIRT5 NUSAP1 SIRT1 SMC4 ASH1L CHAF1A CHAF1B	RSF1 NCAPH SET ACIN1 CDCA5 TOP2A HELLS KAT6A AIFM2 SIRT5 NUSAP1 SIRT1 SMC4 HDAC5 ASH1L SMARCA5 CHAF1A CHAF1B	HAT1 NCAPH ACIN1 CDCA5 TOP2A HELLS DFFB SIRT5 SMC4 HDAC5 CHAF1A CHAF1B
ELVIDGE_HYPOXIA_BY_DMOG_DN	0.211335	0.00428817	0.310802	2.84926770685045e-06	0.0173234	0.175195	URB2 GPATCH2 SRSF1 C12orf5 AOX1 RPP40 GABBR2 IDH3A CXCL12 JAK2 CORO1A GPR56 SOCS2 ATP2A3 ACOT7 WDR77 PSME3 TOR3A ZMPSTE24 ADAT1 LPCAT3 CENPN ESR1 PYCRL	URB2 SLCO3A1 GPATCH2 C12orf5 AOX1 RPP40 IDH3A HSPA4 CXCL12 SLC29A1 ALDH4A1 JAK2 SRM SOBP CORO1A SPDEF ATP2A3 PSME3 TOR3A RET ZMPSTE24 POLR3K ADAT1 NAPA SPAG1 CCND3 CENPN ESR1 PYCRL IDE	GPATCH2 GABBR2 ODC1 SLC29A1 ALDH4A1 PUS1 SPDEF SOCS2 ATP2A3 ACOT7 WDR77 RET PIK3R3 NAPA SPAG1 CENPN ESR1
ELVIDGE_HYPOXIA_DN	0.135609	7.13591366686777e-05	0.345038	6.37550958468275e-08	0.0101948	0.874953	SUMO3 ATP2A3 PSEN2 SNRNP40 DNAJA1 COPA QRSL1 ESR1 IDH3A WDR77 ZMPSTE24 RNF14 PYCRL ADAT1 GYG1 TOR3A CYB561 LARP4 GPR56 CENPN SLC35B1 CORO1A CDC20 FUS GPATCH2 EIF5A GCH1 CORO1B KPNA1 TFAP2C TMEM33 C6orf106 AOX1 ACOT7 ELMO2 C2CD2 FLAD1 SOCS2 CXCL12 PSME3 JAK2 SRSF1 BRMS1 GLUD2 ASPSCR1 LRRC59 RRP15 ZWILCH CDV3 BAK1 FKBP4 MAZ C12orf5 URB2 ETF1	SUMO3 HSPH1 ATP2A3 CCND3 SNRNP40 HSPA4 COPA SOBP QRSL1 ESR1 IDH3A ZMPSTE24 RNF14 PYCRL RET ADAT1 GYG1 POLR3K TOR3A SPAG1 CYB561 IDE LARP4 STIP1 CENPN SLC29A1 SLC35B1 CORO1A CDC20 FUS GPATCH2 EIF5A GCH1 CORO1B SRM KPNA1 TFAP2C NR2F6 C6orf106 AOX1 ELMO2 SLCO3A1 C2CD2 FLAD1 GLYR1 CXCL12 PSME3 SPDEF JAK2 BRMS1 ALDH4A1 LRRC59 RRP15 ZWILCH CDV3 FKBP4 MAZ C12orf5 URB2 ETF1 KIAA0930	AMD1 ATP2A3 ESR1 WDR77 ODC1 RET SPAG1 CYB561 CENPN SLC29A1 CDC20 GPATCH2 CORO1B TFAP2C HNRNPH1 PUS1 C6orf106 ACOT7 SOCS2 SPDEF POLR3E GLUD2 ALDH4A1 BAK1 PIK3R3 SEC23IP KIAA0930
EXTRACELLULAR_MATRIX	0.239139	0.000324389	0.008467	3.82917095498901e-05	0.367069	0.011022	LTBP4 POSTN TFPI2 COL10A1 ADAMTS9 COL1A2 LAMC1 DST ADAMTS5 LAMB2 DMD AGRN LAMB1 EFEMP1 ECM2 LAMA3 DGCR6 COL11A1 MMP11 MMP10 VCAN FMOD LUM COL3A1 COL9A2 COMP COL6A3 FBN2 COL8A1 THBS4 COL4A4 COL4A2 FBN1 COL15A1 NID2 COL5A2 COL5A1 FBLN1 FBLN2 FBLN5	LTBP2 LTBP4 POSTN TFPI2 COL10A1 MATN3 PRELP ADAMTS9 COL1A2 LAMC1 DST ADAMTS5 SNTG2 DMD AGRN LAMB1 COL18A1 EFEMP1 LAMA2 LAMA3 DGCR6 COL11A1 MMP11 MMP10 VCAN LUM COL3A1 COL9A1 COMP COL6A3 COL8A1 THBS4 COL4A2 FBN1 COL15A1 NID2 COL5A2 COL5A1 FBLN1 FBLN2 FBLN5	LTBP2 LTBP4 POSTN CHAD COL10A1 MATN3 COL1A2 ODAM DMD KAL1 CHI3L1 ECM2 ECM1 LAMA2 PI3 SNTB1 SGCD LUM COL3A1 COL9A3 COMP COL6A3 FBN2 THBS4 COL4A4 COL4A2 COL5A2 COL5A1 COL4A5 FBLN1 ERBB2IP FBLN2 FBLN5
FAELT_B_CLL_WITH_VH3_21_UP	0.882711	2.28058035674165e-06	0.688065	0.107915	0.0606288	0.402267	KDM5C VCP CALR SMARCD1 KCNAB2 TYMS RGS10 EIF4G1 PRKCSH UBTF PTPN7 VDAC1 PKMYT1 TOMM40 SRC SMG5 ACTN4 ENPP2 MLH1 TK1 SASH3 STXBP2 HMGA1 MYO9B PPP5C	VCP CALR SMARCD1 TYMS PRKCSH PTPN7 VDAC1 PKMYT1 ACTN4 ENPP2 MLH1 TK1 STXBP2 MYO9B	VCP CALR TYMS GNA12 EIF4G1 PKMYT1 TOMM40 SMG5 HMGA1 CDK16 MYO9B
FARMER_BREAST_CANCER_CLUSTER_5	0.559329	2.01134528228046e-06	0.626755	4.17465246441972e-09	0.0453226	0.152519	COL5A2 SERPINF1 FAP COL5A1 COL3A1 NID2 PCOLCE FBN1 ADAM12 DACT1 AEBP1 THBS2 HTRA1 CDH11 COL1A2	CTSK COL5A2 SERPINF1 FAP SPARC COL5A1 COL3A1 NID2 PCOLCE FBN1 ADAM12 DACT1 AEBP1 THBS2 HTRA1 CDH11 COL1A2	COL5A2 SPARC COL5A1 COL3A1 AEBP1 HTRA1 COL1A2
FERRANDO_T_ALL_WITH_MLL_ENL_FUSION_DN	1.31348438261593e-08	6.26666147952422e-07	0.302411	0.00089767	9.81846773114455e-06	0.0114838	PLCB2 ATP5G3 DOCK2 POLA2 RANBP1 SORD TOP2A TRIP12 COX8A BARD1 ACAA2 CSE1L GLUL HPRT1 KIAA0101 UBE2C RRM1 PLP2 PKMYT1 MCM5 EIF3B CD2 GOT2 CHAF1A MAPKAPK3 LMNB1 NUP93 HMGA1 UBE2S PCNA LST1 HMGB2 MCM2 MX2 HIST1H4C HMGN2 CDK2 EPS15 TYMS APLP2 SLC1A5 VBP1 FYB	PLCB2 MYC ATP5G3 SLC29A1 DOCK2 SORD TOP2A COX8A BARD1 CSE1L KIAA0101 UBE2C RRM1 PLP2 PKMYT1 EIF3B CD2 GOT2 CHAF1A MAPKAPK3 LMNB1 NUP93 PCNA LST1 MCM2 DUT MX2 HIST1H4C EPS15 TYMS APLP2 SLC1A5 STRA13 FYB	MYC ATP5G3 SLC29A1 RANBP1 SORD SLC9A1 TOP2A ACAA2 CSE1L GLUL HPRT1 UBE2C PKMYT1 MCM5 LBR EIF3B CHAF1A LMNB1 NUP93 HMGA1 UBE2S POLD2 HMGB2 MCM2 TCEB1 MX2 TYMS APLP2 GAPDH STRA13
FIGUEROA_AML_METHYLATION_CLUSTER_7_UP	0.279171	0.000684187	0.737875	0.11613	0.00961001	0.348042	TUBB6 ITGAV HNRNPR CNTROB TANC2 TRAPPC1 AEBP1 EDEM1 OSBPL1A SPOP HNRNPD PIAS2 CCDC34 ABLIM1 CCDC85A PABPN1 SPHK2 WDR67 PPP2CA CASP2 AGPAT6 GPR126 SGK494 RECQL5 RPRD2 CHMP4C SLC39A14 SNRNP70 NNAT FAM3A FARP2 DNM3 CRHBP FSTL1 N4BP1 KDM5B MRPL9 PAQR5 THRB VWF CANT1 CEP78	TUBB6 ITGAV HNRNPR CNTROB TANC2 DYNC1LI1 TRAPPC1 AEBP1 NRP2 EDEM1 OSBPL1A SPOP HNRNPD PIAS2 ABLIM1 PABPN1 SPHK2 WDR67 CASP2 AGPAT6 MT2A RPRD2 SLC39A14 FAM3A CRHBP FSTL1 N4BP1 KDM5B THRB VWF CANT1	TUBB6 BTBD3 TANC2 AEBP1 DHRS12 MYL4 OSBPL1A HNRNPD CCDC34 PABPN1 MAP7D3 PPP2CA MAD1L1 KRT81 GPR126 RIMKLB PFN2 SAP30BP ZNF667 COCH ZNF281 SLC39A14 FARP2 DNM3 THRB VWF CANT1
FLECHNER_BIOPSY_KIDNEY_TRANSPLANT_OK_VS_DONOR_UP	0.0323625	3.90084716057939e-10	0.213662	1.03519749512732e-07	0.00168169	0.236044	TBCA TSPO ZNF146 FGL2 TMEM123 CD74 PTPN12 LUM WDFY3 AHCYL1 SLC17A3 ELOVL5 ZMYM2 PPM1B OAT AFF1 ATF2 NBN DNAJA1 JTB TERF1 LTN1 RBPMS TARDBP HNRNPR GBE1 PTMA GDI2 SFRP1 MED13 RAB1A CCNG2 COPA HMGN3 GBP1 PRKCI GPC3 GALC SCP2 KIAA1033 CFLAR COPS5 PPP2CB SRSF2 HSPB11 VCAM1 DST DYNC1I2 CLDN10 NCOA3 GCH1 MARCKS E2F3 PTH1R ANK3 ADD3 TFPI MVP HIPK1 SERP1 SPTSSA LRRFIP1 TRIM44 ARFGEF1 NNT GOT2 AUTS2 RNF6 U…	TBCA SRRM1 ZNF146 FGL2 PPP2R1A CD74 PTPN12 LUM WDFY3 HNRPDL SLC17A3 PPM1B OAT AFF1 ATF2 JTB TERF1 TOP2B LTN1 RBPMS RCAN1 TARDBP HNRNPR GBE1 PTMA RAN SFRP1 MED13 RALA PPP1R2 RAB1A CCNG2 COPA HMGN3 GBP1 DPM1 GPC3 GALC SCP2 KIAA1033 CFLAR COPS5 PPP2CB HNRNPK HSPB11 SPARC DST HSPE1 DYNC1I2 CLDN10 NCOA3 GCH1 MARCKS PTH1R ANK3 RARRES3 TFPI MVP SERP1 SPTSSA LRRFIP1 TRIM44 WWTR1 GOT1 GOT2 RNF6 UFL1 AZIN1…	ZNF146 UGCG CBR4 TMEM123 LAMP2 SLC39A6 LUM AHCYL1 HNRPDL BZW1 ELOVL5 AMD1 DSTN AFF1 CRYAA CYP4A11 RBPMS RCAN1 TOB1 LRP2 NPTN RAN SFRP1 PPP1R2 RAB1A NDUFAF1 CCNG2 GBP1 HNRNPH1 PRKCI SCP2 MMP7 SPARC DYNC1I2 HPGD E2F3 ANK3 RARRES3 FAM127A SPTSSA F2R LRRFIP1 QDPR MSMO1 PGM1 BTBD3 PJA2 CTNNA1 CA12 PRPF40A COL1A2 EIF4H QKI PRDX4 DEK PFN2 SAP18 NRIP1 SERINC1 UGT8 RALBP1 ATP6V0E1 HSD17B4 COMT ACSL3 APLP2…
FLECHNER_BIOPSY_KIDNEY_TRANSPLANT_REJECTED_VS_OK_DN	0.12885	1.02778242316894e-05	0.250364	0.00018096	5.82258515164375e-06	0.000513303	GPC3 CDS1 EPS8 CTSL1 ENPP2 DST XPNPEP2 PPM1B SRSF1 RBPMS PC CA12 KCNJ15 ACO1 CLASP2 HOXD8 PIK3R1 TEK ALB IGFBP5 TRIM44 NNT TNPO1 SNX4 SEPT10 GLUD2 SEC23A RNF6 CTAGE5 PTGER3 RHOBTB1 GPD1L PCK1 ANK2 AIFM1 SDC1 PDXDC1 UGDH GOLGA4 SLC3A2 EXPH5 SALL1 PGRMC2 PTPN3 ITM2B PCBP2 USP14 IGFBP4 CD2AP SLC39A14 GBE1 APITD1 ATP2A2 CYP3A5 RAB7L1 KRIT1 ITGA6 HDGF SLC37A4 KL SPTSSA PRNP MTMR4 SERPINA5 DPP4 RPS6KA3…	GPC3 CDS1 EPS8 CTSL1 ENPP2 DST XPNPEP2 PPM1B RBPMS PC TOMM70A KCNJ15 ACO1 IGFBP5 TRIM44 SNX4 SLC25A46 SEPT10 SEC23A RNF6 CTAGE5 RHOBTB1 PODXL WWTR1 GPD1L PCK1 ANK2 AIFM1 SDC1 PDXDC1 UGDH ERBB3 GOLGA4 SLC3A2 MME CCDC69 PTPN3 ITM2B PCBP2 USP14 CD2AP HSPE1 SLC39A14 GBE1 APITD1 ATP2A2 CYP3A5 KRIT1 ITGA6 AKR7A3 SLC37A4 KL SPTSSA HGD PRNP ALDH4A1 MTMR4 FBP1 DPP4 COPA GPX3 GPR116 ABCD3 PCK2 MAOA ENPEP R…	CDS1 UGT2B7 XPNPEP2 MSMO1 FAT1 HPN FGF9 PFN2 EFHD1 PRKCA RBPMS WWP1 DZIP1 ETFA CA12 GRB14 HOXD8 SLC7A8 PIK3R1 TEK BTBD3 ACAA1 GLUD2 PJA2 PGM1 PTGER3 QDPR PODXL CDK14 GPD1L ANK2 TMBIM6 PDXDC1 UGDH CBR4 ERBB3 HPGD DMXL1 HSPB1 PGRMC2 SLC17A1 PLA2G16 IGFBP4 HNMT ACADSB UBE2E3 BBOX1 SLC39A14 SLC1A1 TRIM2 METTL7A ITGA6 HDGF AKR7A3 SPTSSA HGD CTNNA1 PRNP ALDH4A1 FBP1 SERPINA5 RPS6KA3 AHCYL1 TOX3 EPB41L3…
GABRIELY_MIR21_TARGETS	0.266746	2.9840002486738e-06	0.0230146	1.79071079739097e-07	0.000815353	0.0252073	PBRM1 LMBR1 DOCK10 NBEA RAB3GAP2 GTF2A1 TNPO1 PARP1 PTPN3 APAF1 SMC1A TACC1 CNTRL FAM46A DMD RNF38 TNRC6B WWC2 OLR1 MYCBP2 COL5A2 NIPBL MAP3K2 CCDC14 ITGB8 CASC5 TMEM2 FAM102B FAM3C PRICKLE2 SUZ12 PARP9 SKP2 GTF2I GOLGA4 THOC2 ENAH ZMYM2 WNK1 COBLL1 TPM1 EXOC5 PER3 EIF2AK3 FERMT2 SPIN1 RRAGC ITSN2 MTPN TRIM33 LATS1 RAB11FIP2 KBTBD6 FBXO11 TET1 DDR2 HECTD1 FANCI GPAM PALLD ARFGEF1 SAMD5 MAP3K1 SYN…	PBRM1 LMBR1 DOCK10 LYRM7 NBEA FOXN3 RAB3GAP2 GLCCI1 RALGPS2 PTPN3 DCAF10 APAF1 LCORL SMC1A TACC1 DMD RNF38 HOXA9 TNRC6B RASEF OLR1 COL5A2 VPS36 CCDC14 CEP97 ITGB8 SEC63 CASC5 TMEM2 UGGT1 MEIS1 PARP9 SNX30 GTF2I GOLGA4 ENAH WNK1 COBLL1 TPM1 RTF1 EXOC5 KIAA1715 EIF2AK3 FERMT2 RRAGC ITSN2 GPR64 MTPN TRIM33 LATS1 RAB11FIP2 FBXO11 TET1 DDR2 HECTD1 FANCI GPAM PALLD LIMCH1 MEGF9 SAMD5 REV3L MAP3K1 CERS6…	PRRC1 LONRF2 NBEA GLCCI1 RALGPS2 PARP1 DCAF10 PM20D2 DMD RASEF WWC2 COL5A2 VASH2 KLHL3 ITGB8 CASC5 PRICKLE2 UGGT1 SKP2 ZNF286A ENAH RASGRP3 TPM1 ANO3 PER3 B3GNT5 GPR64 TRIM2 SLC26A2 TET1 PTGFR LIMCH1 MEGF9 SAMD5 CERS6 ACBD5 PIK3R1 MGAT4A CYBRD1 RASGRP1 FBXL17 OSBPL3 ZNF532 BTBD3 RAB22A CLCN5 FIGN RECK PBX1 PURA KLF5 PPARA SLC9A6 CPEB3 APOLD1 YOD1 OSR1 CDC25A MYO9A WNK3 LPIN1 RAI14 SESN1 ZNF367 YT…
GACTGTT,MIR-212,MIR-132	0.135427	1.59316395574887e-05	0.274896	0.0002011	0.0232014	0.168325	ADCY3 HNRNPM HNRNPU H2AFZ SPRED1 BRI3 PTBP2 ZNF644 NCALD MECP2 RAB15 C6orf106 ADAMTS5 SSH2 DAG1 DAZAP2 PXN PEA15 ZEB2 OLFM1 NOVA1 DHX57 KLHDC10 OSBPL8 NR4A2 BRCA1 SEMA6A PRICKLE2 FAM91A1 DEDD SPRY1 DYNLL2 LRRFIP1 ZCCHC11 SOX11 HN1 FAM76B ARHGEF11 PPM1G BTG2 TAF15 EIF4A2 CFL2 USP9Y USP9X AZIN1 ARID2 TCF7L1 MYCBP2 TSC22D3 POM121 CSDE1 PHF20L1 SPTSSA ZFC3H1 AFF4 CREB5 DPYSL3 SIRT1 PSMD12 LARGE BNC2 …	ADCY3 PPP2R5C HNRNPU SPRED1 BRI3 PTBP2 NMNAT2 ZNF644 NCALD C6orf106 ADAMTS5 SUV420H1 SSH2 DAG1 DAZAP2 TJAP1 WT1 PEA15 ZEB2 NDRG4 OLFM1 DNAJA2 DHX57 KLHDC10 OSBPL8 FOXA1 ARHGAP32 BRCA1 SEMA6A DEDD SPRY1 DYNLL2 HMGXB4 LRRFIP1 HN1 MMP16 PPM1G TAF15 EIF4A2 CFL2 USP9X AZIN1 NFYA ARID2 TCF7L1 TSC22D3 POM121 PHF20L1 SPTSSA ZFC3H1 AFF4 CREB5 DPYSL3 SIRT1 ATXN1 PSMD12 BNC2	ADCY3 SLC6A1 CDK14 BRI3 NMNAT2 NEIL2 C6orf106 SUV420H1 SOX6 PXN PFN2 NDRG4 AMD1 OLFM1 NOVA1 DNAJA2 FOXA1 NR4A2 KCNK2 ARHGAP32 FXR1 PRICKLE2 SEPHS1 SPRY1 TRIM2 LRRFIP1 ZCCHC11 ARHGEF11 BRWD1 CFL2 C1QL1 USP9X TCF7L1 TSC22D3 POM121 RASA1 SPTSSA AFF4 FEM1C LARGE BNC2 LSM11
GAGACTG,MIR-452	0.301689	8.04242351015836e-05	0.669361	0.000285775	0.615275	0.656497	TLN1 GPR126 PRRX1 SYNCRIP ZIC1 DYNLL1 DOCK11 GK5 ZNF644 ZDHHC5 DCLK1 EEF2 ZFAND5 ACVR2A PPM1G MAPK6 C6orf106 FBXO11 BCL2L2 EPB41L4B EPHB3 TCF20 PPP2CA GIGYF2 TCF4 BCAS3 MTMR4 UBE2K DHX57 KIF24 ZFC3H1 BOLA2 SNX27 SPTY2D1 EN1 PCDH17 RSBN1 EIF4E PRICKLE2 RHOT1 TCF12	TLN1 PRRX1 RORC SYNCRIP MOB3B DYNLL1 DOCK11 GK5 ZNF644 ZDHHC5 EEF2 ZFAND5 ACVR2A PPM1G MAPK6 C6orf106 FBXO11 CPSF7 BCL2L2 EPB41L4B OCRL MEIS1 GIGYF2 TCF4 BCAS3 MTMR4 UBE2K DHX57 KIF24 ZFC3H1 BOLA2 SNX27 SPTY2D1 PCDH17 EIF4E TCF12 ABCC5 GGA3	GPR126 LZTS1 VPS37A RORC ZIC1 MOB3B P4HA1 SLC25A27 NXPH1 DCLK1 ACVR2A C6orf106 EPHB3 TCF20 PPP2CA FLRT3 EN1 PLA2G4A PRICKLE2 TCF12 ABCC5
GAVIN_FOXP3_TARGETS_CLUSTER_P3	0.143392	0.000586027	0.116227	0.0121137	0.0259374	0.0498869	ACOXL ACTR3B SDC4 DGKD SEMA4A RABGAP1L GABARAPL1 CD74 MBP SAMSN1 EVI2A RHOBTB1 ITSN1 CYBB FGL2 GJB2 GALM LAMC1 ITGB8 PDE7A IL18 ST14 FAIM3 CCR8 SYTL2 IRF5 ST8SIA1 C1QTNF6 SLC15A2 ITFG3 EPCAM SPTBN1 ARHGEF12 SFI1 USP48 PEAR1 F13A1 JAK1 RIN2 MGEA5 USP18 ATP6V0D2 GGT1 KAT7 ALOX15B TMBIM1 ITGAE GPR34 ITGB5 TGFBR3 IL10RA IGFBP4 PTPRJ PSEN2 IGFLR1 CD80 PDE2A SPOCK2	ACTR3B SDC4 DGKD SEMA4A RABGAP1L GABARAPL1 CD74 MBP SAMSN1 EVI2A PHLPP1 RHOBTB1 CYBB FGL2 GALM LAMC1 ITGB8 IL18 ST14 GPR160 CAMK2N1 IRF5 C1QTNF6 SLC15A2 ITFG3 EPCAM SPTBN1 SFI1 PEAR1 ACTG2 F13A1 RNF216 JAK1 RIN2 USP18 ATP6V0D2 GGT1 TMBIM1 ITGAE ACPP GPR34 ITGB5 TGFBR3 IL10RA PTPRJ IGFLR1 CD80 PDE2A CDCP1 SPOCK2	CC2D2A ACTR3B SERINC3 BAIAP3 SDC4 DGKD SEMA4A MBP PHLPP1 ABCA2 ITSN1 ITGB8 PDE7A MATK MYO1E RAPGEF5 FAM81A SLC22A5 GPR160 CAMK2N1 SYTL2 IRF5 ST8SIA1 KY DZIP1 C1QTNF6 BICD1 AKAP7 ARHGEF12 SFI1 PLXDC1 BIK S100A6 RIN2 TCF7 GGT1 ALOX15B ACPP ITGB5 DGAT2 CD47 IGFBP4 GRB7 CD80 PDE2A SPOCK2
GCANCTGNY_V$MYOD_Q6	0.126941	0.000474224	0.0297846	0.00644216	0.0160998	8.48707578470955e-07	PPP2R5B SCN3B AGBL5 PROX1 PPP1CA DOC2B MTX1 CACNB3 MYO19 GIGYF2 ST3GAL5 SERF2 TSEN54 SPOP USF1 RGS3 EZH2 NBEA ZBTB16 FAIM3 ARHGEF12 COQ10A EIF4A2 NNAT ZNF367 PPP3CB PPP3CA VEZF1 ETF1 MEF2D BNC2 LRP5 LMO4 CSNK2A2 MAGI1 FMR1 TACC1 TFAP2C FGD2 BMPR2 TDRKH AUTS2 NR4A2 E2F1 CELF3 PNPLA2 AMMECR1 LSR SPINT2 NRG1 SLC43A3 STXBP2 ARL5B EDA LONRF3 HIF3A EPOR HMGN2 ZFP91 PICALM ANKRD42 COL12A1 MIR22HG LHFPL2…	SCN3B RORC MAP3K5 PROX1 PPP1CA DOC2B UNC13B MTX1 CACNB3 MYO19 GIGYF2 SERF2 TSEN54 SPOP USF1 OSR1 RGS3 GFAP EZH2 NBEA ZBTB16 EIF4A2 SERPINB7 KCNIP3 ZNF367 PPP3CB C1GALT1C1 VEZF1 ETF1 MEF2D BNC2 CSNK2A2 MTUS1 MAGI1 FMR1 TACC1 SMARCA5 TFAP2C SPTB FGD2 CPSF7 TSPAN13 BMPR2 TDRKH CXCL14 E2F1 CELF3 PNPLA2 AMMECR1 LSR BARX2 SPINT2 NRG1 NBEAL1 SLC43A3 STXBP2 LONRF3 RNF121 DALRD3 HIF3A STAT5A FIG4 ZFP91 PI…	SCN3B RORC AGBL5 RUNDC1 CCDC148 ZNF385A CACNB2 MYO19 SERF2 OSR1 RGS3 EZH2 NBEA ZBTB16 SMTNL2 ARHGEF12 GAPDH SERPINB7 KCNIP3 EPB41L4A ZNF367 NDUFA4L2 UBE2O DUSP4 BNC2 LRP5 LMO4 GRIK3 NR2E1 MTUS1 PLEKHA6 CCDC64 LRAT EDF1 TFAP2C TSPAN13 TDRKH ABCB9 MYO1E NTN4 NR4A2 TEAD2 PARD3B E2F1 PNPLA2 PAX1 LSR BARX2 DCLK2 SLC43A3 CA6 KIF1B EGLN1 DALRD3 TMC3 KLK4 ENOX1 KLK1 CELF4 HIF3A EPOR CD47 ANKRD42 COL12A1 …
GCM_ACTG1	0.286047	0.000804249	0.646828	0.251743	0.791347	0.995769	HMGN1 HMGN2 SNRPD3 SNRPD2 CBFB HNRNPM NONO DHX38 HNRNPU H2AFZ U2AF1 EEF2 SRSF2 SUZ12 HNRNPA1 ATP5C1 SNRPF SNRPE HMGB1 RPL9 NPM1 RPS23 DHX9 TBCB RPS6 EIF4H RPS8 H3F3A HSP90AB1 COPS5 QARS PTMA MAZ RHOA KHDRBS1 SLC25A6 EIF4G2 EIF4A1 POLR2G YWHAZ ATP5G3 SET EBP APRT YWHAQ HNRNPA2B1	HMGN1 HNRNPK SNRPD3 SNRPD2 CBFB NONO HNRNPU EEF2 HNRNPA1 RPL9 TBCB RPS6 H3F3A DUT HSP90AB1 COPS5 ATP5B QARS PTMA MAZ RHOA SLC25A3 KHDRBS1 IK EIF4A1 POLR2G YWHAZ ATP5G3 SET EBP ATP5F1 APRT	DHX38 U2AF1 SNRPA1 TIAL1 HMGB1 NPM1 RPS23 SAP18 EIF4H FXR1 SLC25A3 HSP90AA1 SLC25A6 PSME1 CFL1 ATP5G3 ILF2
GCM_DDX5	0.748299	6.50511424503513e-06	0.912138	0.0025004	0.870852	0.992298	HMGN1 TIMM17A RBM3 HNRNPD CBFB HNRNPM HNRNPL NONO SRSF4 MAZ SRSF5 RAD21 HNRNPU USP14 KHDRBS1 ARHGEF7 SF1 SRSF2 EIF4G2 HNRNPA1 MAPRE1 FUS YWHAZ SET RB1CC1 DHX9 NUP153 AFF1 EIF4H CAPRIN1 SMARCC1 YWHAQ HNRNPA2B1	HMGN1 TIMM17A RBM3 HNRNPD CBFB HNRNPL NONO SRSF4 MAZ SRSF5 HNRNPU SLC25A3 MSN USP14 KHDRBS1 ARHGEF7 SF1 HNRNPA1 FUS YWHAZ SET NUP153 ATP5F1 AFF1 CAPRIN1 SMARCC1	HNRNPD RAD21 SLC25A3 MSN HNRNPH1 NUP153 AFF1 EIF4H
GCM_DFFA	0.948382	0.00050717	0.88585	0.150657	0.314863	0.896236	BTRC SNRNP200 HNRNPR LEMD3 EPC2 RBM8A TARDBP RABGEF1 DHX36 KAT7 NUP133 CIZ1 ZFAND5 COMMD9 TCERG1 CTDNEP1 SCARB2 VEZF1 HECTD1 ZMYM2 MLL PHF2 ARMC8 DMTF1 ZBTB33 KIAA0430 NAA25 ANKRD17 ACTR6 IPO5 RALGAPA1 IPO9 CAND1 KPNA3 DYNC1I2 REPS1 PPM1B ZNF655 TUBGCP3 PRPF8 CSDE1 EXOC5 BAZ2A RBM25 MED17 RPL7L1 FBRSL1	SNRNP200 HNRNPR EPC2 RBM8A TARDBP RABGEF1 DHX36 NUP133 CIZ1 RAN ZFAND5 COMMD9 TCERG1 SCARB2 VEZF1 HECTD1 DMTF1 TOMM70A ZBTB33 RALGAPA1 C2CD3 KDM3B CAND1 KPNA3 DYNC1I2 REPS1 PPM1B ZNF655 PRPF8 EXOC5 RBM25 MARCH6 NFYA RPL7L1	BTRC RBM8A SLC25A29 GTPBP1 RAN ZNF384 BCL2L1 TCERG1 ZNF529 CCDC82 ARMC8 CRNKL1 UBR7 RALGAPA1 C2CD3 KANK2 PRRC2B DYNC1I2 REPS1 PFAS BAZ2A MARCH6 RBM17
GCM_MAX	0.413748	0.000105763	0.49882	0.0601347	0.905075	0.995711	MEMO1 LEMD3 HNRNPR BANF1 MYCBP2 TCERG1 MTPN TARDBP CSDE1 RBM25 PRPF40A FAM76B MARCH7 PCF11 LARP7 NOL11 CCDC117	HNRNPR BANF1 MAX TCERG1 MTPN TARDBP RBM25 PRPF40A MARCH7 LARP7 NOL11	TCERG1 PRPF40A
GCM_MYST2	0.945927	4.00164137529168e-05	0.616126	0.000368692	0.197893	0.981888	SNRNP200 HNRNPR SYNCRIP LEMD3 PAN2 EPC2 IDH3G RBM8A TARDBP ZMIZ1 PGRMC2 RABGEF1 DHX36 BSDC1 PTBP2 KAT7 NUP133 ARL6IP1 ZFAND5 LMNB1 TMEM237 RABGAP1L COMMD9 QSER1 CEP170 FBXO3 SCARB2 VEZF1 UBE2K ZMYM2 PAIP1 FN3KRP WHSC1 DCAF7 PHF2 DMTF1 PARP6 DHX40 ZBTB33 NAA25 RBM4B ANKRD17 RALGAPA1 ARL5B IPO9 KIDINS220 POM121C HIPK1 CAND1 USP22 KPNA3 DYNC1I2 UBE3A REPS1 ZNF655 CSDE1 EXOC5 TNPO1 RBM25 GTF3C4 MED17…	SNRNP200 HNRNPR SYNCRIP PAN2 EPC2 IDH3G RBM8A TARDBP ZMIZ1 RABGEF1 DHX36 PATZ1 BSDC1 PTBP2 KAT6B NUP133 NUDT4 SPAG9 ARL6IP1 ZFAND5 LMNB1 TMEM237 RABGAP1L COMMD9 QSER1 FBXO3 SCARB2 VEZF1 UBE2K PAIP1 FN3KRP DCAF7 TOMM70A DMTF1 PARP6 DHX40 ZBTB33 RBM4B RALGAPA1 POM121C SYNC KDM3B CAND1 USP22 KPNA3 DYNC1I2 ZNF273 UBE3A REPS1 ZNF655 EXOC5 ACSL3 RBM25 GTF3C4 MARCH6 MED13 NFYA RPL7L1 ZNF462 SETD5	RBM8A PGRMC2 SLC25A29 PATZ1 KAT6B GTPBP1 NUDT4 DCTN4 JKAMP ZNF384 LMNB1 PAPD7 ZNF529 CCDC82 SMAD5 WHSC1 UBE2E3 CRNKL1 UBR7 RALGAPA1 SYNC PRRC2B USP22 DYNC1I2 REPS1 ACSL3 ILF3 MARCH6 ZNF462
GCM_RAD21	0.181574	0.000814773	0.584649	0.0982017	0.760893	0.999543	HMGN1 YWHAZ COPS5 HCFC1 HNRNPM NONO SRSF4 RAD21 MAZ SET HNRNPU TPR KHDRBS1 WAPAL SRSF2 EIF4G2 HNRNPA1 YWHAQ LRPPRC	HMGN1 YWHAZ COPS5 HCFC1 NONO SRSF4 MAZ SET HNRNPU KHDRBS1 WAPAL HNRNPA1 LRPPRC	RAD21 ILF2
GCM_RAF1	0.367951	0.00499352	0.903736	0.000902809	0.80887	0.864912	FUS HMGN1 LMNB2 HNRNPD HNRNPL NONO UBE2D3 SRSF4 SET MAZ PCBP2 HNRNPU MARS KHDRBS1 SF1 CAPRIN1 HNRNPA1 EIF4A1	FUS HMGN1 LMNB2 HNRNPD HNRNPL NONO UBE2D3 SRSF4 SET MAZ PCBP2 HNRNPU SLC25A3 MARS KHDRBS1 SF1 CAPRIN1 HNRNPA1 EIF4A1	LMNB2 HNRNPD SLC25A3 PABPC1 ILF2 CFL1 GPER
GGGACCA,MIR-133A,MIR-133B	0.0173167	3.1050007983563e-05	0.164346	0.00088913	0.0017756	0.0127663	IL6ST PPP2R5D RCE1 AGBL5 ZFP91 CTTNBP2 PTBP2 MYH9 SRSF2 ST13 RAB14 FUS PFKFB3 BCL2L2 TAGLN2 TPI1 SREK1 SASH1 OSBPL8 TGFBR1 ACACA PTPN12 KIAA0430 SECISBP2L NAA40 FAM118A CTBP2 FLOT2 SENP1 RAB11FIP1 CSF2 GANAB NNAT AZIN1 MYCBP2 NUMA1 ACSL4 BAZ2A USP32 DUSP1 EIF5A SLC25A25 ATOH8 CCDC117 YTHDF3 STK3 AGK TTYH3 ANGPTL4 GABARAPL1 B4GALT2 ZMYM3 SETD8 CORO1B PLK3 CERS2 PRRX1 CLTC THADA CDC42 ACVR1B DLG5 R…	RCE1 ZFP91 RAPGEF6 PTBP2 MYH9 KIAA1522 ST13 RAB14 FUS PFKFB3 BCL2L2 TAGLN2 TPI1 SREK1 SASH1 OSBPL8 TGFBR1 PTPN12 FOXG1 BACH1 ELF2 FAM118A ARHGEF2 CTBP2 RAP2C SENP1 CSF2 GANAB CXCL5 AZIN1 ACSL4 USP32 APPL2 DUSP1 DNM2 EIF5A SLC25A25 PAPPA ATOH8 STK3 AGK TTYH3 ANGPTL4 GABARAPL1 ZMYM3 CORO1B PLK3 CERS2 DNAJB6 PRRX1 CLTC THADA MSN AVL9 PPP1R12C AKAP9 HIC2 NFAT5 CBL HMBOX1	IL6ST RCE1 AGBL5 CD47 CTTNBP2 RAPGEF6 PITX3 KIAA1522 TGIF2 ZNF385A PFKFB3 BCL2L1 SEMA5B TPI1 BAI1 PABPC1 SREK1 SASH1 ACACA ARFIP2 FOXG1 ARHGEF2 RAP2C FLOT2 ZDHHC8 SENP1 KCNH2 RAB11FIP1 CXCL5 SLC19A2 ACSL4 BAZ2A APPL2 DUSP1 SLC7A8 ABCA3 B4GALT2 CORO1B CERS2 PREX1 ACVR1B TRIM2 POU4F1 CNTNAP1 MSN DLG5 AKAP9 CALML4 YES1 CBL NFASC CELF4 CELF6 FAM134B
GGTGTGT,MIR-329	0.122593	2.8368573659376e-06	0.521112	0.00159117	0.77757	0.370123	MEF2C THRB IL6ST CNOT6 SRSF4 TARDBP RNF38 PTBP2 PRKACB STC2 NAV3 MARK2 RBPMS BMPR2 EGFLAM PALM2-AKAP2 KLF12 WAPAL TPBG ZFHX4 FAM178A CLSTN1 KDM5C PCGF5 ALKBH8 CLDND1 NRG1 AHNAK ZDHHC5 ARID5B FOSB DAPK1 EIF4G1 HIPK1 KRIT1 ALKBH5 ZNF655 TNRC6B BCL9 DNM3 WDFY1 ERI3 DPYSL3 TMED9 SLC22A23 NAA15	MEF2C THRB CNOT6 SRSF4 TARDBP RNF38 RALA PTBP2 PRKACB MARK2 RBPMS BMPR2 EGFLAM PALM2-AKAP2 WAPAL ESRRG ZFHX4 FAM178A CLSTN1 PCGF5 ALKBH8 SLC25A3 CLDND1 NRG1 AHNAK ZDHHC5 ARID5B FOSB DAPK1 KRIT1 ZNF655 TNRC6B WDFY1 ERI3 DPYSL3 TMED9 ATXN1	THRB IL6ST KLHL2 STC2 PDE4D NAV3 MARK2 RBPMS PRR7 RNF165 PALM2-AKAP2 ESRRG TPBG PAX2 SLC25A3 AHNAK FOSB DAPK1 EIF4G1 N4BP3 DNM3 ERI3 NFASC SLC22A23 CELF6
GILDEA_METASTASIS	0.793208	0.028306	0.464909	0.000538242	0.00952218	0.0419769	TIMP3 FN1 IFI16 PRKCDBP MPZL2 IGFBP5 IGFBP4 GBP1 TAGLN SMARCA4 RAC2 COL5A2	TIMP3 SPARC FN1 KRT19 TACSTD2 IFI16 GLIPR1 PTX3 IGFBP5 GBP1 TAGLN SMARCA4 SLC2A10 RAC2 COL5A2	TIMP3 SPARC KRT19 MPZL2 PTX3 DUSP4 IGFBP4 HNMT GBP1 SLC2A10 COL5A2
GINESTIER_BREAST_CANCER_20Q13_AMPLIFICATION_DN	0.0667029	3.42405434205074e-07	0.215835	0.000964776	0.0979822	0.261948	PROSER1 ZNF318 MAD2L1BP DOM3Z FANCL EIF4G1 CYTH1 ATXN7 CDC42SE1 HCFC1 DAPK2 ITSN2 TLN1 TCIRG1 CAMK2G CCDC77 PTBP1 ITPR3 MSL2 KDM4A LIMD2 PABPN1 HSPBAP1 PHF11 ST14 TNIP1 SZT2 TNFRSF25 SRSF2 DGKZ PASK GTPBP2 SF1 MKI67 PUM1 XPO6 MYO9B DMD RNF220 CNTRL AKAP13 CHEK1 POGLUT1 TOPBP1 GRAMD4 TCOF1 HNRNPD DDX11 FNBP4 MCM5 SMC6 C2orf68 CHD2 HLX NUP214 PARP6 CCNJ GRIPAP1 SMARCD1 TNFAIP2 MCM3 LARP1 SMC4 ZMIZ2…	PROSER1 ZNF318 MAD2L1BP RAPGEF1 FANCL PPARD CDC42SE1 HCFC1 ANKLE2 DAPK2 ITSN2 TLN1 BTN2A1 PTBP1 ITPR3 MSL2 KDM4A LIMD2 PABPN1 PHF11 ST14 TNIP1 QTRTD1 PASK GTPBP2 SF1 MKI67 NSUN5P2 PUM1 XPO6 MYO9B DMD TJAP1 RNF220 PODXL AKAP13 CHEK1 TINAGL1 DNM2 TOPBP1 HNRNPD FNBP4 ZNF137P CHD2 HLX NUP214 PARP6 SMARCD1 TNFAIP2 MCM3 LARP1 SMC4 RNPS1	ZNF318 FANCL EIF4G1 CYTH1 CDC42SE1 ECHDC1 DAPK2 PABPN1 FBXL19 PGS1 ZNF532 TNFRSF25 DGKZ GTPBP2 MKI67 ENGASE MYO9B DMD RNF220 PODXL DAZAP1 CHEK1 ACE TINAGL1 CALML4 TCOF1 HNRNPD DDX11 MCM5 CHD2 CCNJ COG3 TNFAIP2 MCM3 CYBA SMC4 ZMIZ2 XPO5 RNPS1
GINESTIER_BREAST_CANCER_ZNF217_AMPLIFIED_DN	0.868585	8.20050374064162e-05	0.869149	0.03848	0.105819	0.536861	TRMU LPAR2 SPHK2 ILF3 PABPN1 USP21 SEMA6B MOGS FTSJD2 TCHP SMG9 MYO9B DENND4B ATAD3B TCOF1 DCLRE1C TCF3 ZMIZ2 SRRT GRIPAP1 GRAMD4 AGRN PPM1G ACIN1 RNPS1 SZT2 ZNF358 SMG7 THOC2 RNF181 ACAP1 URB2 HCFC1 TAF15 L3MBTL2 FBRSL1 ARHGAP30 TMEM201 SMG5 SMARCA4 ABCC10 TTC13 CDC42SE1 TLN1 FMN2 MDN1 HNRNPD HAUS8 LIMK2 U2AF2 UBAP2L DENND5A XPO5 SRRM2 GATAD2A PDLIM4 PIP5K1A SRL MEF2D FANCA CTNND1 DEPDC5 DDX11 M…	TRMU LPAR2 SPHK2 PABPN1 CSNK1E USP21 SEMA6B FTSJD2 TCHP NCKAP5L SMG9 DOT1L MYO9B ARHGEF2 PQBP1 TCF3 RNF121 SRRT AGRN PPM1G ACIN1 RNPS1 SMG7 RNF181 ACAP1 URB2 HCFC1 TAF15 PPARD ARHGAP30 SETD5 SMARCA4 ABCC10 TTC13 CDC42SE1 TLN1 FMN2 GFER HNRNPD LIMK2 U2AF2 DENND5A PDLIM4 SRL MEF2D FANCA CTNND1 RBM33 MAPK8IP3 SETDB1 SEC31B CPSF7 RASSF7 SFTPC LARP1 FKBP1A PTBP1 BAZ1B SLC39A3 LIMD2 EIF3B NOL8 DCAF8 TA…	ILF3 PABPN1 CSNK1E ABCA7 MYO9B ARHGEF2 ATAD3B MTSS1L TCOF1 DCLRE1C PQBP1 ZMIZ2 GLP1R BRD1 ACIN1 RNPS1 ENGASE ZNF358 SH3BP2 MICALL1 DHX33 ARHGAP30 TMEM201 SMG5 APBA1 ABCC10 CDC42SE1 FMN2 GFER MDN1 HNRNPD HAUS8 UBAP2L NPM3 XPO5 TEAD4 GLTSCR1 FANCA CTNND1 LLGL1 SH3BP1 DEPDC5 DDX11 SEC31B UNC13D FBXL19 RASSF7 BAZ1B CYBA ATXN2L SEMA6C SCUBE1 EIF3B ARHGEF11 IQCG CALR ATF5 CDC42EP1 TRAF2 DAZAP1 PUS1 PHP…
GNF2_APEX1	0.000308256	2.57002546220442e-11	0.355875	2.76007827282807e-05	0.701977	0.98735	HMGN1 XPO1 HMGN2 SNRPD3 EIF3A SYNCRIP HNRNPR QARS PTMA NONO SRSF7 DKC1 TARDBP HNRNPU H2AFZ U2AF1 EED IMPDH2 PABPN1 KHDRBS1 USP1 PTBP1 MRPL9 TOPBP1 SRSF1 NOP56 MCM5 SRSF2 HNRNPA3 SUZ12 PDS5A HNRNPA1 SERBP1 COMMD3 NOL11 SNRPE FUS HMGB1 ATP5G2 DIMT1 SF3B3 TCERG1 CHD1L POLE3 BTF3 ARMCX6 GRSF1 FBL ZNF22 PPIH SUPT16H PES1	HMGN1 XPO1 SNRPD3 LSM7 EIF3A SYNCRIP HNRNPR QARS PTMA NONO TARDBP HNRNPU EED LSM5 PABPN1 KHDRBS1 USP1 PTBP1 TOPBP1 NOP56 HNRNPA3 PDS5A HNRNPA1 COMMD3 NOL11 FUS ATP5G2 DIMT1 SF3B3 TCERG1 CHD1L POLE3 BTF3 ARMCX6 GRSF1 FBL PPIH PES1 DUT	SNRPD1 DKC1 U2AF1 PABPN1 USP1 MCM5 SERBP1 HMGB1 ATP5G2 TCERG1 FBL PPIH ILF2
GNF2_CASP4	0.256402	1.42572983135986e-05	0.165197	0.0360352	0.618128	0.941275	TCIRG1 SELL HCLS1 ICAM3 DAZAP2 WAS IQGAP1 STAT6 ACTR2 ZFP36L2 LAPTM5 ARPC3 GMIP PSTPIP1 ZCCHC6 CMTM6	SELL ICAM3 DAZAP2 IQGAP1 ACTR2 ZFP36L2 LAPTM5 ARPC3 GMIP SH3BGRL3	ICAM3 WAS RIN3
GNF2_CBFB	0.262546	0.00789108	0.726386	0.000391069	0.666091	0.944296	PSMB10 POLR2G HNRNPF CBFB NONO DOCK2 CSK KHDRBS1 FAM111A IFI16 HDAC1 MAPRE1 RBM15 LCP1	PSMB10 POLR2G HNRNPF CBFB NONO DOCK2 SRRM1 AIMP1 CSK KHDRBS1 FAM111A IFI16 HNRPDL FNBP1 RBM15 LCP1	HNRNPF FAM111A HNRPDL LCP1
GNF2_CDH11	0.318443	1.22188607724988e-05	0.0144717	8.98280647919182e-08	0.183838	0.126621	FKBP9 COL3A1 FSTL1 SRPX COL6A2 COL6A1 LAMB1 THBS2 LOXL1 FN1 FBN1 COL5A2 COL5A1 COL1A2 LAMC1 COL1A1 CDH11	FKBP9 COL3A1 FSTL1 SRPX COL6A1 LAMB1 PTX3 THBS2 LOXL1 FN1 FBN1 RAI14 COL5A2 COL5A1 GFPT2 COL1A2 LAMC1 COL1A1 CDH11	COL3A1 SERPINH1 COL6A2 PTX3 LOXL1 RAI14 COL5A2 COL5A1 COL1A2
GNF2_DENR	0.120117	6.0042452903224e-06	0.302675	8.62971341061874e-05	0.981288	0.996912	XPO1 EIF3A HNRNPR SYNCRIP QARS PTMA SMNDC1 INTS8 TARDBP ZNF146 HNRNPU KHDRBS1 PABPN1 MRPL9 HSPB11 TOPBP1 HNRNPA3 PDS5A HNRNPA1 FUS DIMT1 BCAS2 MPHOSPH10 DENR ZNF22 PPIH SPCS2 RBM15	XPO1 EIF3A HNRNPR SYNCRIP QARS PTMA INTS8 TARDBP ZNF146 HNRNPU KHDRBS1 PABPN1 HSPB11 TOPBP1 HNRNPA3 PDS5A HNRNPA1 FUS DIMT1 BCAS2 MPHOSPH10 PSMC6 PPIH SPCS2 RBM15	ZNF146 PABPN1 PPIH DDX50 RWDD1
GNF2_FGR	0.476305	0.00397222	0.107411	0.000648031	0.024139	0.953682	AIF1 ITGB2 ITGAM LILRA1 GMIP AOAH PYCARD FGL2 TYROBP TCIRG1 HCK COTL1 LILRB2 LILRB3 CMTM6	AIF1 ITGB2 ITGAM TNFRSF1B LILRA1 GMIP AOAH PYCARD FCER1G FGL2 TYROBP HCK COTL1 LILRB2 LILRB3 SH3BGRL3	EFHD2 TMEM127 COTL1 RIN3
GNF2_ICAM3	0.751258	2.69566675205536e-05	0.652653	0.000746415	0.475493	0.717186	LST1 ITGB2 DAZAP2 SLA APOBR STAT6 GMIP PSTPIP1 EVI2B ADAM8 ZCCHC6 DPEP2 FMNL1 TXNIP PTPN6 SELL HCLS1 ICAM3 WAS EMP3	LST1 ITGB2 DAZAP2 APOBR MAX GMIP GIT2 EVI2B DPEP2 FMNL1 TXNIP PTPN6 SELL ICAM3 IRF1 SH3BGRL3 EMP3	TMEM127 GIT2 FMNL1 ICAM3 WAS ARRB2 RIN3
GNF2_INPP5D	0.265684	2.10775648211202e-05	0.351372	0.0050378	0.54902	0.881913	PSMB10 CDV3 STK10 SASH3 CD53 CBFB CD48 STAT6 LAPTM5 RAC2 WIPF1 CSK HCLS1 C17orf62 PSD4 PHF11 IFI16 VAV1 WAS CORO1A GRK6	PSMB10 CDV3 STK10 SIPA1 CD53 CBFB LAPTM5 RAC2 WIPF1 CSK C17orf62 PSD4 PHF11 IFI16 VAV1 CORO1A	SIPA1 WIPF1 PSD4 WAS PSME1 GRK6
GNF2_ITGB2	0.423223	5.13196829375266e-08	0.0112382	3.89648801447083e-06	0.0458529	0.931203	AIF1 IQGAP1 APOBR CD97 LILRA1 MYD88 AOAH ADAM8 ZCCHC6 PLCB2 RAB27A DPEP2 FMNL1 ICAM3 CECR1 WAS DOK2 BIN2 OSTF1 LST1 MCL1 ITGB2 ITGAM GMIP ITGAX IL10RA PSTPIP1 PYCARD TYROBP TCIRG1 HCK HCLS1 CMTM6	AIF1 IQGAP1 APOBR LILRA1 MYD88 AOAH MSN PLCB2 RAB27A DPEP2 FMNL1 ICAM3 CECR1 BIN2 OSTF1 LST1 MCL1 ITGB2 ITGAM TNFRSF1B GMIP ITGAX IL10RA PYCARD FCER1G TYROBP HCK IRF1 SH3BGRL3	EFHD2 CD97 MSN FMNL1 ICAM3 WAS ARRB2 RIN3 TMEM127
GNF2_LYN	0.100117	6.84773751633309e-07	0.0194767	1.91056920573209e-05	0.575221	0.928365	CNPY3 SP110 DAZAP2 STAT6 MYD88 LAPTM5 ARPC3 RNASET2 KIAA1033 SYK PTPN6 SELL WAS LAT2 LTA4H CMTM6 SERP1	CNPY3 SP110 DAZAP2 MYD88 LAPTM5 ARPC3 RNASET2 KIAA1033 GIT2 SYK PTPN6 SELL LAT2 LTA4H SERP1	GIT2 WAS CYBA
GNF2_MSN	0.880021	0.000420458	0.754889	0.181448	0.126232	0.842297	RAP2B OSTF1 HCLS1 CAPZA1 ITGB2 ARPC5 WAS IQGAP1 STAT6 CDC42 LASP1 ADAM8 EMP3 ZCCHC6	OSTF1 CAPZA1 ITGB2 ARPC5 IQGAP1 LASP1 MSN EMP3	RAP2B WAS PFN1 MSN
GNF2_PAK2	0.11544	0.000446717	0.165497	0.0254424	0.629868	0.979102	USP3 CAPZA1 CD53 ARPC5 STAT6 ACTR2 DOCK2 MYD88 ARPC3 ZCCHC6 FMNL1 OSBPL8 SELL HCLS1 VAV1 WAS	USP3 CAPZA1 CD53 ARPC5 ACTR2 DOCK2 MYD88 ARPC3 FMNL1 OSBPL8 SELL VAV1	FMNL1 WAS TYK2
GNF2_PTX3	0.162323	0.000148996	0.00106698	1.10260983501063e-07	0.0454106	0.365742	CXCL1 COL3A1 FSTL1 CXCL6 MMP1 SRPX PLOD1 PLOD2 FAP LAMB1 THBS2 LOXL1 FBN1 EFEMP1 COL5A2 COL5A1 COL1A2 LAMC1 COL1A1 CDH11	CXCL1 CCL2 PTGS1 COL3A1 FSTL1 CXCL6 MMP1 SRPX PLOD1 PLOD2 FAP LAMB1 PTX3 THBS2 LOXL1 FBN1 EFEMP1 COL5A2 COL5A1 GFPT2 COL1A2 LAMC1 COL1A1 CDH11	CXCL1 COL3A1 LRRC17 SERPINH1 PLOD1 PTX3 LOXL1 COL5A2 COL5A1 COL1A2
GNF2_RAP1B	0.506761	0.000571548	0.403364	0.00335431	0.56876	0.79481	ITGAL OSTF1 ADCY7 SNX6 STK10 GPR65 IQGAP1 CD97 RAC2 CAB39 ADAM8 ZCCHC6 RAP2B MBNL1 JAK1 BTN3A3 BIN2	ITGAL OSTF1 STK38 ADCY7 SNX6 STK10 GPR65 IQGAP1 RAC2 VPS16 MSN MBNL1 JAK1 BTN3A3 BIN2	STK38 ADCY7 CD97 VPS16 MSN RAP2B
GNF2_RTN1	0.409901	0.812653	0.366896	0.36144	0.639524	0.000193545	SCN3B CLIP3 GABBR2 ANK2 STXBP1 DCLK1 FXYD6 KIF3C YWHAH RGS7	SCN3B CLIP3 ANK2 DNAJC6 NMNAT2 NRXN2 STXBP1 SNAP91 ASTN1 FXYD6 KIF3C CAMK2N1 SOBP	ADCY1 SCN3B NCAN GABBR2 TRIM2 ANK2 DNAJC6 INA NMNAT2 NRXN2 KIF5C STXBP1 DCLK1 KIF1B CDK5R1 SNAP91 CTNND2 FXYD6 TUBB GAD1 RALYL KIF3C CAMK2N1
GNF2_S100A4	0.290013	4.24761523203025e-06	0.550045	1.44287917786109e-06	0.0166711	0.960212	LST1 MCL1 AIF1 CCR1 ITGB2 LILRA1 GMIP PYCARD PSTPIP1 FGL2 PILRA TYROBP DPEP2 TCIRG1 NCF2 TYMP HCK STXBP2 COTL1 CPVL IGSF6 LILRB2 TNFSF10 DOK2 LILRB3	LST1 MCL1 AIF1 CCR1 ITGB2 TNFRSF1B LILRA1 GMIP PYCARD FCER1G FGL2 PILRA TYROBP DPEP2 TBXAS1 NCF2 HCK STXBP2 COTL1 CPVL IGSF6 LILRB2 TNFSF10 LILRB3 SH3BGRL3	TMEM127 FCN1 COTL1 ARRB2 NOD2 RIN3
GNF2_TNFSF10	0.013825	5.47744072997353e-05	0.143305	2.54936891345625e-05	0.250507	0.999431	PLXNC1 LST1 AIF1 CCR1 SPI1 EVI2B DPEP2 PILRA C5AR1 NCF2 HCK IGSF6 P2RY13 TNFSF10 MNDA FCGR2A CLEC7A	PLXNC1 LST1 AIF1 CCR1 SPI1 EVI2B DPEP2 PILRA C5AR1 NCF2 HCK IGSF6 P2RY13 TNFSF10 MNDA FCGR2A CLEC7A	ARRB2
GNF2_VAV1	0.262546	4.35027038298641e-05	0.0913282	0.0133966	0.32341	0.863843	PSMB10 OSTF1 SASH3 SP110 CD53 STAT6 CD48 ACTR2 DOCK2 LAPTM5 RAC2 CSK HCLS1 PHF11 WAS VAV1 CORO1A GRK6	PSMB10 OSTF1 SP110 CD53 ACTR2 DOCK2 LAPTM5 RAC2 GIT2 CSK PHF11 VAV1 CORO1A	GIT2 PIK3CD WAS CYBA GRK6
GOLGI_APPARATUS_PART	0.540014	0.101889	0.12187	0.000802996	0.00308568	0.5848	SLC9A7 VPS45 ATP2C1 RAB14 GLG1 AFTPH CAV1 RER1 ARFGEF2 DOPEY2 STX10 RHOT1 RHOT2 COPA NBEA AP1S1 GOLGA4 GOLGA3 IGF2R ARCN1 QSOX1 CBY1 ATXN2 LARGE COG8 AP4B1 SMPD4 GGA2 COG2 GOLGB1	SLC9A7 AP1G2 VPS45 ATP2C1 USO1 RAB14 AFTPH CAV1 RER1 OCRL ARFGEF2 DOPEY2 DOPEY1 GOLIM4 ATP7A RHOT2 COPA NBEA AP1S1 AP3B2 SPG21 GOLGA5 COX18 GOLGA4 GOLGA3 CHST2 ARCN1 NECAB3 RAB11A ICA1 CBY1 ATXN2 COG7 GGA2 GGA3 COG2 GOLGB1	AP1G2 SGMS1 CAV1 ARFGEF2 DOPEY2 ARFIP1 ATP7B NBEA GOLGA5 GOLGA3 ZFYVE1 CHST2 STEAP2 NECAB3 RAB11A QSOX1 ICA1 MAN1C1 COG3 LARGE COG7 GOLGB1
GREGORY_SYNTHETIC_LETHAL_WITH_IMATINIB	0.767277	0.00110017	0.227336	1.06637978348487e-06	0.478088	0.198298	SEL1L DBF4 DDX26B SEPT6 IFI16 GTF2H5 TPM1 ADAM22 EGR3 CNR1 NCOA3 GLT8D1 SETMAR SP110 SNX10 PLOD2 GBP4 UBA6 SORBS1 AKR7A2 CAPRIN1 PGAP2 LIPE LAPTM4B RARA UTP14A CLPX TBCCD1 SLC50A1 CTSB GGCX PDE4DIP TJP1 COL3A1 UBE3A SYT11 NRG2 PRKCQ CD93 CXCR3 ANK3 ALG10B TRIM24 CLTC ATF5 CLTA ERMP1 ACSL1 KAT6A HIF3A	SEL1L DBF4 DDX26B SEPT6 IFI16 GTF2H5 TPM1 ADAM22 EGR3 GLIPR1 SPTB CNR1 NCOA3 IL27RA GLT8D1 SETMAR SP110 PLOD2 ATP7A CAPN6 UBA6 SORBS1 GPC5 SV2B AKR7A2 CAPRIN1 PGAP2 CTDSPL LIPE LAPTM4B RARA UTP14A SLC50A1 CTSB GGCX PDE4DIP TJP1 COL3A1 UBE3A TFAP2B SYT11 NRG2 ITGB1 FLT3LG DDAH1 PRKCQ CD93 UCP2 ANK3 ALG10B TRIM24 CLTC ERMP1 ATP2C2 PPP1R2 KAT6A HIF3A	DDX26B SEPT6 CEACAM1 CYP2B6 TPM1 IL27RA ATP6V0E1 CAPN6 GPC5 AKR7A2 LIPE LAPTM4B RPL5 RARA LRRC37A3 SLC50A1 GGCX TJP1 COL3A1 TFAP2B NRG2 PRKCQ CST4 UCP2 ANK3 MAML1 GAPDH EDF1 ATF5 CACNA2D2 TNFRSF9 ERMP1 ACSL1 ATP2C2 PPP1R2 HIF3A
GSE10325_CD4_TCELL_VS_BCELL_UP	0.0709766	9.60834100132444e-08	0.137008	0.000718247	3.50350647474976e-06	0.0310484	DYRK2 IL2RB ATP6V0E2 DPP4 IGF2R STAT5B CHST7 MT1F DOCK9 TGFBR3 FYB IL10RA LIMA1 NCALD ITGA6 ATP1A1 PIK3R1 PLK3 TRPV2 ATP2B4 IFITM1 GSTK1 CYB561 SVIL RIC8B OPTN SAMHD1 PXN DNMT1 PRKACB UBASH3A PRKCQ ARRB1 SLC39A8 TBC1D4 SH2D2A TNFSF8 CPD GZMA TNFSF10 VIM FYN CCR2 PRMT2 AP3M2 SIRPG SOCS2 CCR5 TMEM43 IPCEF1 TNFAIP3 ZMYM6 STOM GPD1L TNFRSF25 CD2 GZMK WDR1 RGS10 GIMAP5 LEF1 RPS6KA3 TTLL1 CD6 RASGRP1 G…	ATP6V0E2 DPP4 STAT5B CHST7 DOCK9 TGFBR3 FYB MGAT4A MT1X IL10RA PIM1 LIMA1 GATA3 NCALD ITGA6 ATP1A1 PLK3 TRPV2 DPYD ATP2B4 TBC1D2B ACVR1 IFITM1 GSTK1 CYB561 SVIL OPTN SAMHD1 PRKACB UBASH3A CCND3 PRKCQ TNFSF8 CPD TIMP1 TNFSF10 KIAA0391 VIM FYN CCR2 RARRES3 CCND2 SIRPG LPAR6 TMEM43 IPCEF1 TNFAIP3 ZMYM6 STOM GPD1L FLT3LG CD2 GIMAP5 LEF1 TTLL1 CD6 SLC9A3R1 GIMAP4 STXBP1 NELL2 FHL1 RUNX1 CORO2A ANXA1 S…	WWP1 MICAL2 MT1F MGAT4A MT1X AQP3 RORA UPP1 PIM1 LIMA1 GATA3 ITGA6 HDAC4 PIK3R1 TOB1 PRKCA CERK CISH TNIK CYB561 SVIL OPTN PXN PRKCQ ARRB1 ARL4C SH2D2A LGALS8 CPD PDE4D VIM BCL11B RARRES3 SIRPG SOCS2 GPD1L TNFRSF25 HPGD LDHB RPS6KA3 PLCL1 CD6 PLIN2 RASGRP1 SLC9A3R1 STXBP1 MYBL1 TMEM123 PIK3IP1 FAM102A RUNX1 CORO2A ANXA1 SFI1 LRIG1 APBA2 RCAN3
GSE10856_CTRL_VS_TNFRSF6B_IN_MACROPHAGE_UP	0.0270464	6.33355415891278e-05	0.116334	2.09627774022441e-05	0.0362711	0.759244	FCGR2A RNASE6 NBPF10 FXYD6 RCVRN KAT7 XPO6 NR2C2 INPP5B OLFML2B KIF18A HPSE NLN ARHGAP9 IRF8 MAML3 COL12A1 FARP1 CTSC CAPG CALM3 HCK NCAPD3 EIF4A2 ADORA3 MPPE1 BRI3 DAPK1 PLAU DEF6 ZC3H11A PIK3IP1 P2RX7 ZMYM2 TMEM65 PMF1 LRRK2 ARHGAP26 ZFAND5 TPP1 PID1 HNRNPUL1 TESC RNF130 FAM65A CNPY3 PPOX NRM CTSA RHOBTB1 DAZAP2 PSAP MCAM THOC6 MAP3K1 AP1B1 TNFAIP2 CD37 HOMER3 ZZZ3 GIMAP5 NUP50 SEMA4D RNF213 SL…	FCGR2A RNASE6 NBPF10 FXYD6 RCVRN XPO6 NR2C2 SMAP2 INPP5B FAM49A OLFML2B KIF18A HPSE NLN ARHGAP9 IRF8 COL12A1 FARP1 ADAMTS18 SLC9A3R1 CTSC CAPG HCK NCAPD3 EIF4A2 ABL1 KSR1 ADORA3 BRI3 DAPK1 PLAU CNOT2 DEF6 ZC3H11A P2RX7 SIDT1 PMF1 ZFAND5 TPP1 PID1 HNRNPUL1 ABCC5 TESC RNF130 FAM65A NPDC1 CNPY3 CTSA COL4A3BP RHOBTB1 DAZAP2 PSAP APPL2 MCAM THOC6 MAP3K1 IQSEC2 TNFAIP2 CD37 ZZZ3 GIMAP5 NUP50 RNF213 SLBP	FXYD6 ERBB2IP FAM49A NXF5 KIF18A ARHGAP9 NOD2 MAML3 COL12A1 SLC9A3R1 NCAPD3 ADORA3 APBA1 NLRP12 BRI3 DAPK1 DEF6 PIK3IP1 ECHDC3 SIDT1 TMEM65 LRRK2 C5orf49 TAF5 ABCC5 NPDC1 SPATA6 COL4A3BP APPL2 MCAM TNFAIP2 HOMER3 WDPCP CLCN5 SEPHS2 PQLC1
GSE11057_CD4_CENT_MEM_VS_PBMC_DN	0.134041	0.00037577	0.0610063	3.51689720716415e-05	6.95367307718976e-05	0.000513345	LTA4H CTSZ AOAH PLXNC1 SLC7A7 LILRB3 ASAH1 ARSB JAK2 PLEK FBN2 BMP2K SIDT2 RNASE6 APOBR PLOD1 SLC37A2 DUSP6 PTPRE NAGK CFD PRCP NADK RB1 ANXA4 RNASE2 SLC22A15 SEMA4A WDFY4 TNFSF13 PICALM RNF144B FCGRT ACSL1 CD180 DYSF CLIP2 MYD88 F13A1 EMR2 PRKAR2B UNC93B1 TRPM2 CPA3 APLP2 RHBDF2 VNN2 RAB24 TTYH3 STXBP2 PCTP CMKLR1 FAM49B CPPED1 OAF SPI1 GSTP1 SYNGR1 IGSF6 SCPEP1 SLC15A3 XK MAN2B1 FMNL2 OS9 CECR1	CD9 LTA4H NEXN CTSZ AOAH PTGS1 PLXNC1 PDGFC SLC7A7 LILRB3 ABHD5 ASAH1 ARSB DPYSL2 JAK2 PLEK BMP2K RNASE6 APOBR PLOD1 SLC37A2 ZFHX3 PTPRE NAGK CFD FBP1 NADK ANXA4 RNASE2 SLC22A15 CEBPB SEMA4A RHOQ WDFY4 SPARC TNFSF13 PICALM RNF144B FCGRT ADAMTSL4 SIRPB1 CD180 DYSF CLIP2 MYD88 F13A1 EMR2 PRKAR2B UNC93B1 TRPM2 MEIS1 H2AFY BACH1 CPA3 APLP2 TTYH3 STXBP2 RAB3D CMKLR1 FAM49B OAF SPI1 IGSF6 SLC15A3 MAN2B…	CD9 CCDC88A SNAP23 NEXN SYT17 ZNF385A TBC1D8 EFHD2 NUDT16 MLC1 CARD9 ASAH1 ARSB CPNE5 REPS2 DGAT2 FBN2 SIDT2 PLOD1 DGKG ZFHX3 EPB41L3 RASGRP4 PDLIM1 FBP1 CEBPB SEMA4A SPOCK1 TET3 SPARC TNFSF13 PRKCD SH3BP2 RNF144B TKT GALNT2 OSBPL5 ADAMTSL4 ACSL1 RNF13 DYSF CLIP2 NCEH1 EMR2 DRAM1 OGFRL1 B3GNT5 CPA3 APLP2 RHBDF2 GBGT1 RAB24 RAB3D ITPRIPL2 CXXC5 OAF PAX5 GSTP1 SYNGR1 XK FMNL2 OS9
GSE11057_PBMC_VS_MEM_CD4_TCELL_UP	0.284571	0.00131106	0.333596	1.03771485149424e-05	0.227638	0.17735	BMP2K SLC7A7 EMR2 SLC22A15 FMNL2 SLC37A2 LILRB3 LILRB1 CRISPLD2 AOAH LILRA1 PLA2G7 RNASE2 ZEB2 CD86 ATP8B4 IL18 F13A1 LILRB2 IGSF6 PRKAR2B TTYH3 TCF4 SLC15A3 CD180 LRRK2 WDFY4 ADAM9 CD300LF DUSP6 FCGRT SPRED1 TET2 RHOBTB1 SPI1 P2RY13 MARCKS CPPED1 LYST TNFAIP2 SCARB1 PADI4 SYNGR1 CMKLR1 CCR1 KIAA1598 MEF2C FCGR2A RNASE6 RAB31 QPCT TFEC DYSF SWAP70 STAB1 ACRBP RASSF4 RNF144B C5AR1 MARCH1 ASAH1 FBN…	BMP2K SLC7A7 EMR2 SLC22A15 SPARC FMNL2 SLC37A2 PTGS1 LILRB3 LILRB1 CRISPLD2 AOAH PDGFC LILRA1 ZFHX3 PLA2G7 RNASE2 ZEB2 CD86 ATP8B4 IL18 F13A1 LILRB2 IGSF6 PRKAR2B TTYH3 TCF4 SLC15A3 CD180 WDFY4 ADAM9 CD300LF FCGRT SPRED1 TET2 RHOBTB1 SPI1 P2RY13 MARCKS TNFAIP2 PTX3 CXCL5 CMKLR1 CCR1 KIAA1598 MEF2C FCGR2A RNASE6 SIRPB1 SMPDL3A IGFBP7 FAM49A LTBR RAB31 TFEC DYSF SWAP70 STAB1 ACRBP RASSF4 RNF144B IL…	TBC1D8 EMR2 B3GNT5 ZNF385A ITGA2B SPARC FMNL2 C19orf59 EPB41L3 CARD9 LILRB1 VSTM1 CCDC88A ZFHX3 TUBB1 MYOF PAX5 CYP27A1 NUDT16 CLEC4E LRRK2 CD300LF CYBRD1 ITPRIPL2 PRKCD TNFAIP2 SCARB1 PTX3 SYNGR1 CXCL5 KIAA1598 SMPDL3A FGD4 DGAT2 FAM49A LTBR QPCT DYSF CACNA2D3 STEAP4 RASSF4 RNF144B IL13RA1 NEXN ASAH1 RBP7 FBN2 TCL1A PLA2G4A
GSE11864_CSF1_VS_CSF1_IFNG_IN_MAC_UP	0.590211	0.00477064	0.182525	7.12533093260673e-06	0.0750308	0.133787	GEM POMT1 RPS6KA2 TREM2 MBP IFT122 TNS1 ZMYM2 HFE KIF3C SLC6A6 CBY1 LYPD1 CHD4 ITGB8 SPIRE1 AHNAK CERS2 LMO2 COL10A1 FARP1 ZMYND8 RPRD2 IFT52 UBL3 ERGIC3 ABCC4 VPS8 CXCL3 VAPA HGF ITGAE BRI3BP CPNE2 ANKZF1 WDR35 SWAP70 ITFG3 C1orf43 MARCKS C3AR1 MED12 ARHGAP9 GALNT11 TNRC6B STAB1 BNC2 SPTBN1 RIN2 GPR34 COBLL1 TMEM218 AP1B1 RAE1 NUP214 PEAK1 TFRC SLCO2B1 SRRM2 GGA2	GEM CD109 POMT1 TREM2 TMEM59 MBP IFT122 TNS1 HFE KIF3C SLC6A6 CBY1 CHD4 ITGB8 NME4 AHNAK ATP6V1D FIG4 CERS2 LMO2 COL10A1 FARP1 SDF2 PTGFRN RPRD2 IFT52 UBL3 GPR82 ERGIC3 TSPAN13 HDAC5 NUDT16L1 VPS8 CXCL3 ITGAE MTA3 BRI3BP NRXN2 CPNE2 TSHZ1 ANKZF1 SWAP70 ITFG3 RAB3D C1orf43 MARCKS SPATA7 C3AR1 ARHGAP9 GALNT11 TNRC6B STAB1 BNC2 SPTBN1 ARMCX1 RIN2 GPR34 COBLL1 TMEM218 RAE1 NUP214 NME3 PEAK1 TFRC SLCO…	GEM POMT1 SLC7A8 EPHB2 SLC43A1 TMEM59 MBP IFT122 HP1BP3 KIF3C TMCC3 WWP1 RARRES1 LRRC6 LYPD1 ITGB8 NME4 AHNAK NQO2 TESK2 CERS2 COL10A1 IGBP1 ZMYND8 UBL3 DEPTOR TSPAN13 HDAC5 CXCL3 HGF HNRNPH1 REPS2 MTA3 NRXN2 CPNE2 VWA5A RAB3D ZNF248 ARHGAP9 RBP1 BNC2 SLC19A2 RIN2 ADHFE1 NME3 CELF6 MATK TBC1D8
GSE11924_TFH_VS_TH1_CD4_TCELL_UP	0.273701	2.95739394484337e-05	0.710048	0.0449337	0.0688029	0.783879	C19orf43 NPNT RDH5 SMTN UAP1L1 CORO1A SECISBP2L PEAR1 IQGAP1 MCM3AP SFI1 ALS2CR8 ARID4A SUN2 TPR HNRNPUL1 SLK CHD1 CAST GADD45A GPR84 TBC1D22A USP3 NBR1 GBP4 OSBPL3 KIAA1432 MYH9 RAVER1 CCS GPR108 TOR3A HIPK2 ARAP1 APOE CYHR1 CSPP1 APLP2 CBX4 PTPRO NDUFAF3 CD6 UNC45A MLL2 AGRN MX2 RILPL2 KIF13B OAS1 SF1 TCIRG1 CTSG VRK3 CABLES2 TTLL3 ST8SIA1 GPR137 DNTTIP1 TBC1D1 CREBBP BRAF PEX26 USP21 FAM110A S…	NPNT RDH5 SMTN UAP1L1 CORO1A PEAR1 IQGAP1 MCM3AP SFI1 ALS2CR8 MAP2K7 SUN2 HNRNPUL1 SLK CAST GPR84 SUOX USP3 MYH9 TOR3A ERBB3 HIPK2 ARAP1 APOE SETDB2 CSPP1 APLP2 CBX4 PTPRO CEP97 RANBP10 TMEM50A TADA3 PQBP1 CD6 AGRN MX2 RAPGEF6 KIF13B OAS1 SF1 CTSG VRK3 GPR137 ACPP DPY19L3 BRAF PEX26 USP21 FAM110A ASAH2 ARPC3 AGTPBP1 ZNF551	NPNT CPE CCDC82 SLU7 SPRED2 MAN1C1 SFI1 ZFYVE1 GPR84 SUOX OSBPL3 UGCG ERBB3 CSPP1 APLP2 GNAI3 CBX4 PQBP1 DCLK2 NFIA CD6 UNC45A MX2 RAPGEF6 KIF13B ATP2B1 ZNF384 CABLES2 ST8SIA1 GALNT2 GPR137 ACPP DPY19L3 TBC1D1 MBD1 GNG4 FAM110A ASAH2 MAPK8
GSE12845_IGD_NEG_BLOOD_VS_PRE_GC_TONSIL_BCELL_UP	0.425538	0.000108455	0.19523	8.28775585691713e-06	0.00969641	0.212491	OAS2 INTS5 ZDHHC4 ISOC1 CD27 GABARAP IMPAD1 RHOB THAP11 CBY1 RPS6KB2 PCK2 PTPRA AUP1 HMGN4 DNAL4 C19orf60 CD86 ATP6AP2 DECR1 USP18 ING4 TBX2 THBS3 ATP6V0E2 GPX7 COG2 MTL5 TMED3 EBP ATP8B2 PPOX HIST1H2AC ZMPSTE24 PIGP FAIM ACSF2 APOBEC3B RCE1 PIEZO1 GUSB COQ4 PTPN22 IFT52 UFC1 FAM89B DPAGT1 PREB ITPK1 OSBPL10 PPIE MCRS1 CTSA ASCC3 ITFG1 SLC2A11 COQ2 SECISBP2L DAPK2 HIST1H2BK ACOT8 NAGPA SERP1 NDUF…	OAS2 INTS5 ZDHHC4 CD27 GABARAP RHOB CBY1 RPS6KB2 PCK2 PTPRA DNAL4 CD86 AKT3 ATP6AP2 DECR1 USP18 ING4 TBX2 THBS3 ATP6V0E2 COG2 MTL5 TMED3 EBP ATP8B2 HIST1H2AC DAK ZMPSTE24 TMEM184B FAIM RCE1 PPP1R2 PIEZO1 GUSB COQ4 WDR45 PTPN22 YIPF1 IFT52 METTL22 FOXC1 UFC1 FAM89B PREB EFHC1 OSBPL10 FBXO2 PPIE ITGB1 MCRS1 CTSA SEC63 ASCC3 RARRES3 ITFG1 SLC2A11 COQ2 DAPK2 IQGAP2 ACOT8 RBKS URM1 SERP1 NDUFA3 CNKSR1…	ITGA3 ZDHHC4 ISOC1 BTD RHOB PLA2G4C PCK2 SEC31A PTPRA HMGN4 STUB1 PRDM16 AKT3 BAIAP3 ECHDC2 NAT1 TBX2 GPX7 MTL5 DAK C11orf63 TMEM184B ACSF2 GLS RCE1 PPP1R2 PIEZO1 GUSB COQ4 YIPF1 FOXC1 GORASP1 FAM89B LRRC48 EFHC1 CDK14 NDFIP1 RARRES3 ZBTB32 DAPK2 IQGAP2 RBKS KANK2 S100A6 CERS2 HSPB1 ATP6V0E1 CD99
GSE13306_TREG_VS_TCONV_SPLEEN_DN	0.126192	0.000484082	0.165611	0.0101973	0.0232655	0.0721143	SGK223 FMR1 MBNL2 TBX5 MED12L SEPT6 CYB561 CYSLTR1 PCDH1 CDH1 CD93 QSOX1 ARHGAP39 SLC39A8 COX6B1 SORL1 MCOLN2 MAP4K1 MND1 SYNE1 SH3KBP1 MARCKS EIF2AK3 PADI2 GGT1 SLC9A9 TGFBR3 MICAL1 ITM2B EDEM3 TJP1 COMMD8 FGL2 PRR5 CENPQ FBXL3 SFT2D2 FCGR2A ZFP36L2 ZNF318 WIPF1 NNAT SLC20A1 CDV3 TLE4 RPA1 CXCR5 GOLM1 CCR8 DSCC1 BUB1B PDE7A ALDH3A2 NFE2L1 SLFN12L SEMA6D PCBP2 KIDINS220 PSAT1 EPSTI1 SYTL2 DSE HAU…	TEX9 FMR1 LNPEP SEPT6 CYB561 CYB5R4 CYSLTR1 FYCO1 CD93 ANKH ARHGAP39 COX6B1 SORL1 MCOLN2 MAP4K1 ACPP CARD6 MND1 XRCC4 SYNE1 SH3KBP1 CRTAC1 MARCKS EIF2AK3 POT1 PLTP GGT1 SLC9A9 SLCO3A1 TGFBR3 MICAL1 ITM2B EDEM3 GNG2 EMB TJP1 COMMD8 FGL2 PRR5 FCGR2A ZFP36L2 ZNF318 WIPF1 SLC20A1 IQCG CDV3 TLE4 EVL GOLM1 DSCC1 BUB1B NFE2L1 SLFN12L PCBP2 CTDSP2 EPSTI1 DSE NGLY1 AHRR AHR	TEX9 TBX5 SEPT6 CYB561 FYCO1 PCDH1 SGMS1 CDH1 ANKH QSOX1 PIM2 SORL1 ACPP MND1 DNAJC15 SH3KBP1 RYR1 CRTAC1 PADI2 CDK6 GGT1 BAIAP3 GRIK3 TFAP4 MICAL1 TMEM232 TJP1 PRR5 FBXL3 SFT2D2 RAPGEF4 ZNF318 WIPF1 ST3GAL6 TMEM71 IQCG TLE4 CIB2 EVL DSCC1 BUB1B PDE7A NFE2L1 CYP2S1 PSAT1 MAN1C1 SYTL2 ARRB2 CD2BP2 ABCB9 HAUS8 AHRR STAM2 SGSH
GSE13306_TREG_VS_TCONV_SPLEEN_UP	0.00861523	0.0135646	0.105972	0.000274081	0.0865736	0.0104995	FAM53B NBEA YPEL2 PROCR SOCS2 LPL STARD9 ARHGAP35 ASXL1 OAT SPRYD3 CCS MYOC TBC1D7 HIPK2 LDOC1L ZCCHC24 PHC3 MYOM1 SPINT2 PTPRJ ZDHHC23 NEFM SKOR1 SDC4 CSRNP1 ITM2C THBS4 FKBP1A MMP9 MSX1 LAMC1 UROS COL1A1 CNOT6L MPP1 C1R LCLAT1 FBXO41 ALDH1A2 VAMP3 TCEAL8 RELN IL6ST MAST4 BCL2 DOCK1 SEC24A PTPLAD2 SNX3 C7orf50 KIAA1217 ACO2 PER3 ZC3H12D KIF5B SESN1 HBEGF SERPINB9 TSC22D1 ACOX2 PAPSS2 LARP4	NBEA DNAH7 PROCR LPL STARD9 TCEA3 ARHGAP35 ASXL1 OAT SPRYD3 NUCB2 TBC1D7 HIPK2 LDOC1L PHC3 MYOM1 CNDP2 SPINT2 PTPRJ ZDHHC23 PIM1 BACH2 KIF3B NEFM SLC25A3 SDC4 CSRNP1 RSF1 THBS4 FKBP1A MMP9 MSX1 LAMC1 UROS SGK1 COL1A1 FAH MPP1 C1R CA5B ALDH1A2 VAMP3 TCEAL8 RELN CCND2 BCL2 DOCK1 SEC24A LIF PTPLAD2 TCTN3 TP53I11 ADAMTSL4 C7orf50 KIAA1217 ACO2 SNX30 ZC3H12D KIF5B NTN1 KIAA1244 HBEGF RNF121 SERPINB9 T…	NBEA DNAH7 YPEL2 IL2RA SOCS2 ESYT3 CDHR3 PCBP3 ASXL1 WWP1 NUCB2 NFIX KIAA0141 DSCAML1 ZCCHC24 CNDP2 DOCK7 TBC1D21 PIM1 KIF3B SKOR1 SLC25A3 SDC4 SMPD3 ITM2C THBS4 MMP9 FGGY FGF12 ARL13A SLC14A1 CHRNA6 FAH C1R CA5B LCLAT1 C5orf49 ADAMTSL2 IL6ST DUSP4 MAST4 DOCK1 ASTN2 BCL2L1 TP53I11 ADAMTSL4 PLEKHD1 KIAA1217 ANKDD1B PER3 SESN1 NTN1 KIAA1244 SERPINB9 TSC22D1 ACOX2 ECM1 ZIC4 ZNF385B ODC1
GSE13411_IGM_VS_SWITCHED_MEMORY_BCELL_UP	0.334363	0.822051	0.461725	0.751721	0.118868	1.59283011014632e-05	UCHL1 FOLH1 BMP2 PLCH1 AEBP1 RBPMS NUAK1 PPM1G CLSTN2 GLYAT IFI35 SLC9A5 COL15A1 DPT DIAPH1 HFE GOT2 CCND1 SNF8 STC1 AMDHD2 KDELR3 NIPAL2 MAB21L1 SEMA6D LAMB2 E2F2 TMED3 CDC25C OPCML CD84 SLC9A8 FER1L4 MRPS7 AGMAT GPR125 WDFY3 RAI2 EPB41L5 EDA UNKL	NFAT5 FAH FOLH1 BMP2 PLCH1 AEBP1 RBPMS NUAK1 PPM1G IFI35 SLC9A5 COL15A1 DPT DIAPH1 XRCC4 HFE GOT2 CCND1 SNF8 AMDHD2 NIPAL2 MAB21L1 SIDT1 GM2A MYH7B TMED3 CDC25C OPCML DDRGK1 KANK1 KLK7 CD84 GDF5 GPR64 FER1L4 MRPS7 COL18A1 WDFY3 EPB41L5 UNKL	UCHL1 CEACAM1 KCNJ5 CHIA FAH HRASLS FOLH1 SCRG1 IVD BMP2 SELRC1 PLCH1 KCNG1 CPA2 LRRC32 AEBP1 RGS11 RBPMS KRT3 CHI3L1 CEACAM6 PPFIBP2 CLSTN2 GPR161 SLC9A5 MYL4 DIAPH1 SLC17A1 SCGN KLHL1 AMDHD2 TMBIM6 ARNTL2 PRRC1 DPP6 KRT9 SIDT1 E2F2 CDH22 MYH7B KCNK2 SLC27A5 DDRGK1 SEMA3F SLCO1B3 KANK1 KLK7 SLC22A4 ACSBG2 GDF5 GPR64 OR7A5 MRPS7 CYP4B1 ANKRD7 AGMAT SARS2 ATP7B GPR125 MPP3 DSG2 TLN2 RAI2 MYOF KLHL…
GSE13411_NAIVE_VS_IGM_MEMORY_BCELL_DN	0.306771	1.47334243094032e-05	0.358489	0.000116832	0.0136861	0.309963	VDAC1 CTSC IFI35 CEP250 CRELD2 CDT1 HOXD10 APEH ISG15 NUP93 NAGPA TALDO1 EIF4B NADK EMR2 ZNF91 ZMIZ1 CCR2 DOK3 PTPN18 MARCKS PGD SSX2IP BANF1 PPM1G KLF6 PPIH FGL2 ELMO2 TARS2 CERS2 ABCC1 TFDP1 DEPDC5 PPP1R14B RBCK1 DCPS PGK1 BMP2 DCAF11 CCL5 CAPNS1 BAK1 LMO4 TPI1 IDH2 LPXN SCRN1 TERF2 CD27 HOOK1 MZB1 SLC35E2 KLF12 SRD5A1 AEBP1 RNPEP HK1 RBMS1 YIF1A NR5A2 JAM3 PCBD1 LAMB1 ATP6V0D1 STK10 SLC9A5 FYN…	VDAC1 CTSC IFI35 RBM47 LDHA CRELD2 APEH ISG15 NUP93 NADK EMR2 FAH ZMIZ1 CCR2 DOK3 PTPN18 MARCKS PGD SSX2IP BANF1 SPAG1 PPM1G KLF6 PPIH FGL2 ELMO2 TARS2 CERS2 TFDP1 PPP1R14B RBCK1 BMP2 KANK1 DCAF11 VOPP1 CAPNS1 TPI1 IDH2 MYC LPXN SCRN1 TERF2 CD27 HOOK1 MZB1 SLC35E2 SRD5A1 AEBP1 RNPEP HK1 PIN1 RBMS1 YIF1A ATXN1 NR5A2 JAM3 PCBD1 LAMB1 ATP6V0D1 STK10 SLC9A5 FYN PDE3A QARS SYK BTN3A2 MCM3	RBM47 CDK2AP1 MZF1 CDT1 APEH PAX5 NUP93 SPRED2 EMR2 FAH ZNF91 DAAM1 NEBL SPAG1 PPIH BBOX1 PABPC1 CERS2 TFDP1 DEPDC5 DCPS TGIF2 BMP2 DRAM1 KANK1 GAPDH BAK1 LMO4 TPI1 ETFDH MYC PPFIBP2 LDHB SLC35E2 AEBP1 ABHD6 HOXB5 CYP39A1 FUT8 ALDOA GALNT10 SPEG JAM3 PLA2G16 SLC9A5 ZFYVE21 MCM3
GSE13484_UNSTIM_VS_12H_YF17D_VACCINE_STIM_PBMC_UP	0.0478197	1.01487991432429e-06	0.235228	2.3072099245844e-06	0.46252	0.389342	GLTSCR2 ITPK1 CORO1A AKAP9 PROSER1 AKAP1 SPTBN2 LARP1 FASTK TNFSF13 TAL1 SLA CD36 MEF2C SCPEP1 DDX42 OSGEP SORL1 NR4A2 PDS5A CECR1 MAN1A1 TPP1 ORC4 CTNNBIP1 IGF2BP3 CAT TPM1 CRTAP HSPA14 ANKRD26 AATF TMEM134 TPD52 IARS2 DNAJC9 GARNL3 PSTPIP1 DGKA FHOD1 LYZ ABLIM3 ZC3H4 TRIB2 HIST1H2AB RHOBTB1 ATPIF1 CD27 NINJ2 RERE DENND1C FBL HSD17B4 PRKX SRSF6 BACE2 PHTF2 TMEM48 DERA OAT MTMR4 PIGB ATP1A1 AUH N…	GLTSCR2 CORO1A AKAP9 PROSER1 AKAP1 SPTBN2 XPNPEP1 LARP1 FASTK TNFSF13 FBP1 TAL1 SLC2A4RG CD36 MEF2C AQR DDX42 OSGEP SORL1 YTHDC2 PDS5A CECR1 MAN1A1 TPP1 ORC4 TPM1 CRTAP HSPA14 ANKRD26 AATF TMEM134 TPD52 INPP4B IARS2 DNAJC9 GARNL3 DGKA LYZ ZC3H4 TRIB2 SEC24C RHOBTB1 PTGS1 ATPIF1 CD27 NINJ2 RERE DENND1C FBL HSD17B4 SRSF6 PHTF2 TMEM48 DERA OAT MTMR4 MATR3 PIGB ATP1A1 HOXA9 NUCKS1 SRRM1 POLQ CTDSPL U…	MAP7D3 AKAP9 DPP6 FXR1 TBKBP1 TNFSF13 FBP1 CBFA2T3 TKT SORL1 NR4A2 YTHDC2 AK2 ARL4C IGF2BP3 TPM1 AATF TMEM134 TPD52 INPP4B PLEKHA6 HERC3 DNAJC9 GARNL3 RCN1 FHOD1 DNAJC16 ABLIM3 HIST1H2AB TSPAN8 RERE FBL HSD17B4 MORN1 PRKX BACE2 MATR3 AUH CDK2AP1 POLQ OBFC1 GABRA2 LIME1 KRT9 SDPR MTRF1
GSE13493_CD4INTCD8POS_VS_CD8POS_THYMOCYTE_UP	0.640146	0.0198204	0.133835	0.0008153	0.53348	0.595041	AGAP1 TMEM128 F13A1 C9orf41 RABGAP1L TOR1AIP2 CSTB DNAJA1 KDM5B AFF4 ST8SIA4 SIRT5 FGFR3 FREM1 CD4 SCARB2 CMAS DOCK6 BMPR2 EPS15 RFX5 APOA1BP FBLN2 MSRB2 ZBTB33 SETD4 BTF3L4 PRNP NTRK1 SLC16A10 SLC25A6 AFTPH RPS6KB2 DDX42 MEF2A PTHLH PRKCB ATP11C MIR22HG LAGE3 LRRC28 PSPH TRIM24 CDC40 SALL2 NPC1L1 RCSD1 ITM2B PYCARD WDSUB1 METTL6 TMEM104 POLE3 MRPS16 CD27 DCAF5 TMEM59L FMR1 COPS5 NDUFS2	AGAP1 TMEM128 F13A1 C9orf41 RABGAP1L TOR1AIP2 PTEN KDM5B AFF4 ST8SIA4 RALGPS2 HARS2 SIRT5 CEP97 FGFR3 FREM1 CD4 SCARB2 NTN1 WDR45 DOCK6 BMPR2 EPS15 RFX5 APOA1BP FBLN2 SDF2 MSRB2 ZBTB33 SETD4 ATP7A PRNP AFTPH RPS6KB2 KCTD3 DDX42 MEF2A PTHLH KIAA1324 ATP11C MIR22HG LAGE3 AP1M2 MYB TRIM24 CDC40 SALL2 DLK1 ITM2B PYCARD WDSUB1 METTL6 TMEM104 MAP3K5 SRP9 POLE3 MRPS16 CD27 DCAF5 RAP2C TMEM59L FMR1 COPS5…	AGAP1 LDHB MAML1 UBE2B ABCG2 TBC1D21 CSTB CPA4 PTEN AFF4 GREB1L RALGPS2 HARS2 SIRT5 PCBP3 NTN1 C9orf40 FBLN2 EDARADD TACC2 CDC42EP1 PRNP SLC16A10 SLC25A6 KCTD3 OLFM2 KIAA1324 ZC4H2 TRAF2 PLEKHF2 ATP11C AP1M2 MYB ABI2 TP53INP2 NPC1L1 NMB RCAN3 DYNLRB1 CYBRD1 DCAF5 RAP2C SSBP2
GSE13493_DP_VS_CD4INTCD8POS_THYMOCYTE_UP	0.219712	0.00043561	0.00950829	0.000494185	0.0532843	0.0382621	CXorf56 AP3M2 SETD4 LRRC28 SASH1 MAST3 FGF2 KIF5B PPP1R21 VPS13D TBCEL PPP2CA GLG1 CELSR2 CD97 YPEL2 ALDH7A1 DLG3 NAV2 CASK IRF5 SLC25A12 CHST10 TTLL3 TNFRSF12A CNOT6 HARBI1 APOC1 STK24 SFI1 CD4 LAMC1 HELZ TTLL1 ATP11A KLHDC8B ETS2 STAT2 ZNF287 USP32 ATP6AP2 DAPK1 PSAP CRYBA2 PABPN1 NBR1 PAFAH1B1 PPP6R3 MED13 FAM193B AKAP8L MMP19 DCK TRIM56 ARSA ACIN1 RNF123 FAM160B1 ACADS MIA3 ITGA5 CCNG2 EXOC2 …	KLK6 CXorf56 MARCH6 SETD4 ATP7A SASH1 MAST3 FGF2 RAP2C KIF5B ZBTB20 PPP1R21 COL27A1 TBCEL DLG3 POLG NAV2 CASK IRF5 SLC25A12 SLC25A37 CNOT6 HARBI1 NMNAT1 APOC1 RGMA SFI1 CD4 LAMC1 HELZ PTPN14 TTLL1 KLHDC8B UBP1 ETS2 STAT2 USP32 ATP6AP2 DAPK1 PSAP CRYBA2 GLCCI1 PABPN1 PAFAH1B1 PPP6R3 MED13 FAM193B AKAP8L CROT DENND4C DCK TRIM56 ITPKB ACIN1 RNF123 FAM160B1 ACADS MIA3 BBS4 ITGA5 CCNG2 EXOC2 PSEN1 EPS…	KLK6 MARCH6 ANKHD1 SASH1 CERK RAP2C ZBTB20 PLEKHG2 COL27A1 VPS13D PPP2CA ABCC3 CELSR2 CD97 YPEL2 DLG3 EFHD2 NAV2 IRF5 STEAP2 ADAMTS7 SLC25A37 LDHB TSC22D4 SLC24A2 STK24 RGMA SFI1 ZFYVE1 PTPN14 ATP11A TSGA10 FBXW5 DAPK1 GLCCI1 PABPN1 PAFAH1B1 GIGYF1 RASA1 CROT SSH3 FBXW7 KCTD2 TMCC3 ACIN1 AQP11 RNF123 ACADS BBS4 CCNG2 SIRT7 CLEC4E TOX4 CTSL2
GSE13738_RESTING_VS_BYSTANDER_ACTIVATED_CD4_TCELL_UP	0.739465	0.00361299	0.674967	0.000960254	0.00393564	0.0350848	TARBP1 NR2C2 CCNI VNN2 MARCKSL1 TNRC6B THRB PIK3IP1 RPRD2 GIMAP4 TRIM44 LCOR FBXL3 TNN APBA2 NELL2 NKAPL PTK2 CHD3 HERC1 MLXIPL CHML LRMP ATM ADAMTS6 BCL9 ROBO3 SSX2IP NDRG2 ATXN7 FILIP1 PLAC9 KAT6A KRAS SELL ZCCHC6 TANC2 PTPRK PRKACB ABLIM1 PAN2 DCAF8 EDEM3 TSC22D1 PROL1 UNKL LRRC8D ZC3HAV1 PRUNE PTPRF IL6ST CYHR1 CLIP4 RBM27 HELZ TRO	TARBP1 NR2C2 TSHZ1 CCNI TMEM66 MARCKSL1 TNRC6B ZBTB20 BICC1 THRB RPRD2 MGAT4A PARP8 GIMAP4 TRIM44 TNN NELL2 NKAPL RAB27B CHD3 MLXIPL CHMP3 CHML ATM ADAMTS6 TMEM106B VWA1 ROBO3 SSX2IP NDRG2 SPN FILIP1 KAT6A SELL PREPL TANC2 ARHGAP32 PRKACB FAM13B ABLIM1 CPT1C PAN2 DCAF8 SLC40A1 EDEM3 TSC22D1 MAML2 PROL1 UNKL ZC3HAV1 PLA2G4F PTPRF CLIP4 RBM27 HELZ TRO	TARBP1 ERBB2IP ZBTB20 THRB PIK3IP1 PLCL2 MGAT4A PARP8 PSIP1 LCOR FGF9 PRKAA2 FBXL3 APBA2 LMF1 RAB27B FAM161B MLXIPL CHMP3 ANKFN1 SNRPN ROBO3 NDRG2 ENGASE FILIP1 PLAC9 KRAS PREPL PLSCR2 TANC2 ARHGAP32 PRRC2B FAM13B SLC40A1 TCF7 TSC22D1 MAML2 UNKL LRRC8D SAMD4B PLA2G4F PTPRF IL6ST CLIP4 RCAN3 TMOD2 C9orf72 TRO
GSE13738_TCR_VS_BYSTANDER_ACTIVATED_CD4_TCELL_UP	0.0512278	6.06990253147025e-07	0.245781	0.000309222	0.00708031	0.280412	BTBD11 CDK5 PAQR6 ITGAE STAG3 RGS3 NTRK1 COL6A3 BRE GEM ARHGEF6 NFATC3 EGR1 SPRY1 ADAT2 DENR NT5C2 TARBP1 CLTC LRRCC1 CPPED1 PTPN3 PTDSS1 UBE2G1 CREB3L4 PALLD SQLE NR5A2 NBAS SEC31B PDE7B YWHAQ ARHGEF7 METTL13 SPTBN1 RPAP2 SLC7A5 LAT2 CD27 EFTUD1 DUS2L RAB27A SLC39A14 VPS8 B3GNTL1 SELL DNAH14 RPRD2 DECR1 HSD17B6 DDX26B MAPRE2 TRIM25 DHTKD1 SIRPG CD2 LASP1 IMPAD1 IFT27 GRAMD4 DYNLL1 ETS2 LANCL2 MS…	CDK5 ITGAE SUOX RGS3 COL6A3 C2orf76 BRE GEM ARHGEF6 FASN NFATC3 ARHGEF2 EGR1 MYB SPRY1 NT5C2 TARBP1 CLTC LRRCC1 PTPN3 TMEM135 UBE2G1 CREB3L4 ACSL3 BSPRY PALLD SQLE NR5A2 NBAS SEC31B PDE7B ARHGEF7 SPTBN1 LAT2 CD27 GZMH RAB27A SLC39A14 VPS8 C14orf182 SELL DNAH14 RPRD2 MOB1B DECR1 HSD17B6 DDX26B TRIM25 DHTKD1 SIRPG CD2 LASP1 PTPN14 IFT27 DYNLL1 ETS2 MST4 PMS1 MPP1 SLC9B2 CTTN ATP8B3 AIF1 APOLD1 PTGF…	YES1 BTBD11 SUOX RGS3 COL6A3 GEM ARHGEF6 FASN ARHGEF2 MYB SPRY1 ADAT2 FGGY TARBP1 B3GNT5 ETV6 TMEM135 ZFYVE1 CREB3L4 ACSL3 SEC31B MGST2 STAMBP SLC7A5 GZMH SSBP2 CHRNA6 SLC39A14 VWA5A C14orf182 GNA12 CENPV DDX26B DHTKD1 SIRPG BTBD3 PTPN14 PI4K2A MST4 CD38 GK KCNK5 ACADM SLC9B2 ATP8B3 DHCR24 APOLD1 RCL1
GSE14308_TH1_VS_TH17_DN	0.133548	7.82435265548159e-07	0.043316	0.00334156	0.118021	0.999913	TFCP2 IDH2 NUMA1 NCOA1 FBXO11 PRLR RER1 ZFP36L2 NUAK1 ATP6V0D1 EPC1 C19orf12 DHRS4 PHF23 KIAA1468 PHKA1 RPS8 PAQR8 RB1 MLL2 INHBA CD44 ZMIZ2 SUN2 RAB3GAP2 MCAM EIF4B ERAL1 SASH3 CD5 ADAM12 CTDNEP1 HSPBAP1 CDC37L1 PLA2G7 HIST1H2BL COL6A3 PKD1 SLC15A2 ZFC3H1 MSR1 DPM2 MLEC ZKSCAN1 INPPL1 CNTRL PCNP USP22 ZNF623 STXBP1 LPL AKAP13 TPD52 ADCY6 INPP5B TPP1 MIA3 UTP14A CCR4 AGL ITFG3 ENG TMEM106C HDAC1 …	TFCP2 IDH2 IK NCOA1 FBXO11 PRLR RER1 ZFP36L2 METTL5 NUAK1 ATP6V0D1 EPC1 C19orf12 DHRS4 KIAA1468 PHKA1 INHBA CD44 SUN2 RAB3GAP2 MCAM ERAL1 GSS CD5 ADAM12 PLA2G7 COL6A3 PKD1 SLC15A2 ZFC3H1 KCND1 MSR1 DPM2 MLEC PCNP USP22 ZNF623 STXBP1 LPL AKAP13 TPD52 INPP5B TPP1 MIA3 UTP14A CCR4 ITFG3 ENG TMEM106C ACVRL1 GMIP SPHK2 STAB1 DALRD3 FAM105A SPOP CACNB3 HABP4 GLOD4 EIF2B4 GPR155	RCL1 PRLR DHRS4 ARFIP1 PAQR8 ZMIZ2 MCAM GSS TSPAN6 COL6A3 DHX30 LENG1 DPM2 USP22 SCD STXBP1 TPD52 RGS11 ADCY6 ZDHHC18 PKP2 DALRD3 HSDL2 S100A3
GSE14308_TH17_VS_NAIVE_CD4_TCELL_DN	0.0307978	0.0022945	0.130553	8.37032513343331e-05	0.367251	0.49495	GPATCH2 TFCP2 MAP3K3 FUS TCOF1 TMEM179B PTPN12 JAK1 CAD SFXN2 FAM86B2 GABRR2 DCLK1 IFIH1 TIMP2 PKD1 NAGPA CHD7 C19orf53 TARS2 GIMAP4 NR4A1 PIP5K1A OLFM1 ATF4 EIF2B5 DDX58 BTK MAPK14 ATG3 TRIAP1 ASB6 FMNL3 CLCN2 ZZEF1 CENPJ GPR146 EPC2 SGK494 ACP5 XPO6 PPIE PPM1B CD5 ZFP36 CUL5 CHD4 LIMK2 AKNA CTSD NOX4 RNPS1 RELN ALG1 LSM14B AFF1 ADCY6 RRP9 MPHOSPH8 TBX5 GIGYF2 POLE2 ADAMTS6	GPATCH2 TFCP2 NMNAT2 FUS TMEM179B TCTN3 SEC14L5 HMGXB4 PTPN12 JAK1 CAD SFXN2 GABRR2 IFIH1 TIMP2 PKD1 C19orf53 TARS2 GIMAP4 NR4A1 CCND2 OLFM1 ATF4 EIF2B5 DDX58 FAF2 LSM7 BTK MAPK14 ATG3 TRIAP1 VPS16 ASB6 RRM2B FMNL3 ZZEF1 EPC2 ITGA10 TAPT1 ACP5 XPO6 PPIE PPM1B CD5 ZFP36 CUL5 CHD4 LIMK2 AKNA CTSD NOX4 RNPS1 C9orf142 RELN FGFRL1 ALG1 CNOT2 LSM14B AFF1 DPM1 KIAA1467 EVL RRP9 GIGYF2 POLE2 ADAMTS6	GPATCH2 SLC22A5 TOX3 NMNAT2 TCOF1 ARL13A CAD GABRR2 DCLK1 NAT14 CHD7 HIVEP3 ABCA7 NR4A1 MFHAS1 OLFM1 DFFB FAF2 CYB5R2 CLCN4 LENG9 VPS16 ASB6 WDR64 ST6GALNAC1 PRKCD TAPT1 PAN3 EPS8L1 ORAI1 ANO1 TBXA2R NOX4 RNPS1 ALG1 LSM14B AFF1 KIAA1467 MYO9A EVL ADCY6 GBP6 TBX5
GSE1432_1H_VS_24H_IFNG_MICROGLIA_DN	0.470821	3.56248488894367e-06	0.221932	0.000441741	0.0165567	0.886675	ERAP2 PHF11 PSMB10 TNFSF10 UBR2 LAP3 C1S SP140 IFITM1 RHBDF2 IFI44 ST3GAL5 SELL DENND1B ARF3 ACTR6 TYMP GBP1 GIMAP4 PAK1 BTN3A3 C1R ANK2 IFI44L C17orf62 CD38 TAPBPL PDIA3 SLAMF8 PRPS2 RHOBTB3 STAT1 BAZ1A ISOC1 CD97 VPS4A CXCL11 STOM WARS CD74 SP110 GBP2 JAK2 CXCL9 IGFBP4 MVP NADK RBCK1 CIITA THAP11 DDX60 RAD50 BIN2 RBM34 GRSF1 ATG3 IFIH1 SLC31A1 ASCC3 PHF15 TNFAIP2 ZFP36L1 GGPS1 BTN3A1 C5orf15 DN…	ERAP2 PHF11 PSMB10 TNFSF10 MAX LAP3 C1S SP140 IFITM1 IFI44 SELL DENND1B C1RL ARF3 GBP1 GIMAP4 RARRES3 BTN3A3 C1R ANK2 IFI44L C17orf62 TAPBPL PDIA3 SLAMF8 PRPS2 STAT1 BAZ1A VPS4A CXCL11 STOM WARS CD74 SP110 JAK2 CXCL9 MVP NADK RBCK1 CIITA DDX60 RAD50 BIN2 RBM34 GRSF1 ATG3 IFIH1 SLC31A1 ANKMY2 ASCC3 PHF15 IL15RA TNFAIP2 ZFP36L1 GGPS1 IL10RA LAT2 SP140L AVL9 AIDA OSBPL11 CAPRIN1 GUF1	LAG3 RHBDF2 CALCOCO2 ARF3 TRPM4 GBP1 RARRES3 RSU1 C1R PSMC2 ANK2 IDO1 CD38 SLAMF8 ISOC1 CD97 NOD2 CASP5 GBP2 AKAP7 IGFBP4 CIITA CD47 RALB MYOF PSME1 RBM34 PLEKHO1 PLA2G4A AMBP IL15RA RCN1 TNFAIP2 GGPS1 IL32 TRAF2
GSE14350_IL2RB_KO_VS_WT_TEFF_DN	0.181432	7.31066645396991e-06	0.0184248	0.0131442	0.000678927	7.12651637975829e-05	SOCS2 SLC3A2 RPL9 ALCAM AGPAT3 TTLL12 APOBEC3B GZMA HNRNPF LYST PLAC8 PICALM TSPAN4 CORO2A UBE2T MAP2K4 GFRA2 ELMO2 SLC2A4 CCR4 FAIM3 SLC16A10 PAQR4 HOXC13 CHID1 PRC1 SNRPF DENND3 EPAS1 CDYL IL12RB1 GZMB ITIH5 ASNS IL2RB TERF1 DSCC1 MCM2 DOCK10 NEDD4 CLTC PSPH HMGA1 SELP SEPT3 MGAT1 TEX2 GPM6B CEP85 VCAN CCNC MLF1IP CENPO HNRNPA2B1 IMPDH1 CMPK2 LAT USP14 TSEN15 ZBTB16 SLC16A1 STRN3 BCL2 ETS1 TET1…	SLC3A2 RPL9 ALCAM AGPAT3 TP53I11 CEBPB HNRNPF PICALM TSPAN4 ACOT4 CORO2A TOMM70A UBE2T MAP2K4 GFRA2 ELMO2 SLC2A4 MLPH CCR4 XBP1 PROS1 PAQR4 HOXC13 PRC1 DENND3 EPAS1 ITIH5 IRX1 TERF1 DSCC1 MCM2 DOCK10 NEDD4 CLTC BSPRY ZNF664 MGAT1 TEX2 CEP85 FZD10 VCAN MLF1IP CENPO CMPK2 LAT USP14 HEMGN TSEN15 ZBTB16 IQGAP2 STRN3 BCL2 ETS1 TET1 TXNDC11 G2E3 PELI2 ATAD5	SOCS2 NKPD1 GBP7 ALCAM TP53I11 CEBPB HNRNPF TREML2 ACOT4 CORO2A ARMC2 MLPH TBKBP1 XBP1 SLC16A10 KCNK5 CHID1 IL2RA PRC1 DENND3 TUBA3C EPAS1 GPT2 PCDH11X C9orf152 GZMB ASNS C1QL1 IRX1 DSCC1 MCM2 NEDD4 ADORA2B HMGA1 TOR2A LPCAT4 SEPT3 PRSS16 GPM6B CEP85 EZR MYADM SH3BP2 CENPO IMPDH1 PELI1 CMPK2 TACC2 ZBTB16 SLC16A1 IQGAP2 STRN3 HPGD HIVEP3 ARHGEF16 ETS1 TET1 GBP2 PMP22 RUNX3 CHD7 ACBD7 TG SHROOM2 F2…
GSE14350_IL2RB_KO_VS_WT_TREG_UP	0.0445825	1.47334243094032e-05	0.171026	0.000391231	0.000379047	0.00377042	DENND1C ACVR1B CD97 SMG8 DIDO1 NCF4 LAT PRKCQ DPP4 ADCY3 NT5C2 BCL9 MMP9 TRUB1 MBP WDFY1 TGM2 DPH5 NLRC5 TNFSF13B MYO6 ITPR3 TSPO SQLE PADI2 IKBKB STAT1 IGFBP4 ECE2 POLR3B GBP2 MORC2 NFU1 PACS2 MLH1 SGK223 TK2 CANT1 RRP15 DSE SLC4A1AP FASTKD1 ENC1 MDN1 MANEAL SLC37A1 ARSB AEBP1 PDK1 TRIO DACH1 GLMN FHAD1 RRP12 HEATR3 GPM6B DDX59 PCBD1 PDCD11 ST5 PNPLA7 SLC39A11 PDLIM4 ZFP90 ERI3 C19orf48 CD86 HES…	DENND1C MGAT4A NCF4 LAT ATPBD4 PRKCQ DPP4 FLT3LG ADCY3 NT5C2 SMPD1 ACPP MMP9 TRUB1 EFR3A MBP WDFY1 TGM2 DPH5 NLRC5 TNFSF13B ALS2CL MYO6 ITPR3 SQLE IKBKB STAT1 POLR3B PACS2 MLH1 TK2 CANT1 RRP15 DSE SLC4A1AP FASTKD1 ENC1 HSD11B1 MANEAL GALNT6 SLC37A1 TMEM175 TAPT1 ARSB AEBP1 MITF PDK1 CRTAC1 TRIO HEATR3 DDX59 GOLIM4 PCBD1 PDCD11 ST5 SLC39A11 PDLIM4 ERI3 C19orf48 CD86 SEMA4A PSMB10 C1QTNF1 MCOLN2 AL…	MGAT4A ACVR1B CD97 USP36 PRKCQ NFIX ADCY3 IMP3 SMPD1 ACPP MMP9 PIM2 MBP SLC12A5 NLRC5 MYO6 FAM102A ARL4C PADI2 DZIP1 BYSL IGFBP4 ECE2 GBP2 DHX33 PDLIM1 TK2 CANT1 GBP7 CACNA1C MDN1 HSD11B1 GALNT6 KAZALD1 SLC37A1 TMEM175 RCAN3 TAPT1 PDE11A ARSB TPRN AEBP1 MDFIC MITF PDK1 CIB3 CRTAC1 DACH1 MYO3B HSPBP1 GPM6B TMEM192 DENND2D ST5 PNPLA7 SLC39A11 ERI3 EFHD2 SEMA4A FZD2
GSE1448_ANTI_VALPHA2_VS_VBETA5_DP_THYMOCYTE_UP	0.42422	0.000378034	0.210776	0.00314811	0.100314	0.339661	PSAP CBR1 COPZ2 CXCL13 CDC42SE2 TRAF5 EDEM1 ADRBK1 SPIN1 GCOM1 BRCA2 SIT1 ASXL1 MYEF2 CREBBP NDRG2 POP4 PHLDB1 TAF1A EIF3J ADCY3 PPP3CA ADARB1 EMP1 LGI4 ORC1 HERC1 KIF23 WLS PREB ITGAV SEC23A PARP6 CMAS MCM3AP MAOA CDKN1C APBB1IP TBCEL FBN1 TNFSF10 ABCA4 KLF3 SMARCD2 XRCC6 NR1D2 EIF5B CD8A TRAF4 SDC4 CLCN3 FAM171A1 C11orf31 NRD1 TXNIP MPP1 MPHOSPH9 MAN1A1 GLO1 TMEM179B CRIPT CNN1 EIF2AK3 HSPB11 E…	MCEE PSAP COPZ2 CDC42SE2 TRAF5 EDEM1 ADRBK1 GCOM1 BRCA2 ASXL1 FNBP1 EMB NDRG2 POP4 SLCO3A1 ADCY3 ADARB1 EMP1 LGI4 ORC1 KIF23 BNC1 NXN PREB CDC16 ITGAV SEC23A PARP6 MCM3AP MAOA CDKN1C BTG3 APBB1IP USP2 TBCEL FBN1 TNFSF10 ABCA4 NFATC2IP KLF3 SMARCD2 ENTPD5 EIF5B GRAMD3 SRRM1 SDC4 C11orf83 C11orf31 NRD1 TXNIP MPP1 MPHOSPH9 MAN1A1 GLO1 TMEM179B CRIPT CNN1 EIF2AK3 MR1 HSPB11 EEF2K ASPM TMEM229B OAT	MCEE CBR1 TOLLIP PIK3CD BID WDR55 GCOM1 ASXL1 CXXC5 NDRG2 PHLDB1 ADCY3 ADARB1 ORC1 SLC39A6 KIF23 WLS PLS3 RABEP1 NUS1 BNC1 SMOC1 RRAGD NXN CDADC1 MDM4 SSBP2 MAOA BTG3 USP2 ABCA4 SOS1 ATL2 ENTPD5 NR1D2 TOR2A BCL2L1 SDC4 CLCN3 TIAL1 FAM171A1 HAGH ITPR1 MDFI ASPM TMEM229B ACADM MKRN3 BPIFB1
GSE1460_CD4_THYMOCYTE_VS_THYMIC_STROMAL_CELL_UP	0.406503	1.15956462816184e-05	0.694799	0.000309222	0.0255019	0.027188	MSH2 POU2F1 POLH MCM3AP WDR33 STAT6 FBXO11 NR5A2 GIMAP5 MAP4K1 PLIN1 NFX1 NDRG2 CHAT C19orf60 CD72 ZNF544 ERC1 LRRFIP1 CASZ1 TAPBPL FMNL1 RAD9A MAP2K6 TRANK1 NDE1 CD1E NDUFV1 ATP6V0E2 LRIG2 CD38 PTMA XRCC3 ASXL1 PCYOX1L VTCN1 XRCC2 ATG2A ATP6V0A4 NCOA1 ZNF148 IL21R PTDSS1 ERICH1 AATF KIAA0922 DIAPH1 KIF17 GLTSCR2 RUNX3 SNRNP200 CBFB C19orf40 KLF2 TNFSF10 NGLY1 ARHGAP4 FLI1 TRAPPC9 IFI44L CAMK1D I…	MSH2 POU2F1 MCM3AP HIC2 WDR33 FBXO11 SLC9A3R1 CCND3 TFF3 NR5A2 GIMAP5 VAV3 MAP4K1 ADCK3 PLIN1 NFX1 NDRG2 CD72 TMEM50A SPG11 VPS16 ZNF544 LRRFIP1 CASZ1 TAPBPL FMNL1 TRANK1 NDUFV1 ATP6V0E2 PYHIN1 PTMA ASXL1 PCYOX1L SPN XRCC2 ATG2A NCOA1 ZNF148 IL21R ERICH1 SOX12 AATF KIAA0922 DIAPH1 KIF17 GLTSCR2 SNRNP200 CBFB C19orf40 KLF2 TNFSF10 NGLY1 SP140L ARHGAP4 TRAPPC9 IFI44L DOLPP1 IRF5 DGKA RFC1 ALMS1 PIK…	POLH TGIF2 SLC9A3R1 SEPHS2 TFF3 CHN2 VAV3 ADCK3 PLIN1 DNAJC16 CDK5RAP1 NDRG2 PCDHB13 SPG11 CERK VPS16 LRRFIP1 CASZ1 ABCC2 VGLL1 FMNL1 MAP2K6 CD38 PRKAB1 DUSP2 XRCC3 ASXL1 PCYOX1L VTCN1 XRCC2 ECEL1 RIMS3 IL21R AATF SDK2 DIAPH1 ZNF778 TM7SF2 RUNX3 XPA KLF2 MSI1 ARHGAP4 PIK3CD IRF5 RPS23 SIGLEC15 OBFC1 PLEKHG6 STARD3 CELSR2 NDNF ZNF652 NMU SIRT7 GATA3
GSE1460_CORD_VS_ADULT_BLOOD_NAIVE_CD4_TCELL_DN	0.0392376	0.00329833	0.157293	0.000765247	0.0310274	0.0904691	HNRNPA1 EEF1A1 ERGIC2 GABPA ZNF331 SUMO3 SF3B1 HNRNPD PPP6R2 USP1 PHF15 VAMP3 ARFGAP2 ST3GAL5 PSMG1 ACTR3B WDR1 MSL3 QARS RFC1 AGL SF1 TARDBP MAPK14 SAMHD1 TMEM62 LAMP1 PPCS DHRS7 JAM3 HNRNPF SQSTM1 USP9X GABARAP HEXA FUS THAP11 ATP6V1B2 PURA CLSTN1 CD48 UBE4B ASNS GUSB ZNF506 KIAA1279 PPOX SVIL ACACB MICU1 TPT1 TM7SF3 CD6 ITM2B METAP2 PLP2 GGPS1 LCP1 GPD1L MTIF2 RBM34 HABP4 FN3KRP AP3M2 TEX261	HNRNPA1 EEF1A1 GOT1 ERGIC2 SUMO3 HNRNPD PPP6R2 USP1 PHF15 SLC9A3R1 VAMP3 ARFGAP2 ACTR3B MSL3 SLC36A1 QARS RFC1 SF1 TARDBP MAPK14 GMPR2 MFSD5 SAMHD1 REEP5 TMEM62 LAMP1 PPCS SLC25A3 TASP1 UGP2 JAM3 HNRNPF USP9X GABARAP HEXA FUS SRP9 CLSTN1 UBE4B YIPF1 GUSB TSN CDC14B KIAA1279 SVIL ACACB TPT1 TM7SF3 CD6 ITM2B PLP2 GGPS1 SRPRB DAD1 LCP1 NUDT9 GPD1L MTIF2 RBM34 HABP4 PSMC5 MARCH6 ATP8A2 FN3KRP GRAMD3	EEF1A1 PSIP1 ERGIC2 ZNF331 HNRNPD USP1 SLC9A3R1 ENO2 ACTR3B MSL3 PSMC2 MBD1 SERINC1 GMPR2 MFSD5 REEP5 TMEM62 SLC25A3 JAM3 HNRNPF SQSTM1 USP9X SCFD1 TCEB1 PURA PRKCA RNF8 YIPF1 ASNS GUSB IGBP1 CDC14B TIAL1 ZNF506 KIAA0141 SVIL ZNF263 CD6 CTSL2 GGPS1 CRNKL1 DDX50 LCP1 NUDT9 GPD1L GORASP1 FGF9 RBM34 PPIP5K1 MARCH6 ATP8A2 EZR SEPHS2
GSE1460_DP_THYMOCYTE_VS_NAIVE_CD4_TCELL_ADULT_BLOOD_DN	0.382157	1.68467457927443e-06	0.126521	0.0020225	0.0873885	0.000248191	SLC15A3 MVP CXCL12 BTG1 SERP1 AP3M2 HLCS CD53 CAMSAP2 SCARB2 TBC1D4 RPS6 PDE4DIP KLF2 RNF130 PHF15 ITGB2 ST13 LPCAT3 MDN1 NLRP1 BTN3A3 SLC50A1 GSTK1 RPS27 RAB7L1 GALNT11 ITGA6 WWC3 NBPF10 ALDH1L1 SORL1 IDS ASAH1 TCF20 ADARB1 CSF3 CSDE1 CYTH1 LY75 APOBR SOCS2 FAM171A1 IMPDH1 CIB1 CRY2 MGAT4B TMBIM1 RPS8 GGT1 PCYOX1L TNFRSF25 ALDH3A2 SQSTM1 HMHA1 DENND4B HABP4 ABLIM1 CIDEB PDE4B ZNF331 TNIP1 IL6ST …	SLC15A3 MVP CXCL12 BTG1 SERP1 HLCS CD53 FUCA1 CAMSAP2 SCARB2 RPS6 PDE4DIP KLF2 RNF130 PHF15 ITGB2 ST13 NLRP1 BTN3A3 SLC50A1 GSTK1 RPS27 GALNT11 ITGA6 CDC14B WWC3 NBPF10 ALDH1L1 SORL1 ASAH1 NCK2 ADARB1 CSF3 INPP4B APOBR CCND2 TMBIM1 FLT3LG GGT1 PCYOX1L DZANK1 HMHA1 HABP4 ABLIM1 ANKH PDE4B MEGF6 TNIP1 FN3KRP S1PR1 B4GALT4 COL6A1 PLCB2 PIM1 TIMP1 UBA7 CD44 BCL2 CSNK1E SRPRB FBL TTC13	ADIPOQ WWP1 TET3 PEX16 HHIPL2 FGF9 TCN2 IFITM2 DUSP13 RPL13 KLF2 PDXK MDN1 SLC50A1 ITGA6 CDC14B PLSCR3 SORL1 PPIP5K1 IDS ASAH1 NCK2 TCF20 ADARB1 RPS7 CYTH1 LY75 INPP4B CRAT SULT1B1 SOCS2 FAM171A1 IMPDH1 SCN5A CIB1 FOXJ2 EXOSC5 CRY2 ATP4A DENND2D CHIT1 GGT1 PCYOX1L DZANK1 RPL36AL TNFRSF25 PIK3CD SQSTM1 NET1 NENF HTR7 ANKH ZNF331 MEGF6 IL6ST FAIM2 TMPRSS6 WDR4 SLC6A8 PIM1 PCDH11X PXN CSNK1E C5orf45…
GSE15215_CD2_POS_VS_NEG_PDC_DN	0.226942	0.000484082	0.65641	0.00412533	0.210309	0.824535	EBP C2CD2 ENO1 PHB FBXW4 SELT KIF24 GABPA JTB DBI RBMS1 PAN2 ARHGEF7 SEMA4D ERAP2 RANBP1 RARS GSN WDR26 UCK2 SCPEP1 BIN2 MRPL15 DLG1 LMNB2 ZFC3H1 TNKS2 TFRC UBE2L6 CDC123 GOLGA4 TLR7 DCAF11 AFTPH C21orf91 TGDS CDYL POGK LCAT STX4 LAPTM5 AIFM1 SNX6 MAPK14 THAP11 TEX2 COBLL1 CLTC TUBG2 MRPS7 ITM2C RHOA RALY ZFP64 ERGIC3 MAGED1 SF3B1 GLUD2 AKAP9 PARP6 SCRN1 CLMN ELMO2 FAM98A C11orf48 ZCCHC11 COQ9 PS…	KANK1 EBP C2CD2 FBP1 ENO1 PTEN PPP2R5C PHB FBXW4 SELT KIF24 JTB DBI ELAVL1 RBMS1 PAN2 ARHGEF7 ERAP2 RARS GSN BIN2 MRPL15 DLG1 LMNB2 ZFC3H1 TFRC UBE2L6 CDC123 UGP2 GOLGA4 TLR7 DCAF11 AFTPH POGK GOT1 SERTAD3 RTN3 STX4 LAPTM5 AIFM1 SNX6 MAPK14 TEX2 BTN2A1 COBLL1 CLTC TUBG2 MRPS7 RHOA RALY ZFP64 ERGIC3 MAGED1 USP39 AKAP9 PARP6 SCRN1 CLMN ELMO2 FAM98A C11orf48 PSENEN	KANK1 DCP1A FBP1 ENO1 PTEN PHB TAX1BP1 PAPD7 SELT RPS16 RANBP1 IGBP1 MUL1 BRWD1 UCK2 CCDC19 LMNB2 TRAF2 CDC123 DDX50 C21orf91 SMPD3 NAGLU TBC1D8 GORASP1 ODC1 SLC9A6 TUBG2 MRPS7 ITM2C C1orf27 RALY PRKCD MAGED1 COQ6 GLUD2 AKAP9 CLMN ZCCHC11 RPLP1
GSE15324_NAIVE_VS_ACTIVATED_CD8_TCELL_DN	0.291629	0.000484082	0.165611	0.00029114	0.0489023	0.455135	TRIP10 MBOAT2 MLEC ALS2 ANKRD40 CCDC112 MMP10 MAPKAPK3 SMPDL3B GCH1 SLC6A6 NEK6 CNTLN SRL EIF2B1 ST6GALNAC6 ENOX2 POP1 GPRIN3 GRN TENC1 CA12 TTLL12 CERCAM PLOD2 ZFC3H1 IER3 LACC1 PLXDC2 TMEM164 FARP2 MAST2 CKAP2 TBL2 KDELC1 PLXNA1 UQCRQ CD44 SETD8 SLC7A11 DHX36 DAPK1 DENND5A NR4A3 TIMP3 NMRAL1 HIATL1 MED12L PHF16 PKIG RAD54B PXMP2 SFRP2 PROCR POLA2 TSPAN4 RFC3 PPIH PRUNE EXPH5 HDGF COPZ2 SPIN4 AK…	TRIP10 MBOAT2 ZNF583 MLEC CCDC112 MMP10 MAPKAPK3 PIM1 GCH1 SLC6A6 SRM ACVR1 NEK6 CNTLN COQ7 SRL EIF2B1 ST6GALNAC6 ENOX2 GRN SLC34A2 GDPD1 SLC16A14 PLOD2 ZFC3H1 SACS IER3 DDX31 LACC1 PLXDC2 BCAS1 TMEM164 MAST2 CKAP2 TBL2 DUT PLXNA1 UQCRQ CD44 SLC7A11 DHX36 DAPK1 DENND5A TIMP3 NMRAL1 HIATL1 PHF16 PKIG RAD54B SFRP2 PROCR TSPAN4 RFC3 PPIH MOB3B COPZ2 DCAF10 AKAP1 NINJ1 ARMCX1 FBXW8 MSH3 LIG1 HEMK1 AP…	STEAP4 SH3BP2 PIM1 SMPDL3B NEK6 CNTLN COQ7 SLC39A6 ENOX2 POP1 SLC34A2 TENC1 CA12 GDPD1 EFCAB2 SACS NENF BCAS1 FARP2 GDE1 SIL1 SLC37A3 PLXNA1 UQCRQ DNAJC12 DAPK1 BAG2 TIMP3 RAD54B BBOX1 PPIH TMEM25 MOB3B HDGF ACSL6 ALG2 DOCK7 GRP DCAF10 NINJ1 ROBO2 FBXW8 SLC30A3 HEMK1 NOC4L ITGA2B
GSE15324_NAIVE_VS_ACTIVATED_ELF4_KO_CD8_TCELL_DN	0.126192	2.25440048887525e-05	0.0280675	0.00152691	0.125531	0.168432	POLR1C TYMS ALG6 UBE2K ALPK2 ZCRB1 L2HGDH NAA35 MGAT4B MLF1IP SLC16A3 CCDC18 FBLN5 SLAMF7 BORA GPNMB KDELC1 PPAP2C TDRKH RPA3 TMEM107 SLC25A30 GYG1 MAD2L2 PER1 UBL3 AP3B1 RBM28 EIF2B5 CEP290 SURF4 LYPLA1 TRIM45 DCLRE1A CCNE1 SLC6A6 CPPED1 ZEB2 CYB561 STOML2 DEDD SNX27 RSPRY1 PGP GPR89B NDE1 MTMR6 FARP2 ASCC2 PRDM2 KRTCAP2 PAIP1 TMEM194A UEVLD WAPAL GRHL1 KIAA1009 R3HDM1 TOPBP1 PPP1R16B UCK2 TCERG…	GNG2 TYMS UBE2K ZCRB1 NAA35 MLF1IP FBLN5 SLAMF7 BORA ARL1 GPNMB PPAP2C TDRKH RPA3 TMEM107 SLC25A30 GYG1 MAD2L2 PER1 UBL3 DOT1L AP3B1 RBM28 EIF2B5 CEP290 CHCHD1 SURF4 LYPLA1 WDR31 DCLRE1A NR2F6 SLC6A6 ZEB2 ANKRD32 CYB561 BCORL1 DEDD SNX27 ANKRD33B RSPRY1 PGP GPR89B MTMR6 C14orf159 PRDM2 KRTCAP2 FGFBP1 PAIP1 TMEM194A UEVLD WAPAL R3HDM1 TOPBP1 PPP1R16B REEP5 TCERG1 SYNCRIP HHAT FANCL PREPL IFT122 SA…	TYMS UBE2E3 ALPK2 CCDC18 FBLN5 BORA ARL1 YES1 TDRKH POLR1E ANAPC10 CPSF3L UBL3 KLF10 ABTB2 CEP290 NKAIN4 DCLRE1A CCNE1 DOCK7 GDPD5 MRPL40 NDUFAF1 CYB561 PGP EFCAB2 C14orf159 FARP2 PRR13 PRDM2 FGFBP1 SEPHS2 ST6GALNAC1 R3HDM1 PPP1R16B UCK2 REEP5 TCERG1 TEX10 HHAT VSTM5 FANCL DEPDC5 TUFT1 PREPL PAPLN PTGER3 SLC30A3 LCLAT1 IFT122 EXO1
GSE15659_CD45RA_NEG_CD4_TCELL_VS_ACTIVATED_TREG_DN	0.164723	0.00076428	0.408889	0.00658789	0.284119	0.102775	ZNF385D ZNF200 ZMIZ2 ZFC3H1 ZC3H13 YPEL5 YIPF2 WDR33 WARS VCPIP1 USP11 UBL3 UBE2J1 UBA6 TYSND1 TUBGCP3 TSTA3 TSSC1 TRIP6 TRIP12 TPR TPMT TIMM17A THRB THBS2 TCEAL8 TBC1D4 SYN2 STX10 ST5 SRL SNED1 SMG5 SLC9A8 SLC43A3 SLC43A2 SLC35E2 SGOL2 SF3B1 SETD1B SEPT3 SEMA6A SEMA4A SEC24D SEC23B SEC14L1 SDCCAG8 SAMSN1 RTN4 RRM1 RPS6KB2 RPL26L1 ROCK1 RGS4 RAB11FIP4 PTPLAD2 PSRC1 PROM1 PROCR PRMT3 PPP2CA PPP1R1…	ZNF747 ZNF200 ZFC3H1 ZC3H13 ZAN YPEL5 YIPF2 WDR33 WARS VCPIP1 UBL3 UBE2J1 UBA6 TSTA3 TSSC1 TPMT TIMM17A THRB THBS2 TCEAL8 SYN2 STK16 STARD3 ST5 SRL SNAP91 SMAP2 SLC4A2 SLC43A3 SLC41A1 SLC35E2 SLC25A3 SKI SGOL2 SEMA6A SEMA4A SEC24D SEC14L1 SAMSN1 S100P RTN4 RRM1 RPS6KB2 RPL26L1 ROPN1B ROCK1 RNF150 RGS4 RAB11FIP4 PYHIN1 PTPLAD2 PSRC1 PROCR PPP1R13L POLD4 PNPT1 PLK4 PLEKHH3 PLCB2	RGS17 ZNF747 ZNF385D ZMIZ2 ZDHHC8P1 ZAN UGT2B17 UBL3 UBE2U TTL TRPM6 TPSAB1 TP53INP2 TOP3A THRB SYN2 STK16 STARD3 ST5 SNED1 SNAP91 SMG5 SLC43A3 SLC41A1 SLC35F3 SLC35E2 SLC25A3 SKI SEPT3 SEPHS2 SEMA4A SEC24D SEC23B SDC3 SARS2 SAP30BP SAP18 RTN4 RSPH1 ROPN1B RNF150 RNF10 RHBDL2 PSRC1 PROM1 PPP2CA PPAPDC1B POLD4 PLK4 PLEKHM3 PLEKHH3
GSE15659_NAIVE_CD4_TCELL_VS_NONSUPPRESSIVE_TCELL_DN	0.546392	0.00061983	0.514921	0.0053965	0.588336	0.119468	ZNF385D ZIC1 YPEL5 YIPF2 WDR33 WDHD1 VAMP3 UNC13D UBL3 UBE4B UBE2J1 UBA6 TTC7A TSTA3 TRIP12 TPMT TPI1 TP63 TNFAIP3 TMLHE TMEM63B TMEM125 TLCD1 TK1 TIMM17A THRB THBS2 THBD TDRD7 TBX3 TBCCD1 TBC1D4 STC2 ST5 SRL SPCS2 SOX11 SNX3 SLC9A8 SLC9A5 SLC43A3 SLC43A2 SGOL2 SEPT3 SEMA6A SEMA4A SEC61B SEC24D SEC23B SCAMP5 SAMSN1 RUSC1 RTN4 RRM1 RPS6KB2 RPN1 ROCK1 RNASET2 RHOC RHBDF2 RBPMS RBM28 RASD1 RAP2B PTP…	SPATA7 ZNRF2 ZAN YPEL5 YIPF2 WDR33 WDHD1 VAMP3 UGGT1 UBL3 UBE4B UBE2J1 UBA6 TSTA3 TPMT TPI1 TNFAIP3 TMLHE TMEM63B TK1 TIMP1 TIMM17A THRB THBS2 THBD STK16 ST5 SRL SPCS2 SNAP91 SLC9A5 SLC4A2 SLC43A3 SLC25A46 SLC25A3 SLC22A18 SGOL2 SEMA6A SEMA4A SEC24D SCAMP5 SAMSN1 S100P RUSC1 RTN4 RRM1 RPS6KB2 ROPN1B ROCK1 RNASET2 RHOC RBPMS RBM28 RASD1 PYHIN1 PVR PUSL1 PTPN18 PTPLAD2 PSRC1	FBXL16 KATNB1 ZNF385D ZIC1 ZDHHC8P1 ZAN WDHD1 VSTM1 UNC13D UGGT1 UBL3 UBE2U TTL TTC7A TRPM6 TRIM36 TPI1 TP53INP2 TLN2 THRB TBX3 STK16 STC2 ST5 SNAP91 SLC9A5 SLC43A3 SLC26A11 SLC25A3 SLC22A18 SERHL2 SEPT3 SEMA4A SEC24D SEC23B SCNN1G SCEL SAP30BP RTN4 ROPN1B ROBO2 RNF10 RND2 RHOC RHBDF2 RGL3 RBPMS RAP2B PVR PTPRT PSRC1
GSE15750_WT_VS_TRAF6KO_DAY10_EFF_CD8_TCELL_DN	0.291629	0.18567	0.579773	0.0904808	0.934991	0.000583202	SPRY2 NAV2 ADAM12 ASTL CELSR2 TMEM88 DOC2B WNK4 CORO2B PLEKHH3 KIAA2013 YEATS4 FBLN1 SUMF1 MST1R A2M IFT122 IRS2 RMI2 FKBP9 PKHD1L1 CHST7 MYO16 DCLK1 SDK1 BMP4 KNTC1 CALCOCO1 SPRY1 FGF10 COL11A1 HEPACAM TMEM63B MGMT SIX4 FAM64A HLX ACAP1 IL17RB LOXL1 LUM COL6A2 KIF26B PABPN1 BRAF FOXM1 DOCK6 C15orf62 ALDH1A3 PRPF40B SYBU CTSC FLT1 FLNC	SPRY2 NAV2 ADAM12 DOC2B CORO2B PLEKHH3 PRRG4 KIAA2013 FBLN1 SUMF1 MST1R ACSL3 ZNF169 A2M IFT122 FAM178B IRS2 RMI2 FKBP9 PKHD1L1 NUDT16L1 CHST7 MYO16 SDK1 KNTC1 CALCOCO1 SPRY1 ROPN1 C11orf65 COL11A1 SLC9A3R1 HEPACAM TMEM63B FAM64A VWA1 HLX ACAP1 LOXL1 LUM KIF26B PABPN1 BRAF FOXM1 RAD51B DOCK6 C15orf62 SPRY4 CREB3L1 DPYSL4 ALDH1A3 PRPF40B CTSC FLT1 FLNC	NAV2 IFFO2 CELSR2 CRABP1 WNK4 CPNE5 PLEKHH3 SEMA5B KIAA2013 ATRNL1 SLC12A5 FBLN1 MST1R ACSL3 ZNF169 SOX13 NAT14 IFT122 RMI2 SEMA4F CISH DCLK1 SDK1 ARMC2 BMP4 VANGL2 DRD3 SCEL RTN4R SPRY1 FGF10 ROPN1 C11orf65 KLHL14 SLC9A3R1 VAX2 SEZ6L TOB1 FAM64A HLF TRPM6 RNF13 LOXL1 LUM TRIM66 COL6A2 KIF26B MAP9 PABPN1 FOXM1 RAD51B MURC LRRC6 SPRY4 EPHX4 THPO UPP1 CREB3L1 CHRNB1 CYP26B1 RASGRP4 PRPF40B SYBU FLN…
GSE15930_STIM_VS_STIM_AND_IFNAB_24H_CD8_T_CELL_DN	0.450567	0.000520448	0.731943	0.00102095	0.707392	0.807204	APBA2 VAPA TULP3 TPBG THBS3 TALDO1 SYNGR2 SWAP70 SRPK1 SON SLC6A6 SLC35A2 SLC30A1 SLC25A28 SLC20A1 SEPT10 SEC23A SAR1A SAA4 ROBO3 RNASE3 RGS4 RERE PRPF8 PLAU NCOA1 KAT7 MYO10 MRPS7 MRPL3 MLLT1 MCM5 MAST2 LGALS9B KPNA6 KLF4 KLF12 ITGAV IFIT2 IER3 HSPA5 GJA4 GFRA1 G0S2 FRAT1 FOSB FAM110A EOMES ENO1 E2F5 DKK3 DEK DDX10 DCAF13 CYR61 CTSC CREBBP COX7A1 COL8A1 COASY CMA1 CLPTM1L CIDEC CDV3 CCND1 CCDC6 …	TULP3 THBS3 SYNGR2 SWAP70 SRMS SON SLC6A6 SLC35A2 SLC30A1 SLC25A28 SLC20A1 SFTPC SEPT10 SEC23A SAR1A SAA4 ROBO3 RNASE3 RGS4 RERE PTPN23 PRPF8 PLAU PIP4K2C PCDH7 NCOA1 NCK2 MSH3 MRPS7 MRPL3 MORC4 MLLT1 MAST2 LGALS9B KRT6A KLF4 ITGAV IQGAP2 IL1A IFIT2 IER3 IBSP G0S2 FOSB FAM110A ENO1 EIF2B4 E2F5 DUT DKK3 DEK DCAF13 CYR61 CTSC CSRP1 COL8A1 COASY CLPTM1L CIDEC CDV3 CCND1 CCDC6 CA3	APBA2 TULP3 TPBG SRPK1 SRMS SLC38A4 SEMA6C ROBO3 RERE POLR3A PCDH7 OMD NCK2 MYO10 MTHFR MRPS7 METTL7A MCM5 LGALS9B LCT KRT6A IQGAP2 GNPTG GFRA1 FZD9 FRAT1 FOSB FGD1 FAM110A EPHB2 ENO1 EFNA5 E2F5 DKK3 DEK COASY CDKN2D CBFA2T3 CA3
GSE15930_STIM_VS_STIM_AND_IFNAB_72H_CD8_T_CELL_DN	0.0236012	0.0010277	0.149223	0.000110465	0.00183715	0.490405	WDHD1 VAPA UBE2S UBA7 TULP3 TTK TAGLN2 SYNGR2 SRPK1 SPAG5 SMARCB1 SLC6A6 SLC35A2 SLC30A1 SIGLEC1 SEPT10 SAA1 RPA3 ROCK2 ROCK1 RNF181 PRPF8 PRMT3 PPIH NCOA1 MRPL9 MRPL27 MPHOSPH10 MCM5 LRPPRC LGI4 KLF4 KDELR3 ISG15 IRF8 INTS8 HSPA5 HAX1 GFRA1 GCH1 ENO1 EIF3B E2F5 DNAJB1 DEK DCAF13 CTSC CSTF2 COQ9 CLPTM1L CDV3 CDCA5 CCDC58 CCBP2 C6orf62 BPNT1 ATP6V1H ATP6V1B2 ATP6AP2 ASAH1 ARPC5L ARAP3 ALG3 AFF4 AD…	WDHD1 UBA7 TULP3 TTK TAGLN2 SYNGR2 SPICE1 SPAG5 SMARCB1 SLC6A6 SLC35A2 SLC30A1 SIGLEC1 SERPINE2 SEPT10 SAA1 RYR3 RPA3 ROCK2 ROCK1 RNF181 REEP6 PTPN23 PRR15 PRPF8 PPIH POLR3K NCOA1 MSH3 MRPL27 MPHOSPH10 MATR3 LRPPRC LRBA LGI4 KLF4 KIF3B ISG15 IRF8 INTS8 IGF1 GCH1 ENO1 EIF3B E2F5 DNAJB1 DEK DCAF13 CTSC CSTF2 CSRP1 CLPTM1L CDV3 CDCA5 CCDC58 CCBP2 C6orf62 BPNT1 BAIAP2 ATP6V1H ATP6AP2 ASAH1 ARAP3 ALG3…	WDHD1 VMP1 UBE2S TULP3 TTK TSR1 TNFRSF9 TBC1D24 SRPK1 SPAG5 SLU7 SEPHS2 SAA1 RYR3 RMND1 REEP6 PRR15 PPIH POLR3A PGM1 PBX3 OGFOD2 MRPS14 MRPL27 MCM5 MATR3 LRBA KIF3B HPN GNPNAT1 GFRA1 ENO1 EIF3B EFNA5 E2F5 DNAJB2 DEK CISH CDCA5 ASAH1 AKAP8 AFF4 ADAMTS1 WWP2 STAM2
GSE15930_STIM_VS_STIM_AND_IL-12_72H_CD8_T_CELL_UP	0.181432	5.59989374718458e-05	0.514921	0.000692016	0.118021	0.818199	ANLN APBB1IP ASF1B ATF2 ATG13 ATP5J ATP6AP2 ATXN2 BRD7 C1orf85 C6orf62 CACNA1H CBR1 CCR6 CLPTM1L COPA CREBBP CTSC DCAF13 DEK DIAPH1 DNAJA1 DNAJC9 E2F5 ECE1 EMP3 EPS15 FBXO38 FOSB FRAT1 FZD6 GABPA GALK2 GPM6B HDAC1 HMGB2 IFIT2 IGFBP6 IKBKB INTS8 IQGAP3 ISG15 KIF3C KLF12 LGALS9B LRPPRC MAST2 MCM5 MEF2D MPHOSPH10 KAT7 NUSAP1 PCBD2 PLAC9 PLAU PREB PRPF8 PTPN18 ROBO3 ROCK1 RPA3 RUNX1T1 S100PBP SEC23A …	ANLN APBB1IP ASF1B ATF2 ATG13 ATP5J ATP6AP2 ATXN1 ATXN2 BRD7 BUD31 C1orf85 C6orf62 CCR6 CLGN CLPTM1L COPA CSRP1 CTSC DCAF13 DEK DIAPH1 DNAJC9 E2F5 ECE1 EIF2B4 EMP3 EPS15 FBXO38 FOSB IFIT2 IGFBP6 IKBKB INTS8 IQGAP2 IQGAP3 ISG15 KIF3C LGALS9B LRPPRC MAST2 MEF2D METTL17 MPHOSPH10 MSH3 NUSAP1 PCBD2 PLAU POLR3K PREB PRPF8 PTPN18 ROBO3 ROCK1 RPA3 S100PBP SEC23A SEPT10 SON SPICE1 SRMS SYNGR2 TPT1 UBE2K	ANLN ASF1B B4GALNT1 BUD31 CACNA1H CBFA2T3 CBR1 CLGN DEK DIAPH1 DNAJC9 E2F5 ECE1 FBXO38 FBXW2 FOSB FRAT1 FZD6 GPM6B HMGB2 IQGAP2 IQGAP3 KIF3C LGALS9B MCM5 METTL17 MPP3 MRPS14 NSMCE1 OGFOD2 OMD PCBD2 PLAC9 ROBO3 RUNX1T1 SEPHS2 SERINC3 SRMS TEAD4
GSE15930_STIM_VS_STIM_AND_TRICHOSTATINA_48H_CD8_T_CELL_UP	0.0799409	1.26926979748679e-08	0.149223	5.85262894637272e-05	0.040907	0.112273	RAC2 CCR2 CCR5 CD38 S100PBP ACSL1 SERBP1 PRNP CSDE1 CHD7 S100A11 GCNT1 GIMAP4 CASP6 AHR IL1RL1 USP9X NID2 THY1 DDX17 GEM EMP1 SLK KLF7 CTSD DIAPH3 SSRP1 AURKA KHDRBS1 NEDD4 B3GALNT2 PRR5 TAGLN2 IRX3 XPR1 GTF2I RRAD E2F8 ALDH7A1 TWIST1 DYNLL2 AHNAK CAST PTPN22 SOX11 JUN MT1E MYD88 JAK3 TULP4 SUN2 PPP2R5D CMAS DPM2 GNPDA1 MMP10 FAM89B GSN BTBD1 OAT KL ALCAM TNFSF10 SPOP ADRB2 CSTB GPI SELL SELP MED…	RAC2 CCR2 S100PBP PQBP1 PRNP KIT GIMAP4 CASP6 AHR IL1RL1 TACSTD2 PLA2G12A USP9X CNDP2 NID2 STAT5A CCND3 THY1 GEM EMP1 SLK KLF7 EMB CTSD DIAPH3 AURKA KHDRBS1 NEDD4 B3GALNT2 EXOC7 PRR5 TAGLN2 IRX3 GTF2I E2F8 TWIST1 DYNLL2 NUDT16L1 AHNAK CAST PTPN22 JUN MT1E MT2A MYD88 JAK3 TULP4 SUN2 DPM2 GNPDA1 MMP10 FAM89B GSN BTBD1 OAT KL ALCAM TNFSF10 SPOP ADRB2 SELL GABARAPL1 LDHA AGPAT6 NECAP2 AHCY JUND H2AFX…	S100A6 PLD3 TAX1BP1 CD38 PQBP1 ACSL1 SERBP1 PRNP KIT CHD7 CASP6 IL1RL1 PLA2G12A USP9X ALAD CDADC1 CNDP2 DSTN GEM CYB5A DIAPH3 FGGY SSRP1 AURKA NEDD4 B3GALNT2 EXOC7 PRR5 TUBA3C E2F8 SERPINB5 AHNAK JAK3 DPM2 FAM89B ALCAM S100A1 ADRB2 MATK ARL4C CSTB SLC27A2 PLS3 FBN2 NEDD4L THPO IL6ST BATF FTH1 H2AFX CDCA7L SMPD1
GSE15930_STIM_VS_STIM_AND_TRICHOSTATINA_72H_CD8_T_CELL_UP	0.148126	8.42240999225812e-05	0.461381	0.00271139	0.408773	0.736939	ADAMDEC1 ANKZF1 ANLN APBB1IP ARF5 ASAH1 ATF2 ATG13 ATP5J ATP6AP1 ATXN2 C1orf85 C6orf62 CACNA1H CCDC6 CD3E CDV3 CENPA CREBBP DDX52 DIAPH1 DNAJA1 DNAJC9 DPT ECE1 EMP3 FBXO38 GALK2 GPM6B HMGB2 IER3 IKBKB IRS2 ITGAV KIF3C LCAT LGALS9B LGI4 MEF2D MPHOSPH10 MPHOSPH9 MRPL27 MRPL9 KAT7 NCOA1 PLAC9 PREB PRMT3 PRUNE RER1 RNF181 ROCK1 S100PBP S1PR1 SCP2 SEC23A SLC25A28 SLC35A2 SMARCB1 SON SP3 SPIN1 STK10 TP…	ADAMDEC1 ANKZF1 ANLN APBB1IP ARF5 ASAH1 ATF2 ATG13 ATP5J ATP6AP1 ATXN2 C1orf85 C6orf62 CCDC6 CDV3 CENPA CLGN DIAPH1 DNAJC9 DPT ECE1 EIF2B4 EMP3 FBXO38 GAA IER3 IKBKB IQGAP2 IRS2 ITGAV KIF3C LGALS9B LGI4 MATN3 MEF2D METTL17 MPHOSPH10 MPHOSPH9 MRPL27 MSH3 NCOA1 PREB RER1 RNF181 ROCK1 S100PBP S1PR1 SCP2 SEC23A SLC25A28 SLC35A2 SMARCB1 SON SPICE1 SPN STK10 TPT1 UBA7 UBE2A BCL10 CPSF7 CSTF2	ANLN ASAH1 ATP6AP1 BARX1 CACNA1H CBFA2T3 CDKN2D CENPA CLGN CRISP3 CYP4A22 DIAPH1 DNAJC9 ECE1 FBXO38 GNA14 GNPNAT1 GNPTG GPM6B HMGB2 IQGAP2 KIF3C LGALS9B LRP6 MATN3 METTL17 MRPL27 MRVI1 MTHFR PGM1 PLAC9 PTPN5 RMND1 SCP2 SEPHS2 SLU7 VMP1 WWP2 B4GALNT1 BAZ2A CBR1
GSE16522_ANTI_CD3CD28_STIM_VS_UNSTIM_MEMORY_CD8_TCELL_UP	0.190116	0.000735877	0.371095	0.0147785	0.00137722	0.096434	MPP6 WAPAL ENC1 WFS1 STAT5B JAK2 ADAT2 COG2 STK38L ZNF655 PSMD5 GMPS SLC25A25 UTP14A RPN1 HNRPLL MST1R LRMP ORC1 ZC3H12A SRPK1 ACTL6A UQCRQ AREG MBP EMP1 TULP4 SLC35E3 SLC15A3 CKAP4 DNMT3B KRIT1 PLEK2 CDYL HAX1 RHBDF2 RUNX2 MAP3K8 ACACA TOP1MT PLAUR ASNS TIPARP SLC38A1 RSBN1 CCT4 PYCR1 PRKCSH LHFPL2 FGF18 POLR1C NCS1 CSE1L FOXP1 IARS GOSR2 CFLAR SLA FHL2 FBXO11 NR4A1 YARS MCOLN2 MED17 TNS1 TUBB6 …	KSR1 WAPAL ENC1 STAT5B JAK2 COG2 STK38L ZNF655 PSMC6 PSMD5 GMPS SLC25A25 UTP14A SPTB WNT11 MST1R ORC1 URM1 ZEB1 ZC3H12A ACTL6A UQCRQ MBP EMP1 TULP4 SLC35E3 SLC15A3 PRRG4 SLC41A1 CKAP4 DNMT3B KRIT1 PLEK2 CD9 CRIP2 RUNX2 MAP3K8 ESR2 TIPARP NAPA SLC38A1 CCT4 PYCR1 PRKCSH LHFPL2 CYB5R1 CSE1L FOXP1 IARS CFLAR FBXO11 NHLRC2 ATXN7L1 RNF121 NR4A1 MCOLN2 TNS1 TUBB6	MPP6 WFS1 PQLC1 ADAT2 ZNF286A SPHK1 KDM1A PSMD5 CDK5R1 NFIX MST1R FEM1C TMEM171 ORC1 SRPK1 ACTL6A UQCRQ AREG FBXL7 NMT2 CXCL16 MBP ZSWIM4 SLC41A1 ZNF703 PAPOLG MSMO1 CD9 CRIP2 RHBDF2 HAGH ACACA TOP1MT RRAGD PLAUR ASNS TIPARP NAPA SLC38A1 GPR50 RND2 HSPB1 FGF18 NCS1 CYB5R1 CSE1L FOXP1 FAM83G GPT2 SLC6A2 NR4A1 TUBB6
GSE16522_MEMORY_VS_NAIVE_ANTI_CD3CD28_STIM_CD8_TCELL_DN	0.06252	9.72891709904114e-09	0.500696	0.000898521	0.00399354	0.0721143	ITGB7 EGLN3 OAS1 AGPAT3 TLCD1 CD8A C5orf34 VSTM4 IDH2 HSPB11 MAP4K1 HNRNPA1 IL18BP GBP2 BMS1 OAF TRIB2 IFIT1 GABARAPL1 FAM3C LIMD2 CASP7 LGALS9B LRFN5 SMG5 RFX5 ZBP1 ESAM PTPRK NCF1 UBE2L6 ADA SLC15A3 RFC1 EPCAM DDX11 SLC25A17 AHR MTMR4 SPIN1 CDK5RAP3 RNF213 CD2 LAT SOCS2 TESC C4orf32 IL12RB1 HNRPLL WLS CD86 FOS ARFGAP2 CDK2 CD74 NIT1 C2CD4B MPZL2 GJB2 GGT1 CAMK1D VRK1 SAMHD1 ITGAE RFWD3 RABGGTA …	EGLN3 OAS1 PRDX1 PTGFRN CD200 AGPAT3 IDH2 HSPB11 MAP4K1 HNRNPA1 SLC29A1 BMS1 OAF TRIB2 CCND2 SMPDL3A IFIT1 GABARAPL1 LIMD2 CD9 IRF1 LGALS9B LRFN5 RFX5 ACTN2 ESAM NCF1 UBE2L6 SLC15A3 ATP5B RFC1 EPCAM SLC25A17 AHR MTMR4 HSD11B1 CDK5RAP3 RNF213 CD2 LAT TESC CD86 FOS ARFGAP2 CD74 NIT1 GGT1 SAMHD1 ITGAE RABGGTA ALDH2 EPS15 AHI1 MARCKSL1 CDCA5 N4BP1 STAT1 STK38L NDST1 CTSZ PSMB10 TMTC4 GM2A CSRP1 LONRF3	ITGB7 EGLN3 CPSF3L TREML2 PLK2 C5orf34 ABCA3 IL18BP CXXC5 GBP2 SLC29A1 OAF COL22A1 SMPDL3A CD9 LGALS9B FUT8 SMG5 LAG3 GBP6 PRKCA ABCG1 ZBP1 ESAM NCF1 SCNN1G ADA ECHDC2 CDYL2 NASP DDX11 HSD11B1 LYAR SOCS2 CNKSR3 C4orf32 WLS FOS C2CD4B MPZL2 GGT1 TBKBP1 RABGGTA BCL11B HAT1 CDCA5 RRP1B MGST2 ETV6 AGPAT4 IL1R2 TMTC4 MED30 RIMKLA
GSE17580_TREG_VS_TEFF_DN	0.0849266	0.000227742	0.207892	0.000244017	3.2284753369285e-05	0.00147447	HLCS GSN EVI2A HEXIM1 EIF5B INTS7 SLC37A1 FCGRT NUP50 SPSB1 ELP3 MYO10 COG8 TAGLN2 THY1 ME2 EPAS1 SYNE2 ATP6V0B GOLGA3 TSC22D1 ACVR1B LONP2 APOBR PRR5 NUP153 PNPLA7 MYCT1 MANBA RAP2A SLA2 CHD7 CSDE1 CDC42SE1 CTSD SLC12A7 RNF38 TMEM47 ACVRL1 IDH2 PTPRK LYST FZD5 TBC1D1 ARID2 CREB3L4 NPC1 GRAP2 MFN2 SPTBN1 LAIR1 TIFA ZNF436 ENC1 PIK3CG SQSTM1 ZDHHC5 TXNDC11 TNKS2 GPR97 DOPEY2 ACP5 ATF5 ST8SIA1 PEA1…	STK38 HSD11B1 C16orf62 HLCS GSN ABHD3 EVI2A EIF5B INTS7 SLC37A1 FCGRT NUP50 SPSB1 KIAA1467 RANBP10 SMPD1 ACTN2 TAGLN2 THY1 ME2 EPAS1 ATP6V0B IBTK GOLGA3 NXN TSC22D1 MEIS1 TCTA APOBR PRR5 NUP153 MYCT1 CYB5R4 MANBA RAP2A SLA2 CDC42SE1 APPL2 CTSD SLC12A7 RNF38 TMEM47 ACVRL1 IDH2 ANKMY2 EMB ARID2 CREB3L4 HMGCS1 NPC1 GRAP2 LAMTOR1 SPTBN1 LAIR1 TIFA ZNF436 ENC1 ZDHHC5 TXNDC11 GPR97 DOPEY2 CD34 ACP5 CSN…	SCYL1 STK38 HSD11B1 APP C16orf62 TCF7 SLC37A1 SPSB1 KIAA1467 TOLLIP PRSS16 SMPD1 RMND5B MYO10 SPEF1 PLD3 DENND2D TEX264 ME2 DOCK7 EPAS1 ABHD15 GOLGA3 NXN TSC22D1 PDLIM1 ACVR1B STARD7 LONP2 TCTA PRR5 NUP153 PNPLA7 MYCT1 RAPGEF4 ANO10 RAP2A CHST1 CHD7 CDC42SE1 APPL2 CDKN2D RALB ARL4C FZD5 TBC1D1 C10orf54 CREB3L4 TBXA2R ZNF436 SQSTM1 PRKD3 SMAGP DOPEY2 CD34 ATF5 MLST8 SLC22A4 CSNK1E ST8SIA1 CDH1 CD4…
GSE17580_UNINFECTED_VS_S_MANSONI_INF_TEFF_UP	0.147299	1.31594714820851e-06	0.313062	0.00385909	0.01411	0.0675396	DTX1 IGF2R MCMBP PPP6R3 RAB3IP PYGO2 GFRA1 GGA2 PRPF8 CARM1 LRRK2 MEF2C SLA2 ETNK1 PADI2 CD74 PTPN6 SWAP70 CCND1 PTDSS1 CBX4 ACVR1B KDM4C MYO18A FGD2 PPP3CA FAM65A EIF2AK3 RNF32 RB1CC1 TSC22D1 VPS18 SSBP3 GGT1 ACSS2 GPR63 UBTF OASL METTL13 ALDH9A1 DSC2 HS2ST1 MAPRE1 SLC37A1 PUS7 DAG1 CAST TTC28 MYCBP2 SFMBT2 DHX40 CIITA GTF2H3 TLR7 VIP AMPD3 ANKRD40 SETDB1 DOK3 SPHK2 CNPY3 PYCR1 ATP1B1 ADRB2 SPIB…	DTX1 MCMBP PPP6R3 RAB3IP PYGO2 NUMB STIP1 GGA2 PRPF8 MEF2C SLA2 ETNK1 CD74 PTPN6 SWAP70 CCND1 AKT3 CBX4 KDM4C MYO18A FGD2 FAM65A EIF2AK3 TSC22D1 VPS18 PRKD2 SSBP3 GGT1 RAB3D ACSS2 CTDSP1 OASL KLHL21 ALDH9A1 HS2ST1 PTK6 SLC37A1 DAG1 CAST TTC28 APPL2 DHX40 CIITA GTF2H3 SKI TLR7 AVL9 SETDB1 SPG11 DOK3 SPHK2 CNPY3 PYCR1 ADRB2 FLNA HOXD9 MTMR4 ACP5 APOE ERI2 IPO4 ANGEL1 RNASE2	RAB3IP KLHL7 GFRA1 NUMB CCDC64 MED7 LRRK2 HAAO PDLIM1 SCD DNAJB2 PADI2 GALNT10 AKT3 CBX4 ACVR1B MYO18A CERK TSC22D1 VPS18 GGT1 RAB3D GPR63 CTDSP1 ZNF467 KLHL21 DSC2 BYSL PTK6 SLC37A1 PUS7 CYP39A1 ANKS1A PRKD3 IVD APPL2 TEX264 LRRC23 CIITA WWP1 SKI NEDD4L BLK DCP1A CITED4 SPG11 OSBPL9 ADRB2 SPIB CSTF1 FLNA CHST1 ERI2 DHX38 IL4I1
GSE17721_0.5H_VS_24H_GARDIQUIMOD_BMDM_DN	0.190116	0.000735877	0.0681708	0.00965009	0.0152837	0.456973	KDR FBXW11 APAF1 HPS3 MED14 FNBP4 LATS1 RNF135 PTK2 ENPP2 ATP6V0B CAPZA1 IGSF9 SPOP DNAJC18 SEC23B SHPRH CCNI SLK VAV1 LTN1 EED PPP2CA SERPINB9 BANP KIAA0146 DENR JAK1 COG8 ATP2A2 CDC42SE2 GNPTAB FAM49B ARFGEF1 TNKS2 HECTD1 C7orf41 HMMR FCGR3A C3AR1 IFIH1 CMPK2 POLA2 CXorf40A ARHGEF12 PTBP2 MGST1 NRF1 SERF2 CAND1 C3orf58 ABR ARIH1 CACYBP RAB24 CDK5 RASGRP1 LOXL3 C1orf85 TJP1 SMARCAD1 PXMP2 RUSC2 …	APAF1 SLC35A1 HPS3 MED14 DALRD3 FNBP4 LATS1 SDF2 ENPP2 C16orf87 ATP6V0B CAPZA1 IGSF9 DYNC1LI1 SPOP DNAJC18 SHPRH CCNI SLK VAV1 LTN1 EED CASP8 SERPINB9 NFAT5 RABIF HSD11B1 JAK1 ATP2A2 CDC42SE2 GNPTAB FAM49B HECTD1 HMMR FCGR3A SOCS3 C3AR1 IFIH1 CMPK2 CXorf40A PTBP2 MGST1 SERF2 CAND1 ABR ARIH1 CACYBP CDK5 ADCYAP1 LOXL3 C1orf85 MSN TJP1 SMARCAD1 RUSC2 FTSJD2 PIAS2 GALNT6 ADCK3	TAX1BP1 KDR FBXW11 PRICKLE1 EIF3E UBE2O DALRD3 TMCO3 FZD7 SEC23B KCTD14 HSP90AA1 PPP2CA SERPINB9 NAMPT HSD11B1 TRMT2A ABCG2 SLC6A8 RNF10 FCHO1 SLC22A4 SOCS3 TMCC3 CMPK2 CXorf40A ARHGEF12 SERF2 GPCPD1 C3orf58 DEF8 SRP54 RAB24 RASGRP1 MSN TJP1 ARHGAP21 RUSC2 CD47 FAM174A NXT1 FAM96B GALNT6 ADCK3 IL18BP
GSE17721_0.5H_VS_24H_PAM3CSK4_BMDM_UP	0.217433	0.00120902	0.267493	7.12055886318967e-05	0.580627	0.642353	ARF5 ZFP64 LARP7 DUSP10 EVI5 GALM ARPC5 HBEGF VIM LYPLA2 POM121 SHE PPARG IGF2R GRSF1 EIF5A ACAA2 YWHAH ATP6V1B2 SAAL1 EPS15L1 METAP2 TTC13 DOCK1 HDAC3 DCAF4 DNPEP ARHGAP1 IDH3A PIGO MVP SNX3 DDR2 FKBP1A WDSUB1 CSK GLRX3 ZFP90 CAPN2 LARP1 RELN ALDH1A2 HNRNPF COX5A MEF2C C20orf24 JUN PLCG2 AURKA COQ5 UAP1L1 SLC12A7 RPN1 LAPTM4B PADI4 VRK3 KDR FGF18 MIEN1 TF EI24 RPP40 POLE3 ZW10 ALDH18A1 TOMM40L S…	DUT ARF5 S100A13 ZFP64 LACE1 COMT LARP7 RRN3 EVI5 GALM ARPC5 HBEGF CCNH VIM LYPLA2 POM121 SHE PPARG PRR15 GRSF1 EIF5A PIGX PLEKHF1 EPS15L1 N6AMT2 TTC13 DOCK1 HDAC3 NR2F6 DCAF4 DNPEP ARHGAP1 IDH3A PIGO MVP DDR2 FKBP1A WDSUB1 SLC25A3 CSK GLRX3 NFATC2IP CAPN2 LARP1 RELN ALDH1A2 MUC1 HNRNPF MIDN LSM7 TMEM53 CCDC109B MEF2C NUDT16L1 C20orf24 JUN DIABLO PLCG2 AURKA UAP1L1 SLC12A7 LAPTM4B VRK3 MIEN1 TF R…	PLA2G16 S100A1 S100A13 RASGRP4 COMT ABCG1 VIM SEC16B POM121 HSPBP1 PRR15 TNFRSF9 ACAA2 PLEKHF1 SAAL1 EPS15L1 SLC38A3 PRRC1 DOCK1 TSR1 DNPEP RPL13 SLC25A3 GLRX3 MUC1 PSME1 HNRNPF MIDN TMEM53 DIABLO PLCG2 AURKA COQ5 SLC7A8 MRPL2 LAPTM4B RWDD1 KDR FGF18 MIEN1 TF MBD1 TOMM40L
GSE17721_0.5H_VS_4H_CPG_BMDM_UP	0.0223557	1.0131254592056e-08	0.144563	4.31726975388468e-05	2.06586452737982e-06	0.000543975	UCK2 SLA HAUS8 STT3B TMX2 PPP1CA MYO9B CORO2A HMGA1 MYO18A SMYD2 UHRF1BP1 CDKAL1 TPCN1 CD300C ARRB1 TGFBR1 PNPLA7 GPR180 ADAM19 SLC35C2 RRM2 CIITA DNMT1 ARRDC1 UBAC1 SMC6 ADCY7 IMPA2 SPTSSA DGKA TPD52 PPP1R14B SLC25A39 NAAA CIB1 EVI2B CTDNEP1 SLC25A15 MMACHC HSD17B4 MCM4 POLD1 LRMP MAST3 ZMYND8 NOP2 SENP3 MICAL1 AURKA MRPS16 MLEC CAMK1D PRCP GALC ARHGAP9 TPCN2 AURKB FCGR2A BCAS2 ATG3 KIF18A PLEKH…	PEX6 STT3B TMX2 PPP1CA IQGAP2 SKI MYO9B CORO2A MYO18A MTA3 CD300C TGFBR1 ADAM19 SLC35C2 TMEM37 RRM2 CIITA ICA1 ARRDC1 LACE1 ADCY7 SPTSSA DGKA TPD52 PPP1R14B NAAA EVI2B SLC25A15 HSD17B4 ABL1 MCM4 MAST3 SENP3 MICAL1 HEMK1 AURKA ZBTB20 MRPS16 NCOR2 MLEC GALC ARHGAP9 TPCN2 AURKB FCGR2A APPL2 BCAS2 TOP2B ATG3 KIF18A HAUS3 LAGE3 GOLM1 HS2ST1 PIP4K2C CCDC115 TSPAN4 PTGS1 GSN STAB1 KIAA0930 MANBA NFATC3 …	UCK2 PEX6 HAUS8 C1orf27 IQGAP2 SKI MYO9B CORO2A HMGA1 MYO18A SMYD2 RAB40C MTA3 CDKAL1 MKL1 TPCN1 ZFYVE19 TEX264 ARRB1 PNPLA7 GPR180 CRAT ADAM19 CIITA ICA1 SSBP2 ARRDC1 ADCY7 IMPA2 PHF7 LFNG SPTSSA TPD52 NFIC NAAA SRPK2 CIB1 HSD17B4 MCM4 POLD1 KLHL22 ZMYND8 NOP2 SENP3 PDXK MICAL1 HEMK1 AURKA ZBTB20 ARHGAP9 C9orf123 AURKB ITPR1 APPL2 TBC1D20 KIF18A PLEKHA1 OCEL1 MKNK2 ABCG1 SELENBP1 ALG2 KIAA0930 Z…
GSE17721_0.5H_VS_8H_CPG_BMDM_UP	0.583066	0.000339551	0.396559	0.00796521	1.32311143155338e-05	0.00886861	OSGEP GCNT1 ITGA6 SLC25A15 FAM105A GMPPA PER1 SMYD2 TALDO1 HSD17B4 MYO9B AIF1 RPA1 CD97 NOP2 GALC CD300C CORO2A PRKCB NUP85 SENP3 HSP90AB1 AP2S1 PTPLAD2 DTYMK TOP1MT CD99L2 PLCB2 ALDH9A1 SLC25A35 BSCL2 CORO1A PPP1R14B SLC37A4 HAUS8 RARS2 TGFBI SHKBP1 COASY GPR146 HMGA1 FN1 SIDT2 ME2 GOT2 SNX3 STT3B CDK5RAP3 APOBR ASAH1 ZMIZ2 UQCRQ TPCN2 MAST3 GMNN SLC35C2 ATG3 GLUL VDR MYO18A ATP6V0D1 UCK2 ADAM15…	OSGEP ITGA6 SLC25A15 LDHA FAM105A GMPPA PER1 NXN HSD17B4 MYO9B AIF1 TMED2 GALC F2RL2 CD300C CORO2A SENP3 ADSSL1 NDRG4 HSP90AB1 VOPP1 AP2S1 PTPLAD2 DTYMK CD99L2 CYB5R1 PLCB2 ALDH9A1 BSCL2 CORO1A PPP1R14B SLC37A4 TGFBI MCEE COASY FN1 ZFHX3 SLC25A3 REEP5 ME2 GOT2 ICA1 STT3B CDK5RAP3 APOBR ASAH1 UQCRQ TPCN2 MAST3 SLC35C2 ATG3 MYO18A ATP6V0D1 ADAM15 PHYH MAP2K4 QRSL1 TMEM205 FUCA1 PRR15	ITGA6 ULK1 SH3BP1 NXN ODC1 SMYD2 HSD17B4 MYO9B SPEG ALAD FBLIM1 ZNF703 TMED2 CD97 NOP2 SRPK2 CORO2A SENP3 ADSSL1 NDRG4 TKT DTYMK TOP1MT CSRP2 TEP1 CYB5R1 KAZALD1 BSCL2 MRPL4 HAUS8 CHERP MCEE PPARGC1B FAM134B COASY HMGA1 OCEL1 ZFHX3 SIDT2 SLC25A3 REEP5 ZFYVE19 ME2 ICA1 ASAH1 ZMIZ2 UQCRQ GMNN GLUL PABPC1 SSBP2 MYO18A UCK2 TEX15 EXOSC5 S100A6 TMEM205 DHCR24 PRR15
GSE17721_12H_VS_24H_POLYIC_BMDM_DN	0.352722	3.52580262841418e-05	0.267493	0.00359616	0.308513	0.507057	NCBP1 POLR2E DOK3 RHOT2 SENP3 TTLL1 EIF4H ITPR2 BRIX1 UAP1L1 KIAA0922 KLHDC4 GHDC NUP210 CDK5RAP2 CSNK2A2 FASTK UTRN PCTP GRK6 CSE1L TRPV2 CD72 ZMIZ2 ZNF318 PRRX1 ARMCX5 MCM7 MS4A6A SERBP1 MS4A7 CCT4 ARRB1 CDCA3 FOXO1 HYOU1 TSTD2 RPL9 PHF2 DSTYK MRPS33 TCF12 IDH3B PEA15 HEXIM1 UHRF1BP1 CSDE1 OAT RAC2 C12orf57 SYNGR2 TP53INP1 DGKZ PARP1 GGH MRP63 TGM2 EIF3B MPHOSPH10 ARPC5L FYB RNF20 FAM105A GPNMB…	CLCC1 MPND NCBP1 DOK3 PDE8A RHOT2 SENP3 TTLL1 BRIX1 UAP1L1 PTGS1 KIAA0922 PAFAH2 NUP210 CDK5RAP2 CSNK2A2 FASTK UTRN CSE1L SLC40A1 TRPV2 CD72 ZNF318 PRRX1 ARMCX5 PTEN MCM7 MS4A6A CCT4 CDCA3 FOXO1 HYOU1 WBSCR16 DDRGK1 TSTD2 PTPN14 RPL9 RASA3 TCF12 PEA15 KIAA1467 CCDC107 OAT RAC2 C12orf57 SYNGR2 TP53INP1 MRP63 TGM2 EIF3B MPHOSPH10 FYB RNF20 FAM105A GPNMB HSPA4 SYK FAM98A TUBGCP5 SLC2A8 ZBTB20 ANAPC11	CLCC1 MPND NDUFC2 CYB5A SENP3 EIF4H KLHDC4 PAFAH2 SLC5A9 TBC1D20 UTRN GRK6 CSE1L SLC40A1 MYLIP ZMIZ2 ZNF318 TEP1 PTEN MCM7 SERBP1 MS4A7 ARRB1 CDCA3 WBSCR16 DDRGK1 PTPN14 MKL1 PPCDC TCF12 KIAA1467 TP53INP1 DGKZ PARP1 GGH ACADM DYNLRB1 EIF3B PPFIBP2 RNF20 FOXK2 IL6ST SYNJ2BP SLC2A8 ZBTB20
GSE17721_CPG_VS_GARDIQUIMOD_16H_BMDM_DN	0.394303	0.00023518	0.371095	0.0008153	0.0488491	0.0244893	ITGA4 SLC7A7 HNRNPF XPR1 PPIC KIAA1033 CCNI ADRB2 GK CACYBP B3GNTL1 ESRP1 TMEM179B HPRT1 BAZ2A SNRNP70 TRIM41 EDEM3 ERMP1 AMMECR1 NBEA FAM98A EVI5 DDX17 MTERFD1 GINS1 NDEL1 CAV1 PIK3CG DAPK1 C3orf58 ATP1A1 ZBTB33 YEATS4 RNF149 PTGR1 CD38 STRN3 RIPK1 ARID5A COG8 TAC1 EBF3 NR1D2 MYO1B YWHAZ ROCK2 APRT ETF1 CAPZA1 PILRA RASGRP1 TNKS2 PRMT7 INTS7 HLCS FOSL1 TF UBE4B SLC31A1 SLC2A5 EIF2AK3 ANKZF1 USP1…	ITGA4 SLC7A7 HNRNPF PPIC KIAA1033 CCNI USO1 ADRB2 CACYBP IBTK ESRP1 TMEM179B DNER TRIM41 EDEM3 ERMP1 AMMECR1 NBEA FAM98A EVI5 MTERFD1 GINS1 NDEL1 MRAS CAV1 MSN DAPK1 CCDC109B ATP1A1 CYP2J2 ZBTB33 RNF149 STRN3 RIPK1 ARID5A KIAA1467 TAC1 EBF3 MYO1B YWHAZ ROCK2 APRT ETF1 CAPZA1 PILRA PRMT7 INTS7 UBAC2 HLCS FOSL1 TF UBE4B SLC31A1 EIF2AK3 XBP1 ANKZF1 USP14 USP1 GPR97 SIGIRR C12orf66 TK2 MCEE TMEM135	HNRNPF VPS37A ADRB2 GK ABAT DNER HPRT1 CHST15 BAZ2A CALCOCO2 SCN2A ERMP1 SLC25A45 NBEA MARCO PDCD6IP C1QL1 GINS1 MRAS CAV1 MSN DAPK1 C3orf58 ANO1 CYP2J2 CCT5 CD38 UBE2B STRN3 GTPBP1 SORBS3 ARID5A KIAA1467 PRRC1 NR1D2 MYO1B ITIH4 UPP1 RASGRP1 B3GNT5 FOSL1 TF POLD2 SLC2A5 XBP1 NQO1 TMEM38B USP1 P4HA1 SIGIRR TRIM2 KCND3 TK2 GRP MCEE TMEM135
GSE17721_CPG_VS_GARDIQUIMOD_1H_BMDM_DN	0.0206471	9.60834100132444e-08	0.37215	0.000229894	0.0580154	0.488205	PCNP MTX1 SNX4 NAAA ZBTB7A YEATS4 DGKZ MMACHC HNRNPR SMARCD2 ERAL1 EVI5 FLT1 ELMO2 SEL1L TUBGCP3 SMC4 STK10 RPS6 PIGQ STOML2 HSDL2 MCM3AP C9orf91 HNRNPUL2 CSE1L ERMP1 FAM58A ACIN1 DHX9 PPP5C LARP1 IPO9 GPR180 MGEA5 METAP2 BTBD1 ETAA1 BAG1 ZDHHC4 PDS5A COG8 CSTF1 SLC25A39 FKBP4 GSG2 SNX6 MST4 NUP160 GNPTAB PRMT5 SNX3 COL4A6 TMEM183A MBNL1 BPNT1 IMPACT ATP6AP1 SELT CALR APRT XRCC6 LCLAT1 SLC30A5 SE…	SLC35A1 WBSCR16 PCNP MTX1 SNX4 NAAA ZBTB7A STK16 HNRNPR SMARCD2 PROS1 ERAL1 EVI5 FLT1 ELMO2 SEL1L SMC4 STK10 RPS6 PIGQ MCM3AP C9orf91 CCND3 HNRNPUL2 ATG16L1 CSE1L ERMP1 GOLT1A FAM58A ACIN1 COX18 LARP1 BTBD1 ETAA1 BAG1 CLCN7 ZDHHC4 PDS5A FKBP4 GSG2 SNX6 MST4 CYB5R1 GNPTAB PRMT5 COL4A6 TMEM183A CHL1 MBNL1 BPNT1 ATP6AP1 SELT CALR UBE4A PEX2 APRT SLC30A5 PTPLAD1 CCR1 SF3B3 ZFP36L2 RNF187 GANAB EIF3B …	WBSCR16 NAAA ZBTB7A PLOD3 DGKZ EIF3E STK16 FIZ1 CDKN2C SMC4 PIGQ HSDL2 C9orf91 GATM ATG16L1 CSE1L ECHDC1 ERMP1 FAM58A ACIN1 PGS1 GPR180 ZDHHC4 CSTF1 DNAJC15 GSG2 MST4 CYB5R1 NUP160 COL4A6 CHL1 ATP6AP1 SELT CALR BID PEX2 LCLAT1 SLC30A5 PTPLAD1 ARRB1 RNASEL EIF3B NUDT4 MCM5 MATK UQCC
GSE17721_CTRL_VS_GARDIQUIMOD_0.5H_BMDM_UP	0.0709766	0.00315445	0.182975	0.000718247	0.00191339	0.556417	CARHSP1 CTSC NSF CSDE1 CEP350 RTN4 KIAA1033 MGAT4B MCM2 REV1 BEX4 CPT1A CCNI TIA1 CAPZA1 TFEC SEL1L3 EEA1 IQGAP1 RARS MCM3 RNPEP FNBP4 STAT2 LRPPRC CCDC132 SQLE RNF20 GRK5 OSBPL1A TRIM41 NINJ2 MGEA5 HELLS PTBP1 CD300LF DCAF12 GATA2 OPA1 HNRPLL XPR1 NAF1 PXN RRM1 SLC25A30 COL4A2 CRY2 MCMBP B3GNT2 CD5 PARP12 SUPT6H CBFB CDCA7L JAK1 HNRNPM MYCBP2 EIF4B TTC7B SLC30A5 AFF4 COTL1 NARF TRAFD1 ROCK2 CMTM6	MIDN ATPBD4 CARHSP1 CTSC SPTLC2 SPN NSF CEP350 RTN4 BAIAP2 KIAA1033 FASN MCM2 SLC25A46 UBP1 CCNI TIA1 SNX14 CAPZA1 TFEC ITGB1 IQGAP1 MSN RARS STARD5 MCM3 RNPEP POMGNT1 FNBP4 STAT2 LRPPRC CCDC132 AQR MOB1B SQLE RNF20 GRK5 OSBPL1A VOPP1 TRIM41 NINJ2 HELLS PTBP1 USP2 CD300LF DCAF12 RRM1 SLC25A30 TAF12 COL4A2 HNRPDL CD9 MCMBP B3GNT2 CD5 DUT CBFB JAK1 RPE MUC1 TTC7B SLC30A5 AFF4 COTL1 ROCK2 CNOT2	MIDN UBR1 SPTLC2 PLS3 RTN4 FASN EFHD2 MCM2 SNX14 LGALS8 GTPBP1 SEL1L3 MSN MCM3 TNFRSF21 LRP6 TOLLIP TMEM38B MRPL14 RNF20 SYNJ2BP SIRPA OSBPL1A HELLS DYNLRB1 USP2 CD300LF GATA2 CPSF3L PXN COL4A2 HNRPDL CRY2 CD9 CDCA7L STAC2 GBP7 GPCPD1 MUC1 TTC7B SLC30A5 AFF4 COTL1 NARF KCNH2
GSE17721_CTRL_VS_GARDIQUIMOD_24H_BMDM_UP	0.291629	0.00015149	0.0619713	0.0230622	0.093786	0.657564	MANBA B3GNTL1 TGFBR1 YEATS4 HELZ PNPLA6 SELP INSR PTPRA SLC44A3 CCNI EVI5 MBP CIDEB HAUS8 CTSA PARVG CEP250 SLC38A5 DTNBP1 ACO2 STXBP2 POLR1C STS N4BP2L1 EPS15 ASF1B C6orf89 RDM1 GCNT1 C6orf62 GRN RNF38 FAM58A BUB1 CD300C TNRC6B SLC25A39 CYP4F3 GALC ADCY7 CDC20 GNPDA1 ADAM15 FAM21A TF VDAC1 VRK1 CIITA GOLM1 PGP FAM160B1 CARHSP1 HMHA1 COMMD4 TGM2 PCNXL3 TP63 IQGAP1 ARRB1 ZC3H11A RAD1 ACO1 DAB2 SEP…	MANBA TGFBR1 SNX14 HELZ PNPLA6 PTPRA TRPT1 SLC44A3 MCEE CCNI EVI5 MBP CTSA PARVG DTNBP1 ACO2 STXBP2 STS N4BP2L1 ENPP1 EPS15 ASF1B C6orf89 C6orf62 GRN RNF38 FAM58A HMGCS1 BUB1 TFAP2A CD300C TNRC6B GALC ADCY7 CDC20 GNPDA1 ADAM15 FAM21A TF VDAC1 CIITA GOLM1 C14orf159 PGP FAM160B1 CARHSP1 HMHA1 COMMD4 TGM2 ANKH IQGAP1 ZC3H11A RAD1 ACO1 DAB2 SEPT8 SMARCAD1 ERGIC3	SNX14 PTPRA TRPT1 MCEE MBP HAUS8 SLC38A5 NQO2 CDK16 SNAP23 STS ENPP1 ASF1B C6orf89 FAM58A RALBP1 TFAP2A CYP4F3 ADCY7 PDLIM1 CDC20 TF IFT46 CIITA C14orf159 PGP DHCR24 SCML2 GALNT2 MYOF ZNF689 CBS HPGDS SYT9 UBE2B ANKH CC2D1A ARRB1 MKNK2 GSC ERBB2IP IL6ST LAMTOR3
GSE17721_CTRL_VS_LPS_12H_BMDM_UP	0.148919	0.000941095	0.0478286	0.000348687	0.0053702	0.0877182	EHHADH TGFBR1 RNF149 HAUS8 H2AFX TBL2 PROM1 ELOVL5 PCNA PCID2 CDK1 TFEC BPHL HPRT1 C3orf17 CD48 AGL ARAF CCNI TFCP2 IL6ST NR4A3 ATP6V0D1 HCFC1 CTSA SEPN1 OSBP SENP3 LARGE KIF13A ZNF318 RPS8 LRMP ATP5G3 IL7 GUSB ADAM15 CKAP2 BTK PTRF TIA1 PBK TMEM147 RGS10 CCNB2 ENC1 SLC50A1 HCFC1R1 GNPDA1 ELP3 SMARCD2 VDAC1 DSTYK MBNL3 KIAA0922 RHOT2 ATPIF1 FBL GON4L TALDO1 MMP19 PPP3CA XPR1 RHBDD3 SEC61B	D2HGDH TGFBR1 NUDT4 SRF RNF149 H2AFX TBL2 PCNA PCID2 CDK1 ANKRD32 ATP5B TFEC RANBP10 BPHL CROT NANS C3orf17 CCNI MDM1 TFCP2 KIAA0930 XPC ATP6V0D1 HCFC1 MRAS CTSA GPR137B ABCB8 OSBP SENP3 KIF13A ZNF318 FAM162A ATP5G3 ATG12 GUSB ADAM15 CKAP2 BTK SPN PTRF TIA1 PBK TMEM147 CCNB2 GLIPR1 ENC1 UGGT1 SLC50A1 SIK1 HCFC1R1 GNPDA1 SMARCD2 VDAC1 KIAA0922 PHPT1 RHOT2 ATPIF1 FBL GON4L UCP2 RHBDD3 NFATC1	CMYA5 CENPV D2HGDH NUDT4 SRF ABCG2 ALDOA HAUS8 H2AFX PROM1 ELOVL5 CACNA1F FAM81A SSBP2 S100A1 CROT RPL13 HPRT1 CSRP2 IL6ST KIAA0930 XPA XPC MRAS MGST2 SLC25A45 SENP3 LARGE KIF13A NDUFA2 ZNF318 ZFYVE21 FAM162A LRRIQ4 ATP5G3 ATG12 GUSB PLD1 TESK2 GNA12 ABCC3 CCNB2 UGGT1 SLC50A1 SIK1 PHPT1 GIGYF1 ERBB2IP FBL UCP2 GPX4
GSE17721_CTRL_VS_PAM3CSK4_24H_BMDM_UP	0.0236012	0.00172996	0.149223	0.000368123	0.00798665	0.0432734	IFIT2 LLGL2 MBP GALT SYNPO CCNB2 AUH HNRNPU C6orf62 SLC30A5 IL6ST APOA1BP GPX7 C1QC MEF2A RTN4 QRSL1 CDC25B LANCL1 EPS15 MAZ XPR1 SENP3 CEP350 NDUFS2 RNF38 STS KIF20A ADCY3 RAB31 YWHAH DLG1 ARHGAP39 HEPACAM2 GDI2 TF IL18 NCOA3 TGFBR1 DDX59 ITM2C SVIL RPL28 CORO2A SLC44A3 GRK5 NAGK LIPA EPSTI1 BNIP3L DNAJC9 MPP6 RPL30 CAPN2 RPL14 HLX DNMBP RNPEP GLI3 SLC37A1 CD97 LASP1 ASPM PIGQ FAM160B1 CIITA	ANKMY2 IFIT2 LLGL2 MBP GALT SYNPO CCNB2 PDE8A HNRNPU C6orf62 SLC30A5 APOA1BP C1QC MEF2A RTN4 QRSL1 LANCL1 EPS15 MAZ MUC1 SENP3 CEP350 NDUFS2 NFATC2IP RNF38 STS HMGCS1 KIF20A ADCY3 RAB31 GTF3C1 DLG1 MITF ARHGAP39 TF IL18 NCOA3 TGFBR1 CHMP3 DDX59 SVIL RPL28 BACH2 CORO2A SLC44A3 GRK5 NAGK LIPA EPSTI1 DNAJC9 RPL30 CAPN2 HLX CD34 RNPEP GLI3 SLC37A1 LASP1 ASPM PIGQ SLC25A3 FAM160B1 HDAC5 UNC13B CIITA N…	LLGL2 MBP CCNB2 MKNK2 AUH SLC30A5 IGBP1 IL6ST GPX7 CDADC1 IMP3 RTN4 CDC25B PRSS16 MUC1 PDLIM1 SENP3 FGF9 STS KIF20A ADCY3 GALNT2 GTF3C1 SCEL MITF MOCOS FAM198B HEPACAM2 TF SH3BP1 CHMP3 ITM2C SVIL CORO2A S100A1 IFITM2 BNIP3L DNAJC9 MPP6 RPL30 DNMBP CD34 GLI3 SLC37A1 CD97 F7 ASPM PIGQ LRRC48 ANAPC2 SLC25A3 HDAC5 CIITA PSAPL1 EFHD2
GSE17721_CTRL_VS_POLYIC_0.5H_BMDM_UP	0.226942	0.000273756	0.217693	0.0335476	0.00014258	0.0721143	ABHD10 AKAP1 ALDH1B1 ALS2 ANLN AP3B1 AQP9 ARHGAP18 ASAH2 BANF1 BIRC5 BRMS1 C21orf91 C5orf15 C6orf106 CAMK2G CASC3 CCDC132 CCR1 CD84 CEP85 CLPTM1L CYP1A1 ERC1 F5 FAM20B FCGR1A FLOT2 FUCA2 GABPA GGPS1 GLUL GPATCH2 GRK6 GSC HDAC2 HECTD1 HEXA ICK IL12RB2 ITGB3BP JAK1 KCNAB2 KDELR1 KIAA0146 KIF13A KIF21A L2HGDH LAIR1 LAP3 LIMK2 LRP4 LRRC59 MCM3 MCM5 MFN2 MGLL MOGS MPP1 MRPL37 NARG2 NDST1 NEK2 NEK6 NRM…	ACVR1 AKAP1 ALDH1B1 ANLN AP3B1 APPL2 ARHGAP18 ASAH2 BANF1 BIRC5 BRMS1 C2orf76 C6orf106 CASC3 CCDC132 CCR1 CD84 CEP85 CLPTM1L CORIN CROT CYP1A1 DENND4C ELAVL1 FCGR1A GALNT6 GGPS1 GOLGA5 GPATCH2 HDAC2 HECTD1 HEXA HNRNPK ICK JAK1 KDELR1 KIF13A KIF21A LAIR1 LAP3 LIMK2 LRP4 LRRC59 MCM3 MFSD5 MGLL MIDN MPP1 NDST1 NEK2 NEK6 NUCB2 NUCKS1 PACRGL PEX19 PGF PHLDA1	ACSL6 AGR3 ALDH1B1 ANLN APPL2 AQP9 ASAH2 ASZ1 ATL2 BIRC5 C21orf91 C6orf106 CCKBR CDK16 CEP85 CORIN CPEB2 CROT CSF2RB DMXL1 EFHD2 FAM102A FLOT2 GALNT6 GGPS1 GLUL GOLGA5 GPATCH2 GPR50 GRK6 GSC HDAC2 HRASLS HTR2B IFITM2 IFT88 IL12RB2 KIF13A LBR LRP1B LRP4 MCM3 MCM5 MFSD5 MGLL MIDN NAT1 NEK2 NEK6 NRIP1 NUCB2 PACRGL PANK3 PHLDA1
GSE17721_LPS_VS_CPG_1H_BMDM_UP	0.640146	0.000420644	0.607506	0.0147785	0.212755	0.968556	MMACHC NAAA VAPA PES1 ITIH5 TARS2 MRPS16 GPR125 DYNLL1 NR5A2 CDC6 MFSD8 SEC23B RARS2 PAICS METAP2 IL12RB2 CCR1 PTBP2 MRPL9 CEP152 TMEM48 CSTF1 CD4 FSTL1 MSR1 ALDH1B1 FKBP4 PRKCE CTNNBIP1 PRPF19 TMEM33 HAUS3 MPP6 EVI5 FAM58A MYCBP2 PPP1R21 BAG1 APRT EIF5B LYPD1 CENPQ DIMT1 CSPP1 CSE1L C16orf58 ARCN1 FBXO9 DNPEP CD151 MAZ RTKN MRPL34 LCLAT1 SELT GPATCH1 HNRNPUL1 NIF3L1 SPIN4 SERP1 CYR61 TMX2 VPS45 …	NAAA PES1 ITIH5 TARS2 MRPS16 GPR98 PROS1 DYNLL1 FIG4 NR5A2 CCNH CDC6 MFSD8 PAICS CHL1 CCR1 PTBP2 TMEM48 AKR1B1 CD4 LACE1 FSTL1 MSR1 ALDH1B1 FKBP4 NFATC2IP PRPF19 POLI HAUS3 EVI5 FAM58A PPP1R21 BAG1 APRT EIF5B DIMT1 CSPP1 CSE1L C16orf58 ARCN1 FBXO9 DNPEP CD151 MAZ RTKN COX18 ENTPD5 SELT GPATCH1 HNRNPUL1 NIF3L1 BTG3 SERP1 CYR61 TMX2 VPS45 BMS1 TNFSF8	NAAA RPS16 OGFOD2 GPR125 GPR98 SNAP23 CDC6 MFSD8 FIZ1 SEC23B CHL1 IL12RB2 CSTF1 ALDH1B1 SEMA6C JKAMP POLI MPP6 FAM58A LYPD1 DFFB CSPP1 CSE1L C16orf58 TRMT2A DNPEP CD151 ENTPD5 LCLAT1 SELT BTG3 MCM5 FANCE RPLP1
GSE17721_LPS_VS_CPG_4H_BMDM_DN	0.172966	0.000520448	0.421976	0.175586	0.0407749	0.695054	YPEL3 SMC6 SRSF6 DNAJC18 DDX26B RAB31 CSTB ZNF287 AIFM1 NFE2L3 TTLL1 TEX261 SMARCAL1 S100A11 ASH2L PCBD2 TJP2 CTBP2 PPP1R14B DDX10 ACO1 FKBP15 PEA15 CDCA5 LAMTOR2 MPDU1 THUMPD3 CCDC115 SVIL CMAS ACP2 TP63 TMED3 CBR1 IARS STRN IGF2BP3 RFC1 GMNN MRPL11 CERS2 MINOS1 EGLN3 TCF12 ADAM8 POLR2D GNPTAB DHX57 PTCD2 TRIAP1 HNRNPA2B1 CCDC117 POLA2 SLC25A19 NOP2 ZNF22 EVI5 COQ9 NAGK STRBP GDI2 SQLE DTYMK TOM…	YPEL3 MRPL41 SRSF6 DNAJC18 DDX26B RAB31 AIFM1 TTLL1 EIF5 DNAJB6 SMARCAL1 ASH2L PCBD2 TJP2 CTBP2 PPP1R14B LCORL ACO1 FKBP15 PEA15 CDCA5 LAMTOR2 MPDU1 THUMPD3 TAF10 CCDC115 SVIL ACP2 TMED3 IARS RFC1 MRPL11 MRAS SH3BGRL3 CERS2 MINOS1 EGLN3 TCF12 GNPTAB DHX57 PTCD2 TRIAP1 NINJ1 EVI5 NAGK STRBP SQLE DTYMK ATP5F1 ADAM17	SLC30A3 DDX26B CSTB MYADM CERK NFE2L3 ATG5 PCBD2 KLHL7 FOXN2 CDCA5 ALOX12B CDK2AP1 PDPK1 CCDC65 SVIL CBR1 PTPRR XPOT IGF2BP3 GMNN MRPL11 KIF16B MRAS TSR1 CERS2 SPINT1 EGLN3 RIBC1 TCF12 POLR2D PTCD2 RALBP1 NINJ1 PLEKHO1 SLC25A19 NOP2 TMED7 DTYMK TOMM40 PGRMC2
GSE17721_LPS_VS_POLYIC_12H_BMDM_UP	0.0170049	2.77609329830068e-06	0.214771	0.000328384	0.0580955	0.94474	MECR NOTCH3 TAGLN2 HEATR6 AOAH RNF26 TIMM17B AIFM1 SMPDL3B NCBP1 TRIM21 NUCKS1 CAT BOLA1 ITGAX DDB1 PILRA IGFBP4 LPP COMMD7 CTBP2 NUP160 PSMD12 NADK SLC20A1 MCM3 GHDC MIEN1 FN1 NUP50 SPEN CSDE1 PAFAH1B1 PRMT3 ITSN1 MPHOSPH8 ARHGAP24 IGF2R FAM20B NOL11 TPRKB ADAM17 TRAF3IP2 MOGS CAND1 CDC25A USP21 PTGR1 DAB2IP CYFIP2 PES1 JAK2 EPRS ST3GAL5 SRSF1 ZFP64 PRRX1 NFATC3 ATG7 EPS15L1 IRF4 EIF4G2 ERI3 CHI…	WBSCR16 NOTCH3 TAGLN2 HEATR6 AOAH TIMM17B AIFM1 NCBP1 TRIM21 SRM SUOX NUCKS1 BOLA1 GSS ITGAX PILRA LPP COMMD7 CTBP2 PSMD12 NADK SLC20A1 MCM3 HSPA4 MIEN1 FN1 NUP50 SPEN PAFAH1B1 RRN3 ARL1 ARHGAP24 PHF8 NOL11 TPRKB ADAM17 CAND1 USP21 DAB2IP CYFIP2 PES1 JAK2 EPRS DNAJB6 ZFP64 PRRX1 NFATC3 PON2 EPS15L1 IRF4 CTBS IER5 ERI3 TMEM63B CLCC1 CSF1 PTX3 TMEM135 PDE4B CHCHD2 LRRC59 PPTC7 RHOA PTCD2 FMNL3	WBSCR16 SEC31A SMPDL3B SUOX BOLA1 GSS IGFBP4 NUP160 HCN2 MCM3 CTU1 DGAT2 MIEN1 PAFAH1B1 ITSN1 ARL1 CSAD PHF8 TRAF3IP2 CDC25A SEPHS2 G6PD PON2 EPS15L1 IRF4 CTBS GSTM1 ERI3 CHID1 STT3A CLCC1 PTX3 TMEM135 ADORA2B PTCD2
GSE17721_LPS_VS_POLYIC_1H_BMDM_DN	0.179957	7.16735434573456e-06	0.066308	0.00177398	0.017249	0.139065	TSTD1 ANXA11 ZNF841 TMEM140 YWHAH KDELR1 GPAM PREB PIGT SMARCA2 GGA2 CD300LF CPA3 ABCC1 LRRK1 SPINT2 ZC3H7A CRKL MPZL2 SREK1 ACVR1B CDC25A CANT1 CHD7 TCF3 DHX57 SPIB TNC MGEA5 CKAP4 DAZAP2 SELL LMNB1 MAGI2 EIF5B KLF15 GCNT2 TRIP13 C10orf137 CASC3 CDC37L1 AP3B1 HPS3 COL4A4 TP53INP1 UBN1 NECAP2 C3 MX2 HDAC2 UNC45A ADD3 RRNAD1 MAD2L1BP PCBD1 RNPEPL1 BMS1 SPEN DPM2 ARRDC1 HNRNPA3 PHF2 SMG5 BMP6 OSBP …	SIGIRR TSTD1 ZNF841 TMEM140 KDELR1 GPAM PREB PIGT SMARCA2 GGA2 CD300LF CPA3 CAPN6 LRRK1 RHOQ SPINT2 CRKL SREK1 DNAJC10 CANT1 POLG TCF3 DHX57 SACS AQR TNC CKAP4 DAZAP2 SELL LMNB1 TMEM150A EIF5B KLF15 COL4A3BP TRIP13 SH3BGRL3 CASC3 AP3B1 HPS3 TP53INP1 UBN1 NECAP2 C3 MX2 HDAC2 RRNAD1 GABRA1 MAD2L1BP PCBD1 KDM3B BMS1 SPEN ARMC10 DPM2 ARRDC1 WNT11 HNRNPA3 BMP6 OSBP SENP1 PKIB TMEM47 IRX3 HIST1H3D	NUDT16 SIGIRR HP1BP3 TMEM140 CD300LF BAG2 XRN1 OGFOD2 CPA3 CTU1 CAPN6 LRRK1 RRP1B MPZL2 PCGF2 SREK1 ACVR1B CDC25A CANT1 CHD7 SACS SPIB LMNB1 TMEM150A MAGI2 ORAI1 GCNT2 CALB1 COL4A3BP TRIP13 COL4A4 FIZ1 CACNA1S TP53INP1 TMEM87A MX2 HDAC2 UNC45A CELSR3 GDA SNTB1 ALG2 DPM2 ARRDC1 SMG5 BMP6 LUC7L CLU SENP1 PKIB PFKP DIAPH2
GSE17721_LPS_VS_POLYIC_24H_BMDM_UP	0.0291432	0.00180423	0.287761	6.17187030462928e-05	0.00118792	0.156643	SNRNP25 MFSD1 PKIG CDC25A EREG YWHAQ GLRX3 NIT1 NDUFB2 MBNL3 C7orf41 LPCAT3 PRMT3 ALCAM PI4K2B NUP160 GBE1 TPRKB NIF3L1 PCBD2 WAS SLC7A11 FTSJ1 TMEM63B CSDE1 CLMP BRAF IER3 MFSD8 NNT PER2 FANCC PSMD12 NR4A2 NOL11 SLC25A30 MAD2L1 RRP9 POLR2G PPM1B HOPX RBM19 IPO9 CCT4 EBP GPR84 ZMPSTE24 ACO1 HAS3 GTPBP4 PFKL HIATL1 PPAP2B CAT COQ4 MT1E SLC20A1 IGFBP4 HDGF RAB14 CHD1L MAD2L2 VPS41 TFRC GLOD4	DNAJB6 FAH SNRNP25 GFER GSS PKIG UBXN10 GLRX3 NIT1 NDUFB2 ALCAM PI4K2B GBE1 PACRGL TPRKB NIF3L1 PCBD2 SLC7A11 ECI2 TMEM63B MRPS18A CLMP BRAF METTL22 IER3 C12orf66 CYB561D2 STIP1 STRA13 MFSD8 PHPT1 PER2 PSMD12 NOL11 SLC25A30 MAD2L1 C16orf87 RRP9 POLR2G TRPT1 PPM1B HOPX SLC35A1 RBM19 CCT4 EBP GPR84 SERPINE2 PAFAH2 ZMPSTE24 LACE1 ACO1 HAS3 GTPBP4 TTC5 HIATL1 PPAP2B COQ4 MT1E SLC20A1 IDE RAB14 CHD1L …	FAH SNRNP25 CYB5A GFER YBX1 GSS CDC25A UBXN10 GLRX3 KIAA0020 APBB2 PFKFB1 WRNIP1 ALCAM NUP160 PACRGL PCBD2 WAS ECI2 RDH10 FASTKD2 APP CYB561D2 FAM96B STRA13 MFSD8 FAM174A PNPLA8 PTCH1 PHPT1 PER2 NR4A2 PGM1 MAD2L1 DOCK7 TRPT1 TTC39C GPR84 DYNLRB1 ATP5D PAFAH2 PITX3 SLC22A4 GTPBP4 PFKL COQ4 IGFBP4 HDGF DNAJC19 SLC28A3
GSE17721_PAM3CSK4_VS_GADIQUIMOD_8H_BMDM_UP	0.148126	0.000283041	0.141403	0.00162976	0.0111103	0.226059	GLRX3 PDIA6 PAICS ALDH9A1 FUCA2 HERC1 GPAM AHCYL1 CD80 KLF7 RPL14 SLC11A1 C9orf91 IMPDH2 MCM7 EVI5 CAMK1D DDX26B NR4A1 SPAG5 IDH3G NFE2L3 CDH23 SLC10A6 NUDC ZDHHC16 DHRS7 AIFM1 PDXDC1 GTPBP4 SLC25A13 FBXO31 NBEAL2 RPS6KA4 C12orf4 DOCK1 POLR2G CLMP CPSF3 XPO5 SEC24D SASH3 SLC35A2 FAM89B SRSF6 APRT TFEC EIF3A ATP5G1 TARS2 MIEN1 QARS SLC20A1 SMYD2 EIF2B5 ATP5G2 FADS1 PSME3 COPS5 KCNAB2 GOT2 GPR155 A…	GLRX3 PDIA6 PAICS ALDH9A1 GPAM CD80 KLF7 GSS FBP1 C9orf91 MCM7 EVI5 MRPL41 DDX26B NR4A1 FASN SPAG5 IDH3G CDH23 SLC10A6 FAM173A NUDC ZDHHC16 TMEM66 AIFM1 PDXDC1 GTPBP4 SLC25A13 FBXO31 NBEAL2 PAFAH2 C12orf4 DOCK1 POLR2G CLMP CPSF3 SEC24D SLC35A2 FAM89B SRSF6 CDHR1 APRT HES1 TFEC EIF3A ATP5G1 TARS2 MIEN1 QARS SLC20A1 EIF2B5 ATP5G2 FADS1 PSME3 COPS5 PSEN1 GOT2 GPR155 RBBP7 MCOLN2 N6AMT2 SACS UPF1	FAM127A GLRX3 FAM134B AHCYL1 CD80 GSS FBP1 NXT1 CDK2AP1 SLC11A1 C9orf91 MCM7 DDX26B NR4A1 FASN SPAG5 NFE2L3 CDH23 MYADM FAM173A AK1 PDXDC1 PCLO LAMTOR3 HOXB6 GTPBP4 PQLC1 NBEAL2 PAFAH2 RPS6KA4 DOCK1 XPO5 FASTKD2 SEC24D CLCN4 TKT FAM89B C1orf27 ALAD MIEN1 SMYD2 PLD3 ATP5G2 CCDC65 FADS1 C8orf76 ACOT7 SACS GGH
GSE17721_POLYIC_VS_CPG_16H_BMDM_UP	0.163603	3.52580262841418e-05	0.0578427	0.000765247	0.25027	0.0904691	NFIL3 RNF181 PHGDH DMTF1 PTK2B RHOC TRIP12 RBM3 PARP12 HNRNPM TRAF7 ALDH1B1 SLAMF8 GNPDA1 EXOC6 GALC TDRD7 FXYD5 ASPA SLC22A23 ADRA1A ARC LRP4 XK GPSM2 CRIP3 CIITA LMO2 C19orf12 ACVR2A PSEN2 TXNIP SLC37A1 ZMYM4 SLC44A1 FBN2 PGF UBE2L6 STAB1 PRRX1 LRRC41 PLAC8 TCIRG1 STAT1 MX2 TRIM25 ADD3 ASB13 BCL2L14 COL12A1 MPP1 TMEM140 EBF3 GALNT7 ZNF347 CCDC6 AFF1 ADAR SLC3A2 TNFAIP3 CEP250 SMARCD2 APOBEC3B G…	NFIL3 RNF181 DMTF1 PTK2B RHOC RBM3 TRAF7 ALDH1B1 SLAMF8 GNPDA1 EXOC6 GALC ADRA1A ARC LRP4 CRIP3 CIITA LMO2 C19orf12 NINJ1 ACVR2A TXNIP NRP2 SLC37A1 SLC44A1 STAP2 PGF UBE2L6 STAB1 DENND4C ARMC10 TCTA PRRX1 SEPW1 FRYL STAT1 MX2 TRIM25 PRELP ASB13 COL12A1 MPP1 TMEM140 TNRC18 EBF3 GALNT7 ZNF347 CCDC6 AFF1 AKT3 ADAR SLC3A2 TNFAIP3 SMARCD2 GPNMB TRIM41 NCOA1 RAB27B FAM174B KATNA1 FCGR3A ATM PHIP ZNF318…	NFIL3 PHGDH ZBTB17 RHOC DNASE2B RBM43 TOP3A ALDH1B1 SLAMF8 EXOC6 SYVN1 FXYD5 PLIN2 SLC22A23 ARC LRP4 XK CIITA NINJ1 ACVR2A SLC37A1 SH3BP2 FBN2 CA6 PPARGC1B SIRT7 TCTA RECK FRYL DGCR14 MX2 JPH2 BCL2L14 COL12A1 TMEM140 TNRC18 GALNT7 N4BP3 AFF1 AKT3 PDGFD ACTA1 RAB27B SPEG FAM174B KATNA1 ZNF318 GTPBP1 PPP1R14C DOPEY2 CTNNA1 BCL2L1 TOR2A
GSE17721_POLYIC_VS_CPG_1H_BMDM_UP	0.259759	8.42240999225812e-05	0.245781	0.000309222	0.037304	0.137818	ERAL1 VAPA ETAA1 RNF187 NAAA EIF4H RBM25 ZFP82 PPP1R12C TNRC6A DYNLL1 ERMP1 SEPT3 DAB2 SUDS3 ATF2 PREB TCOF1 SLC15A5 BMS1 CTNNBIP1 MFSD8 NIT1 TRPS1 BCAS2 TMEM54 C1orf43 ARCN1 GPAM TNFSF8 ZNF841 ZBTB7A TOPBP1 NFX1 GINS4 MRPL9 HCFC1R1 CEP152 OCA2 CSDE1 GBP2 SMC4 MAK TRPV2 LMNB1 LARP1 PES1 SFRP2 IGF2R MAD2L1BP MYO18A PPP1R21 ALDH1B1 DUSP6 PIGQ MST4 SENP1 CAD ESR1 FKBP4 MMACHC KPNA6 LCAT SLC37A4 RALY…	ERAL1 WBSCR16 DUT ETAA1 RNF187 NAAA RBM25 ZNF808 PPP1R12C DYNLL1 ERMP1 COX18 DAB2 ATG16L1 SUDS3 SRP9 ATF2 PREB CCND3 SLC15A5 BMS1 MFSD8 NIT1 TRPS1 BCAS2 TMEM54 C1orf43 PEX2 ARCN1 GPAM TNFSF8 ZNF841 ZBTB7A TOPBP1 NFX1 HCFC1R1 SMC4 ZNF329 TRPV2 LMNB1 LARP1 MATR3 PES1 SFRP2 MAD2L1BP MYO18A MTA1 EIF5 PPP1R21 ALDH1B1 PIGQ MST4 SENP1 CAD ESR1 FANCF FKBP4 NUDT16L1 RAB3D AP1G2 SLC37A4 RALY MCM3AP SEPT8 E…	WBSCR16 C1orf27 NAAA EIF4H ERMP1 SEPT3 ATG16L1 KIF1A SUDS3 RASA1 TCOF1 MFSD8 CALB1 NDUFAF1 PEX2 NUDT16 ZBTB7A GINS4 OCA2 GBP2 SMC4 MAK LMNB1 RPS16 MATR3 BATF CELSR3 MYO18A MTA1 F7 ALDH1B1 PIGQ MST4 OGFOD2 SENP1 CAD ESR1 SNTB1 RPLP1 USP36 RAB3D DDX50 AP1G2 RALY IKZF2 PITX3 RLBP1 ATP13A1 IL12RB2 TEX264 TSPAN8
GSE17721_POLYIC_VS_CPG_24H_BMDM_DN	0.113226	0.0010277	0.149223	0.000368123	0.0124421	0.422104	HSD17B4 NUP160 CD44 TMEM147 LARP6 IMPACT UEVLD CFLAR TTC7B CD40 KDELC1 ANTXR1 OSTC FOXK2 ENPP2 UCHL1 PIK3CG B3GALNT2 MRPL3 JAK2 RBM28 TARS STK3 AHCTF1 CKAP4 RALGAPA1 SLC39A14 ADAM9 PSME3 RAC2 MECP2 C22orf28 ARCN1 TMEM48 MLEC AGRN KIF13A MYBL2 GSR MAD2L1 ANP32E CAV1 PPP2CB HAS3 SNIP1 NOMO1 COL5A1 CD48 TAGLN2 FAM98A ZBTB8OS COX5A RPA2 UBE2T MKI67 AZIN1 CA13 MAPRE1 FIGNL1 IMPA2 C21orf91 CDC45 CHEK2 …	HSD17B4 CD44 TMEM147 LARP6 COQ7 RRN3 UEVLD CFLAR GCLM MRPL41 TTC7B CD40 RRM2B ANTXR1 OSTC ENPP2 PTPN14 B3GALNT2 MRPL3 FCER1G JAK2 RBM28 STK3 AHCTF1 CDC16 CKAP4 RALGAPA1 NXN N6AMT2 SLC39A14 HNRNPK ADAM9 PSME3 RAC2 C22orf28 ARCN1 TMEM48 MLEC C2orf76 AGRN KIF13A MYBL2 GSR SIGLEC7 MAD2L1 RNMT CAV1 PPP2CB HAS3 SNIP1 NOMO1 COL5A1 ATXN7L1 TAGLN2 FAM98A ZBTB8OS RPA2 UBE2T MKI67 AZIN1 FIGNL1 CDC45 SRF COX…	HSD17B4 APBB2 NUP160 CCL13 LARP6 COQ7 TTC7B PAX1 CHRNA6 FOXK2 XPOT TNFRSF21 UCHL1 PTPN14 B3GALNT2 ARHGAP21 PGC UBR1 AHCTF1 RALGAPA1 NXN SLC39A14 NUS1 VMP1 HPGD KIF13A MYBL2 GSR MAD2L1 ANP32E CAV1 COL5A1 GAL EIF3E WWC1 MKI67 CA13 MAML1 IMPA2 C21orf91 CDC45 CHEK2 SRF CASQ2 C3orf58 FABP7
GSE17721_POLYIC_VS_GARDIQUIMOD_24H_BMDM_DN	0.347526	6.37351637445292e-05	0.0858159	0.0382324	0.0739382	0.830613	EIF4G2 PRKCI IMPDH2 EIF5A PLBD2 WAS ACTR6 MMACHC IPO9 DNAJC18 NDUFB2 MCM3 CXXC1 PPP3CB HCLS1 ZWINT FAM49B ADRA2A CCNA2 ENPP2 NOL11 NIF3L1 FAM118A ATP1A1 RAB14 ADAM9 KCNA3 UTP18 AVPR2 ARHGEF12 WDR6 NUP153 ARMC1 NCBP1 GRHPR METTL6 SLC7A7 UBE2D3 ATP6V0B C11orf24 BTF3L4 CLMP RBM19 IRS2 RABL5 FAM98A CDC42SE2 RPA3 PPP2CA PCTP SMPDL3B PGK1 MRPL11 MAP2K6 SNX4 MOGS CSDE1 CSNK2A2 MEF2A SHC1 ITSN1 CHD1L SEC…	GNG2 EIF5A STRA13 SLC35A1 DNAJC18 NDUFB2 MCM3 CXXC1 PPP3CB ZWINT C16orf87 FAM49B PTPN14 CCNA2 ENPP2 NOL11 NIF3L1 PIGM FAM118A ATP1A1 RAB14 ADAM9 TMEM59 DEGS2 AVPR2 WDR6 NUP153 PAFAH2 ARMC1 NCBP1 GRHPR METTL6 SLC7A7 UBE2D3 ATP6V0B C11orf24 CLMP RBM19 IRS2 RABL5 FAM98A CDC42SE2 RPA3 MRPL11 CCDC109B SNX4 CSNK2A2 MEF2A SHC1 CHD1L ESR2 SEC61A1 LSM12 OAT EIF5 SMARCAD1 MCM2 TIMM17B	SLC22A4 SLC19A2 PRKCI ETFDH ABCG2 WAS STRA13 MCM3 FAM174A YBX1 PTPN14 ADRA2A CCNA2 KIAA0020 PANK3 PIGM TMEM59 PRICKLE1 DEGS2 MET ARHGEF12 NUP153 PAFAH2 BAG2 NDUFC2 SIRPA RABL5 PLD1 SEMA5A PPP2CA SMPDL3B ALDH6A1 MRPL11 MAP2K6 ZFYVE21 ITSN1 CHID1 MCM2 HELB DACH1 CA13
GSE17721_POLYIC_VS_GARDIQUIMOD_8H_BMDM_DN	0.191775	0.000793578	0.687163	0.00439308	0.19151	0.977114	SRRT KIAA0319L CKS2 SYNCRIP LAD1 PRKCB POLA2 SASH1 SMARCC1 KCNA3 NOP56 EIF3A RPAP2 NAGK ZNF362 FAM118A IMPDH2 NCSTN F10 INHBA FKBP1A LUC7L OAT HYOU1 EIF4E ZNF287 TTI1 TGM2 STT3A DPH5 DDX56 ARL3 NOMO1 PPP2CB NOP10 PROCR C22orf28 PLAUR SP3 SLK KPNA1 MPHOSPH10 SAE1 CFL2 INTS7 JAK1 KIF13A TNC CCDC117 ANKRD40 CARM1 GGH SLC12A4 RPS6 DHX36 SNRPD2 ACTN4 NCBP1 C11orf24 NME6 PRMT5 SDCCAG3 TP53BP1 SOD2 TRAP…	SRRT KIAA0319L CKS2 SYNCRIP C12orf66 GFER SASH1 C18orf32 SMARCC1 NOP56 EIF3A ABL1 NAGK MSN UBP1 FAM118A NCSTN F10 INHBA RAB11A FKBP1A CCDC109B PATZ1 SRP9 OAT HYOU1 HNRNPK EIF4E TTI1 TGM2 DPH5 NOMO1 PPP2CB PROCR C22orf28 GSS SLK KPNA1 MPHOSPH10 SAE1 CFL2 INTS7 JAK1 KIF13A TNC SLC41A1 CDKN2B SLC12A4 RPS6 DHX36 SNRPD2 ACTN4 NCBP1 C11orf24 NME6 PRMT5 SDCCAG3 SOD2 TRAPPC1	KIAA0319L LAD1 GFER SASH1 MSN CDK2AP1 RAB11A PATZ1 NUDT16 LUC7L RPL5 CPEB2 CMYA5 STT3A SNRPD1 TTC39C GSTM1 PLAUR GSS SEC31A CFL2 FICD KIF13A DHCR24 OTOG UBQLN1 SLC41A1 LRRC49 GGH PLEKHA7 TNFRSF21 SOD2
GSE17721_POLYIC_VS_PAM3CSK4_12H_BMDM_DN	0.00193373	9.11962544906138e-06	0.207892	0.000133282	0.15429	0.575647	WNK4 IMPDH2 SEC61B MCM7 NUP85 POLR2E MRPL21 SDHC GABARAP KCNA3 CHEK2 EPS15 ACSS2 GLMN PRPF8 ARHGAP24 GLRX3 GRK6 HNRNPR SPRYD7 DENR DDB1 KIF3C PREB UTP18 FTH1 C19orf53 IDH2 COQ9 RNF187 NUP210 DGKZ AOAH GGH ATP6V0B NTPCR RWDD4 ITGAL LYPLA2 MYO1B PDXDC1 EIF3A TRPV2 SEMA4A ACTR6 RAB14 TIMM17B FCGR2A SNRPG HOXC13 CTBP2 GPR180 NCF2 PGRMC2 METAP2 EIF4B ATP5G1 ITSN1 RPIA LMO4 ABCB10 ARCN1 MRPS7 FKBP15 MA…	MPND RRN3 MCM7 MRPL21 UFM1 PDE8A SDHC ARL1 MARCH6 CYB5R1 ECI2 GABARAP EPS15 ACSS2 PRPF8 ARHGAP24 DNAJB6 GLRX3 HNRNPR SPRYD7 KIF3C PREB C19orf53 SLCO3A1 IDH2 RNF187 NUP210 AKR1B1 PRDX1 AOAH ATP6V0B NTPCR RWDD4 ITGAL LYPLA2 MYO1B PDXDC1 EIF3A CLCC1 DOLPP1 TRPV2 HNRPDL SEMA4A RAB14 TIMM17B FCGR2A SNRPG HOXC13 CTBP2 NCF2 ATP5G1 RPIA ABCB10 ARCN1 SLC35A1 MRPS7 FKBP15 MAP3K8 S1PR1 ZMYM1 MTRR SNRPD2 SRE…	WNK4 MPND MCM7 MYLIP ARL1 MARCH6 CYB5R1 ECI2 DYNLRB1 CHEK2 GORASP1 S1PR5 GLRX3 GRK6 TPTE KIF3C FTH1 HSP90AA1 DGKZ GGH FAM134B MYO1B PDXDC1 MYADM CTU1 CLCC1 PSMA8 HNRPDL SEMA4A ACADM SAP18 GPR180 PGRMC2 SEPHS2 ITSN1 RPIA LMO4 SLC7A13 MRPS7 ADORA2B SREBF1 MCM2 PMP22 PLAUR
GSE17974_IL4_AND_ANTI_IL12_VS_UNTREATED_4H_ACT_CD4_TCELL_UP	0.142497	0.000919864	0.123641	0.000368692	0.15121	0.140899	SLC39A8 DLC1 IL10RA IDH2 MCM5 JAK2 RBM4B CDK2 EPAS1 FARP1 TGFBR3 CD8A SMG9 TMEM187 SPINT2 MTOR PDE9A SWAP70 CIZ1 MAP4K1 PPAP2A TMEM9 ADAM8 DZIP3 GCOM1 PPARG PYCR1 MAST3 ZBTB16 PAN2 ZNF589 POMT1 YIF1B RPS6KB2 SPIRE2 SYNE1 BTN3A3 AP1B1 APEH AIFM1 HTT VCL SLC35E2 CLUL1 C6orf89 NBEAL2 MGAT1 BSCL2 HIST1H4A KIAA0100 SLC9A7 PRMT2 RFC1 NECAP2 FAM45A OSBPL1A RNPEP SULF1 DUSP6 IRS2 UBAC1	DOLPP1 DLC1 MOB3C IL10RA IDH2 JAK2 RBM4B EPAS1 FARP1 TGFBR3 SMG9 TMEM187 SPINT2 REEP1 GATA3 MTOR PDE9A CTSK SWAP70 SMPDL3A CIZ1 MAP4K1 KIAA0586 PPAP2A TMEM9 DZIP3 GCOM1 PPARG TADA3 BTN2A1 PYCR1 MAST3 ZBTB16 C15orf52 PAN2 ZNF589 POMT1 YIF1B RPS6KB2 RAB27B SYNE1 BTN3A3 APEH AIFM1 HTT SLC35E2 SLCO3A1 C6orf89 NBEAL2 MGAT1 BSCL2 HIST1H4A KIAA0100 SLC9A7 RFC1 NECAP2 OSBPL1A RNPEP SULF1 IRS2	DLC1 SNX8 ZNF443 SLC26A11 ETFB MCM5 EPAS1 REEP1 PLXDC1 GATA3 PDE9A POLL TMEM39B SLC37A3 SMPDL3A MZF1 SSBP2 EMILIN2 KIAA0586 WRNIP1 PLOD3 TMEM9 OBFC1 GCOM1 ZFYVE19 ZBTB16 C15orf52 TREML2 POMT1 KCNK6 RAB27B APEH RALB ULK1 SLC35E2 C6orf89 NBEAL2 PLEKHO1 GGTLC1 BSCL2 LRSAM1 SGSH HPGD DOCK7 OSBPL1A SULF1
GSE19825_NAIVE_VS_IL2RAHIGH_DAY3_EFF_CD8_TCELL_DN	0.0705835	2.1649047164085e-06	0.371095	0.000258969	0.393119	0.779508	DENND1B SF1 HAUS3 G0S2 RIF1 MOSPD3 NAA15 NUP214 PMS1 ADRBK1 MGAT4B NAPEPLD ALAS1 AP1S1 INF2 GALT FBXO38 RHBDF2 MCM6 VPS45 MPHOSPH9 AMMECR1 RCE1 MPP6 CLN6 ECE2 FHOD1 LAMP1 FBXO31 STAP1 GTSE1 ERI3 PLXNC1 MBOAT7 CCDC132 ZW10 PRMT5 NBEAL2 YDJC BAX RB1 MTOR MSTO1 MYO1G SYNJ1 PCGF5 MRPL19 METTL6 IL3RA DOK2 RFC1 EFTUD1 TSEN2 SMTN HPSE NCSTN ANGPTL4 DEK RAB31 RBBP7 ATP8B4 CHAF1B NECAP2 FANCL C11orf73 SNR…	CYB5R1 DENND1B SF1 HAUS3 PLEKHF1 G0S2 MOSPD3 NUP214 PMS1 ADRBK1 NAPEPLD AP1S1 INF2 GALT FBXO38 MCM6 VPS45 MPHOSPH9 AMMECR1 RCE1 CLN6 LAMP1 FBXO31 VPS33B GTSE1 ERI3 PLXNC1 MBOAT7 CCDC132 C16orf70 PRMT5 NBEAL2 MRPS18A SRF MTOR MYO1G SYNJ1 PCGF5 TMEM219 METTL6 IL3RA ORC2 RFC1 SMTN HPSE FASN NCSTN ANGPTL4 DEK RAB31 RBBP7 ATP8B4 CHAF1B NECAP2 FANCL C11orf73 MRPS7 EIF3B PGP CKAP2 RRBP1 SLC25A15 TRAPPC5…	CYB5R1 PLEKHF1 MAN1C1 UBXN8 GTF2IRD2 MKL1 FBXO38 RHBDF2 MCM6 POLR3C RCE1 MPP6 ECE2 FHOD1 GTSE1 ERI3 MRPL4 GOLGA2 MBOAT7 GIT1 NBEAL2 SRF BAX SLC19A2 MSTO1 MYO1G CAND2 IL1RL2 TOR2A FASN DEK CHAF1B MRPS30 HDAC4 FANCL MRPS7 EIF3B PGP MYBBP1A SNRNP25
GSE20366_CD103_POS_VS_NEG_TREG_KLRG1NEG_DN	0.199015	0.000502009	0.0728825	0.0109046	0.135402	0.0769896	PTPN22 AXL P2RY10 DCUN1D4 KIF13B EHD4 FARP1 EVI5 TGFBR1 NAV2 HUS1 TIMP2 UBASH3B HPSE HSPA12B PER3 N4BP1 CCDC117 KANK3 WDR7 GBP4 CCR4 GALM ADAMTS5 NDNF BMP2 HIF1AN OSBPL3 TFAP2C C3orf58 PLEKHA8 ACVR2A CXCR3 PRKAR2B CYBB CSF1 PTPRJ GCH1 VPS41 MAGED1 IL1RL1 ATP6V0D2 GZMB IL17RB DMD PLEKHA2 MANBA CEP290 CHMP4B CHRNA1 CCR5 WNK1 BDNF AHRR TRMT2B HLTF EIF3A FGL2 ALCAM KLF12 DSP EDEM1 FOSL2 SPRY1 PEAR1 M…	PTPN22 AXL GAA P2RY10 DCUN1D4 KIF13B NUCB2 EHD4 FARP1 EVI5 TGFBR1 NAV2 HUS1 IL15RA TIMP2 HPSE N4BP1 KANK3 CCR4 GALM NUDT4 TMEM175 ADAMTS5 BMP2 GLIS2 TFAP2C PLAGL1 ACVR2A PRKAR2B CYBB CSF1 PTPRJ GCH1 VPS41 MAGED1 IL1RL1 ATP6V0D2 SLC35F5 DMD MANBA CEP290 CHMP4B CHRNA1 WNK1 AHRR TRMT2B HLTF EIF3A FGL2 ALCAM DSP EDEM1 FOSL2 ENPP1 ADCYAP1 SPRY1 PEAR1 MSH6 RNF157	KIF5C MAN1C1 KIF13B NUCB2 ITGA3 DCLK2 BAIAP3 NAV2 F2R POU4F1 IL15RA UBASH3B SLC39A6 MED7 PER3 EPHX3 PRICKLE1 NUDT4 TMEM175 GALNT13 VWA5A NDNF BMP2 OSBPL3 DHX33 PBX3 TFAP2C C3orf58 PLAGL1 ACVR2A MYO3B MAGED1 LAMP2 IL1RL1 GZMB SLC35F5 DMD SNX25 PLEKHA2 CEP290 CHRNA1 BDNF PNPLA8 AHRR ALCAM C9orf72 DSP KY ENPP1 CYP2S1 SPRY1 MDFIC ITPRIPL2
GSE20366_TREG_VS_NAIVE_CD4_TCELL_HOMEOSTATIC_CONVERSION_UP	0.0574357	1.92285578014303e-05	0.201737	0.000558705	0.00107206	0.000104245	SAMHD1 SESN1 MAN1A1 CAPRIN1 H2AFZ IL17RB HIF1A BUB1B F2RL3 SEC24A IFT80 CLSPN RBM38 MTHFD1L AGPAT4 PTGR1 ATP2A2 ITGA6 KCNJ15 ETF1 LCLAT1 SOCS2 CEP57L1 LSR TBCA MELK SGOL2 PRNP LCA5 DAG1 CALR NR4A3 RCSD1 ECM2 C9orf3 TRIP13 ADA CNTROB LANCL2 RBBP7 YWHAZ IFT57 HIPK2 IL1RL1 PDE2A SELL ITGAE GZMB PDLIM4 SRSF2 KRAS NINJ2 LARP1 EPSTI1 IL2RB ITIH5 COL15A1 GBP4 NCOA3 RANBP1 FAM83D FOXP3 NPC1 IMPDH2 EXOC2 …	SAMHD1 MAN1A1 CAPRIN1 ALG8 HEMK1 BUB1B F2RL3 GALK1 SEC24A GM2A IFT80 CLSPN MTHFD1L ATP2A2 ITGA6 KCNJ15 ETF1 LSR TBCA MELK CNDP2 SGOL2 DLGAP3 PRNP DAG1 CALR C9orf3 CDC14B PLAGL1 TRIP13 CNTROB STIM2 RBBP7 YWHAZ HIPK2 IL1RL1 MYB MUC1 PDE2A SELL ITGAE FOXC1 PDLIM4 NINJ2 LARP1 EPSTI1 ITIH5 TP53I11 CUBN PHLPP1 REEP5 NUCB2 COL15A1 RAB26 NCOA3 FAM83D FOXP3 NPC1 EXOC2 ATP2B4 TGFBR1 XBP1	SESN1 GBP7 S100A6 HEMK1 BUB1B GALK1 IKZF2 CLSPN RBM38 MTHFD1L AGPAT4 TP53BP2 IL2RA ZBTB32 ITGA6 LCLAT1 SOCS2 LSR P4HA1 MELK CNDP2 SCD CSRP2 TREML2 DUSP4 TNFRSF9 TBXA2R PRNP CALR ECM2 RRAGD CDC14B PLAGL1 TRIP13 ADA IL1RL1 MYB MUC1 PDE2A NHSL2 FOXC1 GZMB RIMKLA KRAS TP53I11 SNHG11 UBE2D2 CUBN PHLPP1 REEP5 NUCB2 PTP4A3 RAB26 RWDD1 RANBP1 FAM83D PIK3R3 GRB7 FAM81A PGPEP1L E2F7 XBP1 AK7 MLST8
GSE20366_TREG_VS_NAIVE_CD4_TCELL_UP	0.119598	0.00070836	0.0103727	0.0207061	7.38511272422873e-10	2.56769495126579e-06	SAMHD1 SEC24A ITIH5 FOXP3 CCS PHTF2 MAN1A1 FAM3C TFRC GBP4 GPX7 IGF2BP3 SOCS2 CBL SWAP70 SESN1 ITGA6 ITGB8 FCGR2B NCOA3 IFT80 TGFBR1 FAM46A LCLAT1 RBMS1 PHC3 LTA4H TWSG1 FAIM3 PRG4 RIN2 BTF3L4 SDC4 WDR78 WLS EPT1 CHML NDRG2 EIF5A PEAK1 UBASH3B SMC4 COL15A1 IL17RB SELL TANC2 TMEM237 ERGIC2 SYNCRIP IL2RB MSRB2 VRK1 QKI MBNL3 CD81 LCA5 ZDHHC20 LARP1 SLC7A7 IL1RL1 KHDRBS1 SLC25A19 CD72 GFPT1 MPP1 NOP…	SAMHD1 SEC24A ITIH5 FOXP3 PHLPP1 PHTF2 MAN1A1 TFRC CBL SWAP70 SULF2 ITGA6 ITGB8 FCGR2B NCOA3 IFT80 TGFBR1 NTN1 NUCB2 RBMS1 PHC3 LTA4H TWSG1 PRG4 RIN2 SNX14 SDC4 WDR78 EPT1 CHML NDRG2 EIF5A PEAK1 SMC4 SHISA5 COL15A1 SELL TANC2 MYC TMEM237 SH3PXD2A ERGIC2 SYNCRIP MSRB2 DNAH7 ZDHHC20 LARP1 C3orf80 SLC7A7 IL1RL1 KHDRBS1 CD72 GFPT1 PIM1 MPP1 GRAMD1C NOP58 ASXL1	P4HA1 TNFRSF9 RRAGD PIK3R3 PHLPP1 LRRC61 MGST2 CISH GPX7 IGF2BP3 SOCS2 DGAT2 CBL ENO2 SESN1 ITGA6 GBP7 LRRC57 ITGB8 ECM1 CYB5A NTN1 NUCB2 BCL2L1 LCLAT1 DUSP4 TP53BP2 METTL20 PRG4 RIN2 FRMD6 SNX14 SDC4 WDR78 WLS BID CMTM7 NDRG2 SLC14A1 MYO1E UBASH3B GSTM4 SMC4 SHISA5 TANC2 CPEB4 MYC SH3PXD2A WWP1 ERGIC2 CC2D2A DNAH7 SCD CSRP2 QKI RASGEF1A PTCH1 GNPNAT1 RAPGEF5 NEDD4L ZDHHC20 MED7 IL1RL1 SLC25A19 C…
GSE22886_CD4_TCELL_VS_BCELL_NAIVE_UP	0.119267	8.88664833105064e-06	0.0858159	0.000118839	0.0115025	0.140267	ITGAL SAE1 CD6 GBP2 UBASH3A SAMSN1 FMNL1 PRMT2 CD5 RUNX1 IL32 NIPAL3 SLC3A2 PBXIP1 CYTH2 TACC3 CD97 MAN2B2 LEF1 BIN2 PPP1R14B CD2 MOGS APBB1IP CHD3 EVI2A RGS10 RPS6KB2 HIPK1 CCL5 PXN TSPO GBP1 CDC42 KIF22 ASB6 ZNHIT2 TFPT AIF1 FYB SUPT5H MPHOSPH10 ARID5A SPOCK2 NELL2 GUK1 LTBP4 DGKZ AGBL5 WNK1 TBCD CD27 FXN GLT8D1 CD4 CABIN1 GRSF1 CD3D TNFAIP3 SYNE1 MAP7D1 SEMA4D PIK3R1 DNASE2 PLEKHB1 R3HDM1 AIFM…	SOCS3 NUCB2 ITGAL SAE1 CD6 UBASH3A SAMSN1 FMNL1 CD5 INPP4B RUNX1 TIMP1 FLT3LG SLC3A2 CYTH2 KLHL21 SIGIRR TACC3 MAN2B2 LEF1 GCHFR BIN2 PPP1R14B CD2 APBB1IP CHD3 EVI2A CDKN2B RPS6KB2 GBP1 GATA3 ITPKB RTN3 PKN1 KIF22 ASB6 ZNHIT2 TFPT AIF1 FYB SUPT5H MPHOSPH10 ARID5A SPOCK2 NELL2 GUK1 LTBP4 WNK1 IL27RA CD27 GLT8D1 CD4 CABIN1 GRSF1 TNFAIP3 SYNE1 MAP7D1 SMPD1 DNASE2 R3HDM1 AIFM1 PACS2 ATP1A1 GYPC IQGAP…	POLR1E SOCS3 NUCB2 ARRB2 CD6 CD7 GBP2 FMNL1 DUSP2 INPP4B RUNX1 PLSCR3 BCL11B IL32 KLHL21 SIGIRR TACC3 CD97 MAN2B2 GCHFR NDFIP1 PRKCA PXN GBP1 UPP1 TOB1 GATA3 PKN1 ASB6 ECHDC2 ARID5A SPOCK2 LTBP4 DGKZ AGBL5 IL27RA TBCD FXN ENO2 MAP7D1 PIK3R1 SMPD1 PLEKHB1 R3HDM1 CDC25B FAM102A RORA IQGAP2 SEPT6 BATF SERINC3 COMT OPTN
GSE22886_IGG_IGA_MEMORY_BCELL_VS_BLOOD_PLASMA_CELL_DN	0.0747653	0.000941095	0.309218	0.000623183	0.0053702	0.441932	IFI35 GLT8D1 CALM3 WDYHV1 BAK1 NCAPG NSF ADA GADD45A MOGS NFYC ETNK1 CLASP2 CCDC88C GFPT1 TIMP2 HIST1H1C SEPT10 SLC50A1 PGRMC2 PCCB GGCX WFS1 MLEC TAPBPL FBXO5 CYTH2 SPTSSA AURKA ATF5 GNS QPCT PDK1 SLC39A14 ITFG1 ARSA RALY UGDH CECR1 RARS SLC1A4 LAP3 SEMA4A IMPAD1 NUPL2 ZCCHC6 MAGT1 SPAG5 RRBP1 TMX2 SEC24A SERF2 TBL2 MAGED2 PTPN7 GTF3C2 AGA PLOD1 UFL1 CD27 ISG15 TM9SF1 TRIP12 C11orf80 NDUFA7	CTBS IFI35 GLT8D1 NCAPG UGGT1 NSF BHLHE41 GOT1 IGF1 NFYC ETNK1 CCDC88C GFPT1 TIMP2 SEPT10 SLC50A1 WDR45 PCCB GGCX MLEC TAPBPL FBXO5 CYTH2 SPTSSA RBM47 AURKA GNS PDK1 CCNH SLC39A14 ITFG1 RALY UGDH CECR1 RARS SLC1A4 LAP3 SEMA4A FAM173A C1GALT1C1 MAGT1 SPAG5 RRBP1 WBSCR16 XPNPEP1 TMX2 SEC24A ATXN1 SERF2 TMEM184B IBTK TBL2 MAGED2 PTPN7 AGA PLOD1 UFL1 CD27 COMT ISG15 TM9SF1 C11orf80 NDUFA7	CTBS BAK1 NCAPG UGGT1 ADA RCN1 FUT8 GSTZ1 SLC50A1 PGRMC2 PCCB GGCX WFS1 FBXO5 SPTSSA RBM47 ANKHD1 AURKA ATF5 C1orf27 QPCT PDK1 LIME1 SLC39A14 RALY UGDH SLC1A4 SEMA4A SERINC3 ABCB9 FAM173A DNAJC1 SPAG5 WBSCR16 SERF2 TMEM184B MAGED2 AQP3 AGA PLOD1 COMT DEF8 TM9SF1 CHST15
GSE22886_NAIVE_CD4_TCELL_VS_12H_ACT_TH2_UP	0.455611	0.000987476	0.289947	0.00744837	0.174662	0.54009	NIPAL3 DLG1 S1PR1 PARP6 ZNF91 MGEA5 MAP3K1 SIRPG TSPYL2 RPS6 CIRBP CTSL1 ITPR3 ZFC3H1 PHF15 TTC3 PAN2 FLI1 IFI44 KAT6A ERGIC3 MAP2K5 DGKD VPS13D PXN NLRP1 SF3B1 RAB40B PRKCZ CDC25B KLF7 BDKRB2 AKAP9 CREBBP SAMHD1 DMTF1 KLF9 ATP1A1 STAT5B BIN2 MYCBP2 LLGL2 ARFGAP2 SRSF5 KLF3 LAIR1 UBL3 BANP RHOT2 VTCN1 SF1 TPCN1 SUN1 ZFP36L1 NDRG2 ST3GAL5 PPP1R12B PCBP2 PPOX CAMKV FAM193B LSR SLC9A8 TMEM123 SNX6 L…	DLG1 S1PR1 MFGE8 KCND1 PARP6 RAB25 MAP3K1 SIRPG TSPYL2 RPS6 CIRBP CTSL1 NCK2 ITPR3 ZFC3H1 PHF15 TTC3 PAN2 ANKH IFI44 KAT6A ERGIC3 MAP2K5 ITPKB DGKD NFATC1 NLRP1 RAB40B PRKCZ KLF7 AKAP9 SMPD1 SAMHD1 DMTF1 KLF9 ATP1A1 STAT5B BIN2 LLGL2 ADCK3 ARFGAP2 SRSF5 KLHL20 KLF3 LAIR1 UBL3 RHOT2 SF1 SUN1 ZFP36L1 KIT NDRG2 PCBP2 AP1G2 FAM193B LSR TMEM66 SNX6 TRIB2 SIPA1L3 KAT6B	GFRA3 MFGE8 ZNF91 SIRPG MN1 CIRBP OSBPL7 SYNJ2BP NCK2 SORBS3 TMEM8B TCEAL4 WWP1 ANKH APP FAIM2 DGKD VPS13D PXN PTP4A3 KIAA0141 RAB40B CDC25B USP4 ECHDC2 BDKRB2 AKAP9 SMPD1 KLF9 KCNC3 LLGL2 ADCK3 ERBB2IP UBL3 MZF1 VTCN1 TPCN1 KIT NDRG2 PPFIBP2 AP1G2 RGS12 LSR TMEM123 KAT6B
GSE22886_NAIVE_CD4_TCELL_VS_48H_ACT_TH1_UP	0.756922	0.00043561	0.888838	0.0942666	0.00258105	0.225367	DLG1 ZNF318 TCF20 RPS6 TRIM44 TSC22D3 TPCN1 ZFP36L2 DUSP1 NUMA1 CAMK2G BTG1 RBM38 MANBA BSDC1 NAGPA ZFP36L1 TSC22D1 ROR1 MAP2K6 CTSL1 ATP1A1 RPS27 MGEA5 LIPA NLRP1 KLF3 BTG2 RPL30 PBXIP1 FXYD5 DENND1C ZNF148 CEP164 TBC1D4 SRSF5 LPAR2 IFITM1 MAP3K1 KLF9 TSC1 SETX STAT5B CD5 PXN FYB LLGL2 ZNF91 PLEKHA1 SETD1B ZNF609 SF3B1 MSL3 DGKD BEX4 PRMT2 PRKCZ ECE1 ATXN7 LEF1 FOXO1 TSPYL2 BTN3A1 RNF38 EAPP IKB…	DLG1 ZNF318 RPS6 TRIM44 TSC22D3 ZFP36L2 DUSP1 TP53TG1 TMEM66 BTG1 KRT18 MANBA BSDC1 ZFP36L1 TSC22D1 SMPD1 CTSL1 ATP1A1 RPS27 LIPA NLRP1 KLF3 SLC2A4RG RPL30 DENND1C ZNF148 CEP164 SRSF5 LPAR2 IFITM1 MAP3K1 KLF9 ANKH TSC1 STAT5B CD5 FYB LLGL2 ZNF609 RASA3 MSL3 DGKD SP140L PRKCZ ECE1 LEF1 FOXO1 TSPYL2 RNF38 EAPP IKBKB SVIL	MYLIP ZNF318 TCF20 TSC22D3 TPCN1 ERBB2IP DUSP1 TP53TG1 RBM38 SYNJ2BP PTP4A3 KRT18 ABCA7 TSC22D1 SMPD1 ROR1 MAP2K6 TMEM127 VIPR1 ZNF652 SPATA6 RPL30 FXYD5 ECHDC2 PAPD7 PLCL2 CEP164 FOXJ2 PRKD3 KLF9 ANKH RPLP1 PXN LLGL2 PPFIBP2 FOXL1 ZNF91 PLEKHA1 TMEM8B MSL3 DGKD PRKCA PLEKHF2 SMAGP ECE1 EAPP SVIL FAM134B
GSE22886_NAIVE_CD4_TCELL_VS_DC_UP	0.32267	9.40534907184197e-06	0.610252	0.016898	0.147262	0.187911	ITM2C BCL2 HNRNPA1 DUSP1 LIG1 PBXIP1 PLEKHB1 BTN3A2 UBASH3A CDC25B DIDO1 SLC29A2 PRR5 DGKD SYNE1 RPS6KA5 CD6 TSC22D3 CD5 XPO6 FBXW4 CAMK2G PRKCZ UBA7 NR4A2 KLF12 SYNE2 KCNA3 PVRIG NIPAL3 MLL BUB3 GALT CD27 GPX7 CYTH1 HOOK1 IPCEF1 EEF2 IL32 ZCCHC11 HNRNPA3 TCF20 VNN2 BTG1 HERC1 CCS CD2 MST4 PASK ZNF91 TBC1D4 CDC37L1 DOCK9 RAD9A DNAJB1 KLF9 SPTBN1 PIK3IP1 GCH1 DPP4 CYFIP2 TPD52 WDR76 CD3E TNFRSF25 …	GATA3 ZEB1 INPP4B BCL2 HNRNPA1 DUSP1 LIG1 BTN3A2 ATG16L1 UBASH3A PRR5 DGKD GYPC SYNE1 CD6 TSC22D3 CD5 XPO6 FBXW4 SLC9A3R1 PRKCZ UBA7 BUB3 GALT CD27 NCK2 FLT3LG HOOK1 IPCEF1 MATR3 EEF2 HNRNPA3 SIGIRR BTG1 CD2 MST4 WDR19 PASK CDC14B KLHL20 DOCK9 DNAJB1 KLF9 SPTBN1 GCH1 DPP4 CYFIP2 TPD52 CD69 WDR76 RHBG SPOCK2 RALGAPA1 ETS1 CASK LEF1	GATA3 INPP4B ITM2C DUSP1 PLEKHB1 CD7 ATG16L1 CDC25B FAM134B PRR5 DGKD RPS6KA5 CD6 TSC22D3 TCF7 KCNH2 SLC9A3R1 PLSCR3 NR4A2 VIPR1 RORA GPX7 CYTH1 NCK2 MATR3 PDE4D IL32 ZCCHC11 TCF20 PPP2R3B SIGIRR MST4 BCL11B ZNF91 CDC14B CCDC101 KLF9 PIK3IP1 TPD52 EDF1 MYLIP EIF3E TNFRSF25 FGF9 SPOCK2 RALGAPA1 NXT1 ETS1
GSE22886_NAIVE_CD4_TCELL_VS_MONOCYTE_UP	0.113226	0.000102767	0.632322	0.0273678	0.0124421	0.000417996	UBASH3A CD6 SYNE2 BCL2 SIRPG TPD52 AMMECR1 PLEKHB1 ABLIM1 IL32 AP3M2 TRIB2 LIG1 DPP4 S1PR1 SPOCK2 CD27 CD5 ITGA6 TMEM14A ETS1 PASK DNAJC9 TNRC6B SESN1 ITPR3 TBC1D4 LEF1 CDC25B NELL2 HAUS3 PTPRCAP SLC38A1 PRMT2 PRKCQ KIF21B MAGED1 GZMA SMYD3 CD3D CD3E SLC16A10 PIK3R1 PVRIG PBXIP1 NIPAL3 SETMAR LCK LRIG1 DOCK9 PRR5 TRAF5 LY9 ZNF506 TOX ZNF551 LTBP4 FAIM3 PILRB UNG P2RY10 ZNF331 ITM2C CHD7 WDR76 DGK…	UBASH3A INPP4B CD6 BCL2 SIRPG TPD52 AMMECR1 ABLIM1 BACH2 TRIB2 LIG1 MGAT4A CD69 DPP4 S1PR1 SPOCK2 CD27 CD5 ITGA6 TMEM14A ETS1 PASK DNAJC9 TNRC6B ITPR3 LEF1 FLT3LG LRBA NELL2 NUCB2 HAUS3 SLC38A1 TP53TG1 PRKCQ MAGED1 TRMT11 SMYD3 MPRIP GYPC SETMAR SMPD1 DOCK9 PRR5 TRAF5 NCK2 SIDT1 ZNF551 APPL2 LTBP4 ZBTB20 P2RY10 WDR76 DGKA FBLN5 CCND2 CBLB FBXW4	INPP4B CD6 CD7 SIRPG TPD52 PLEKHB1 TNIK IL32 BCL11B MGAT4A LPIN1 SPOCK2 RORA ITGA6 TMEM14A ETS1 DNAJC9 SESN1 PRKCA CDC25B ENO2 LRBA ZNF529 NUCB2 SLC38A1 TP53TG1 PRKCQ KIF21B MAGED1 GAMT AQP3 GOLGA8B SLC16A10 PIK3R1 ZNF76 LRIG1 SMPD1 PDE4D PRR5 NCK2 LY9 ZNF506 BAG2 SIDT1 TOX FAM134B APPL2 LTBP4 DENND2D ZBTB20 KIF5C UNG MYLIP ZNF331 ECHDC2 KLHL3 HSPB1 FAM102A ITM2C NXT1 LIME1 CHD7 PLEKHA1 FBLN5 SEL…
GSE22886_NAIVE_CD4_TCELL_VS_NEUTROPHIL_UP	0.388203	0.000681716	0.37215	0.00205553	0.108444	0.914412	BEX4 CD2 CAPN2 ACTR6 GLUD2 KLF9 SEPT6 ZNF22 SEH1L BRD7 SRSF6 C5orf28 PAN2 NAGPA SSRP1 SIRPG ZNF331 TTC31 EPRS LAX1 CLSTN1 MPHOSPH9 FBXW4 TARS SUN2 ZNF551 SUMO3 LRIG1 SF3B3 ZNF91 FAM20B S1PR1 PIK3R1 HEATR3 THAP11 SUN1 HSD17B10 CD6 TSC1 GANAB PTDSS1 PLEKHA1 CDC25B JOSD1 ZNF451 ZC3HAV1 LEF1 CD4 MPHOSPH10 ARPC5L IL10RA AIDA SMARCA4 TRAK2 TBC1D4 C19orf53 ST13 HLTF IFT57 GALT SPTBN1 ASNS DOCK9 EZH2 IDH…	CD2 CAPN2 POP5 KLF9 GYPC SEPT6 SEH1L BRD7 SRSF6 C5orf28 GATA3 PAN2 SIRPG TTC31 EPRS CLSTN1 MPHOSPH9 FBXW4 LSM5 SUN2 ZNF551 SUMO3 TOMM70A SF3B3 INPP4B S1PR1 HEATR3 NUCB2 ZBTB20 SUN1 HSD17B10 CD6 TP53TG1 TSC1 MAT2A NSUN5P2 GANAB MYC JOSD1 ZC3HAV1 LEF1 ACVR1 CD4 MPHOSPH10 KLHL20 IL10RA AIDA SMARCA4 TRAK2 C19orf53 ST13 HLTF TRMT11 GALT SPTBN1 DDX1 DOCK9 EZH2 IBTK IDH2 IARS2 UBASH3A PRPF19 PIEZO1	GLUD2 KLF9 SEPT6 SEH1L GATA3 SSRP1 SIRPG ZNF331 DFFB ENOSF1 LRIG1 ZNF91 INPP4B PRKCA POLR3E PIK3R1 ENO2 NUCB2 ZBTB20 CD6 TP53TG1 MAD1L1 MAT2A PLEKHA1 CDC25B MYC DAZAP1 YRDC DUSP2 TRAK2 CD7 ASNS BCL11B EZH2 IMP3 SYNJ2BP PIEZO1 MDFIC
GSE22886_NAIVE_CD8_TCELL_VS_DC_DN	0.0135995	1.21868891309678e-07	0.102933	2.84746679780337e-07	0.0111103	0.791416	FABP5 CTSH SLC3A2 VDAC1 ATP6AP2 S100A11 ACO2 CD74 TM9SF1 CLTA NCSTN GABARAP ZMIZ1 CAPRIN1 SLC1A5 RAB11FIP1 MNDA GLUL SERF2 MAN2B1 GLRX2 GNG5 HCCS FTH1 GRB2 DAPK1 SPTSSA DAB2 SSFA2 AP2S1 GCA RAPGEF2 HN1 SNX3 RNF130 CCR1 LMO2 LST1 CLEC7A POGK PLOD1 DCAF7 RREB1 PLCG2 SOAT1 SYK CTSB CLASP2 CAT ATP1B1 ATP6V0B PGD RAB31 ATP6V1B2 MTHFD2 LAP3 PCBD1 IMPDH1 PLBD1 FLVCR2 SELT PNPLA6 ARHGEF11 VPS41 GSN RNASE…	CTSH SLC3A2 VDAC1 FCER1G H2AFY ATP6AP2 HSPA4 ACO2 RIT1 CD74 TM9SF1 PPT1 NCSTN GABARAP ZMIZ1 CAPRIN1 SLC1A5 MNDA SERF2 MAN2B1 GLRX2 SLC4A2 SUOX HCCS GRB2 DAPK1 SPTSSA DAB2 AP2S1 DPYD PSEN1 HN1 RNF130 CCR1 LMO2 LST1 CLEC7A POGK PLOD1 DCAF7 RREB1 PLCG2 STAC SYK PTGS1 CTSB ATP6V0B PGD RAB31 LAP3 ANXA5 PCBD1 PLBD1 FLVCR2 SELT PNPLA6 GPR137B VPS41 CD63 GSN RNASE6 TUBB6 DSE SYNGR2 ATP6V1F SPG21 SNX5 WDF…	NPTN FABP5 ETFA CTNNA1 TM9SF1 KLHL2 SLC7A8 LAMTOR3 RAB11FIP1 GLUL SERF2 GDE1 BID SUOX ZFYVE21 MGST2 FTH1 DAPK1 SPTSSA PLOD1 ABHD6 ATP6V0E1 RREB1 PLCG2 STAC LAMP2 TUBA1C IMPDH1 CC2D1A PI4K2A FLVCR2 SELT ARHGEF11 TUBB6 SLC11A2 NFKBIE LTBR NQO1 KIAA0930 VIM
GSE22886_NAIVE_CD8_TCELL_VS_DC_UP	0.508874	3.55789787364813e-06	0.475078	0.00215966	0.0150536	0.166174	DGKD PLEKHB1 ZCCHC11 CDC7 DOCK9 GRAP2 PDE4B STAT5B CCDC88C PRIM1 KIAA0922 ETS1 DUSP1 ADARB1 MLL PTPRCAP CAMK2G TSC22D3 DDX60 CYTH1 ITPR3 SP110 SYNE2 GALT VNN2 TRANK1 PRKCQ AATF CYFIP2 CD5 IL2RB PVRIG NKG7 RPL28 MAGED2 PRKCZ BTN3A2 NRF1 PASK HOPX CD3E UBASH3A SNRPD2 LSR PRR5 RPL30 IRF3 DNAJB1 IL32 IPCEF1 UBA7 PHF15 ADRB2 DKC1 HNRNPD SERPINB9 AGAP1 RPL14 CDC25B PBXIP1 HNRNPUL1 NIPAL3 CD6 BTN3A1 GZM…	DGKD CDC7 DOCK9 GRAP2 MATR3 PDE4B STAT5B CCDC88C PRIM1 LRBA KIAA0922 ETS1 DUSP1 ADARB1 TSC22D3 DDX60 ITPR3 SP110 GALT TRANK1 NCK2 PRKCQ RAD51B AATF CYFIP2 CD5 RPL28 MAGED2 PRKCZ BTN3A2 PASK HOPX UBASH3A SNRPD2 INPP4B LSR GYPC PRR5 STK38 BACH2 RPL30 IRF3 DNAJB1 IPCEF1 UBA7 PHF15 ADRB2 HNRNPD SERPINB9 AGAP1 SIDT1 CTDSP1 FLT3LG HNRNPUL1 CD6 NCALD EEF2 CD2 BCL2 HNRNPA1 DPH5	DGKD PLEKHB1 ZCCHC11 CDC7 MATR3 FAM102A LIME1 LRBA ETS1 DUSP1 ADARB1 TGIF2 TSC22D3 ZNF529 CYTH1 NCK2 PRKCQ RAD51B AATF MYLIP FGF9 FAM134B MAGED2 INPP4B PIM2 LSR CD7 PRR5 BCL11B STK38 EZR RPL30 IL32 CACNA2D2 EIF3E ADRB2 DKC1 HNRNPD SERPINB9 AGAP1 SIDT1 CDC25B CTDSP1 TCF7 CD6 DSC1 MOAP1 YES1 NXT1
GSE22886_NAIVE_CD8_TCELL_VS_MONOCYTE_UP	0.249469	2.08866326334966e-07	0.683355	0.00384399	0.00233578	0.0107698	PLEKHB1 SYNE2 SP140 PASK CD2 UNG ITPR3 UBASH3A HOPX NCALD DOCK9 PTPRCAP NKG7 NELL2 S1PR1 IL32 GRAP2 PRKCQ NAA40 SMYD3 ALDH5A1 AUTS2 IL2RB ETS1 LSR HAUS3 MYBL1 ZNF506 DNAJC9 SLC38A1 TGFBR3 GZMA TPD52 SIRPG LY9 PRR5 ABLIM1 MECP2 CD27 MSH2 TBC1D4 TRIB2 LRIG1 FHL1 ITGA6 MAGED1 LIG1 CD6 PRMT2 CD3E KIF21B SLC39A14 SPOCK2 FAIM3 NIPAL3 AMMECR1 PVRIG LEF1 DNAJB1 CDC25B LCK ADARB1 PHF15 TRAF5 COL6A2 PRIM1 …	BACH2 SP140 PASK CD2 ITPR3 UBASH3A CD69 HOPX NCALD LRBA DOCK9 NELL2 S1PR1 INPP4B GRAP2 PRKCQ MGAT4A SMYD3 ETS1 SIDT1 CAMK2N1 LSR HAUS3 DNAJC9 SLC38A1 TGFBR3 TPD52 SIRPG PRR5 ABLIM1 CD27 MSH2 TRMT11 NUCB2 TRIB2 GZMH RAPGEF6 FHL1 SACS ITGA6 FLT3LG MAGED1 NCK2 LIG1 GATA3 CD6 SLC39A14 SPOCK2 SMPD1 AMMECR1 LEF1 DNAJB1 ADARB1 PHF15 TRAF5 PRIM1 CBLB CD5 IL21R P2RY10 DPP4	DENND2D PLEKHB1 ZNF529 UNG CD7 BAG2 LIME1 LRBA INPP4B IL32 PRKCQ BCL11B MGAT4A ETS1 SIDT1 CAMK2N1 LSR FAM102A ENO2 MYBL1 ZNF506 DNAJC9 RORA SLC38A1 TPD52 SIRPG LY9 PRR5 ECHDC2 PTCH1 NUCB2 PRKCA LRIG1 DSC1 GZMH RAPGEF6 SACS ITGA6 MAGED1 NCK2 YES1 MOAP1 GATA3 CD6 KIF21B SUPT3H SLC39A14 LPIN1 SPOCK2 SMPD1 CDC25B ADARB1 COL6A2 GZMB IL21R IL18RAP RUNX3 RRP1B
GSE22886_NAIVE_CD8_TCELL_VS_NEUTROPHIL_UP	0.188455	0.000220448	0.448103	0.0407637	0.143366	0.914412	LRIG1 SRSF7 SEPT6 MPHOSPH9 RUNX3 TMEM147 BANF1 RNF220 POP4 SUMO3 RPA1 PAN2 TTC31 DDX60 TERF2 YARS GANAB TMEM14B SP140 SSRP1 LAX1 SUN2 SF3B3 ZCCHC11 RCN2 MAPRE2 AUTS2 PHF15 EPRS CD81 BEX4 HSD17B10 HYOU1 MPHOSPH10 HMGN3 MTR YIF1A TARS PPP1R16B CD2 TRIM44 SRSF6 GLUD1 CXorf40A NAA15 PIEZO1 SLC39A8 GZMA MCM3 LRRC41 TRAF3IP3 CD3E RPA2 LY9 PPP3CB IL10RA UBE3A TMED9 ATP2A2 AIDA FAM3C PLEKHA1 AIFM1 TSC22D…	XBP1 SEPT6 MPHOSPH9 HNRPDL TMEM147 BANF1 RNF220 POP4 SUMO3 PAN2 TTC31 AIMP1 DDX60 TERF2 GANAB TMEM14B SP140 SUN2 ZBTB20 SF3B3 SIDT1 NUCB2 DDX1 PHF15 EPRS TOMM70A HSD17B10 HYOU1 MPHOSPH10 HMGN3 YIF1A PPP1R16B CD2 TRIM44 SRSF6 GLUD1 CXorf40A ACVR1 PIEZO1 TMEM106B MCM3 FYCO1 EVL TRAF3IP3 RPA2 CD69 PPP3CB IL10RA UBE3A TMED9 ATP2A2 AIDA AIFM1 TSC22D1 LRPPRC NSUN5P2 IDH2	LRIG1 XBP1 SEPT6 RUNX3 HNRPDL FAM102A RNF220 DENND2D DFFB DAZAP1 ECHDC2 SSRP1 ZBTB20 ZCCHC11 SIDT1 CYP20A1 MOAP1 ENO2 FBXW2 NUCB2 EZR PFKP PPP1R16B GLUD1 CXorf40A PRKCA BATF PIEZO1 MCM3 FYCO1 CD7 EVL TRAF3IP3 LY9 IMP3 PLEKHA1 TSC22D1 ACAA2
GSE22886_NAIVE_CD8_TCELL_VS_NKCELL_DN	0.113491	3.56181114792629e-06	0.0323822	7.22164699534384e-05	0.0580892	0.861084	BCL2L2 KIR2DL4 ARHGEF12 RAB11FIP1 TNPO1 HIPK2 CAMK1D LAMP1 WDR67 RAB14 PLCG2 LASP1 TRIP12 NARF AOAH AUTS2 RHBDF2 UBB LAT2 TACC1 CTBP2 ALPK1 TARDBP STOM TIPRL HIPK1 ADAM8 GSN PTPRE SELT IGF2R PPM1B ALOX5AP KIFAP3 TAF15 ATP8B4 STX4 YPEL1 MCF2L2 SART3 MAST2 CFLAR TYROBP IFI16 PSME4 GZMB ATP2B4 ZWILCH NPC1 IL2RB SETX NCKAP1L ZCCHC6 ARIH1 TCF4 DAB2 PHC3 C5orf15 PRDM10 ADCYAP1R1 SYK SASH3 SLC31A1 MON2 …	BCL2L2 KIR2DL4 HIPK2 WDR45 LAMP1 SEC24C WDR67 RAB14 RHOQ PLCG2 CHST2 PON2 LASP1 NFAT5 AOAH C2CD3 UBB LAT2 TACC1 CTBP2 PHIP TARDBP STOM TIPRL NCR1 GSN PTPRE SELT PPM1B ALOX5AP TAF15 ATP8B4 NOTCH1 STX4 RSF1 PRR5L MAST2 CFLAR FCER1G TYROBP SUV420H1 PPP1R3D IFI16 PSME4 CERS4 ATP2B4 ZWILCH NPC1 CD63 NCKAP1L ARIH1 TCF4 DAB2 PHC3 ADCYAP1R1 SYK SLC31A1 MON2 ARID5A PREP PPP4C PPP1R13L RTF1 SSH1 HNRNPK	ARHGEF12 RAB11FIP1 PLCG2 CHST2 PON2 IL18RAP NARF RHBDF2 C2CD3 SMAD5 SELT NOTCH1 SLCO4C1 HSD17B3 TMEM87A SUV420H1 CTNNA1 ZFYVE16 CERS4 GZMB S1PR5 LRRC17 DVL3 BAZ2B LPIN1 YES1 MAML1 RNF13 LCN2 DHCR24 G6PD MON2 ZCCHC24 ARID5A TOX GOLGA2
GSE22886_NAIVE_TCELL_VS_MONOCYTE_UP	0.107076	0.000283041	0.38379	0.000957789	0.0111103	0.0121323	DOCK9 PTPRCAP PLEKHB1 TRIB2 CD6 SESN1 NELL2 CD2 BCL2 MAGED1 ITPR3 UBASH3A ABLIM1 LRIG1 ITGA6 LY9 IL32 DNAJC9 SYNE2 SIRPG SMYD3 LEF1 CD3E ASXL1 DGKA DNAJB1 PASK PHF15 CDC25B PRKCQ PRKCZ FAIM3 CD3D ATP2A3 LCK CD27 SLC38A1 PILRB TRAF5 KIF21B PRMT2 AMMECR1 SNRPD2 CBLB S1PR1 SPOCK2 PBXIP1 HMGN1 DPP4 IL21R PVRIG DPH5 LIG1 TMEM14A MDN1 TPD52 PIK3IP1 NIPAL3 MSH2 TBC1D4 ZNF506 LTBP4 CD5 MPHOSPH9 ATP6V0E2 …	DOCK9 INPP4B TRIB2 CD6 SIDT1 NELL2 CD2 BCL2 MAGED1 ITPR3 UBASH3A ABLIM1 MGAT4A ITGA6 DNAJC9 SIRPG SMYD3 LRBA LEF1 NUCB2 BACH2 ASXL1 NCK2 DGKA FLT3LG DNAJB1 PASK PHF15 CD69 PRKCQ SMPD1 PRKCZ ATP2A3 CD27 SLC38A1 TRAF5 AMMECR1 SNRPD2 CBLB S1PR1 SPOCK2 CCND2 MPRIP HMGN1 DPP4 TRMT11 GYPC IL21R DPH5 LIG1 TMEM14A TPD52 APPL2 MSH2 LTBP4 FAM162A CD5 EVL KAT6B MPHOSPH9 ATP6V0E2 PMS2P3 GRAP2 KLHL20	INPP4B PLEKHB1 LIME1 CD6 SESN1 SIDT1 CD7 MAGED1 GOLGA8B BCL11B MGAT4A LRIG1 ENO2 ITGA6 LY9 IL32 LPIN1 DNAJC9 SIRPG LRBA ZNF529 NUCB2 TNIK ASXL1 ECHDC2 NCK2 FAM102A CDC25B MOAP1 PRKCA PRKCQ SMPD1 DENND2D ATP2A3 SLC38A1 BAG2 KIF21B SPOCK2 MYLIP IL21R TMEM14A MDN1 TPD52 SUPT3H PIK3IP1 APPL2 ENOSF1 FAM134B ZNF506 LTBP4 YES1 FAM162A EVL KAT6B GPX7 PMS2P3 RORA UNG
GSE22886_NAIVE_TCELL_VS_NKCELL_DN	0.126955	5.83412397125378e-06	0.0567979	0.000201883	0.0486785	0.958023	KIR2DL4 ARHGEF12 ATP8B4 BCL2L2 HIPK2 SART3 TRIP12 SETX PPM1B PLCG2 UBB RHOBTB3 NARF LAMP1 LAT2 KIFAP3 WDR67 TARDBP PREP GSN MCF2L2 PTPRE ZCCHC6 AOAH SLA CTBP2 DAB2 ARHGEF3 ADAM8 IFI16 TNPO1 PRDM10 MON2 TOX ARIH1 CFLAR FAM64A C5orf15 UEVLD ATP1B1 LYST IGF2R PSME4 TCF4 NIPBL YPEL1 RAB11FIP1 HELZ LDB2 SH2D2A NUP133 CDYL CLTC TACC1 TIPRL LARP7 BARD1 CLASP2 UBR2 PCTP INTS6 NPC1 DCAF7 SLC25A20 GIGYF2 Z…	KIR2DL4 ATP8B4 BCL2L2 HIPK2 PPP1R3D PPM1B PLCG2 UBB NOTCH1 LAMP1 LAT2 NCR1 WDR67 TARDBP CLASP1 PON2 PREP GSN PTPRE AOAH CTBP2 DAB2 ARHGEF3 IFI16 NFAT5 RSF1 PRR5L MON2 ARIH1 CFLAR FAM64A FAM13B UEVLD C2CD3 YIPF6 RHOQ SEC24C PSME4 TCF4 FRYL RTF1 HELZ LDB2 PYHIN1 NUP133 CLTC TACC1 TIPRL IGFBP7 LARP7 BARD1 INTS6 NPC1 DCAF7 CERS4 GIGYF2 ZNF701 CENPF MAP3K8 FAM49A TMEM62 HTT NHLRC2 SSH1	ARHGEF12 SLCO4C1 PLCG2 NOTCH1 NARF SMAD5 PON2 IL18RAP DVL3 MON2 TOX TMEM87A FAM64A FAM13B C2CD3 ZFYVE16 YES1 LCN2 KIR2DL1 PI4K2A FRYL G6PD RAB11FIP1 LDB2 CDK17 SH2D2A S1PR5 CERS4 CENPF ZCCHC24 FAM49A TMEM62 ZNF443
GSE22886_NAIVE_VS_MEMORY_TCELL_DN	0.0370958	3.49244147176501e-06	0.152362	0.000986505	0.00411477	0.82038	ST8SIA1 LRIG1 PLP2 ZFP36L1 ATP8B2 LIMS1 ELK3 RASGRP1 CCR4 PBXIP1 GGT1 GLOD4 CD44 NFYC RBL1 CASP2 YWHAB AHR ALCAM TPMT ITM2B STAT5B IL17RB REEP4 GATAD2A CAB39 PHTF2 DEK EIF4G2 AIDA RAD21 SEPT9 FLI1 EHD4 UNG SLC30A5 SLC39A8 NEFL SESN1 XRCC6 TMEM123 GSR EVI2B SAMSN1 HIST1H2AB EDEM1 PDIA3 TNFSF10 ACP5 RPL39L EIF5A CR1 CAPG G3BP1 TNKS2 IFT57 YWHAZ TAGLN2 ELOVL5 TSPYL1 PDS5A WDR76 ARHGAP15 CRTAP CLMN M…	PLP2 ZFP36L1 ATP8B2 LPAR6 LIMS1 DNAJA2 CMPK1 ACVR1 CCR4 GGT1 GLOD4 CD44 NFYC RBL1 CASP2 YWHAB PPP1R2 AHR ALCAM TPMT ITM2B STAT5B REEP4 PHTF2 DEK AIDA CCND2 SEPT9 EHD4 SLC30A5 NR2F6 ORC2 NEFL MTRR GSR EVI2B SAMSN1 EDEM1 PDIA3 TNFSF10 ACP5 EIF5A CAPG YWHAZ MATR3 TAGLN2 NCK2 TCTN2 TSPYL1 PDS5A WDR76 ARHGAP15 CRTAP CLMN NUP62CL HNRNPF INPP4B KDM4C SEPT10 DOCK9 CCR6 CBFB NCF4 TIMP1 LDHA CORO1B	ST8SIA1 LRIG1 DNAJA2 MDFIC RASGRP1 AQP3 DAZAP1 MFHAS1 GGT1 RBL1 PPP1R2 ALCAM TP53BP2 DEK RAD21 SEPT9 UNG SLC30A5 DSTN SESN1 TMEM123 GSR TUFT1 HIST1H2AB RPL39L CR1 MATR3 NCK2 ELOVL5 CLMN SEC31A ITGB7 HNRNPF INPP4B GRK6 ENOX1 UBR7 FOXN2 CORO1B CD47 JRKL
GSE22886_NEUTROPHIL_VS_MONOCYTE_DN	0.0754939	7.98541516136692e-05	0.313062	2.23278187208712e-05	0.247179	0.993814	TPP1 SRSF7 FASTKD1 ATP5G3 CXorf40A IDH3B SSR4 EIF2B1 SLC7A7 EIF4A1 IL10RA UFC1 RPL9 RBM3 EPRS CTSB CD44 TNS3 QARS KARS COMMD3 CANX MRPS7 ENO1 AKR1A1 CUL5 HNRNPA2B1 HSD17B4 NAGPA PEA15 BANF1 MRPL3 HEXA SYNCRIP CLSTN1 GNS AHNAK CAPN2 RIN2 VCAN TIMM17A UTP18 EIF3A GUSB SNRPF CTSH UROD TMEM147 GSTP1 NAA15 CYBB AUP1 COX5A DNMT1 HNRNPD HSP90AB1 MTIF2 EIF4G1 IRF8 RPS27 CCT4 NONO C22orf28 MRP63 PDXDC1 XP…	TPP1 FASTKD1 ATP5G3 CXorf40A SSR4 EIF2B1 SLC7A7 EIF4A1 IL10RA UFC1 AIMP1 RPL9 RBM3 EPRS CTSB CD44 TNS3 QARS KARS COMMD3 CANX MRPS7 ENO1 AKR1A1 CUL5 HSD17B4 FBP1 PEA15 AQR BANF1 CCDC109B MRPL3 HEXA SYNCRIP CLSTN1 GNS AHNAK CAPN2 RIN2 VCAN SEC63 TIMM17A EIF3A DDX1 GUSB MAT2A PSMC5 CTSH SLC25A3 TMEM147 DPYD CYBB YTHDC2 ATP5B HNRNPD HSP90AB1 UCP2 MTIF2 IRF8 RPS27 CERS6 CCT4 NONO RAN C22orf28 MRP63 PD…	ATP5G3 CXorf40A YBX1 SEC31A KLF10 KARS MRPS7 ENO1 AKR1A1 HSD17B4 FBP1 AHNAK RIN2 GUSB MAT2A LGALS8 SLC25A3 GSTP1 NRIP1 YTHDC2 HNRNPD UCP2 EIF4G1 PLOD3 CERS6 SGSH RAN MDFIC RPS7 PDXDC1 EXT1 LRRC8D
GSE22886_TCELL_VS_BCELL_NAIVE_UP	0.256589	2.7506783860774e-06	0.313062	1.13009395548257e-05	0.0630143	0.202639	PXN AIFM1 TACC3 KCNAB2 PRKCQ MVP RNF187 IL32 CD2 HIPK1 SORL1 PBXIP1 CYTH2 APBB1IP ITGAL FMNL1 HAX1 LEF1 GMPS FXN SPOCK2 MOGS BCL7C NIPAL3 CD27 RUNX1 GRSF1 SEMA4D CD3D ATP1A1 LCK CASP6 EVI2A NELL2 PITPNC1 SAMSN1 CD97 PRMT2 FYB SAMHD1 CABIN1 RGS10 KIF22 GBP1 SAE1 IFITM1 STAT5B CTSD ITGA6 BTN3A3 RTN4 ANXA1 LY6E ACAA2 LPIN2 CD3E SCAP HMG20B SMARCA4 DNAJB1 TBCD GBP2 TPI1 GIMAP5 DYRK2 NBR1 DEF6 DGKA TR…	AIFM1 RTN3 TACC3 PRKCQ GATA3 MVP RNF187 CD2 FLT3LG SORL1 CYTH2 APBB1IP ITGAL FMNL1 LEF1 GMPS SPOCK2 RARRES3 BCL7C CD27 RUNX1 GRSF1 TIMP1 INPP4B CCND2 ATP1A1 SIGIRR CASP6 EVI2A NELL2 SAMSN1 SEPW1 FYB SAMHD1 CABIN1 IL27RA NUCB2 KIF22 GBP1 SAE1 IFITM1 STAT5B CTSD ITGA6 BTN3A3 RTN4 KLHL21 ANXA1 LY6E RASA3 NME3 LPIN2 SMPD1 SCAP HMG20B SMARCA4 DYNLT1 DNAJB1 TPI1 GYPC SLC2A4RG GIMAP5 DEF6 ITPKB DGKA PPP…	PXN TACC3 LIME1 ARRB2 ENO2 PRKCQ GATA3 IL32 WWP1 SORL1 ECHDC2 SERINC3 DHX30 FMNL1 FXN CD7 SPOCK2 RARRES3 RUNX1 INPP4B ENOSF1 BCL11B SIGIRR CASP6 CD97 NDFIP1 LDHB IL27RA UPP1 NUCB2 TOB1 GBP1 ARL4C FAM102A ITGA6 RTN4 KLHL21 ANXA1 LY6E ACAA2 NME3 SMPD1 HMG20B PRKCA TBCD GBP2 TPI1 TSC22D4 DEF6 LTBP4 DGKZ
GSE22886_TH1_VS_TH2_12H_ACT_UP	0.0751608	0.00982922	0.245781	0.00055036	0.037304	0.0121323	UCHL1 SLA ANK3 DUSP1 VSTM4 ZEB2 STXBP1 WASL COL6A3 KPNA1 EPB41L4B CAMTA1 NMU C2CD2 ATP6V1B2 DPT FBXO31 JUN CDC25B PTPN3 CD226 SSBP3 NFX1 FAM57A CTSH ANKMY1 TRPS1 FHOD1 CNKSR1 C11orf80 GOLM1 CCDC88C RAB3GAP1 TNNI3K OLFML1 PAPSS2 ASXL2 ZFP36L1 KLHDC10 LY6E IER3 KIF21B PDGFRB KIAA1598 IL12RB2 GPR63 CYFIP2 B3GALNT1 PSME4 PRSS23 PCK1 NBEA NTRK1 TRIP6 NRF1 TBCCD1 ACACA NR4A3 LAIR1 PEA15 TWIST1 ACO2	ARHGEF2 ANK3 DUSP1 ZEB2 STXBP1 WASL COL6A3 KPNA1 EPB41L4B ZBTB20 CAMTA1 C2CD2 CTDSPL DPT FBXO31 JUN DNAJC6 PTPN3 CD226 SSBP3 NFX1 BICD2 DPYSL2 CTSH ANKMY1 TRPS1 CNKSR1 C11orf80 PTEN GOLM1 CCDC88C PIN1 RAB3GAP1 TNNI3K OLFML1 KRT75 ASXL2 ZFP36L1 ATP8A2 PQBP1 SERPINE2 KLHDC10 TMEM184B LY6E NPDC1 BACH2 IER3 PDGFRB KIAA1598 CYFIP2 B3GALNT1 PSME4 ANXA5 PRSS23 PCK1 AP1M2 NBEA SRD5A3 LAIR1 PEA15 TWIST1 M…	TRPM4 UCHL1 ARHGEF2 ANK3 MASP2 DUSP1 DCP1A STX18 STXBP1 COL6A3 TUFT1 ZBTB20 NMU TUT1 CDC25B DNAJC6 FUT8 FAM57A MPZ ANKMY1 KCNC3 FHOD1 SLC43A1 PTEN TNNI3K HIST1H2BJ KRT75 GPRC5C CHIA CPSF3L COQ6 ATP8A2 PQBP1 FGGY ACADSB TMEM184B LY6E CCDC40 NPDC1 TMPRSS11E KIF21B AKT1 PDGFRB KIAA1598 IL12RB2 GPR63 PRSS23 AP1M2 MAPK12 NBEA SRD5A3 ACACA MAGEB4 TBKBP1 SPRED2 ZBTB32 NUMB RCAN1
GSE22886_UNSTIM_VS_IL15_STIM_NKCELL_UP	0.212271	0.00120336	0.395086	0.000469305	0.515705	0.294902	UBA7 SRSF5 BTN3A1 AKAP8L TARBP1 BTG1 CCNG2 PRKY BAZ2A SEC31B BSDC1 ZBP1 PIK3IP1 BTN3A3 YPEL1 MKRN1 FAM193B CBX4 ATP2B4 DPEP2 CD6 LDB2 STAT6 GNS ABLIM1 NCOA1 SCAMP5 CAMK1D ATM IRF3 HSPBAP1 GZMK ZNF33B KLHL29 ADA KDM4A CMKLR1 SPOCK2 PLCG2 PBXIP1 CPVL AMOT EAPP MGEA5 KAT6A ACVR2A HOXA5 PAN2 NIPSNAP1 ATG2A NLRP1 VPS8 SFI1 ZFC3H1 TRANK1 SELL COL5A1 ROGDI SLC17A7 ZFHX4 MAP3K3 ALS2CR8 RANBP17	UBA7 SRSF5 AKAP8L TARBP1 BTG1 CCNG2 SEC31B ZBTB20 BSDC1 MFSD11 WDR45 BTN3A3 MKRN1 FAM193B CBX4 PARP8 ATP2B4 DPEP2 C14orf159 CD6 LDB2 GNS ABLIM1 NCOA1 SCAMP5 FAM174B SYNM ATM IRF3 CYP24A1 ZNF33B KLHL29 ADCK3 KDM4A CMKLR1 SPOCK2 PLCG2 CPVL AMOT RAP1GAP EAPP KIAA1324 ARHGEF17 KAT6A ACVR2A HDAC5 HOXA5 PAN2 NIPSNAP1 ATG2A NLRP1 CLCN7 VPS8 SFI1 ZFC3H1 TRANK1 SELL COL5A1 ROGDI SLC17A7 ZFHX4 ALS2CR8	TARBP1 CCNG2 PRKY BAZ2A SEC31B ZBTB20 ZBP1 PIK3IP1 CCT8L2 KLHL3 CDKN2D CBX4 PARP8 LRRC17 C14orf159 CD6 SMARCD3 LDB2 SNRPN BTD FAM174B HCN2 SYNM CYP24A1 RIMS1 ADA GLTSCR1 ADCK3 PDPK1 SPOCK2 PLCG2 RAP1GAP EAPP KIAA1324 ARHGEF17 ACVR2A HDAC5 SEMA5A SFI1 COL5A1 FRAS1 ROGDI LRRC37A3 APP RANBP17
GSE24142_EARLY_THYMIC_PROGENITOR_VS_DN3_THYMOCYTE_ADULT_DN	0.418745	0.000102767	0.149223	0.0394888	2.65534895323599e-05	0.0835399	AXL PRKCQ TM9SF1 TCOF1 AHI1 CBL RHOA GPR133 SLC35B1 PLXDC2 GFRA1 ADA EIF5A HCCS GSR SEPT6 NDUFAF3 TRDMT1 GRAP2 NR3C1 DHX40 SVIL SLC35B3 OSTC CD3D FBLN2 UBE2D3 ERP44 ACAA2 TUBB3 PRKCB PSMB10 MST1R EPCAM MRPS33 SIT1 ZW10 ITM2C ITGA6 CAMKV CHD1L GCOM1 TCF12 CDC42SE2 CKAP2 SEMA4A LEF1 GZMA PTPRF HSDL2 LCK SH3KBP1 RFXAP HMGCS2 ATP1B1 HMGA1 UBL4A MS4A6A C19orf60 MPZL2 DGKA PHF2 AHR TMEM134 SEC24D NAF1 …	AXL PRKCQ PLD4 TM9SF1 AHI1 CBL RHOA GPR133 SLC35B1 PLXDC2 NME3 EIF5A HCCS GSR C18orf32 SEPT6 GRAP2 DHX40 SVIL GDPD1 SLC35B3 OSTC FBLN2 ENTPD5 UBE2D3 PSMB10 MST1R XBP1 EPCAM ITGA6 CHD1L GCOM1 TCF12 CDC42SE2 CKAP2 SEMA4A PLA2G12A LEF1 PTPRF SH3KBP1 NCK2 PQLC3 CNTNAP2 MS4A6A CCDC109B DGKA AHR TMEM134 HSD11B1 SEC24D STIP1 PPIC C1QTNF1 SUN2 TUBG2 NGLY1	PRKCQ PFN2 TM9SF1 TCOF1 PLD3 PRKCA CBL NME3 GFRA1 ADA GSR SEPT6 TRDMT1 CDK6 SVIL GDPD1 FBLN2 ENTPD5 ACAA2 SLAIN1 TUBB3 MST1R XBP1 ITM2C ITGA6 IL2RA GCOM1 TCF12 RRP1 GBP6 SEMA4A PLA2G12A BHLHE40 PTPRF TM7SF2 HSDL2 SH3KBP1 NCK2 HMGCS2 ENDOU NFKBIE HMGA1 POLM CNTNAP2 MPZL2 LIPG TMEM134 HSD11B1 SEC24D BCL11B GALNT10 SMO TUBG2
GSE24634_IL4_VS_CTRL_TREATED_NAIVE_CD4_TCELL_DAY7_DN	0.113226	7.24268598775759e-06	0.396559	0.00189413	0.00107461	0.490405	CKAP4 TSC22D1 CPD ANXA4 WARS DUSP6 LAP3 NCF2 CTTN NRG1 PCK2 C3 GBP2 EMR2 PDE4DIP LMO4 ASNS NPC1 PGD TIMP2 PHGDH GREM1 EXPH5 MIR22HG C1S JAK2 MTHFD2 ATF3 TARS F3 STX4 RGS3 GLRX2 TMEM43 PSMB10 SQSTM1 IGFBP6 LAT2 ZMYND8 GK CD86 NFE2L1 CD72 DAG1 RRAD SLC30A1 GTF2IRD1 ATP6V1B2 ATP6V1H GBP1 DOPEY2 HSD17B6 SLC1A5 ST3GAL5 CAMSAP2 TNFSF10 SLC43A3 DCHS1 ACVR1B TRIM9 HSPBAP1 MECP2 RPS6KA2 INSR FTH1 TAGLN2 S…	CKAP4 TSC22D1 SYNC SH3BP5 CPD ANXA4 WARS LAP3 BACH1 CEBPB NCF2 CTTN NRG1 PCK2 C3 EMR2 PDE4DIP LRRFIP2 NPC1 PGD TIMP2 GREM1 MIR22HG ABHD5 C1S JAK2 ATF3 F3 STX4 RGS3 GLRX2 TMEM43 PSMB10 IGFBP6 LAT2 S100A13 CD86 NFE2L1 CD72 DAG1 SLC30A1 ATP6V1H GBP1 DOPEY2 HSD17B6 SLC1A5 CAMSAP2 TNFSF10 SLC43A3 DCHS1 ZNF259 SPAG9 TAGLN2 SLC25A14 RALA DSP EML1 SAV1 STYXL1 PEX19 NCF1C ALDH2 FAM49A	TSC22D1 SYNC SH3BP5 CPD CEBPB PCK2 GBP2 EMR2 LMO4 LRRFIP2 RALB ASNS PHGDH CTSL2 RGS3 ECI1 SLC30A3 DNAAF1 SQSTM1 ZMYND8 S100A13 EFCAB2 GK NFE2L1 CCNA1 MYOF GBP1 DOPEY2 SLC43A3 MAST1 ACVR1B TRIM9 CTNND2 SIRT7 SIGLEC6 FTH1 GRP PHF7 DSP TEX264 IMPA2 NCF1C AHCYL1 FAM49A RCN1
GSE26669_CD4_VS_CD8_TCELL_IN_MLR_COSTIM_BLOCK_DN	0.450567	8.64197805651045e-05	0.0263895	0.00102095	0.0580955	0.0821844	CCDC3 PHGDH SUN2 KLHL6 ZC3H12D MRPL37 AGPAT4 AKAP1 TMEM128 HAUS3 HOOK1 VSIG2 ATP6V1H NEDD4 SAAL1 ACP5 FUCA2 MTERF ADCY7 AEBP2 NUP133 TRIM33 KLF7 PDGFRB EGLN3 MARVELD1 CD3E MOGS TCF12 SCP2 IPCEF1 ALOX15B MLLT4 DSE KIF23 PRKCB CDT1 CDK9 MBLAC2 CD27 ADCY3 UTRN MEOX2 TIMP2 RNF157 FAM26F LYST DOCK10 COL23A1 HCST FMNL1 MRPL24 HIPK1 KLF12 PDIK1L CRKL POLA2 SEMA4A TRIM14 CDK5RAP2 HOXD3 ARHGAP26 IGFBP6 TL…	NLRC3 CCDC3 SUN2 KLHL6 ZC3H12D IRF1 AKAP1 TMEM128 HAUS3 HOOK1 ATP6V1H NEDD4 ACP5 ADCY7 AEBP2 ST7 NUP133 TRIM33 KLF7 PDGFRB EGLN3 MARVELD1 ACPP TCF12 SCP2 IPCEF1 TMEM66 MLLT4 DSE GALNT6 KIF23 MTA3 MFSD5 CDK9 MBLAC2 CD27 ADCY3 UTRN MEOX2 TIMP2 RNF157 TNFRSF1B DOCK10 COL23A1 FMNL1 TBC1D2B MRPL24 PDIK1L CRKL SEMA4A MGAT4A TRIM14 CDK5RAP2 HOXD3 IGFBP6 TLE4 TACC1 SIDT1 DNAJA4 FRMD4A TAPT1 NUP155 NBEAL2	PSD2 DDO DNAAF1 SLC37A3 HDAC4 PHGDH AGPAT4 EVC TBC1D21 PREX1 NEDD4 SAAL1 ADCY7 MED30 RNASEL PLEKHO1 HAAO S1PR5 PDGFRB EGLN3 RARG ACPP TCF12 SCP2 ABHD15 SYDE2 ALOX15B GALNT6 KIF23 MTA3 MFSD5 CDT1 CDK9 ADCY3 UTRN FAM26F COL23A1 FMNL1 HSD17B7 GTF2IRD2 SEMA4A MGAT4A DUSP2 TLE4 NR1D2 ARL4C SIDT1 DNAJA4 FRMD4A TAPT1 NBEAL2 B4GALNT1
GSE26669_CTRL_VS_COSTIM_BLOCK_MLR_CD4_TCELL_UP	0.00223893	0.00035135	0.126521	0.000692016	0.0207873	0.578782	LHFP MRPS16 CST7 BANF1 ASB13 DDX58 GIMAP4 SEC23B IDH3A UBL4A ANTXR1 SAAL1 UBA7 SNRPF USP32 DAB2 ATOX1 NOP56 GAS2L2 AREG CCDC6 UBE2C MARS GPI AURKA AGPAT3 AURKB SAR1A ELMO2 TPO CMPK2 NUP93 NCAPD2 RNPEP METTL1 C4orf32 DCLRE1A ADAM19 MT1E SAMD9L DUSP5 DROSHA RARS JAKMIP2 SLC25A14 NLRC5 EIF2AK2 RNF213 LSM4 ALDH1A2 POLE2 CHMP4B PTPRK CELSR1 NKX3-2 RAC2 INF2 NOP2 NOP58 BUB1 ATP5G3 NT5E DNMT1 EMID1 CASP…	LHFP BUD31 MRPS16 BANF1 ASB13 DDX58 GIMAP4 IDH3A ANTXR1 STAT5A UBA7 USP32 DAB2 ATOX1 NOP56 GAS2L2 CCDC6 UBE2C MARS AURKA KCNS3 AGPAT3 AURKB SAR1A ELMO2 SERPINE2 TPO CMPK2 NUP93 NCAPD2 ALG8 RNPEP METTL1 DCLRE1A ADAM19 MT1E SAMD9L DROSHA RARS DCTN3 SLC25A14 NLRC5 EIF2AK2 RNF213 LSM4 ALDH1A2 POLE2 CASP8 DDX1 PML CHMP4B NIN CELSR1 NKX3-2 RAC2 INF2 MGAT4A NOP58 BUB1 ATP5G3 NT5E TEX2 C22orf28 STIP1	CCDC102A BUD31 OVOL2 SEC23B SAAL1 GAS2L2 AREG UNC80 UBE2C KIAA0020 AURKA KCNS3 AURKB CMPK2 NUP93 NCAPD2 C4orf32 DCLRE1A ADAM19 DUSP5 FAM81A UPP1 RIC3 HIVEP3 PFN1 NLRC5 SCFD1 ZNF467 LSM4 RBP1 IDO1 PML CELSR1 AGR3 NOP2 MGAT4A ATP5G3 TSPAN9 NXT1 GSTCD CIB1 HAT1 FCN1
GSE26928_CENTR_MEMORY_VS_CXCR5_POS_CD4_TCELL_DN	0.269685	0.000620222	0.237169	0.0105115	0.266708	0.151424	PTHLH GANC EHHADH ZCCHC6 FAM49B THUMPD3 CAMSAP1 SETDB1 GRHL2 VPS41 SFMBT2 ALOX15B GTF3C2 SLC9A8 SIGLEC16 PTBP2 ATAD2 TCF7L2 FZD3 DNAJA4 ZNF33B LANCL1 MAP3K8 ONECUT2 TLK1 ADAM22 HOXA5 QSER1 ZMYM2 DLL1 MAP2K5 BANP ARAP1 AGPAT3 SNX27 KIAA0430 TAF11 LIMS1 RAD21 HAGHL ZFAND5 ARHGEF11 CYP2A7 TAC1 GPRIN3 SDC1 PLCD4 MYH11 TFCP2 SEC31B AGL HPS4 FOXP1 YPEL5 SLC16A10 TSTD2 HIST1H2AL FAM46A PRMT7 AMMECR1 TME…	PTHLH GANC FAM49B THUMPD3 ATPBD4 SETDB1 GRHL2 VPS41 DDAH1 SIGLEC16 PTBP2 GLCCI1 ATAD2 TCF7L2 DNAJA4 ZNF33B LANCL1 MAP3K8 ONECUT2 TLK1 ADAM22 HOXA5 QSER1 YTHDC2 DLL1 MAP2K5 ARAP1 AGPAT3 SNX27 NME4 LIMS1 VNN1 HAGHL ZFAND5 TAC1 CCDC109B SDC1 TFCP2 SEC31B HGD BACH1 CTBS FOXP1 YPEL5 TSTD2 HIST1H2AL RBM33 TBX10 KMO PRMT7 AMMECR1 C2CD3 TMEM151B CYFIP2	GLS CDK14 GRHL2 DEF8 ALOX15B TC2N GLCCI1 ATAD2 TCF7L2 MDC1 FZD3 DNAJA4 POF1B ITPR1 RBM43 YTHDC2 ATP4A SNTB1 NME4 RBM17 RAD21 VNN1 ODF1 SNX29 PAN3 KLK11 ARHGEF11 ERBB2IP PLCD4 ENGASE MYH11 SEC31B HGD CTBS FOXP1 TEX10 NRIP1 SLC16A10 SSBP2 TMEM45B GPR113 TBX10 KMO LINC00265 C2CD3 FAM134B
GSE27786_BCELL_VS_CD4_TCELL_UP	0.0269665	1.19031532472463e-07	0.421976	9.70130375527555e-12	0.018708	0.146373	EVI2B CRIP3 WDR3 NDST1 ITPR3 MRPL34 ATP6V0B MED13 AFF3 ENOX2 TCTEX1D2 TPP1 CKAP4 PCK2 CXorf21 ATP6AP1 TNS3 C19orf48 NPHP3 SUMO3 SRSF7 ATP2A3 RPS6KA5 MMS22L BCL10 RANBP17 ROCK2 ACP5 PES1 PDE7A C3orf67 RALGAPA1 PUS7 SLC37A2 DCAF12 TRAF5 TRIM41 BTF3L4 RCC2 FAM49B CSPP1 TPD52 FTSJD2 STXBP2 POLH AURKB NRM CD81 CLEC7A PLBD1 FAM43A MGAT1 SMARCB1 OAT ZMIZ2 C19orf40 DDX59 GK NCOA1 PDE12 FAM178A DYNLL1 STK…	EVI2B CRIP3 HMGXB4 WDR3 XBP1 NDST1 ITPR3 ATP6V0B DALRD3 MED13 ENOX2 TCTEX1D2 TPP1 CKAP4 PCK2 STAP2 CXorf21 KCTD3 RRM2B ATP6AP1 SIPA1 TNS3 C19orf48 NPHP3 SUMO3 ATP2A3 TMEM135 MMS22L USO1 BCL10 MIDN ROCK2 ACP5 PES1 C3orf67 RALGAPA1 SLC37A2 GALK1 DCAF12 TRAF5 TRIM41 USP39 RCC2 FAM49B DUT CSPP1 TPD52 FTSJD2 CAV2 STXBP2 PGPEP1 AURKB CNOT2 CLEC7A HES1 PLBD1 CHST6 FAM43A MGAT1 COQ7 SMARCB1 OAT HDAC5 C19…	XBP1 DALRD3 AFF3 ENOX2 PCK2 ATG16L2 KCTD3 ATP6AP1 SIPA1 EDARADD C19orf33 ATP2A3 RPS6KA5 TMEM135 ENDOU MED23 MMS22L RANBP17 MIDN PDE7A RALGAPA1 PSAPL1 PUS7 CDKN2D GALK1 RCC2 CSPP1 YOD1 TPD52 PGPEP1 POLH AURKB CHST6 NLRP12 COQ7 BRWD1 LRRC57 HDAC5 POLR1E ZMIZ2 GK MAP1LC3A CSE1L DNA2 RABL5 NDUFC1 IFT172 STAU2 MYADM ORC6
GSE27786_BCELL_VS_ERYTHROBLAST_UP	0.157626	0.000114173	0.319434	0.0160811	0.2464	0.763251	FOXRED2 PDE4DIP MLL2 AP3B1 RAP2B GYG1 ZDHHC4 TRAF3IP3 PHB2 HNRNPA3 IPCEF1 PDK1 WDR77 NOP56 CCR5 NOL8 FHOD1 ATP6V1H HSD17B4 YWHAB SBNO1 DAG1 ATP8B2 PRKAB2 LMO4 LY9 UBTD2 FKBP4 NFATC3 POLR1C C2orf68 MEF2D DDX27 BOLA2 DHX57 YIF1A EBP PIK3CG VPS45 RHOT1 MFSD3 ZFP36 FAM178A KLF6 OPA1 RBM28 MED13 MLLT1 FAM91A1 MAGI2 CHD3 KIAA1033 ACP5 CNPY3 TRAF3IP2 LTN1 MIEN1 GUSB APITD1 UBA6 BAX PEX1 SCAP COMMD8 DCAF…	FOXRED2 PDE4DIP AP3B1 GYG1 ZDHHC4 TRAF3IP3 HNRNPA3 EFR3A IPCEF1 PDK1 NOP56 NOL8 ATP6V1H HSD17B4 YWHAB DAG1 ATP8B2 PRKAB2 STARD5 FKBP4 NFATC3 MEF2D DDX27 BOLA2 DHX57 YIF1A EBP VPS45 MFSD3 SRF ZFP36 FAM178A KLF6 ABHD11 RBM28 MED13 ENTPD5 MLLT1 CHD3 KIAA1033 ACP5 CNPY3 LTN1 MIEN1 GUSB APITD1 UBA6 LONRF1 SUV420H1 PEX1 SCAP COMMD8 DCAF15 IFT172 CHML	KCNK6 RAP2B ZDHHC4 FOXN2 TRAF3IP3 PDK1 LYAR CYP39A1 WDR77 PGLYRP2 FHOD1 LENG9 MSMO1 HSD17B4 EDARADD MBD1 PDXK LMO4 LY9 PDLIM1 ABHD6 NAB2 RCCD1 SRF C10orf2 ABHD11 ENTPD5 ALDH6A1 MKL1 MAGI2 TRAF3IP2 PI4K2A MIEN1 GUSB BAX SUV420H1 DCAF15 IFT172
GSE27786_BCELL_VS_NKCELL_DN	0.140724	6.87942049589774e-05	0.371095	0.000141103	6.92148987420251e-05	0.128436	ITPK1 SPRY2 F5 KIF13A NCOA1 TMPO DBI ARHGAP18 TRAPPC1 ISOC1 LYST VAMP3 PYCARD OSBPL8 ALPK1 TNS3 UBE3B ANXA4 MIR22HG SPOP RCN2 ARRB1 TNIP1 GOLM1 DSE FARP2 IL6ST SFT2D2 STAT6 QPCT SGTB RAB14 AKR1A1 DSTYK CMKLR1 EMP3 TJP2 SMC6 LRRC8D NLRC5 DNAJC4 KLF9 JAK2 DHRS4 SEPT2 PDE2A MBNL2 SLC15A3 ATOX1 BMPR2 NSMAF SLC25A35 ZMIZ1 POGK HSD17B4 GUSB CLN6 B3GALNT1 MX2 CD3D TLR7 CASK CD44 F13A1 LRRK1 CHMP4B HOXB4…	SPRY2 KIF13A RBM47 NCOA1 TMPO DBI ARHGAP18 CSNK1E TRAPPC1 VAMP3 STX6 PYCARD GSDMD OSBPL8 TNS3 UBE3B ANXA4 RIT1 MIR22HG SPOP CYB5R1 TNIP1 GOLM1 CTDSP1 DSE SLC9A3R1 RAB14 AKR1A1 CNDP2 RTN3 CMKLR1 EMP3 TJP2 NLRC5 PIGX DNAJC4 KLF9 JAK2 DHRS4 SLCO3A1 SEPT2 PDE2A SLC15A3 ATOX1 BMPR2 ZMIZ1 CMPK1 NUDT4 POGK HSD17B4 GUSB MTA1 CLN6 B3GALNT1 FRMD4A MX2 TLR7 CASK CD44 F13A1 ACVR1 LRRK1 CHMP4B INPP5B TPD52 SN…	KIF13A RBM47 TMPO PEX11A CSNK1E PDCD6IP ISOC1 RECK G6PD SLCO2A1 ABI2 CITED4 ORAI1 PRKAB1 MS4A2 GBP6 ARRB1 RGMB CYB5R1 NCEH1 CTDSP1 SLC9A3R1 FARP2 CYP27A1 IL6ST SFT2D2 QPCT AKR1A1 CNDP2 LRRC8D C17orf70 NLRC5 RALB KLF9 DHRS4 PDE2A NRIP1 NUDT4 HSD17B4 GUSB MTA1 EPB41 FRMD4A MX2 KCNK6 LRRK1 HOXB4 TPD52 SNX14 S100A1 GATA2
GSE27786_CD8_TCELL_VS_ERYTHROBLAST_UP	0.231969	0.000312074	0.0567979	0.00858223	0.0952494	0.993703	TRIM14 TCF25 BTF3 DCAF15 ZC3H7A MPHOSPH10 PPP3CA NFKBIZ PHF23 LAIR1 RAD1 COASY CSRNP1 CTDNEP1 FIBP KDELC1 ARFGEF1 MLH1 DNAH8 FAM160B1 ZDHHC13 XPO6 EBP TRIP12 RALGAPA1 IGFLR1 OPA1 GLRX3 LRRC59 IARS2 FBXO11 RPAP2 ZC3H12D TPI1 KDM5B DAG1 PRKAR1A PHF2 EIF2B2 EFTUD1 RER1 HOPX ZZEF1 AP3B1 RPRD2 MPHOSPH8 UBQLN4 GYG1 LRRC8D ENOX2 NIPBL PDE4DIP PHF6 ING4 CELSR1 SUN2 MRPL3 ADAM9 MBNL1 LRRC1 POLR1C NOL8 DPC…	GLB1 CNOT2 TRIM14 TCF25 BTF3 DCAF15 MPHOSPH10 NFKBIZ LAIR1 RAD1 COASY GIT2 CSRNP1 FIBP MLH1 DNAH8 FAM160B1 XPO6 EBP MAGI3 RALGAPA1 IGFLR1 GLRX3 LRRC59 IARS2 FBXO11 ZC3H12D TPI1 KDM5B DAG1 PRKAR1A EIF2B2 RER1 HOPX FBXO15 ZZEF1 AP3B1 RPRD2 UBQLN4 GYG1 ENOX2 SRF PDE4DIP PHF6 ING4 CELSR1 SUN2 MRPL3 ADAM9 MBNL1 LRRC1 NOL8 DPCD NDUFA8 TOR3A NFATC1 KRIT1	ANAPC10 SPATA6 DCAF15 NFKBIZ NDUFAF4 COASY GIT2 GSTM4 GLS ZDHHC13 MAGI3 RALGAPA1 GLRX3 HNRNPH1 PI4KB SEPHS2 TPI1 FBXO15 NFKBIE RCCD1 SGSH UBQLN4 LRRC8D ENOX2 SRF CELSR1 ABHD6 FBXW7 SIL1
GSE27786_CD8_TCELL_VS_MONO_MAC_UP	0.382157	0.00035135	0.171026	0.000391231	0.118021	0.709401	LAPTM5 IMMP1L TRIM44 PSMD12 MED12 ANGPTL4 HUWE1 BANF1 AEBP2 SLA2 MBNL1 IDH3B HNRNPA1 SLC35G1 NGLY1 SMC4 GRASP PAK1IP1 EI24 KHDRBS1 HOOK1 IPO5 C12orf73 TP53BP1 MAD2L1BP KLF3 SFMBT2 IPO4 HN1 GPATCH2 ZBTB8OS CNOT6L EARS2 TCHP STK4 UBE3A PPCS S100PBP TBCEL ANKRD44 WDR77 ATP5G2 RNASEH2A TOP1MT KDM1B HS2ST1 C16orf58 MEF2D IARS NEMF ITGA6 UROS TDRKH SMARCC1 RPS6KA3 CST7 IL21R CHD6 ZC3HAV1 ST8SIA1 METTL1…	LAPTM5 IMMP1L TRIM44 LCMT2 PSMD12 IRF1 ANGPTL4 HUWE1 C2orf76 ZNF169 ATP5B BANF1 AEBP2 SLA2 MBNL1 HNRNPA1 NGLY1 SMC4 GRASP KHDRBS1 HOOK1 C12orf73 MAD2L1BP KLF3 IPO4 HN1 GPATCH2 ZBTB8OS EARS2 TCHP STK4 UBE3A PPCS ABCB8 S100PBP TBCEL ANKRD44 ATP5G2 RNASEH2A KDM1B HS2ST1 C16orf58 MEF2D IARS NEMF ITGA6 UROS TDRKH KIAA0391 SMARCC1 VPS16 RAPGEF1 SACS IL21R AIMP1 CHD6 ZC3HAV1 FAM173A ARHGEF3 FAM118A EIF2…	RCCD1 CTU1 HNRNPH1 LCMT2 SPATA6 MAF1 C11orf35 ZNF169 IGBP1 OSBPL5 NDUFAF4 FOXK1 SLC35G1 SMC4 MRPL2 C9orf123 GNPTG PHF20 GPATCH2 RABEP2 GBP7 WDR77 ATP5G2 RNASEH2A TOP1MT C16orf58 ITGA6 SLC25A22 TDRKH VPS16 RPS6KA3 SACS SLC22A5 RWDD1 IL21R KRT15 CHD6 ST8SIA1 FAM173A TP53INP1 PFAS
GSE27786_LIN_NEG_VS_BCELL_DN	0.101146	9.22415355478407e-06	0.0126553	0.000141103	0.0942881	0.661374	USP12 DGKQ MIR22HG MLL2 TRHDE BABAM1 PDE4DIP DEDD KDM1B FCGR2B ERP27 SBNO1 RPS8 KIF21B RABGAP1L GCC2 PFKFB4 ENOX2 BRI3 SYNE2 SQSTM1 GIMAP4 SNF8 NIPAL3 KRTCAP2 ZCCHC11 STAT1 OAS2 KIF12 FAM21A TMEM229B CCDC88C SZT2 EHD2 NDUFAF3 CLTA ANKRD2 GBP4 CPSF3 CHD3 MAP3K2 SCP2 THOC2 CHIC2 FBXO11 FAM101A ADAMTS6 DCAF11 EAPP TMEM62 MLL COMMD4 LYST DHX57 G3BP2 PPP1R21 SSU72 CHD6 CEP164 NCKAP1L CWC25 CDK9 LYPLA2…	USP12 MIR22HG FOXD2 TRHDE BABAM1 PDE4DIP DEDD KDM1B FCGR2B ERP27 RABGAP1L GCC2 PFKFB4 ENOX2 BRI3 GIMAP4 STARD5 SNF8 STIM2 KRTCAP2 STAT1 OAS2 FAM21A TMEM229B MAGI3 CCDC88C EHD2 ANKRD2 SEC63 UFM1 CPSF3 CHD3 SCP2 CHIC2 FBXO11 ADAMTS6 DCAF11 PML CCND2 EAPP TMEM62 OSBPL11 MPND COMMD4 DHX57 G3BP2 PPP1R21 CHD6 CEP164 NCKAP1L CDK9 LYPLA2 FCGRT TMEM234 FTSJD2 TRAF3IP3 CYTH4 ZFP36L1 SRF DDX59 RABL5 MOB3C P…	TBX6 PLEKHG2 FOXD2 ERP27 KIF21B GCC2 PAN3 CYP39A1 ENOX2 EDARADD BRI3 SQSTM1 ZCCHC11 KIF12 TMEM229B MAGI3 SCP2 UBE2B FAM101A ARMC3 TBC1D20 PML EAPP TMEM62 MPND BAZ2B SH3BP2 CHD6 SSH3 CEP164 CDK9 MAPK12 ZNF264 TRAF3IP3 SRF RABL5 ANKRD11 SAP30BP PHLPP1 FGD3 SNX29 SMAGP
GSE27786_LSK_VS_CD4_TCELL_DN	0.80357	5.93613025231649e-07	0.876272	0.008023	0.157233	0.649867	TTLL11 FAM21A CAPN2 KLF3 ROCK1 MIA3 TMEM179B MYO9B RRAD CHD7 KCNAB2 C19orf43 NR3C1 HLTF FAM46A ESYT1 RAP2B PLEKHA2 DNAJA4 OSBPL3 CTAGE5 ITPR3 ZDHHC20 GLG1 RB1 FMNL3 EIF2B2 MPP1 LY6E JAK1 CCDC9 AGTPBP1 ARPC5L SETX KIDINS220 UNC45A UBL3 CAMK1D NEMF TNRC6A VPS13D AGPAT3 TTLL3 GABRR2 LIMK2 WDR26 FGL2 OVGP1 NECAP2 SPHK2 MINOS1 FCGR2B ACAP1 ZMIZ2 ZCRB1 TPR MAP4K1 CNR1 ZBP1 OTUD7B PHF20L1 UBL4A ZC3H13 N…	TTLL11 FAM21A CAPN2 KLF3 ROCK1 MIA3 TMEM179B WDR45 MYO9B STIM2 HLTF ESYT1 CTDSP1 DNAJA4 HGD CTAGE5 ITPR3 ZDHHC20 FMNL3 EIF2B2 MPP1 LY6E FAM173A AKR1B1 JAK1 AGTPBP1 UBL3 NEMF AGPAT3 NLRC3 RALGAPB GABRR2 LIMK2 FGL2 NECAP2 SPHK2 MINOS1 FCGR2B ACAP1 ZCRB1 CNKSR2 MAP4K1 NUDT9 CNR1 PTPLAD1 OTUD7B PHF20L1 ZC3H13 ANKRD11 CD300C NLRC5 CHCHD2 ENO1 ASXL2 DPP4 C3orf80 SLC30A1 DDX58	CRNKL1 MYO9B MYO1E CHD7 RAP2B PLEKHA2 FAM19A3 CTDSP1 DNAJA4 HGD OSBPL3 ZDHHC20 MFHAS1 DPP6 LY6E PPCDC FAM173A CCDC9 UNC45A MORN1 UBL3 VPS13D GABRR2 PREX1 OVGP1 ING1 ZMIZ2 CNKSR2 NUDT9 PTPLAD1 ZBP1 DAAM1 ANKRD11 NLRC5 CLCN4 ENO1 C11orf63 LFNG SIM1 CBR1 COL22A1
GSE27786_LSK_VS_CD8_TCELL_DN	0.119598	0.000406058	0.0829824	0.0835017	0.0210117	0.813929	TTLL11 KLF3 PSMB10 KIDINS220 AEBP2 ESYT1 RAP2B SLC30A1 LAPTM5 KLF15 C19orf43 RRAD SMARCD2 PIP5K1A FAM21A ROCK1 TMEM179B SNF8 GABRR2 FLNA SLCO5A1 WDR26 ENO1 KIF12 NAGPA ZBP1 RPL30 ARHGAP30 PSENEN MCMBP AP3M2 IKBKB GPR65 ACTR2 AP1S2 RPA1 RDM1 MPP1 PRDX5 MON2 CEP164 TIGD2 CAMK1D PPM1B GPR63 ITGA4 GLRX2 MBP PTPRCAP HM13 MPZL2 ITSN2 PPP1CA RASAL3 EAPP CYR61 NEMF SFMBT2 SUN2 RLTPR CAB39 SEMA4D SCP2 KCN…	TTLL11 KLF3 PSMB10 AEBP2 ESYT1 SLC30A1 LAPTM5 KLF15 SMARCD2 FAM21A ROCK1 TMEM179B AQR SNF8 GABRR2 FLNA AKR1B1 EFR3A ENO1 OXSM RPL30 ARHGAP30 PSENEN MCMBP IKBKB GPR65 ACTR2 NUDT9 AP1S2 MPP1 PRDX5 MON2 CEP164 UFM1 PPM1B ITGA4 GLRX2 OLFML3 MBP CNKSR2 HM13 ITSN2 PPP1CA RASAL3 RALGAPB EAPP CYR61 NEMF SUN2 ZNF259 SCP2 KLF7 CLDN10 HOPX	VWA3A DZIP1 RAP2B CACNG4 SLC37A3 GABRR2 FLNA CPEB4 PTCH1 RECK SLCO5A1 WRNIP1 ENO1 LENG9 KIF12 EIF3E TMEM25 GPER ZBP1 RPL30 ARHGAP30 ANO10 GNMT NUDT9 MON2 CEP164 PRSS37 GPR63 CRNKL1 MBP CNKSR2 HM13 EDF1 MPZL2 FOXK1 EAPP RLTPR FAM177A1 SCP2 RAB24
GSE27786_LSK_VS_ERYTHROBLAST_UP	0.126192	0.000837605	0.122637	0.00253782	0.093786	0.591766	SIGMAR1 CD97 ZDHHC4 GPATCH2 ATP8B2 BOLA2 SUPT5H MYCBP2 GUF1 FUCA2 DCAF15 CAD RAP2B PIK3AP1 DLG3 NOL8 ZBTB24 TRDMT1 TTI1 BTBD1 ATP6V1H IDS MRPL27 ST14 CDK9 SPP1 RAD1 DPAGT1 GLRX3 PLBD2 FAM178A EI24 SFXN2 SLC9A9 GOT2 CRELD2 PDE7A SCARB1 MECR WDR77 DBI C11orf73 IARS2 CHD3 APOA1BP NUDT6 FBXO6 ZC3H7A LAIR1 ATG4C ARHGEF3 ZNF623 RUVBL1 BRD3 TNKS2 PRDM2 TMEM229B POLD1 EBP ARFGAP2 MYCT1 KIAA1033 IDH3A FIB…	ZDHHC4 GPATCH2 ATP8B2 MSN BOLA2 SUPT5H GUF1 DCAF15 CAD PIK3AP1 DLG3 RAPGEF1 NOL8 ZBTB24 TTI1 BTBD1 WDR19 ATP6V1H MRPL27 ST14 CDK9 SPP1 RAD1 EFR3A POMGNT1 GLRX3 CNOT2 FAM178A SFXN2 SLC9A9 GOT2 CRELD2 STAT5A DBI C11orf73 IARS2 CHD3 APOA1BP FAM173A NUDT6 FBXO6 STIM2 TSHZ1 EXOC1 LAIR1 ARHGEF3 ZNF623 RUVBL1 CASP8 BRD3 PRDM2 TMEM229B EBP PGPEP1 ARFGAP2 MYCT1 KIAA1033 IDH3A FIBP IKBKB TMEM2 SEL1L PACRGL	SIGMAR1 CD97 ZDHHC4 GPATCH2 MSN KDM1A NFIC DCAF15 PRKCD RMND5B CAD RAP2B PIK3AP1 DLG3 PDLIM1 TRDMT1 LMF1 MYADM RPS7 GATM IDS MRPL27 CDK9 GLRX3 NPHP1 PFAS COG3 PDE7A SCARB1 WDR77 FAM173A GBP7 CCDC71 IL18RAP EXOC1 PRDM2 TMEM229B POLD1 PGPEP1 MYCT1 TKT WRNIP1 DYNLRB1 PACRGL
GSE27786_LSK_VS_MONO_MAC_UP	0.200875	0.000539397	0.138131	2.71343668700484e-05	0.452856	0.310115	RRAD AKR7A2 PPFIA1 EIF2B2 TOPBP1 PSMD12 IMPAD1 RRP9 PI4K2B EARS2 CANX SNRNP25 ZNF569 COASY ARHGAP18 CLEC1A TPI1 OAT PDK1 MYEF2 NTPCR XRCC5 DHRS4 GUF1 NUP155 MLL MLH1 BANF1 RNF220 ZDHHC13 FARP2 FH TRIM44 TNS1 GYLTL1B GPATCH2 FBXO31 ZNF280C KIFAP3 FAM175A C6orf170 CHD6 STAU2 POLD1 IMMP1L HDAC6 HUWE1 SEPT6 SCMH1 ENOX2 PRKCQ PES1 ETNK1 DTYMK COMMD7 NUP214 ITPR3 FAHD2A SERBP1 FAM178A TP53BP1 SNX5 PRPF…	AKR7A2 WBSCR16 PPFIA1 EIF2B2 TOPBP1 PSMD12 RRP9 PI4K2B FBXW8 EARS2 CANX SNRNP25 ZNF569 COASY ARHGAP18 CLEC1A TPI1 OAT PDK1 NTPCR XRCC5 DHRS4 GUF1 NUP155 RETSAT MLH1 BANF1 RNF220 PNPT1 EIF2B4 DENND1A FH TRIM44 SLC29A1 TNS1 GPATCH2 FBXO31 ZBTB20 ATP5B ZNF280C VPS16 PACRGL C6orf170 POLR3K CHD6 STAU2 IMMP1L C1orf122 HUWE1 SEPT6 TSHZ1 SCMH1 ENOX2 PRKCQ GYPC PES1 ETNK1 DTYMK COMMD7 NUP214 DIABLO ITPR3 …	ZSWIM7 AKR7A2 WBSCR16 KDM1A ALG2 FBXW8 FAM135A SNRNP25 RRP1 COASY TPI1 PRODH PDK1 RASGEF1B DHRS4 TUBB1 TOM1L2 ZNF704 RETSAT CA9 RNF220 ZDHHC13 FARP2 SLC29A1 SLC43A1 GYLTL1B GPATCH2 UBR7 ZBTB20 VPS16 PACRGL CHD6 STAU2 POLD1 C1orf122 SEPT6 NDUFAF4 ENOX2 PRKCQ IVD DTYMK SELENBP1 DIABLO FAHD2A SERBP1 PRPF40B
GSE27786_LSK_VS_NEUTROPHIL_UP	0.23936	5.59989374718458e-05	0.043316	1.6099237570483e-05	0.0136861	0.0891132	MLKL PSMD12 PPP2R4 MYEF2 C16orf58 TUBB6 IFT27 GLRX3 RAD51AP1 TTLL12 DCAF8 TUBGCP5 LSM4 RRP9 BRCA1 RPS27 LRRC1 TRIM45 PPM1G DTNBP1 NOL8 CENPH PAQR8 TMEM177 BOLA2 ST14 STAU2 GSTK1 RNF220 GINS1 ARHGAP18 ZNF569 VCP NUP214 IMMP1L CSTF2 SAE1 SLC25A13 YWHAQ RAD1 FNBP4 CAPN2 SLC37A4 MECR ZMIZ2 TRUB1 TMEM47 PSMB10 HOOK1 ZNF623 MLH1 EXO1 TTC21B ISLR NUP133 ESR1 HAGHL LUC7L C3orf58 AKAP9 MAP2K5 PLBD2 TPI1 C…	WBSCR16 SETDB2 SCAF4 PSMD12 PPP2R4 C16orf58 TUBB6 IFT27 GLRX3 RAD51AP1 DCAF8 TUBGCP5 LSM4 RRP9 BRCA1 RPS27 LRRC1 PPM1G DTNBP1 NOL8 POT1 TMEM177 TMEM135 BOLA2 ST14 STAU2 GSTK1 RNF220 GINS1 ARHGAP18 ZNF569 VCP NUP214 RNF150 IMMP1L CSTF2 SAE1 SLC25A13 ATP5B RAD1 FNBP4 FAM162A CAPN2 SLC37A4 TRUB1 TMEM47 PSMB10 HOOK1 ZNF623 SMARCA5 MLH1 EXO1 TTC21B ISLR NUP133 ESR1 HAGHL AKAP9 COX18 MAP2K5 POMGNT1 TPI…	WBSCR16 MLKL SCAF4 PPP2R4 C16orf58 TUBB6 GLRX3 ALG2 RABEP1 ARHGAP21 SOX6 SLC22A5 LSM4 PSIP1 UCK1 PHF20 MRPL2 TEX10 LRP6 PAQR8 TMEM135 EXT1 PLEKHA6 STAU2 RNF220 GINS1 TAF4B VCP KDM1A RNF150 MATK FAM162A ZMIZ2 LRFN4 RRP1 EXO1 ISLR ESR1 LUC7L C3orf58 AKAP9 EXD2 TPI1 RCAN3 STRA13 FBXL17 LMF1 TUFT1 NUDT12 TEX264 DLG3 ZCCHC11
GSE27786_NEUTROPHIL_VS_MONO_MAC_DN	0.000379372	2.79402344995527e-05	0.174173	0.000346343	0.00453969	0.54009	NUP155 RAD51AP1 ATP1B1 EIF3A NOL11 POC1A SIRT1 PRIM1 NAF1 LAMB3 CENPH NIPAL2 DYNLL2 SPOCK2 FEN1 PTPN22 OSBP SRSF7 CUL5 SAAL1 PSAT1 RPS8 EIF3J MLKL SGOL2 LARP1 KIAA1199 SYNGR1 TFPI2 NOP56 BRCA2 PDIK1L SNX5 RPL28 WDR76 SGK223 IFT57 ERCC6L CCNF NCOA7 FAM26F AGPAT6 PRICKLE2 PRKCSH GGA2 PPFIA1 COQ2 HCFC1 BOLA3 ACTL6A TBC1D9 DSCC1 TMEM107 ORC6 MOGS CHD1 QARS GINS1 PTRHD1 DHRS4 BMS1 NAA40 GPR180 APOE RR…	NUP155 TMEM86A RAD51AP1 EIF3A N6AMT2 PKN1 NOL11 POC1A SIRT1 PNPT1 PRIM1 ANKMY2 LAMB3 NIPAL2 PRKAR2A DYNLL2 LMLN SPOCK2 FEN1 PTPN22 STRA13 IL15RA OSBP CUL5 SGOL2 LARP1 KIAA1199 TFPI2 NOP56 BRCA2 PDIK1L SNX5 SMARCA5 RPL28 TSHZ1 WDR76 ERCC6L CCNF NCOA7 MSI2 AGPAT6 PRKCSH GGA2 PPFIA1 COQ2 SIGIRR HCFC1 BOLA3 ACTL6A DSCC1 TMEM107 ORC6 QARS GINS1 DHRS4 BMS1 POLR3K APOE RRP15 BSPRY CDC6 REEP6 RFC4 BRCA1 …	TMEM86A RNF165 PKN1 MRPL2 RPS7 LAMB3 ELF5 LMLN SPOCK2 FEN1 STRA13 IL15RA SOX30 MYL4 SAAL1 LAMC2 PSAT1 MLKL SYNGR1 MS4A2 BIK CCDC102A NCOA7 MSI2 FAM26F PRICKLE2 SIGIRR GSTA5 ACTL6A FXR1 TBC1D9 DSCC1 ORC6 SEMA6C PPFIA4 GINS1 DHRS4 GPR180 ZNF639 KCNK6 CDC6 REEP6 GINS3 DNA2 HAT1
GSE27786_NKCELL_VS_NEUTROPHIL_UP	0.226942	0.000484082	0.0883772	2.34600779124237e-05	0.0100941	0.0977834	MBNL1 RAB14 PYCARD DDX59 NUP214 RFC5 ZNF569 PFKL STK10 GUSB FCF1 SAAL1 KCNJ8 TRIM44 TCF25 C10orf88 GABARAPL1 TF FUS GANAB C12orf57 TBCCD1 PPM1G HPS3 SLC35B1 ACADVL ASXL2 OAT C11orf73 MKL2 FEN1 G3BP1 GGA2 PYCRL PSMB10 PPA2 RNASEH2A ZFP90 SPRY2 DNA2 METTL1 PIK3R1 ZNF841 PTK2B USP12 ZMIZ2 ITGA2 CMKLR1 ZC3H13 MTMR4 KIAA0100 IL6ST PARP9 MECR PLBD2 PPFIA1 PTPN6 PHB MAN1A2 NAAA DPH5 PRKCQ C6orf106 JAK3 …	MBNL1 RAB14 PYCARD DDX59 NUP214 RFC5 ZNF569 ZNF259 PGPEP1 STK10 AQR GUSB FCF1 TRIM44 POMGNT1 TCF25 C10orf88 GABARAPL1 TF FUS GANAB C12orf57 SMARCA5 PPM1G HPS3 SLC35B1 STRA13 ACADVL ASXL2 PSMC5 CNDP2 DZANK1 OAT C11orf73 MKL2 FEN1 PKIB STIP1 GGA2 PYCRL PSMB10 PPA2 RNASEH2A SPRY2 DNA2 HES1 METTL1 ZNF841 PTK2B POLR3K USP12 ITGA2 CMKLR1 ZC3H13 MTMR4 KIAA0100 PARP9 PPFIA1 PTPN6 PHB NAAA DPH5 REEP5 PRKC…	NDUFAF4 UBXN2A PFKL PGPEP1 GNPNAT1 GUSB FBXL17 SAAL1 EXT1 TF PDXK STRA13 CITED4 CNDP2 ANO3 DZANK1 MKL2 FEN1 PKIB STARD10 MDC1 TMCC3 RNASEH2A DNA2 DUSP12 PIK3R1 ETV6 DHX30 ZMIZ2 PDLIM1 NAB2 CMYA5 IL6ST SCD UCK1 PHB NAAA REEP5 MTHFR PLEKHA6 PPP1R7 B3GNT5 PRKCQ ZSWIM7 C2orf88 C6orf106 DUSP2 JAK3 TTC39C SH3BGRL MFSD5 NFKBIE MFSD8
GSE27786_NKTCELL_VS_NEUTROPHIL_UP	0.488074	2.29540788363462e-05	0.0219	0.000957789	0.00708031	0.791416	CD97 PPFIA1 TARS2 MYEF2 NUP155 RRP9 S1PR1 ARHGAP18 INPP5B BAX ZC3HAV1 RCBTB1 TMEM177 MECR MAN1A2 RFX5 FAM46A PHF6 TNFAIP3 FAM98A HOOK1 ZFP90 FNBP4 MRPL15 SAR1A PFKL KDELC1 MAP4K1 C12orf73 BSCL2 GALNT1 PARP9 C10orf88 DCAF5 TBCCD1 ITGB3BP LAX1 BEND3 PPA2 DDX59 SNRPF RNF220 MX2 ITGA2 IPO5 KIAA0100 MDN1 PHB MTCP1 JAK2 SLC30A1 IL21R VEZF1 GMPPA ST13 FAM86B2 ECE1 THADA NUP214 TCF25 RFC5 SEPT6 ASXL2 INA…	SETDB2 PPFIA1 LCMT2 WBSCR16 TARS2 NUP155 RRP9 S1PR1 ARHGAP18 INPP5B ZC3HAV1 RCBTB1 TMEM177 RFX5 PHF6 TNFAIP3 FAM98A ZNF708 HOOK1 KIAA0391 FNBP4 MRPL15 SAR1A SMARCA5 PML MAP4K1 MTA3 C12orf73 BSCL2 NFATC1 PARP9 C10orf88 DCAF5 CNDP2 PPA2 DDX59 RNF220 MX2 ITGA2 KIAA0100 REV3L LSM7 PHB TMEM135 JAK2 PPIL2 SLC30A1 IL21R VEZF1 GMPPA ST13 ECE1 THADA MRPL41 NUP214 TCF25 RFC5 SEPT6 ASXL2 AEBP2 VPS41 FAM122B…	TAF4B CD97 LCMT2 WBSCR16 MRPL2 ANAPC10 PSIP1 BAX PPP1R7 STARD10 DUSP12 MYO1E PFKL PML NENF MTA3 POLD2 BSCL2 DCAF5 UBR1 CNDP2 BEND3 RNF220 MX2 MDN1 SART1 PHB TMEM135 ILF2 TMEM39B IL21R ECE1 ODC1 SEPT6 INADL PTCH1 SOCS2 PDHB EIF4H YBX1
GSE29615_CTRL_VS_DAY7_LAIV_FLU_VACCINE_PBMC_UP	0.585098	0.580343	0.352656	0.568871	0.273791	0.000421091	TOP2A LMCD1 ANKRD22 CA4 ERI2 LIMK2 CXCL1 DEPDC1 AMOT FZD5 KCNJ15 PPP2R5B RNASE3 RHOF VNN3 SURF4 COL17A1 SDPR NAV3 SLC8A2 HIST1H2AC ADRA2A BRIX1 MLF2 GPR97 IL5RA MMP9 PIK3R6 MMD NCF4 EPHA8 MBOAT7 LRRK1 NEIL3 MZB1 MMRN2 RPGRIP1L HGF CYP4F3 GGT2	TOP2A ANKRD22 CA4 ERI2 LIMK2 LRTOMT CXCL1 DEPDC1 SV2B AMOT KCNJ15 NKX2-5 RNASE3 KCNS3 SNAP91 SURF4 COL17A1 DZANK1 SDPR HIST1H2AC ETNK2 GFER BRIX1 MLF2 GPR97 CORIN MMP9 PIK3R6 NCF4 EPHA8 MBOAT7 LRRK1 NEIL3 NDRG4 MZB1 RPGRIP1L NT5DC2 GGT2	TERT TOP2A KCNJ5 TNFRSF10C ERI2 MMP25 PAX9 MUL1 SH2D4A LRTOMT CXCL1 ZDHHC18 DEPDC1 LRRC34 AR FZD5 CHI3L1 NKX2-5 KCNS3 ANO1 FRMPD3 SNAP91 RHOF TNFRSF13C COL22A1 BPI UGT2B28 PITX3 DZANK1 SDPR TBC1D8 APBA1 NAV3 BAIAP2L2 KDM4B ETNK2 ADRA2A C1QL1 GFER TFCP2L1 CORIN MMP9 MICALL2 EPHA8 MBOAT7 LRRK1 NEIL3 NDRG4 MMRN2 HGF REG3A TLX1 TUBB1 CYP4F3 NT5DC2 GGT2 IL1R2
GSE29617_CTRL_VS_DAY7_TIV_FLU_VACCINE_PBMC_2008_DN	0.000130502	1.64729109513333e-06	0.218834	3.8719435601331e-05	0.0301455	0.831414	PDIA4 GGH ZWINT PRDX4 MZB1 RRM2 MCM7 CAV1 ATXN2 SPOP OSTC SEC61A1 DDB1 PPP1R21 STT3A CD38 MCM3 MARK2 UQCRQ CLPTM1L ATP5J HAX1 CDCA7 PDIA6 SLC44A1 EAF2 ALDH18A1 GK PREB CCT4 NVL ITM2C APEH PDCD11 ZKSCAN1 PIGU BLM MAGED1 IARS TGM2 ZBTB8OS C11orf24 MED13 AP4E1 UQCC ALG6 ADAM19 STAP1 CACYBP HYOU1 OIP5 HM13 MRPL37 RPA3 CRELD2 QRSL1 PMS1 TYSND1 MARS SIGLEC9 SEL1L3 FLAD1 MAN1A1 CD27 GALM LMAN2L FASTKD1 …	PDIA4 ZWINT MZB1 RRM2 MCM7 CAV1 ATXN2 SPOP OSTC SEC61A1 PPP1R21 SETD5 MCM3 MARK2 UQCRQ CLPTM1L ATP5J CDCA7 PDIA6 SLC44A1 EAF2 ALDH18A1 KIF3B PREB CCT4 NVL NSUN5P2 APEH PDCD11 PIGU BLM MAGED1 IARS TGM2 ZBTB8OS PRDX1 C21orf59 MRI1 C11orf24 MED13 METTL5 UQCC ADAM19 MAP3K7 CACYBP HYOU1 OIP5 NAA20 HM13 TCTN2 RPA3 CRELD2 QRSL1 PMS1 MARS FLAD1 MAN1A1 CD27 GALM LMAN2L FASTKD1 BABAM1 MIS18A MED24 MRPL24	GGH PRDX4 MCM7 SLC26A2 CAV1 STT3A CD38 MCM3 PPP1R7 MARK2 UQCRQ AURKAIP1 CDCA7 PPAPDC1B GK KIF3B NVL UBXN8 ITM2C APEH BLM MAGED1 UQCC MID1 CA9 ADAM19 HM13 GLDC KLHL14 MAP3K12 SEL1L3 AQP3 SRP54 COCH MED24 MTRF1
GSE29618_PRE_VS_DAY7_FLU_VACCINE_PDC_DN	0.101139	3.04867909084739e-09	0.000958546	4.65370264060986e-07	0.23457	0.981839	KIAA1033 RBM28 EIF2B1 ORC3 LTN1 UBE2K ZMYND8 TRPS1 APAF1 EAF2 GTF2H5 MRPS16 TNFSF13 SENP3 MLF1IP LPCAT3 MALT1 SMG7 FNBP4 DCK DHX40 PASK RNF40 KPNA1 OSTF1 SYK APEX2 PLXNC1 GBAP1 EEA1 TNIP1 GGPS1 CAPZA1 LRRC8D NPM1 PAFAH1B1 COG2 FXYD5 EIF3A COX7A2 GALNT1 ROGDI SRSF7 TRIM44 KLF12 LGALS9 ARHGAP26 HNRNPD BMP2K TUBB3 CNTRL RPS6 LSM12 ATF2 HDAC1 RPL26L1 APOBR MEF2A RBMS1 RNF130 MBNL2 TBL2 C22orf28 KLF6 …	KIAA1033 RBM28 EIF2B1 LTN1 TAF12 UBE2K HN1L TRPS1 APAF1 EAF2 PAFAH2 GTF2H5 MAP3K7 MRPS16 TNFSF13 SENP3 MLF1IP SMG7 FNBP4 DCK DHX40 PASK SUV420H1 RNF40 KPNA1 OSTF1 SYK APEX2 PLXNC1 GBAP1 TNIP1 SIDT1 GGPS1 CAPZA1 MAT2A PAFAH1B1 COG2 EIF3A COX7A2 UBE4A ROGDI TRIM44 LGALS9 HNRNPD BMP2K RPS6 LSM12 ATF2 RPL26L1 APOBR MEF2A RBMS1 KMO RNF130 TBL2 C22orf28 KLF6 NFYC SELT DDX27 ATG12 CYBB YIPF6 TERF2IP EIF…	ZMYND8 HN1L SART1 PAFAH2 TNFSF13 SENP3 PPP1R7 RAB6B SUV420H1 RNF8 SAP30BP SIDT1 GGPS1 MAT2A LRRC8D NPM1 PAFAH1B1 FXYD5 UBR7 ROGDI HNRNPD TUBB3 RCAN3 KMO KLHDC2 MDFIC SERINC3 SELT ATG12 ADRB2 BUD31 CIITA PTK7 BCL11A
GSE29618_PRE_VS_DAY7_POST_LAIV_FLU_VACCINE_PDC_DN	0.119598	2.89465357142655e-09	4.49051352020881e-05	5.92356229688475e-11	0.00567829	0.252643	ORC3 EIF2B1 LTN1 MLF1IP PAFAH1B1 RAB3GAP2 CAPZA1 RBM28 RGS7 CEP55 MRPL3 ZMYND8 C1orf112 ARHGAP24 RBMS1 KIAA1033 RCN2 CEP290 PPP2CB NOP56 TUBB3 ITGA4 MALT1 MRPS16 ROGDI PPP3CB PMVK ENOX2 SENP3 DNAJC13 KPNA1 SLC38A1 APAF1 DECR1 SNRNP200 C22orf28 HSD17B4 ACSF2 EIF4A2 HUS1 ALCAM LRRC8D ZMYM6 EXOC5 CNTRL JAK2 YPEL5 TIMM17A NFYC ADAM22 GTF2H5 NUP160 ARCN1 ITGAV KLF6 CEP350 IRF8 LHFPL2 MYEF2 SYK ABCA6 Z…	EIF2B1 TAF12 LTN1 MLF1IP PAFAH1B1 RAB3GAP2 CAPZA1 RBM28 CEP55 MRPL3 PAFAH2 TSPAN13 C1orf112 ARHGAP24 RBMS1 KIAA1033 CEP290 PPP2CB NOP56 ITGA4 HN1L HSPH1 MRPS16 MAP3K7 ROGDI PPP3CB ENOX2 SENP3 DNAJC13 KPNA1 ANKMY2 SLC38A1 APAF1 MAT2A DECR1 SIDT1 PTEN SNRNP200 C22orf28 HSD17B4 EIF4A2 HUS1 ALCAM ZMYM6 EXOC5 MPRIP JAK2 YPEL5 RRN3 TIMM17A NFYC ADAM22 CDC16 GTF2H5 ARCN1 ITGAV EIF5 KLF6 CEP350 IRF8 SLC2…	PAFAH1B1 CEP55 PAFAH2 ZMYND8 TSPAN13 FASTKD2 CEP290 UBE2B TUBB3 HN1L PTPRN2 PRKCD ROGDI RNF8 ENOX2 IFRD1 SENP3 SERINC3 SLC38A1 PBX3 MAT2A SIDT1 DMXL1 PTEN HSD17B4 ACSF2 ALCAM LRRC8D GDE1 VSNL1 SAP30BP MAP4K4 UBR7 MICALL1 NUP160 SLC25A3 SIK1 CUEDC1 METTL7A BUD31 KMO CDC7 RBM8A DUSP5 OS9 ADAM19 SNAP23 PDXDC1 EPHB1
GSE29618_PRE_VS_DAY7_POST_TIV_FLU_VACCINE_PDC_DN	0.284571	7.04774703798883e-05	0.647704	0.00250477	0.855324	0.959179	SIGMAR1 TRPS1 KIAA1033 GALNT1 ADCK2 KLF12 UBE2K SLC25A13 APEX2 NPM1 LGALS9 RBM28 CTBP2 PRKCSH EIF3A IRF3 RAD21 COPA FAM60A TMEM206 TRPV2 RBBP5 TLN1 LPP GTF2H5 HIF3A TNFSF13 APOBR BPHL KPNA1 UBE3A ZNF7 ARHGAP26 SMG7 TIMP2 BMP2K HSPG2 BANF1 RHOB EIF4G1 SPI1 GATAD2A FEM1B GON4L AMMECR1 YWHAH RCBTB1 ZCCHC6 SENP3 APAF1 ITGB2 SPIN1 WHSC1 OSBP FNBP4 DCBLD2 RECQL4 RNF123 TIPRL EIF2B2 MYCBP2 OAS3 HIST1H4C…	TRPS1 KIAA1033 ADCK2 UBE2K SLC25A13 APEX2 LGALS9 RBM28 CTBP2 PRKCSH EIF3A IRF3 COPA TRPV2 TLN1 LPP CLASP1 SUV420H1 GTF2H5 HIF3A SH3BGRL3 TNFSF13 APOBR BPHL FNBP1 KPNA1 UBE3A SMG7 TIMP2 BMP2K HSPG2 BANF1 RHOB SPI1 FEM1B GON4L HN1L AMMECR1 PSMD13 RCBTB1 SENP3 APAF1 ITGB2 CD69 UBE4A CCNH OSBP FNBP4 DCBLD2 RECQL4 RNF123 TIPRL EIF2B2 OAS3 HIST1H4C DHX40 R3HDM1 GGPS1 PTPN18 PEAK1 MRPL24	SIGMAR1 NPM1 HIST1H4H HSD17B7 RAD21 GJA5 FAM60A NR2F1 HSPA2 SUV420H1 HIF3A TNFSF13 RAB6B RCAN3 SART1 RALBP1 RHOB EIF4G1 ATXN2L HN1L NENF SENP3 FAM135A WHSC1 DCBLD2 RECQL4 RNF123 L3MBTL1 HDAC4 R3HDM1 ACTA1 GGPS1 PFN1 ZMYND8
GSE30962_ACUTE_VS_CHRONIC_LCMV_SECONDARY_INF_CD8_TCELL_UP	0.0236012	0.0010277	0.109254	5.85262894637272e-05	0.0805392	0.0301167	ANKRD17 PRKAB2 LAIR1 ZEB2 PEAK1 GPRIN3 SBK1 KRTCAP2 NCALD CBR1 SSH2 NR1D2 IER3 DTX1 RAP2A LRRC8A TCEANC2 MEIS3 AQP9 RRAD BRD3 PRUNE MAP2K6 SLC20A1 TTLL4 CMA1 DEDD DDX26B SORBS1 MRPL24 C10orf32 RNF181 C4orf32 TESC LEF1 NMU GOLM1 DIRC2 USP3 FCGRT TMEM206 C1orf21 TP53INP1 JAK1 ADAMTS9 PEX26 RASGRP1 RARA SASH3 KCNJ8 BTG2 TNFRSF25 RERE CSPP1 HIATL1 STAT6 SIPA1L3 PITPNC1 KIAA0922 CHD3 RPS27 NT5E CAMSAP…	STK38 SGK1 PRKAB2 MXRA7 LAIR1 ZEB2 PEAK1 SBK1 KRTCAP2 MAML2 NCALD SSH2 IER3 DTX1 RAP2A LRRC8A TCEANC2 SLCO3A1 NRP2 BRD3 IQGAP2 SPICE1 SLC20A1 DEDD DDX26B SORBS1 MRPL24 TNRC6C RNF181 STAP2 TESC LEF1 GOLM1 DIRC2 ARHGEF2 USP3 FCGRT C1orf21 TP53INP1 JAK1 ADAMTS9 PARP8 PEX26 RARA GPX8 FNBP1 CDC14B AKT3 UBXN2B GOLIM4 RERE CSPP1 HIATL1 SIPA1L3 FRY DPY19L3 NCK2 KIAA0922 CHD3 RPS27 SERTAD3 NT5E GRAMD3 TME…	C10orf54 STK38 MAML2 NHSL2 TCF7 CBR1 NR1D2 RAP2A MEIS3 SLC25A45 AQP9 CDC20B IQGAP2 PRR13 S1PR5 GALNT10 MAP2K6 ARL4C TTLL4 GPBP1L1 DDX26B TNRC6C C10orf32 MYLIP C4orf32 ARMC3 NMU ARHGEF2 ATG16L2 C1orf21 TP53INP1 TP53BP2 YES1 DNAJC15 PARP8 PIK3CD RASGRP1 RARA CDC14B AKT3 RFX1 SERINC4 TNFRSF25 RERE TTC39C CSPP1 RSU1 ZNF652 RORA FRY DPY19L3 NCK2 CDADC1 DNAJA4 BTBD11 ACADM
GSE31082_CD4_VS_CD8_SP_THYMOCYTE_UP	0.23936	3.5483235240268e-06	0.0115232	0.000391231	0.000206741	0.156643	RREB1 ITIH5 POGK ZFP91 IFI44 DUSP1 XPO6 ETS1 ARMCX6 TET1 TRIM24 RAPGEF2 SECISBP2L HEXIM1 BCL9 ERC1 MKL2 ARHGEF6 NNT SWAP70 GPR146 MST4 TTYH3 TGFBRAP1 UBE4B SEC24D TSC1 IL17RB CAMTA2 LRP8 MAN2C1 KDM4A AP1B1 DDX17 PPM1B FKBP1A SETD1B PAQR3 WDR26 UBE3B SYTL2 ZMAT1 DLG3 FBXO38 DUSP5 CCR4 IGFBP4 GALNT7 NR4A1 SFMBT2 F13A1 ZNF362 SALL2 CD2AP PTGR1 ROCK1 PTMS SLC30A5 YPEL2 TESC TRIB2 AKAP12 PYGO2 ALDH2 C…	RREB1 AKT3 ITIH5 SUV420H1 POGK ZFP91 IFI44 ARHGEF10 DUSP1 CASD1 XPO6 ETS1 ARMCX6 TET1 TRIM24 MKL2 ARHGEF6 GYPC FOXN3 SWAP70 MST4 TTYH3 UBE4B SEC24D RAP2C SLC36A1 SLC35A1 TSC1 GALNT6 KDM4A PPM1B INPP4B FKBP1A PAQR3 UBE3B RSF1 ZMAT1 DLG3 FBXO38 CCR4 DNAJC6 GALNT7 NR4A1 HDAC5 F13A1 SALL2 CD2AP ROCK1 SLC30A5 TESC TRIB2 AKAP12 AVL9 PYGO2 ALDH2 CD5 ASCC3 KIAA1033 CHD3 CAST DOLPP1 PTPLAD1 PHEX TMEM87B R…	RREB1 DAAM1 AKT3 SUV420H1 CPEB4 DUSP1 CASD1 TOB1 ETS1 TET1 MKL2 MAML1 ARHGEF6 MST4 SLC25A45 GALNT10 PWWP2A OSBPL9 SEC24D RAP2C PAN3 GALNT6 LRP8 INPP4B SYTL2 ZMAT1 DLG3 FBXO38 DUSP5 DNAJC6 IGFBP4 SH3BP2 GALNT7 NR4A1 HP1BP3 MTHFR HDAC5 PLEKHG2 SERINC4 SLC30A5 YPEL2 RAB5B CLCN4 PTPLAD1 PHEX MYO10 TMEM87B RASGRP1 PIK3R3 RALGPS2
GSE31082_DN_VS_CD4_SP_THYMOCYTE_DN	0.140724	0.00023518	0.0968568	9.93846896534774e-06	0.000131851	0.096434	CAMK1D LYPLA2 C2orf68 KLHDC8B GMIP SLX4 ARHGEF6 ARID5B GTPBP2 ATP1B1 ZNF287 MAPKAPK3 SBK1 PTK2B ZCCHC11 LASP1 HCST STAT2 TIMP2 SEPT9 SECISBP2L CHST10 RAP2B WDR26 SF3B1 XPO6 SP110 GGT1 RAP2A NCOA3 RHOF BNIP3L ARAF MYD88 MOB3A CCDC88C TNIP1 PTPN6 NUP210 SMARCA2 DUSP1 MARVELD1 JAK2 YPEL5 GABRR2 SYNJ1 OAS3 CORO1A FKBP1A RERE MFSD8 UBE2J1 MTERFD1 TNFSF8 ZNF623 PEA15 CREBBP CYTH1 ARF5 HERC6 STK24 ADCY6…	LYPLA2 C3orf80 KLHDC8B GMIP S100A13 SLX4 PRKD2 ARHGEF6 RAB4B ARID5B GTPBP2 DOLPP1 MAPKAPK3 SBK1 PTK2B LASP1 MMP16 STAT2 TIMP2 RALGAPB GSTA3 SEPT9 HSD11B1 XPO6 SP110 GGT1 RAP2A FAM49A BACH2 NCOA3 FYCO1 SUV420H1 TMEM106B MYD88 SETD5 MOB3A CCDC88C AKT3 TNIP1 PTPN6 NUP210 SMARCA2 DUSP1 MARVELD1 JAK2 YPEL5 GABRR2 SYNJ1 OAS3 CORO1A FKBP1A RERE MFSD8 NFAT5 SIDT1 UBE2J1 MTERFD1 IRF1 TNFSF8 ZNF623 PEA15 T…	RARG HECTD2 TBX6 RUNDC1 DAAM1 S100A13 ARHGEF6 FOXJ2 GTPBP2 ABTB2 RELB C9orf72 ZCCHC11 B4GALNT1 SLC37A3 ZNF597 SIRT7 GSTA3 SEPT9 HSD11B1 RAP2B CLCN4 GGT1 RAP2A FAM49A RHOF BNIP3L FYCO1 SUV420H1 AKT3 SLC28A2 ZNF281 DUSP1 GABRR2 RERE MFSD8 SIDT1 MFHAS1 PIK3R3 CYTH1 ABCB9 HERC6 STK24 ADCY6 MKNK2 MGST2 LRIG1 PVALB REEP5 SLC41A1 NR4A2 TOB1
GSE32423_MEMORY_VS_NAIVE_CD8_TCELL_DN	0.537509	5.34169744676159e-05	0.0940056	0.00472025	2.41573936962297e-05	0.226711	TCF7L2 GNB4 QPCT DAPK1 KIF13A PAIP1 PTPRF SMNDC1 RAB14 CTSC SESN1 KPNA3 SECISBP2L ADAR BCL9 PRADC1 NUP153 TSPYL1 SSBP3 ZBTB41 GBE1 EGR3 ZNF451 ZBTB33 UNG FADS1 TOX TMEM164 PLAUR FBXL3 NAA40 ITGAE NIPAL1 TSC1 KPNA6 HCFC2 TBL2 ZNF22 C7orf41 E2F3 RAB11FIP4 PMS2 MYO18A ASCC3 C3orf58 KBTBD7 TCF4 FBLN2 UCHL1 LANCL2 RB1 GOSR2 GSN CHD6 EIF2AK3 ALDH1B1 TNRC6B SEH1L TWSG1 CENPQ TM9SF1 DSCC1 TP53INP1 ALDH2 …	TCF7L2 DAPK1 KIF13A PAIP1 MEAF6 PTPRF RAB14 PHF8 CTSC KPNA3 ADAR PRADC1 NUP153 TSPYL1 SSBP3 ZBTB41 GBE1 EGR3 CSNK1E ZBTB33 FADS1 TMEM164 DNAJC6 ITGAE TSC1 MAGI3 TBL2 FOXC1 RAB11FIP4 ANKRD50 PMS2 MYO18A ASCC3 KBTBD7 TCF4 IBTK FBLN2 GSN MEGF9 CHD6 EIF2AK3 AGPAT9 ALDH1B1 TNRC6B SEH1L BACH1 TWSG1 TM9SF1 SRRM1 DSCC1 TP53INP1 KIAA0930 ALDH2 FAM13B RABIF BRI3 SIK1 DTL AGRN TF RAPGEF1 MOB1B	TCF7L2 BAZ2B GNB4 QPCT DAPK1 KIF13A PTPRF PHF8 SESN1 NUP153 LDHB SEPHS2 CSNK1E IKZF2 MPP7 UNG FADS1 PRICKLE1 TOX BRWD1 PLAUR FBXL3 DNAJC6 NIPAL1 PLEKHO1 MAP4K4 PSD3 MAGI3 FOXC1 E2F3 MYO18A C3orf58 FBLN2 UCHL1 CERK MEGF9 CHD6 ALDH1B1 SEH1L TM9SF1 PFN2 DSCC1 TP53INP1 KIAA0930 FAM13B BRI3 SIK1 ARHGEF11 TNIK TF
GSE3337_CTRL_VS_4H_IFNG_IN_CD8POS_DC_UP	0.155753	0.000102767	0.00569146	0.000203913	0.294346	0.294966	GGA2 PXK ITGB2 RAB20 BRCA1 PPP1R21 PLCG2 ITIH5 TGFBI WISP1 GON4L PEA15 CTSD SMARCC1 FGF18 ARHGAP1 SURF4 PER1 GUSB RBM38 SLC22A23 GALNT1 GTF3C2 AKAP8L RNF149 PDE1B MARVELD1 PRKCE GABARAP CD72 TYROBP CHTF8 TPP1 AHNAK EGR1 SEPT9 FABP5 ZFP36L2 SLC44A1 CSF1R HEXA PTCD2 CTSH SLC9A8 UBL4A RNF181 NAPSA NPC1 SMARCA4 CTSB AGAP1 SLC7A5 HUWE1 EIF3B FCF1 PTPRE EMP3 KLF7 RALY SLC7A7 CCR6 UBAP2L CASC3 CD93 ARRB…	GGA2 PLD4 ITGB2 BRCA1 PPP1R21 PLCG2 ITIH5 TGFBI WISP1 GON4L PEA15 CTSD PLTP SMARCC1 TMEM150A ARHGAP1 SURF4 PER1 GUSB TNFRSF1B AKAP8L RNF149 MARVELD1 GABARAP CD72 PDE8A TYROBP CHTF8 TPP1 AHNAK EGR1 SEPT9 ZFP36L2 CX3CL1 SLC44A1 CSF1R HEXA ZFP28 NUCB2 PTCD2 CTSH RNF181 CDKN2B SGK1 NAPSA NPC1 SMARCA4 CTSB AGAP1 ITPKB HUWE1 EIF3B FCF1 PTPRE EMP3 KLF7 RALY SLC7A7 CCR6 PSMC5 CASC3 CD93 ANKH AIF1 SYK F10…	PLCG2 NPM3 TMEM150A FGF18 CBFA2T3 ETFB GUSB PAX1 RBM38 SLC22A23 KAZALD1 CACNA2D3 AHNAK SEPT9 FABP5 TCF7 CX3CL1 BLK KIAA0020 NUCB2 PTCD2 CTSL2 DSTN PPFIA4 CD7 OGFOD2 MLST8 AGAP1 SLC7A5 SERPINB5 EIF3B ALG2 RALY RGN UBAP2L DHX30 RCL1 ING1 ANKH ARRB1 TGFB3 SIRPA UBXN8 ZIC1 SEMA4B DNAJB2 DDX50 PPP1R18
GSE339_CD8POS_VS_CD4CD8DN_DC_IN_CULTURE_DN	0.154772	0.000948667	0.0383081	0.00166152	0.0342724	0.521087	KLF3 LARP7 QKI PRUNE NOP2 LRRC8A NUP50 PRKCB NEK2 KRAS ARF3 MAP3K1 AREG C17orf62 CIB1 LTA4H KPNA1 ZMYM4 DCAF13 GGH MOV10 TYROBP FAM46A CBFB EIF4A2 BTK MAD2L1 SET SEMA4D TRDMT1 ARHGAP9 CSNK2A2 WNK1 USP1 HNRNPUL2 SRSF7 OSTF1 EPRS TCF3 USP21 LDOC1L CNOT6L RIN2 TCERG1 HOMER3 PBRM1 UBE2C RELN SLC31A1 STK10 DTX1 CASP2 NUDC ACVR2A SFRP2 HOXB9 DNAJA1 WDR26 EEA1 PRKACB PLEKHA1 ITGA7 CDH11 XRCC5 GCNT1 ZDHH…	KLF3 LARP7 TPM3 ANKH ADCYAP1 LRRC8A NUP50 SMAP2 NEK2 HOXA3 ARF3 FAM13B MAP3K1 MSN C17orf62 LTA4H KPNA1 DCAF13 DPYSL2 MOV10 TYROBP CBFB EIF4A2 BTK MAD2L1 SET ERGIC1 ARHGAP9 CSNK2A2 WNK1 TRIM3 RHOQ USP1 CPSF7 HNRNPUL2 SRRM1 OSTF1 EPRS TCF3 USP21 LDOC1L RIN2 TCERG1 PBRM1 UBE2C DLK1 RELN SLC31A1 PRKD2 STK10 DTX1 CASP2 DDX1 NUDC HSPH1 ACVR2A SFRP2 HOXB9 PRKACB ITGA7 CDH11 XRCC5 ZDHHC16 SMC2 MAT2A	B4GALNT1 QKI TPM3 ANKH NOP2 METTL7A GABRG3 NEK2 KRAS ARF3 FAM13B MSN AREG MGST2 CIB1 GGH APP MAD2L1 RPL15 S100A6 ERGIC1 TRDMT1 ARHGAP9 TRIM3 USP1 TIAL1 KLHL7 RORA TEAD2 RIN2 MKL1 MYADM TCERG1 HOMER3 UBE2C MMP12 TCL1A CDK16 ACVR2A NPM3 BHLHE40 FCHO1 PRKD3 PLEKHA1 SIRPA MAT2A
GSE339_CD8POS_VS_CD4CD8DN_DC_UP	0.270222	2.84981838246373e-05	0.0010647	3.69611002291201e-06	0.040907	0.559334	VCP COL1A1 CTBP2 ADAM8 GSR GRK5 MDN1 OLFM1 VWF BTK BOLA2 RPN2 CSTB SLC12A7 ALDH9A1 AGPAT3 BRIX1 KIF3C CSDE1 ASAH1 ETF1 SEC61A1 SLC11A1 UBAC1 FKBP1A PROCR ECE1 CXCL10 TYMP CASP6 SPOP FAM91A1 AIF1 SLC25A17 ARPC3 SERPINB9 SEMA4A FLT1 ITM2C GNS PTPRA RGS10 NEK6 IRF8 TMX2 AKR1A1 PHC2 TUBB6 CYFIP2 ATG13 CXCL9 NDUFA3 IQGAP1 PPAP2A LSR GTF3C4 PDE1B LAP3 SQSTM1 RRAGC P4HB OAT HFE SELT CKAP4 IL18 PTPRB CD8…	VCP COL1A1 CTBP2 GSR GRK5 OLFM1 VWF BTK BOLA2 RPN2 SLC12A7 ALDH9A1 AGPAT3 BRIX1 KIF3C ASAH1 ETF1 SEC61A1 CD9 FKBP1A PROCR ECE1 CXCL10 CASP6 SPOP AIF1 SLC25A17 ARPC3 RASA3 SERPINB9 SEMA4A FLT1 GNS PTPRA GNG2 COL18A1 NEK6 IRF8 TMX2 PBX1 AKR1A1 PHC2 TUBB6 CYFIP2 ATG13 NUDT9 CXCL9 NDUFA3 IQGAP1 MAT2A PPAP2A LSR GTF3C4 LAP3 RRAGC P4HB CYB5R1 OAT HFE SELT CKAP4 IL18 REEP5 PTPRB RNF141 HSPA4 MINOS1 MFSD…	VCP ZNF703 NPHP1 GSR MDN1 OLFM1 VWF CSTB ODC1 RSU1 GDF15 CENPV KIF3C ASAH1 CD9 SLC11A1 ECE1 CASP6 CSF2RB SERPINB9 SEMA4A ITM2C PTPRA NEK6 PBX1 AKR1A1 TUBB6 CMTM7 NUDT9 MAT2A VPS37C LSR SQSTM1 EPHA3 CYB5R1 PPFIBP2 SELT REEP5 PTPRB RNF141 SEMA4F MFSD5 C9orf72 ADAM19
GSE339_EX_VIVO_VS_IN_CULTURE_CD8POS_DC_UP	0.210189	4.69476377201987e-09	0.00861611	1.87273145418975e-06	0.0947764	0.390417	SMC2 EIF2AK4 DACH1 PRKCB LRPPRC ZFP36L2 SETDB1 FAM3C SNX5 HDAC2 WAS XRCC6 POLR2G H2AFX RAD50 ISOC1 MAP2K6 TCF19 PPP1R21 KLF3 RFC1 NUDT19 RER1 SELT SUMO3 CDK1 SLK GBF1 FLT1 MARVELD1 TEX261 CDC123 GALNT1 GLUD1 XPR1 KLF4 DCAF8 CDC25A APOE KIAA0319L ST3GAL5 NEK2 LAT2 MAN2C1 RASAL3 PPOX NUSAP1 CACYBP BTK SLC8A1 CLTA SLC37A4 FKBP4 SPTSSA GUSB CRTAP IL16 ARHGAP9 KIF20A LY86 RGS10 SCP2 HIATL1 CCNB2 HFE A…	HMBOX1 DALRD3 SMC2 EIF2AK4 LRPPRC GOLGA5 ZFP36L2 SETDB1 SNX5 HDAC2 POLR2G H2AFX RAD50 TCF19 PPP1R21 KLF3 RFC1 RER1 PPP1R18 SELT SUMO3 CDK1 SLK FLT1 MARVELD1 H2AFY CDC123 GLUD1 KLF4 DCAF8 APOE KIAA0319L NEK2 LAT2 RASAL3 NUSAP1 HOXA3 CACYBP BTK SLC8A1 SLC37A4 FKBP4 SPTSSA GUSB CRTAP IL16 KDM3B ARHGAP9 EVL KIF20A LY86 SCP2 HIATL1 CCNB2 HFE AIFM1 RASA3 POLR3K LIMD2 ASAH1 HNRNPR CASP2 NR2F6 ARL6IP1 PS…	DALRD3 DACH1 KLHL7 GOLGA5 CDK14 HDAC2 WAS H2AFX ISOC1 MAP2K6 ITPR1 NAGLU TCF19 PBX3 NUDT19 PPP1R18 SELT FCHO1 MRPL40 CDC123 GLUD1 ILF2 CDC25A KIAA0319L NEK2 TOB1 SPTSSA GUSB USP4 IL16 ARHGAP9 EVL LPIN1 KIF20A SCP2 CCNB2 ASAH1 MYADM GATM RNF13 SOS1 HELLS PDE7A CIB1 ECI2
GSE34205_Normal Breast Tissue_VS_RSV_INF_INFANT_PBMC_UP	0.759004	2.73702695466724e-06	0.923815	0.0163397	0.330336	0.835958	EIF4B CLEC4C SCRN1 C19orf43 THEM4 CLSTN1 GPR56 ITGB7 FBL PTDSS1 TULP4 YPEL1 CTSZ MBP LRP8 PRSS23 KIF21A RPL30 RPS23 NONO ADRB2 BACE2 NUMA1 MAST3 MPHOSPH8 TSEN54 WDR73 SBK1 C1orf21 IL2RB NCALD MYBL1 NELL2 CIITA HIPK2 ST13 AKAP12 UBN1 GLG1 QARS ARAP1 CPA3 SUN2 IL7 SNRNP70 THAP11 TTC31 FCRL3 NCOA3 LPXN ARHGAP30 TMEM134 TGS1 EOMES IL16 ARHGAP9 GOSR2 FZD3 ACO1 GLTSCR2 VRK3 BNC2 SFI1 IL18BP FAM43A HIF1…	SCRN1 THEM4 CLSTN1 FBL PRR5L TULP4 CTSZ MBP PRSS23 KIF21A RPL30 NONO ADRB2 AKT3 MAST3 TSEN54 SBK1 C1orf21 NCALD ANKH NELL2 CIITA HIPK2 MEAF6 ST13 BBS4 ZNF169 AKR1B1 AKAP12 UBN1 QARS ARAP1 CPA3 SUN2 TTC31 NCOA3 LPXN ARHGAP30 TMEM134 IL16 ARHGAP9 ACO1 GLTSCR2 LMO7 VRK3 BNC2 SFI1 PPTC7 SPN FAM43A PLEKHF1 SYNE1 TGFBR3	ZNF785 ITGB7 FBL MBP LRP8 PRSS23 RPL30 S1PR5 RPS23 ADRB2 BACE2 AKT3 KIAA1377 C1orf21 ANKH MYBL1 CIITA BBS4 ZNF169 FBXL17 CPA3 ABHD15 ARHGAP30 TMEM134 IL16 ARHGAP9 ZNF577 LGR6 FZD3 ZNF264 POTEKP BNC2 SFI1 IL18BP PLEKHF1
GSE34205_RSV_VS_FLU_INF_INFANT_PBMC_DN	0.0464938	5.47222886665842e-09	0.173304	9.91450233947061e-08	0.12948	0.673349	ATP6V0D2 LY6E KIF21A GMIP TSEN54 GPR56 C1QC ACTN4 GSTK1 IFITM1 C1QB UNC93B1 EIF2AK2 CD84 LLGL2 GRN ITM2B RUNX3 KIR2DL4 C1QA OASL GLG1 SLBP USP18 NKG7 MT1F CIDEB SIGLEC1 TMEM179B IFI44 TULP4 ITGB2 TYMP STAB1 OAS3 ATP6AP1 ZNF681 PATL1 DOK2 FTSJD2 HIST1H2BO SH2D2A CLSTN1 IKBKG PGP ITGB7 ITGAL RAB14 COX8A TGS1 OAS2 EREG HCST TTYH3 AMPD2 HERC6 ZNF609 CAPN2 IFI35 DDX60 ARSA IFI44L ADAR GZMB SYNE2 HESX1…	ATP6V0D2 LY6E KIF21A GMIP SLC22A18 TSEN54 C1QC RGL1 ACTN4 GSTK1 IFITM1 C1QB UNC93B1 EIF2AK2 CD84 LLGL2 GRN BBS4 SHISA5 ITM2B KIR2DL4 C1QA OASL SLBP USP18 SIGLEC1 PLEKHF1 TMEM179B ATG12 IFI44 TULP4 ITGB2 STAB1 CYB561D2 OAS3 ATP6AP1 ZNF681 PATL1 DNM2 MT2A FTSJD2 CLSTN1 IKBKG PGP ITGAL RAB14 COX8A OAS2 CCND3 TTYH3 AMPD2 HERC6 ZNF609 CAPN2 IFI35 DDX60 TAF10 IFI44L ADAR SREBF1 EME1 EPSTI1 BRD7 QSER1 G…	LY6E SLC22A18 SPHK1 CCL8 PPCDC LLGL2 BBS4 SHISA5 RUNX3 FCN1 MT1F PLEKHF1 ATG12 ATP6V0C RBM43 CYB561D2 ATP6AP1 KCTD14 HIST1H2BO SH2D2A S1PR5 PGP ITGB7 PI15 PLD3 AMPD2 HERC6 PREX1 MB21D1 UCK1 GZMB ZBP1 SREBF1 DUSP2 TMBIM6 GALE FXYD6 MT1X SLC38A6
GSE360_CTRL_VS_B_MALAYI_HIGH_DOSE_DC_DN	0.0135995	0.000156106	0.141403	0.00055036	0.00159264	0.104152	ZZEF1 ZNF280B DDX52 IFI6 IRS2 UBL4A PHB2 CD40 EZH2 VEZF1 PHF2 AMPD3 ICK P2RX7 TSC22D1 NCF4 OSTF1 DAPK1 PRKY IRF8 FCGR1A MBNL2 HSPA5 PHB PADI2 CDS1 FHL1 SULF1 TBCB SPRY2 PTPRCAP COL1A2 PYGM SLC7A5 ADAM28 CDKN2A UBE2K SLIT2 ME3 MMP14 BMP2 AP4E1 UBE2S RUNX1 RCN2 HIST1H2AL PHGDH ILF3 RUVBL1 SCARF1 COX7A1 CHD1L GPX7 PRPF40A TTLL4 LTBP1 PLCE1 ETS2 CD93 DPM2 ABCB4 CYTH3 RAB3GAP1 STRN AURKB CAPRIN1 CSF3 …	ZZEF1 FOXN3 IFI6 IRS2 ZRSR2 IQSEC2 CD40 EZH2 VEZF1 ICK P2RX7 TSC22D1 NCF4 OSTF1 DAPK1 IRF8 PPP4C FCGR1A MAX PHB CDS1 FHL1 SULF1 TBCB SPRY2 CLEC16A COL1A2 RHOQ PYGM SERPINB3 ADAM28 XPC CDKN2A UBE2K SLIT2 BMP2 INPP4B CEACAM7 RUNX1 RALA CROT SIRPB1 HIST1H2AL SLC35A3 RUVBL1 ARHGAP32 SCARF1 CUBN CHD1L PRPF40A LTBP1 CLCA2 ETS2 CD93 DPM2 NAPA ABCB4 CYTH3 TFF3 RAB3GAP1 AURKB CAPRIN1 CSF3 ERI2 C2CD2	UGCG ZNF280B FCAR GNG4 EZH2 TSC22D1 ZSCAN12 SPINK4 MSLN DAPK1 MUC6 PRKY PHB PADI2 CDS1 SULF1 COL1A2 SLC7A5 LRP2 XPC CDKN2A BMP2 INPP4B WWP2 CEACAM7 UBE2S RUNX1 CROT ENDOU SLC35A3 PHGDH ILF3 HAGH ARHGAP32 CUBN IL1RL2 GPX7 TKT PRPF40A TTLL4 LTBP1 CLCA2 PLCE1 INPP5E DPM2 NAPA FGFR4 APOD TFF3 AURKB ERI2 QDPR
GSE360_CTRL_VS_B_MALAYI_HIGH_DOSE_MAC_DN	0.313619	0.000121384	0.0136911	0.00122848	0.00191339	0.488205	TGDS TLE4 XPO6 ADCY3 LSM12 TIPARP DDX11 SCN9A RPA1 CD37 PLK1 EMP1 TERF2IP INPP5B SLCO2B1 ARC CLTA STAT6 HNRNPL CD27 CD72 DENND4B CEP250 MARCKS TAF11 STOM TRIM21 CD6 MAST3 PIP5K1A CCNE1 CD40 MBOAT7 ITGAL SULF1 PSEN2 PNP SLC11A1 PTPRCAP MX1 PPM1G TRIP10 LMNB2 CNR1 BCAS2 RFX2 DZIP3 RNF14 F3 PIGO VWF ATOX1 SOX11 HIPK1 TMPO PYGM KRIT1 DEDD TRAFD1 SVEP1 RBBP5 HELZ NUAK1 NID2 RBL1 CST7 NR5A2 PRPF4 MYRIP…	TLE4 IQSEC2 XPO6 ADCY3 LSM12 TIPARP COMT ZNF259 CD37 PLK1 EMP1 TERF2IP INPP5B SLCO2B1 ARC HNRNPL CD27 FUT4 CD72 MARCKS CD9 STOM TRIM21 CD6 MAST3 CD40 MBOAT7 ITGAL ITPKB SULF1 SREBF1 PHF8 MX1 NFATC2IP PPM1G TRIP10 LMNB2 CNR1 BCAS2 YIPF6 RFX2 DZIP3 RNF14 F3 PIGO VWF ATOX1 AVL9 TMPO PYGM TSC22D2 KRIT1 DEDD SVEP1 HELZ NUAK1 NID2 RBL1 SACS NR5A2 PRPF4 CROT UGDH BAG1 IGF1	FCAR TLE4 ADCY3 TIPARP DDX11 SAP18 COMT PLK1 MUC6 BRD1 ARC MDFIC FUT4 IFRD1 CD9 CD6 CCNE1 MBOAT7 SULF1 SREBF1 HTR7P1 PNP SLC11A1 PHF8 MX1 LMNB2 BTBD3 VWF TOP3A FAM102A TMPO HSD17B3 SVEP1 GDF15 RBL1 DHRS2 BAI2 SACS MYRIP CROT HSPA6 CCL8 UGDH OR7A5 KIAA0020 CXCR2
GSE360_CTRL_VS_L_DONOVANI_MAC_DN	0.179957	0.000987476	0.174173	0.000346343	0.0113106	0.078304	PDXDC1 URB2 SCN9A CKAP4 GPATCH8 INPP5B UTRN PLP2 PES1 THOC2 CD40 CD27 GGPS1 HNRNPA2B1 EAPP ZMYM2 OSMR TRIM37 HSP90AB1 TRAF5 LRIG2 TTC3 NFX1 SULF1 FUT6 KDELR1 HNRNPH2 RABGAP1L CAPZA1 UCK2 DENND3 PTPRCAP FMR1 CAMSAP2 MBOAT7 PIP5K1A ADAM8 SUMO3 CLDND1 ADCY6 SPINT2 LAMB3 PARVA CCNF S1PR1 VEZF1 SLC30A1 STT3A ACSL4 HDGF PTPN22 FOSL2 ECM2 IDS DDX11 ADD3 SLA PCSK5 USP12 DCHS1 THBS2 KCND3 PYGM PXN AZIN1 R…	IQSEC2 NECAB3 ATP5F1 PDXDC1 URB2 CKAP4 SREBF1 INPP5B UTRN PLP2 PES1 GTF3C1 CD40 CD27 GGPS1 EAPP OSMR TRIM37 PHIP HSP90AB1 TRAF5 CTDSPL SRRM1 TTC3 NFX1 SULF1 KDELR1 ABL1 RABGAP1L CAPZA1 SH3BP5 DENND3 FMR1 CAMSAP2 MBOAT7 SUMO3 ABHD5 CLDND1 SPINT2 SERPINE2 LAMB3 IL15RA C16orf62 PARVA HARS2 PHF8 CCNF S1PR1 VEZF1 SLC30A1 ACSL4 PTPN22 FOSL2 SH3BGRL PCSK5 USP12 DCHS1 THBS2 PYGM MAT2A MAP3K5 AZIN1 NFATC2…	ODC1 NECAB3 UBE2D2 SPINK4 PDXDC1 CDK2AP2 SREBF1 MUC6 UTRN SNAP23 CD46 GTF3C1 GGPS1 MDFIC EAPP KRT9 PGM1 MOAP1 CSF2RB ABCC3 SULF1 EPB41L3 PRRC1 SH3BP5 UCK2 DENND3 BCL2L1 C1QL1 MBOAT7 ADCY6 LAMB3 IL15RA C16orf62 HARS2 PHF8 TP53BP2 STT3A FAM102A ACSL4 HDGF ECM2 IDS SH3BGRL DDX11 TFAP4 COL4A5 KCND3 MAT2A AR PXN KIFC3 KHDRBS3 APBB3 CTBS
GSE360_CTRL_VS_M_TUBERCULOSIS_DC_UP	0.431019	4.48984144451153e-06	0.207892	4.65347715006923e-06	0.25027	0.70529	PLCB2 SMARCD2 SPHK2 CD2AP PIK3CG FOLH1 ISG20L2 ASXL1 CCT4 H2AFZ EVI2B SLC1A5 SPTAN1 TMC6 HEXB WDR7 SSRP1 PFKL ZMYM2 ADAM15 NHP2L1 ADORA3 GTF3C2 POM121 GGA2 PSEN2 SRSF6 ICAM3 USF2 MCM6 DAB2 RERE ITGB5 LTA4H ARHGAP4 HDAC3 STAT6 CAMTA2 SLC38A10 ZFP36L2 EIF4B RNF187 LY86 ATP5G3 MCM3AP TARDBP DNPEP UBN1 TRIO SUN2 TLE4 CPVL DDX42 CAMK1 SP3 TIMP2 YWHAH F13A1 TBC1D22A IDH3A LPXN JUND LAMB2 NCF4 SEPT9 BTF…	GGA3 PLCB2 SMARCD2 SPHK2 CD2AP ABCC5 FOLH1 FOXN3 MEGF9 ISG20L2 ASXL1 CCT4 EVI2B SLC1A5 ITPKB TMC6 HEXB PTGS1 ADAM15 KRT16 ADORA3 POM121 GGA2 SRSF6 ICAM3 USF2 MCM6 GAS7 DAB2 RERE ITGB5 LTA4H ARHGAP4 HDAC3 SLC38A10 ZFP36L2 ASTN1 RNF187 LY86 ATP5G3 MCM3AP TARDBP DNPEP UBN1 SPARC TRIO SUN2 TLE4 CPVL CALB2 DDX42 TIMP2 F13A1 GIT2 CCNH IDH3A LPXN JUND NCF4 STARD3 SEPT9 BTF3 EIF2B4 SIPA1L3 TOP2B CD9 ATXN…	SYT17 ABCC5 XPOT FOLH1 MEGF9 ASXL1 ZNF384 TMC6 SSRP1 PFKL SLC7A8 KRT16 ADORA3 POM121 ICAM3 USF2 MCM6 PFKFB1 MAN2A2 RERE ITGB5 ARHGAP4 ATP5G3 DNPEP LDHB SPARC TLE4 CALB2 ITGA3 CHN2 PGM1 GIT2 HNRNPH1 RPP38 STARD3 SEPT9 CD9 ACOT7 PARP1 SDC3 COMT HOMER3
GSE360_DC_VS_MAC_B_MALAYI_HIGH_DOSE_UP	0.206071	7.08527745692603e-06	0.259025	0.369551	0.0342724	0.266692	HNRNPA2B1 PRCP GPX7 QPCT ADORA3 LY75 SEC14L1 MCM5 TCF12 AP1B1 TBC1D1 SPRY2 LAPTM4B WSCD1 YWHAH TNPO1 ALDH1A2 TPM1 CTSC FXN ZZEF1 MPHOSPH8 PICALM SYCP2 PLAU ICMT TGDS LRMP MYH9 AUH PPP2CA RAB3GAP1 MAPKAPK3 PCSK5 PIK3CG CST7 PLCB2 PCK1 CSK DDX52 ATIC CD151 PNPLA6 ACAA2 PPM1B IL10RA GSTP1 ABCC4 SPTAN1 MINK1 PALLD FLI1 DOK2 TXNIP TIMP3 LAMP3 GTF2A1 MBNL1 RPS6KA5 ACADS ST14 CCR1 NUDC AKAP8L PHF2 AIMP2…	ADORA3 SEC14L1 TCF12 SPRY2 LAPTM4B WSCD1 ALDH1A2 TPM1 CTSC IL27RA ZZEF1 PICALM SYCP2 PLAU ICMT MYH9 RAB3GAP1 MAPKAPK3 PCSK5 PLCB2 PCK1 CSK ATIC CD151 PNPLA6 CLIC2 PPM1B IL10RA PALLD TXNIP TIMP3 MBNL1 ACADS TACSTD2 NCOR2 ST14 CCR1 NUDC AKAP8L ACOT8 ATXN1 NDST1 LMO2 MARCH7 DPM2 HNRNPU ATP5J ZRSR2 MAOA	POLR3C GPX7 KIAA0232 QPCT ADORA3 LY75 MCM5 TCF12 KIF5C TBC1D1 LAPTM4B SPR TPM1 IL27RA FXN PFKFB1 DAAM1 PDHB AUH PPP2CA PPFIBP2 INPP5E TLX1 ATP2B1 GNMT MICAL2 CD151 ACAA2 SLC7A8 MDM4 GSTP1 GDE1 MMP12 TFAP4 TIMP3 LAMP3 RPS6KA5 ACADS XPOT ABCG1 C19orf21 ABCC3 SEL1L3 CDK2AP1 HLF KCNQ1 DPM2 EPB41 PMP22 MAOA
GSE360_DC_VS_MAC_B_MALAYI_LOW_DOSE_UP	0.488074	1.15956462816184e-05	0.762853	0.00701357	0.00708031	0.178421	HMGN2 ATRN GANAB LASP1 HMGCS2 RER1 CLIP2 KCNA3 ORC4 CIB1 RPS6 NBR1 ACOT8 STXBP2 ALDH9A1 IKBKB HUS1 KIF14 WDR7 KIF21B POLR2D MLEC CKAP5 PTPN7 HUWE1 GTF3C2 CDC42 SPTSSA SASH3 TPT1 HOXD8 POLE3 CRKL TAF11 ACVRL1 KIDINS220 ESYT1 ALDH1B1 BRMS1 ITGAM DIAPH1 MOB1A KARS PKMYT1 IDH3A IKBKG ARPC3 STAT6 DECR1 ANXA1 VAMP3 PFKM THOC2 FABP5 YARS BTRC MRC2 MAP2K6 PLCB2 TCERG1 MPDU1 H2AFZ CAMK1 ERCC2 FARP1 LAPTM4…	ATRN GANAB LASP1 RER1 CLIP2 ORC4 RPS6 ACOT8 SLC35A3 STXBP2 ALDH9A1 IKBKB HUS1 KIF14 MSH3 RPE CACNA1D MLEC CKAP5 PTPN7 HUWE1 LTBP2 ATP6V1D SPTSSA LPHN2 TPT1 CX3CL1 POLE3 CRKL ACVRL1 STK38 ESYT1 ALDH1B1 BRMS1 ITGAM DIAPH1 KARS PEX6 PKMYT1 IDH3A IKBKG ARPC3 DECR1 ANXA1 VAMP3 PFKM IK PLCB2 TCERG1 MPDU1 FIG4 FARP1 LAPTM4B TPM1 CERS6 ARHGEF6 ACTR2 NDUFA7 TAGLN RNASE1	ZNF410 PI3 PFKFB1 ETFA HMGCS2 CLIP2 CIB1 C19orf21 SLC35A3 KIF14 KIF21B POLR2D CACNA1D LTBP2 SPTSSA LPHN2 HOXD8 CX3CL1 KCNJ4 PRODH STK38 ALDH1B1 MBD1 TUBB CDKN2C DIAPH1 KARS PEX6 PKMYT1 MYH6 PLA2G16 LDHB CHN2 TM7SF2 ANXA1 FABP5 BTRC TMBIM6 MAP2K6 PLOD3 TCERG1 RPH3A LAPTM4B TPM1 CERS6 CCNE1 ARHGEF6 ETV6 EFNB3 PANK3
GSE360_DC_VS_MAC_DN	0.00560789	0.0138863	0.112656	0.000868601	0.485263	0.545676	GRB2 GANAB DNAJC4 TBCB DNAJC13 CD52 RRBP1 RAB3GAP1 SNRPD2 CCNI SLC7A5 BTN3A1 ATF4 VAMP3 IFI16 RUVBL1 PTPN6 FYN RPS6 ZNF280B BTRC ST5 RBCK1 DDX52 TTLL3 SULF1 GPR19 MEF2D PIGR USF2 TIMP2 IGFBP5 PTPRCAP ACVR2A SCARB2 MAFF SLC6A11 OAS2 TYMP PLP2 DYNLL1 RFX2 EMP3 RUNX3 PRDX4 PYGM RPS6KA2 P2RX7 ADA PLK3 ATP6V1H ATF3 AURKB P2RY10 PLXNC1 TSC22D3 CKAP5 TRIM44 ARHGAP4 IMPDH2	LSM7 IQSEC2 GRB2 GANAB DNAJC4 TBCB DNAJC13 CD52 RRBP1 RAB3GAP1 SNRPD2 CCNI ATF4 VAMP3 IFI16 RUVBL1 PTPN6 FYN POT1 FAT2 GCHFR RPS6 CNOT2 ST5 ATP1B2 RBCK1 PRDX1 SULF1 MEF2D PIGR KIF3B USF2 TIMP2 IGFBP5 ACVR2A SCARB2 MAFF OAS2 SMPD1 PLP2 CDC16 DYNLL1 RFX2 NFYA LDHA MT1X EMP3 GAS7 ZFHX3 ATP8B1 PYGM P2RX7 PLK3 ATP6V1H PPP4C ATF3 AURKB P2RY10 PLXNC1 TSC22D3 CKAP5 TRIM44 ARHGAP4	FCAR RPH3A IGHMBP2 SPINK4 MUC6 SLC7A5 FAM127A FAT2 HOXC5 GCHFR ZNF280B BTRC ST5 IGBP1 SULF1 GPR19 RALB KIF3B USF2 CDK2AP2 ACVR2A MAFF SLC6A11 SMPD1 OVOL2 MT1X MYH6 MRPL40 RUNX3 ZFHX3 EPB41L3 ATP8B1 PRDX4 ADA SERPINH1 AURKB PFN2 UGCG TSC22D3 ATP6V0C ARHGAP4 ZNF785 DLGAP1
GSE360_DC_VS_MAC_UP	0.119598	0.000227742	0.567018	0.0207061	0.00350493	0.642353	VCP DNAJC9 LMO2 PHB2 SAMHD1 PXN HNRNPA3 MBNL2 BCL6 ESYT1 BRCA2 ADAM15 SMNDC1 ITSN2 PAQR3 PYGB FHL1 MLLT1 CD40 CIITA DIMT1 ALDH1B1 FMNL1 MOB1A IDH3A IKBKG MAN1A1 NEFL DIAPH1 NPC1 TNRC6B CD1E ADCYAP1R1 CTSL1 KIAA1279 CD38 SLA ARFGEF1 ARL3 PRKAR1A SP3 SPTSSA HIST1H2BF MARCKSL1 GPX3 ZMYND8 METTL13 NME6 MAP2K6 LPP CDKN3 TPM1 HNRNPH2 PTPN18 PTPRB UNG STK4 KIDINS220 PRMT3 EXPH5 ISG20L2 CAMK1 MED12 SIPA1…	TCTA VCP DNAJC9 LMO2 SAMHD1 ITPA HNRNPA3 TFE3 ESYT1 TAF10 GLB1 BRCA2 ADAM15 ITSN2 DNAH7 PAQR3 KRT76 FHL1 MLLT1 CD40 CIITA ZNF137P DIMT1 ALDH1B1 FMNL1 IDH3A TMED2 IKBKG MAN1A1 NEFL DIAPH1 PPT1 NPC1 TNRC6B ADCYAP1R1 CTSL1 KIAA1279 PRKAR1A CA5B SPTSSA MARCKSL1 GPX3 HARS2 PHF8 NME6 LPP CDKN3 TPM1 PTPN18 PTPRB STK4 WNT2B ISG20L2 GTF3C1 SIPA1L3 CDS1 RBM4 MAT2A	PFKFB1 TCTA VCP PCGF2 DNAJC9 PXN C19orf21 QDPR TUBB MYO1E RABEP1 ELL2 DNAH7 SPINT1 KRT76 GLS CIITA ALDH1B1 FMNL1 TMED2 DIAPH1 TSPAN6 CD38 CA5B SPTSSA ZMYND8 HARS2 PHF8 MAP2K6 TMED7 IVD CDKN3 TPM1 PTPRB UNG DHRS2 RIMS3 GTF3C1 CDS1 BAK1 GREB1 MAT2A KHDRBS3
GSE360_HIGH_DOSE_B_MALAYI_VS_M_TUBERCULOSIS_DC_UP	0.101139	1.02354105633967e-06	0.237948	0.00205553	0.0580154	0.883006	TBC1D1 CFD ACTL6A SZT2 CAMK1 LTA4H ZMIZ1 TLE4 MARS AATF DDX42 ABCD3 PCSK5 CPVL PRKY SEPT9 ADORA3 ISG20L2 CCT4 TPM1 LMO2 CAMTA2 TMC6 STOML2 ZFP36L2 CCNI AHCYL1 NHP2L1 SPTAN1 HEXB ZWINT DCAF8 PUM1 ADAM15 ICAM3 MAGED2 MLEC ALDH2 HELZ DHX38 AIMP2 PPM1B CDC123 PYGB ATP5J H2AFZ TBC1D22A LY86 PHB2 KDELR1 SART3 SPHK2 SLC1A5 HNRNPM SLCO2B1 PNPLA6 DOPEY2 UBN1 RNASE6 F13A1 CLIP2 LAMB2 RAC2 GFRA2 WDR7 PCBP2 …	CFD ACTL6A LTA4H ZMIZ1 TLE4 MARS AATF DDX42 NCOR2 ABCD3 CX3CL1 PCSK5 CPVL SEPT9 ADORA3 ISG20L2 CCT4 TPM1 LMO2 TMC6 ZFP36L2 CCNI ZNHIT1 HEXB ZWINT DCAF8 CDH2 PUM1 ADAM15 ICAM3 MAGED2 MLEC ALDH2 HELZ AIMP1 PPM1B CDC123 ATP5J LY86 KDELR1 SPHK2 SLC1A5 PON2 SLCO2B1 PNPLA6 DOPEY2 UBN1 KLHL21 RNASE6 F13A1 CLIP2 RAC2 GFRA2 PCBP2 SLC38A10 TIMP2 FOXN3 CD9 CSK ATXN2 APOC1 CLEC16A NBAS HERC2P3	CHN2 TBC1D1 ACTL6A TLE4 AATF SLC7A8 CX3CL1 PRKY SEPT9 ADORA3 TPM1 TFAP4 TMC6 AHCYL1 UBE2D2 PFKFB1 TKT ICAM3 DAAM1 MAGED2 DHX38 CDC123 SEC31A PON2 DOPEY2 KLHL21 TRAF2 CLIP2 GDE1 TBC1D8 RPP38 SYT17 SCARB1 CD9 HMGB2 MAN2A2 ATXN2L LMO4 CBR4
GSE360_HIGH_DOSE_B_MALAYI_VS_M_TUBERCULOSIS_MAC_UP	0.438047	9.3196662473963e-06	0.112656	9.65184728209039e-08	0.0532843	0.341207	DHX38 GPC3 ALDH3A2 LTA4H CDC25B NDRG2 CA4 KDM4C RPS6KB2 MARS TRAPPC6A LPAR2 COMMD4 DIDO1 BRE AOAH KIF3C LST1 ITGAX PLEKHM2 FCGRT MED24 TSTA3 GSTM5 ATF4 RPS6KA2 VAV1 SUN2 FAM53B BANF1 TEAD1 EIF4A1 TARBP1 TXLNA ITGB5 PC HEXA ORC4 PLCG2 MAPRE2 CD151 NOS2 CTTN GPR126 FBL LMOD1 ST14 DIAPH1 KIAA0100 PRCP MFN2 YARS IRF5 ACP5 PYGB IFITM1 TCF25 UBA7 MLF2 UBN1 ISG20L2 CD72 PCK2 ALDH1B1 AKR1A1 CD37 LIPA SEC…	GPC3 LTA4H GGA3 GLB1 NDRG2 CYB5R1 CA4 KDM4C TBC1D2B RPS6KB2 MARS TRAPPC6A LPAR2 SMPD1 COMMD4 SIRPB1 BRE AOAH KIF3C FIG4 LST1 ITGAX PLEKHM2 FCGRT MED24 TSTA3 GSTM5 ATF4 VAV1 GPR39 SUN2 BANF1 PIM1 ABCC5 TEAD1 EIF4A1 TARBP1 TXLNA ITGB5 PC HEXA ORC4 PLCG2 CD151 NOS2 CTTN FBL FUCA1 ITPKB ST14 DIAPH1 KIAA0100 IRF5 ACP5 IFITM1 DNAH7 TCF25 TADA3 UBA7 AKR1B1 MLF2 UBN1 ISG20L2 PATZ1 CD72 TMEM184B PCK2 ALDH…	DHX38 CDC25B NDRG2 HTR2B CYB5R1 ITGA3 PFKFB1 SMPD1 KIF3C ZP2 PLEKHM2 MED24 GSTM5 GPR39 PIM1 ABCC5 PIK3R3 TARBP1 ITGB5 PLCG2 CD151 PRKCA TLR5 GPR126 FBL LMOD1 FCN1 C19orf21 DIAPH1 HTR7P1 CYP27A1 IRF5 PI4K2A DNAH7 PATZ1 TMEM184B PCK2 ALDH1B1 AKR1A1 NMT2 KIAA0930 PCCA ZNF263 ADCY3 MAN2B2 ETFDH
GSE360_L_DONOVANI_VS_M_TUBERCULOSIS_DC_UP	0.140043	0.000391854	0.182975	0.0785784	0.0410193	0.239704	LY75 ALDH2 SNAPC5 ADAM15 CHST7 USF2 CAMTA2 TRAF5 SLC7A5 MAGED2 HLX ESR1 AKAP8L UBAC1 ALDH1A2 PLEKHB1 SLC4A3 IRF5 ABCC10 PCNXL2 H2AFZ TRIO FYN TP53BP1 NHP2L1 SCARB1 PTPRA AP1B1 MGAT1 ECE1 STOML2 NBAS YARS SYK NDUFAF3 ACOT7 COQ9 HMGB2 PPARG ESYT1 RPS6KA2 TK1 AHCY TARS IFT27 ACP5 FOLH1 ICAM3 GOT2 CDC25A SUN2 ZFAND5 CSTF2 SLC1A5 ASAH1 IRF4 TJP1 IMPA2 GATA2 CDH5 RNF187 EIF4H ADRBK1 GRAMD4 TTC3 TNFRSF2…	ALDH2 SNAPC5 ADAM15 CHST7 USF2 FIG4 CCNH TRAF5 MAGED2 HLX ESR1 AKAP8L ALDH1A2 IRF5 ABCC10 ASTN1 TRIO FYN PTPRA MGAT1 ECE1 NBAS TFE3 CALB2 KRT16 SYK AIMP1 PPARG ESYT1 TBXAS1 TK1 FAM189A2 AHCY IFT27 ACP5 FOLH1 ICAM3 SREBF1 GOT2 SUN2 ZFAND5 CSTF2 SLC1A5 ASAH1 IRF4 UNC5B TJP1 FOXN3 CDH5 RNF187 ADRBK1 TTC3 DCTN3 RBM4B LTA4H	LY75 F7 USF2 ITGA3 EXD2 PGM1 SLC7A5 MAGED2 ESR1 VPS72 PLEKHB1 SLC4A3 IRF5 KRT86 ABCC10 PCNXL2 TCHH SCARB1 PTPRA ECE1 CALB2 KRT16 ACOT7 HMGB2 TTC22 FAM189A2 TM7SF2 KCNQ1 FOLH1 SOX9 ICAM3 SREBF1 CDC25A TFAP4 RRP1B CBS PVALB C19orf21 ASAH1 IRF4 UNC5B SYT17 TJP1 IMPA2 GATA2 TNFRSF11A CDH5 EIF4H TNFRSF25 ATXN2L
GSE360_L_MAJOR_VS_B_MALAYI_HIGH_DOSE_MAC_DN	0.0705835	4.51800960413311e-06	0.179881	0.000258969	0.068661	0.325215	CHAF1A KAT6A CFD GOLGA3 ATRN BTN3A2 PSME4 CD4 PCK2 STAB1 SNAPC5 MFN2 ATP6V0D1 IMPDH2 CKAP5 PLCG2 SETD1B DEDD RHOA CDC25B APOBEC3B FCGRT PRCP SNRPE CALM2 NDUFV1 LSM4 AGTPBP1 IDH3B BANF1 RNASE1 ITGAL PSEN2 NIPSNAP1 ITSN1 CCNB1 TARBP2 IMPDH1 CD27 FADS2 CPVL RIN2 ATP5G1 TAL1 IL18 MARS RAE1 IRF5 PTK2B PTPRCAP LMO2 UTP18 TRAPPC6A CYBB ESYT1 MDN1 DZIP3 SF3B3 PYGM CKS1B LAMB2 UNC93A NFE2L3 MYBL2 APRT NMU…	CHAF1A KAT6A CFD GOLGA3 ATRN BTN3A2 PSME4 CD4 PCK2 STAB1 GLB1 SNAPC5 ATP6V0D1 PATZ1 IQSEC2 ZBTB20 CKAP5 PLCG2 DEDD RHOA FCGRT CALM2 NDUFV1 LSM4 AGTPBP1 SMPD1 BANF1 RNASE1 ITGAL NIPSNAP1 STIP1 CCNB1 TARBP2 CD27 FADS2 CPVL RIN2 ATP5G1 TAL1 IL18 MARS RAE1 IRF5 PTK2B TAF10 LMO2 TRAPPC6A CYBB ESYT1 DZIP3 SF3B3 PYGM RALGAPB MYBL2 APRT AP2S1 TNN TRIM44 INPP4B PTPN18 CEACAM7 AHCY UGT8 TSN ZNF20 HEXA	CHAF1A ANAPC10 SLC43A1 GOLGA3 PCK2 PATZ1 ZBTB20 PLCG2 TGIF2 PCCA ACAA1 CDC25B EFNB3 ABCA2 LSM4 SMPD1 YES1 MUC6 PRRC2B ITSN1 CCNB1 ECI1 TARBP2 IMPDH1 RIN2 CRYAA PRODH IRF5 PLS3 PRKCA MDN1 DOK5 CKS1B OR7A5 PLK2 NFE2L3 MYBL2 NMU TOX INPP4B GATM CEACAM7 UGT8 ZNF20 ACVR1B ETFDH PI4K2A
GSE360_L_MAJOR_VS_B_MALAYI_LOW_DOSE_MAC_DN	0.0954367	7.69109478177071e-10	0.224888	8.37357586890815e-07	0.934686	0.991422	DNPEP PPP2CB NEMF TRANK1 RPN2 SLC4A3 HNRNPR TBCB COX5A ANKRD17 POP4 CLSTN1 GMPS MPHOSPH10 ESR1 TRIM44 RBCK1 MTIF2 RAB14 FARP1 SNRPE PRKACB DDX52 PLCG2 PPIC UPF1 KAT6A MYD88 TCF25 IRF5 NDUFV1 CYFIP2 PADI2 OTUB1 RAE1 MAPRE1 FBXW11 CHAF1A CFD ATP5G1 AATF CPVL HMHA1 RIN2 ATRN NFE2L1 AP2S1 ATP11A ATP6V0D1 PRCP IMPDH1 PYGM HDAC6 LANCL1 ZFC3H1 FEZ1 PSME4 GLMN LSM4 TTLL3 NFATC3 MLLT1 ITGAL ORC1 TSTA3 GGA…	DNPEP PPP2CB NEMF IQSEC2 SPN PMS2P3 TRANK1 RPN2 HNRNPR TBCB POP4 CLSTN1 GMPS MPHOSPH10 ESR1 TRIM44 RBCK1 MTIF2 RAB14 FARP1 PRKACB PLCG2 PPIC UPF1 KAT6A MYD88 TCF25 IRF5 NDUFV1 CYFIP2 OTUB1 RAE1 CHAF1A CFD ATP5G1 ITPA AATF CPVL HMHA1 RIN2 ATRN NFE2L1 AP2S1 GTF3C1 ATP6V0D1 PYGM LANCL1 ZFC3H1 FEZ1 PSME4 RAB4B LSM4 MRAS DPYSL2 NFATC3 ICT1 MLLT1 ITGAL ORC1 TSTA3 GGA2 CHD4 COQ2 PCK2 EPS15 PHF15 STS GPR…	DNPEP PMS2P3 SPINK4 SLC4A3 MUC6 ESR1 PLCG2 IRF5 PADI2 FBXW11 CDK6 CHAF1A AATF RIN2 NFE2L1 GTF3C1 ATP11A IMPDH1 SART1 PI4K2A LSM4 MRAS ORC1 PCK2 STS GPR116 MDN1 CACNA1C KCTD2 INPP4B TOMM40
GSE360_L_MAJOR_VS_T_GONDII_MAC_DN	0.000499093	7.88392767861385e-07	0.149223	3.69611002291201e-06	0.000343066	0.147613	HNRNPR MCM7 SLBP HLX RUSC1 HMGA1 MCM2 IMPDH2 ICK FAM13A PCNA PRMT3 OAT GPR116 SLC2A1 FOS DKC1 PIEZO1 RAE1 TARBP2 EPRS TYMS RUVBL1 LPAR2 APRT PAICS ALG3 ATP5G1 PSPH IDH2 CHAF1A CCNB1 LRRFIP1 FADS2 MDN1 ARFGAP2 COQ2 SF3B3 POM121 MSH6 ILF3 MSH2 PLK4 IGF2BP3 MFN2 RPA2 PADI2 EIF3B BRD3 CYFIP2 PTPRCAP ZFC3H1 RFC4 IDH3B UPF1 EGR3 RCN2 HS2ST1 H2AFZ MGAT1 IGFBP4 PYGM EI24 TCF3 CCNE2 SRSF5 HIST1H4B IMPA2 P…	HNRNPR PIN1 MCM7 SLBP HLX RUSC1 MCM2 ICK IQSEC2 PCNA SRM OAT GPR116 SLC2A1 FOS DLG2 PIEZO1 RAE1 TARBP2 EPRS TYMS RUVBL1 LPAR2 APRT PAICS ALG3 SRRM1 ATP5G1 IDH2 CHAF1A CCNB1 LRRFIP1 FADS2 ARFGAP2 COQ2 SF3B3 POM121 MSH6 MSH2 PLK4 RPA2 NCOR2 ITPA EIF3B BRD3 CYFIP2 ZFC3H1 RFC4 UPF1 EGR3 HS2ST1 PIAS4 ABL1 MGAT1 PYGM TCF3 MEP1B CCNE2 SRSF5 HIST1H4B PMS1 INPP4B CEACAM7 MCM6 CLASP1 MYO16 GRIN1 GLIPR1 PAT…	POLR3C ARHGEF16 MCM7 EFNB3 PLS3 HMGA1 MCM2 FAM13A ARFIP2 GPR116 YES1 FOS BYSL DKC1 DLG2 PIEZO1 TARBP2 TYMS CRYAA SPINK4 MUC6 SLC43A1 CHAF1A CCNB1 LRRFIP1 MDN1 POM121 TFAP4 ILF3 PLK4 IGF2BP3 PADI2 EIF3B ECI1 ATP5D PIAS4 DOK5 IGFBP4 MEP1B IMPA2 KALRN SERPINH1 INPP4B CEACAM7 MCM6 RAMP2 PATZ1 GABBR2 ERI3 LSM4 STS
GSE360_T_GONDII_VS_B_MALAYI_HIGH_DOSE_DC_DN	0.249469	1.84231194019465e-05	0.235228	0.00616003	0.068661	0.828751	LRP1 MKRN1 ALDH3A2 ITPR2 MLL2 FKBP8 SLC1A5 ZMIZ2 ARHGAP26 HFE EVI5 RUNDC3B HEXA RNASE6 ABCA6 USP22 PALM CORO2A ABCB4 AP1S2 APOC1 OSBPL1A ADORA3 SYNE1 TPM1 BEX4 RIN2 AIFM1 DNASE2 AHCY SLC29A2 C18orf25 RNF6 MSR1 CHMP2B MYH9 F13A1 DOK2 ZMIZ1 CAST WDR1 PRNP HEXB ZCCHC24 DAPK1 DGKZ PLCG2 CAMK1 PPP6R2 PDIA4 CPVL ADAM12 SDC2 ADCY7 CDK5 NIPAL3 PRCP HCCS TXNIP ITPK1 MAPK14 CD1E PRKACB YWHAB PNPLA6 CLIP2 S…	LRP1 MKRN1 STAC KCNS3 IQCE SLC1A5 ATXN1 HFE CDHR1 EVI5 HEXA RNASE6 USP22 ODF2 PALM CORO2A ABCB4 ASTN1 AP1S2 APOC1 OSBPL1A ADORA3 SYNE1 TPM1 RIN2 AIFM1 DNASE2 AHCY GGA3 RNF6 MSR1 MYH9 F13A1 ZMIZ1 TMEM59 CAST PRNP HEXB DAPK1 PLCG2 PPP6R2 PDIA4 CPVL ADAM12 SDC2 BAP1 ADCY7 CDK5 HCCS TXNIP H2AFY MAPK14 PRKACB YWHAB PNPLA6 CLIP2 RAB11FIP2 TBL2 SLC25A12 LMO2	RRP1B STAC KIAA0232 ABCG1 SEMA3A LPIN1 KCNS3 IQCE NPTN SCGB1D2 ZMIZ2 TLR5 USP22 ODF2 CHN2 CORO2A OSBPL1A ADORA3 OVOL2 TPM1 TKT RIN2 TMEM59 HR METTL7A CACNA1E PRNP ZCCHC24 LPCAT4 DAPK1 DGKZ PLCG2 SMAGP SPOCK1 ADCY7 MAPK12 TGFA CLIP2 MGST2
GSE360_T_GONDII_VS_B_MALAYI_LOW_DOSE_MAC_DN	0.347526	0.0114605	0.486865	9.78328445261463e-07	0.100314	0.280652	TCF25 CAPN7 LY6E SCN9A NUP133 TBCD TBCB PTPRE NRG1 CHAF1A PLEKHM2 RAE1 RABGGTA VPS45 PTK2B PDIA4 PADI2 ITPK1 SLK C9orf91 GTF2H3 ZW10 GTF3C2 SPEN PMF1 DOCK1 UBN1 ATOX1 UTRN ATP6V1H HELZ PYGM MGLL PPM1B PCYT2 MDK RERE TBC1D9 LAMB3 ZMIZ1 PHYH ARF3 DCHS1 LTA4H FLOT2 RAC2 STK10 ADA DENND5A HMHA1 TNFAIP2 STXBP2 SUN1 EDA HSPA5 CD4 ARSB SAMD4A PDCD11 LY86 GRB2 PPP2R4 VASH1 RHOA	IQSEC2 PROS1 TCF25 CAPN7 LY6E NUP133 TAF12 TBCB PTPRE ZNHIT1 NRG1 TMEM184B CHAF1A PLEKHM2 RAE1 RABGGTA VPS45 PTK2B PDIA4 ACVR1 SLK C9orf91 EIF2B4 GTF2H3 SPEN PMF1 DOCK1 UBN1 ATOX1 UTRN ATP6V1H HELZ ERBB2 PYGM MGLL PPM1B PCYT2 BBS4 MDK RERE CYB5R1 LAMB3 ZMIZ1 CA5B PHYH PPP1R3D ARF3 DCHS1 APBB3 LTA4H ITPA GAS7 RAC2 STK10 POLG ARHGEF2 INPP4B SPN CTDSP2 DENND5A HMHA1 ALDH3B1 TNFAIP2 STXBP2 PIN1 SUN1 …	L1CAM CDK16 OR7A5 LY6E SPINK4 MUC6 TBCD CD7 TMEM184B CHAF1A PLEKHM2 RABGGTA CYBA PADI2 LRP10 C9orf91 DOCK1 UTRN SMARCD3 ERBB2 MGLL FZD2 BBS4 PHF20 RERE TBC1D9 CYB5R1 LAMB3 CA5B ARF3 BCL2L1 APBB3 GPR107 KIAA0232 FLOT2 CD99 SH3BP1 ADA ARHGEF2 INPP4B NAGLU ALDH3B1 TNFAIP2 CEACAM7 KRT85 MYO1E ARSB CD9 PPP2R4 PRKCD
GSE36392_EOSINOPHIL_VS_MAC_IL25_TREATED_LUNG_DN	0.23936	0.000194777	0.224888	7.95030551820858e-06	0.588336	0.818199	FAM178A PPP2R4 FBXO3 ZNF280C RAB3GAP2 NAGPA TERF2 GPATCH1 CANX WDYHV1 MAPK14 GNB4 GTF3C4 PRIM1 MPHOSPH6 TRIM37 EIF4E RNF123 GUSB LIPA DYNLL2 MZB1 RCC2 RABL5 NUP93 CHID1 TRIM21 IFT172 MAP3K1 GUF1 L2HGDH EHHADH GTPBP4 LRRC59 EDEM2 MLEC BCL10 RBM28 XAF1 TBCCD1 NDUFA1 TBC1D22A IDH3G ARMC1 BORA PCBD2 AIMP2 ATP8B2 SLC35B1 ZNF358 ITM2C RAD54L ST6GALNAC6 NECAP2 NARG2 GLOD4 FOXRED2 SMC2 GSTK1 PRADC1 TACC3…	FAM178A PPP2R4 FBXO3 ZNF280C RAB3GAP2 ZNF799 TERF2 GPATCH1 CANX MAPK14 FANCM GTF3C4 SULT1A1 PRIM1 FANCF MPHOSPH6 TRIM37 EIF4E RNF123 GUSB LIPA DYNLL2 KIAA0391 SREBF1 MZB1 RCC2 RABL5 NUP93 GALK1 TRIM21 IFT172 MAP3K1 GUF1 ZNF708 GTPBP4 FAM173A LRRC59 EDEM2 TPM2 MLEC BCL10 RBM28 XAF1 IDH3G SNX30 ARMC1 BORA PCBD2 WDR45 ATP8B2 SLC35B1 RAD54L ST6GALNAC6 PPIL2 NECAP2 CYB561D2 GLOD4 FOXRED2 SMC2 GSTK1 PR…	PPP2R4 MRPL2 MYOF ETFDH GNB4 FAM127A SULT1A1 CA9 RNF123 GUSB SREBF1 RCC2 RABL5 GSTM4 NUP93 GALK1 CHID1 IFT172 PFAS STUB1 DFFB GTPBP4 FAM173A PBX3 BORA PCBD2 ZNF358 ITM2C RAD54L CYB561D2 NET1 TACC3 KCTD2 GPR124 UBR7 CRYL1 ITPRIPL2 KDM2B RAB22A
GSE36392_TYPE_2_MYELOID_VS_MAC_IL25_TREATED_LUNG_DN	0.134041	3.56248488894367e-06	0.434998	0.0333384	0.0532368	0.0531543	ALKBH8 MAGED1 SRPK1 NOP2 PDCD11 APEH POLR1A POLD3 ADCK2 FKBP4 ADD3 WDR12 RASGRF2 KIAA1429 IDH2 PLP2 ATG2A SPIB SEPT3 WDR74 FOXRED2 FAIM3 FAM53B GBF1 MRS2 GPR19 GSG2 PCK2 RIC8B LRP1 NIPSNAP1 MOGS PRKCE FAM175A MLLT1 AHRR ALDH1B1 PARP9 MAP2K5 PRCP TRIM14 MBLAC2 MIPEP KAT7 MOB3A YARS KLF2 MAPKBP1 MED24 SUDS3 TTLL12 TYSND1 PYGB SUPT16H FBL PPP5C ICMT B4GALT4 C1orf50 CSTF1 ELMO2 MGAT1 NOP10 EIF4G3 ME2…	ALKBH8 MAGED1 PDCD11 APEH POLR1A ADCK2 FKBP4 RASGRF2 IDH2 PLP2 ATG2A FANCF FOXRED2 NEK8 MRS2 IQCE GSG2 PCK2 LRP1 NIPSNAP1 MLLT1 AHRR ALDH1B1 PARP9 MAP2K5 TRIM14 CHCHD5 MBLAC2 MIPEP MOB3A KLF2 MAPKBP1 FAM173A MED24 TRAPPC5 NCOR2 SUDS3 GMPR2 FBL ICMT B4GALT4 C1orf50 ELMO2 MGAT1 SRRM1 ZNF764 EIF4G3 ME2 AKNA MLLT4 DCXR ERGIC3 MCAT PPIL2	PLCL1 GGT5 MAGED1 SRPK1 TNFRSF11A NOP2 APEH FAM127A NDUFAF1 PSIP1 BRSK1 SPIB SEPT3 GPBP1L1 NEK8 IQCE GPR19 GSG2 PCK2 GP2 AHRR ALDH1B1 LMF1 NXT1 JMJD8 PEX16 MIPEP RGS12 ZNF467 KLF2 FAM173A MED24 SEC31A EXOSC5 SUDS3 CSAD CTNND2 GMPR2 FBL RAB43 SAP18 STAMBP RNF10 CSTF1 SUSD3 ZNF764 ME2 SLCO5A1 HAAO DCXR RPS6KA4 CELF4
GSE36392_TYPE_2_MYELOID_VS_NEUTROPHIL_IL25_TREATED_LUNG_UP	0.561777	4.2480675610491e-05	0.0355152	0.000151268	0.00130393	4.87464241570915e-05	TTK KDM5B RAB27A SIGLEC10 GADD45A HIC1 SDPR FGFR1 LIMD2 MMD KLHL6 ATP6V0B ASPA COL4A2 ABCB4 DACH1 ROBO3 AMPD3 GPI ALAS1 CDO1 GPR126 PRKCQ HSPA12B WHSC1L1 BTG1 SLC11A1 MYLK SMAD3 UNC45A LTA4H CCNG2 DMXL2 ARHGAP4 FGD3 TTC7B EGLN3 RALGAPA1 CCDC17 MARVELD1 CHST13 PLEKHA2 FHL2 LYST TRMU APOBR FGD5 PTPN21 PER2 BSDC1 HCK DGKZ SMARCD2 CALCRL IPCEF1 CPD IL1RL1 CTU2 CXCR3 CLSTN1 DSP LDB2 COL6A1 SH3KBP1 ROB…	TTK KDM5B CD69 RAB27A SIGLEC10 SDPR CREB3L1 FGFR1 LIMD2 KLHL6 ATP6V0B COL4A2 ABCB4 ROBO3 SPARC CDO1 PRKCQ ZEB1 F2RL2 BTG1 MYLK CEBPB LTA4H CCNG2 DMXL2 ARHGAP4 FGD3 CASD1 IL1A TTC7B EGLN3 ARHGEF2 RALGAPA1 MARVELD1 CHST13 KIT FAM13B TRMU APOBR GIT2 PTPN21 ATP8B1 CDKN2B PER2 ANKRD33B BSDC1 HCK SMARCD2 CALCRL ACPP IPCEF1 CPD IL1RL1 CTU2 RAPGEF6 CLSTN1 DSP LDB2 COL6A1 SH3KBP1 ROBO4 GTPBP2 FOSL1 ABCC5 …	TTK PCDH11X SLCO4C1 PIGV PLD1 SIGLEC10 F2R CHRNB1 SDPR TCN2 CREB3L1 TNIK COL4A2 DACH1 ROBO3 SPARC LRSAM1 TM4SF1 GPR126 LPIN1 PRKCQ RAB6B CHST15 TREML2 SLC11A1 MYLK UNC45A CEBPB CCNG2 ARHGAP4 FGD3 CASD1 TTC7B EGLN3 ARHGEF2 RALGAPA1 CCDC17 CLU PLEKHA2 KIT SLCO2A1 FAM13B TSPAN9 GIT2 FGD4 FGD5 SLC18A2 ATP8B1 MTTP CHRNA6 RASGEF1A PER2 SCNN1A SEMA7A DGKZ ACPP CPD IL1RL1 CTU2 RAPGEF6 CNTD1 DSP LDB2 SH3K…
GSE36476_CTRL_VS_TSST_ACT_16H_MEMORY_CD4_TCELL_OLD_UP	0.0705835	4.51800960413311e-06	0.299396	3.9161535667972e-05	0.0339504	0.096434	YPEL5 ACACB TSC22D3 DGKD SUN2 SORL1 ITM2B DNAJB1 ARHGEF6 CHD1 RALGAPA1 TNFAIP3 ADD3 PDZD8 SLC17A3 PDK1 ADCY7 ZFP36L2 MAPRE2 FOS FCGRT LONP2 VNN2 LEF1 PIK3IP1 SPTBN1 ENPP2 USP3 CENPF NELL2 TXNIP DYRK2 KLF2 FYB MKL2 IRS2 TLE4 JUN PBXIP1 SIRPG DBNDD1 ZNF331 BNIP3L SEMA3G PRKCB CCBP2 NUSAP1 QSER1 SAMHD1 TSPYL1 GZMK PCF11 CD48 PIAS2 PITPNC1 CD3D FRAT1 DLG5 DNASE1L1 JOSD1 CIRBP DAZAP2 ITGB2 MYCBP2 GSTK…	YPEL5 ACACB TSC22D3 DGKD SUN2 SORL1 ITM2B DNAJB1 ARHGEF6 CRYL1 RALGAPA1 TNFAIP3 PDZD8 SIK1 SLC17A3 PDK1 ADCY7 ZFP36L2 FOS FCGRT CHI3L2 NFYA KIAA1324 NNMT LEF1 SPTBN1 ENPP2 USP3 CENPF NELL2 TXNIP ITGB1 KLF2 FYB MKL2 IRS2 ELF2 TLE4 JUN SIRPG KRT75 SEMA3G CCBP2 NUSAP1 SIGIRR GRIN1 NUCB2 QSER1 SAMHD1 TSPYL1 MAX PIAS2 SH3BGRL DNASE1L1 MGAT4A JOSD1 CIRBP DAZAP2 ITGB2 GSTK1 LAIR1 DPEP2 KIF3C HHAT ANXA1 …	ARL4C TSC22D3 DGKD SORL1 MOAP1 ARHGEF6 AQP3 ZNF529 CRYL1 RALGAPA1 TNIK SIK1 PDK1 ADCY7 FOS LONP2 TOB1 WNT7A CHI3L2 KIAA1324 PIK3IP1 CENPF TCEAL2 PDE4D KLF2 MKL2 SLC28A2 TLE4 AK1 SIRPG KRT75 ZNF331 BNIP3L KCNH2 SEMA3G SIGIRR FUT8 PLCL2 NUCB2 SSBP2 PCBP3 KLHL3 SH3BGRL FRAT1 DLG5 MGAT4A CIRBP KIF3C HHAT ANXA1 PRKCQ AKAP7
GSE36476_YOUNG_VS_OLD_DONOR_MEMORY_CD4_TCELL_40H_TSST_ACT_UP	0.0047802	0.00204522	0.0129417	0.051133	0.193608	0.000302916	SDC1 PPAP2C BTK ATP6V0D1 BCAT1 PROM1 HIF3A HOXD1 NONO EPM2A RHOBTB3 MYCT1 ATF4 CD93 PREX2 MOXD1 AGMAT YWHAB MYH11 EPS15L1 RANBP17 TMEM209 ERAP2 UCHL1 XRCC5 ABI3BP SCUBE2 ASPA ALPK3 DARC BRCA2 ROBO4 CD8A TMEM151B SLC7A10 RSAD2 TRIM45 CYBB ITGAX OAS2 REEP4 AUTS2 SPIB ASH1L B3GNT4 CACNA1H BCL11A JAK3 CNKSR1 GPR63 DNAJB5 MLXIPL C7orf63 ZNF22 SYNCRIP UNC93B1 GABRR2 SORD ARSD AVPR2 ZNF215 CYP2A13	SPARC SDC1 PPAP2C BTK ATP6V0D1 BCAT1 HIF3A FOXC1 NONO MYCT1 ATF4 CD93 PREX2 CUBN MOXD1 YWHAB EPS15L1 ERAP2 XRCC5 ABI3BP GFER DARC BRCA2 ROBO4 SPRY4 TMEM151B TFF3 SLC7A10 KLK7 RSAD2 CYBB ITGAX OAS2 REEP4 ASH1L AGR2 JAK3 CNKSR1 WT1 MLXIPL GFPT2 OLFML3 SYNCRIP TMED2 UNC93B1 ITGBL1 GABRR2 IGF1 SORD ARSD AVPR2 ATG16L1	SPARC APBA1 PROM1 HIF3A FOXC1 N4BP3 CPA2 PI15 MYCT1 PREX2 CUBN MAPK4 AGMAT MN1 ADIPOQ MYH11 EPS15L1 RANBP17 UCHL1 MARCO OVOL2 SCUBE2 GFER CACNA1C ALPK3 DARC ROBO4 SPRY4 SLC1A1 TFF3 SLC7A10 KLK7 KIAA1045 CBFA2T3 SPIB CACNA1H BCL11A AGR2 JAK3 GPR63 OPRK1 C1QL1 OR51E2 GABRA2 SLC6A15 MLXIPL C7orf63 KLK10 RFX4 TMED2 ITGBL1 NRIP2 GABRR2 ELN SORD ARSD ZSCAN12 REPS2 ATG16L1 ITIH2 SIRPA CGREF1
GSE37416_0H_VS_12H_F_TULARENSIS_LVS_NEUTROPHIL_UP	0.00750444	3.59950685835139e-05	0.179881	0.0008153	0.00386978	0.266156	GLUD1 THOC5 CREB5 CAB39 APAF1 MSRB2 WDFY4 SYNE2 RMI1 APBB1IP C20orf24 TTLL12 TBCB TSPO MNDA KIF21B CAPN1 TLE4 HIATL1 HENMT1 CAMK1D CERS2 LPCAT3 HN1 JAK2 ARHGAP1 NUP214 ACTN4 ARHGAP26 RNF135 RAB11FIP1 IPCEF1 LY75 WLS ATM FLOT2 SELP MMGT1 SLC8A1 FKBP9 KIAA0319L MVP DUSP6 MARCH7 ZMPSTE24 RRP12 PADI4 MIIP PBXIP1 NDC80 FAM45A ZFP36 USP32 TMEM43 DSC2 C19orf60 DUSP1 YWHAB CYP4F3 VCL CLEC4C PTPN18 ICAM3 …	MPRIP RAB3D GLUD1 THOC5 CREB5 APAF1 MSRB2 WDFY4 CARD6 RMI1 APBB1IP SMAP2 C20orf24 BICD2 TBCB ANKRD50 MNDA CAPN1 TLE4 YIPF1 DPYD HIATL1 HENMT1 CERS2 HN1 JAK2 ARHGAP1 NUP214 ACTN4 TMEM219 KIT IPCEF1 STXBP5 CASP8 ATM IQGAP2 ABHD3 MMGT1 SLC8A1 REEP5 FKBP9 GAA DENND1A PRRG4 KIAA0319L MVP MARCH7 ZMPSTE24 NDC80 MEGF6 ZFP36 USP32 TMEM43 DUSP1 NDUFB3 YWHAB PTPN18 ICAM3 DYSF PPP1CA DPY19L3 CPNE2 ADAM19 IQG…	RAB3D NUDT16 GLUD1 THOC5 RALGAPA2 SULT1B1 KIF21B TLE4 YIPF1 SMPD3 HENMT1 TREML2 CERS2 S100A6 UBE2E3 DEF8 METTL7A NLRP12 KIT RAB11FIP1 LRP10 SPINT1 CSAD LY75 WLS FLOT2 EPB41 IQGAP2 REEP5 ZNF467 KIAA0319L ATP7B CD46 MIIP NDC80 MEGF6 TUBA1C DSC2 TOB1 DUSP1 CYP4F3 ICAM3 DYSF HSDL2 DPY19L3 CPNE2 ADAM19 ROPN1L
GSE37416_0H_VS_24H_F_TULARENSIS_LVS_NEUTROPHIL_DN	0.126599	0.000520448	0.0401557	0.000179983	0.0580955	0.962542	STX4 DLG5 CAPN7 ATP6V1F GTPBP2 USP28 TXNDC11 NPC1 G3BP2 QKI EDEM1 SAV1 P4HB PDK1 VNN3 SLC43A3 TFDP1 PIK3C2B LSM12 ARL5B DGKA BRAF CXCL2 XRCC2 MALT1 ITGA7 CRTC2 PTGES TNFAIP3 CHMP4B RUNX3 SERP1 OLR1 RREB1 DHX40 PLEKHA2 LAMB3 FKBP15 ZMIZ1 NGLY1 GUK1 C7orf50 FBXL13 GALC TBC1D22A HSD17B4 MAPK6 RALGAPA1 ZC3H12A CLDND1 KDM5B AGPAT6 FTH1 NR4A1 CCNG2 CYFIP2 ALKBH5 BRE IER3 PHF23 ARHGAP18 CIDEC CDK2 TBC1D…	STX4 CAPN7 ATP6V1F GTPBP2 TXNDC11 NPC1 G3BP2 EDEM1 C16orf87 SAV1 P4HB PDK1 SLC43A3 TFDP1 TNFRSF1B PIK3C2B LSM12 DGKA DDX41 BRAF CXCL2 XRCC2 ITGA7 ATP6V1D CRTC2 TNFAIP3 CNOT2 CHMP4B SERP1 OLR1 RBKS RREB1 DHX40 LAMB3 FKBP15 ZMIZ1 NGLY1 GUK1 C7orf50 FBXL13 GALC SH3BP5 DIABLO HSD17B4 MAPK6 CCDC107 RALGAPA1 ZC3H12A LZTS2 SPAG9 CLDND1 KDM5B AGPAT6 ATG12 NR4A1 CCNG2 CYFIP2 SULF2 SETD5 BRE IER3 ARHGAP18 …	DLG5 GTPBP2 QKI TGM3 PDK1 SLC43A3 SIGLEC15 ELL2 TFDP1 SLC25A16 XRCC2 CCDC101 RUNX3 BZW1 RBKS RREB1 PLEKHA2 SGSH LAMB3 KCNK5 PDE4D NFKBIE GGTLC1 FBXL13 SH3BP5 DIABLO HSD17B4 B3GNT5 RALGAPA1 ATG12 FTH1 NR4A1 CCNG2 TBC1D2
GSE37416_CTRL_VS_3H_F_TULARENSIS_LVS_NEUTROPHIL_UP	0.204606	0.0615291	0.30493	0.000798276	0.0888105	0.878456	GALNT1 HMGB1 RNF130 UBN1 SCAP PRKAB2 ZNF701 ASAH1 C11orf48 CIRBP VRK3 CD300LF ICAM3 HIPK2 TAT CDC40 SELL RAC2 ADAMDEC1 CCR2 CPT2 CORO1A FRAT1 RPL7L1 JTB ADRBK1 DCLRE1C RABGAP1L C18orf21 KIAA2013 RINT1 BRI3BP RAB11FIP4 COASY FBXO9 EVI2A CTSZ DSTYK IRS2 EDEM3 RCN2 ING4 C6orf70 ITGAE GRSF1 ARHGAP9 RBCK1 ZNF180 SLC25A20 DCPS TALDO1 ASH1L	CCDC69 RNF130 UBN1 CDC14B SCAP PRKAB2 ZNF701 ASAH1 C11orf48 ZNF552 GPR82 CIRBP VRK3 CD300LF ICAM3 HIPK2 TXNDC9 CDC40 SELL RAC2 ADAMDEC1 CCR2 CPT2 CORO1A PEX2 METTL18 RPL7L1 JTB ADRBK1 RABGAP1L MRPL41 C18orf21 KIAA2013 ADCK3 BRI3BP RAB11FIP4 TMEM59 COASY POLD4 FBXO9 EVI2A SLC40A1 CTSZ IRS2 EDEM3 ING4 SPTB DNASE1 C6orf70 ITGAE KCNE3 PPP1R3D GRSF1 ARHGAP9 RBCK1 ZNF180 ISCA2 CARD6 ASH1L	ST3GAL6 HMGB1 CDC14B C1orf168 TNFRSF10C ASAH1 ZNF552 CISH CIRBP CD300LF ICAM3 TAT FRAT1 JKAMP PI4K2A PEX2 PDHB DCLRE1C KIAA2013 ADCK3 TMEM59 COASY POLD4 SLC40A1 ZMYND15 ZNF281 DNASE1 C6orf70 S100A6 ARHGAP9 ISCA2 OGFRL1 DCPS TAF5
GSE3982_BASOPHIL_VS_CENT_MEMORY_CD4_TCELL_DN	0.199015	0.00982922	0.141403	9.12702811835566e-05	0.176485	0.473701	CTSH TRIAP1 SGK2 CAD ASCC3 CUL2 TRPV2 STOM EVI2A ATF5 COL11A1 COL10A1 DPY19L2P2 MGLL RGS4 HMGCS2 DCAF11 MAN2B1 HNRNPA3 SEMA3G CAMSAP2 C6orf62 ADAT1 CYB561 MKL2 POLQ LRRC20 OLFML2B SFI1 CHD3 ALOX15B SLC12A7 LIMA1 ACVR2A NDUFAF3 PPAP2A ABCC10 HIF1AN ATP11A NBEAL2 ORC6 COL14A1 NECAP2 PILRB MYBL1 LARP1 GOT2 DNAL4 IARS ALG3 PEA15 TMEM33 LRIG1 GIMAP5 ME3 PROM1 SRRT HIST1H2AL SETD4 GGA2 CAST GSTP1	CTSH TRIAP1 SGK2 CAD ASCC3 CUL2 EPHA1 PIGN F2RL2 TRPV2 SBF1 RAPGEF6 PRPF38B STOM UGT8 EVI2A COL11A1 COL10A1 MGLL RGS4 CNDP2 DCAF11 MAN2B1 PTPLAD1 HNRNPA3 MORC4 SEMA3G CAMSAP2 FAM174B C6orf62 ADAT1 CYB561 MKL2 POLQ OLFML2B SFI1 CHD3 SLC12A7 LIMA1 ACVR2A PPAP2A ABCC10 NBEAL2 ORC6 PQLC3 COL14A1 NECAP2 SRPRB PPT1 LARP1 GOT2 ARHGEF10 INPP4B DNAL4 IARS ALG3 PEA15 GIMAP5 GAS1 PRKAR2A SRRT HIST1H2AL SETD…	CAD C11orf63 SBF1 RAPGEF6 SLC6A4 UGT8 ATF5 COL10A1 MGLL CNDP2 HMGCS2 PTPLAD1 MICALL1 SEMA3G MYBPC1 FAM174B LPIN1 CYB561 MKL2 POLQ SGSH USP36 SFI1 FGF9 ALOX15B LIMA1 ACVR2A ABCC10 ATP11A PRKD3 ELOVL4 NBEAL2 ORC6 COL14A1 MYBL1 INPP4B DNAH9 LRIG1 GAS1 PROM1 MAT2A DIAPH2 ATP6V1B1 ZNF571 GSTP1
GSE3982_BCELL_VS_CENT_MEMORY_CD4_TCELL_DN	0.199015	0.0322868	0.00513012	0.0246356	0.101549	0.000194143	DPP4 HIST1H3J PXN LRRFIP1 CAMSAP2 MBP CCL5 C11orf49 MEOX2 PCNXL2 MPHOSPH8 LCK TLK2 SLC12A7 PLK3 ITGA2 KIF21B SDC4 RUSC1 MLL SAMHD1 TNFRSF12A INADL MRC2 GABARAPL1 SASH1 CXCR7 GRAP2 DAZAP2 SLC2A4 COL11A1 POLD3 DLC1 HNRNPA1 RRM1 PCYOX1L MSR1 HTT CASP6 MLLT1 POGLUT1 TNS1 SEPT9 CXCL11 COL10A1 NR4A3 MT1F E2F3 NDNF DCHS1 C1S PDIA2 FCF1 SBNO1 TTLL3 RUNX1 AUTS2 HOXA4 DENND1B	GAS1 DPP4 HIST1H3J RASGRF1 LRRFIP1 CAMSAP2 PRR5L MBP CSPG4 KIT MEOX2 TLK2 SLC12A7 PHLDA1 DNAH7 PLK3 ITGA2 PVRL3 SDC4 RUSC1 SYNM SAMHD1 AP1M2 GABARAPL1 SASH1 GRAP2 DAZAP2 FGFBP1 SLC2A4 COL11A1 DLC1 HNRNPA1 RRM1 ASTN1 PCYOX1L MSR1 HTT CASP6 MLLT1 NPR2 TNS1 AGR2 EMR1 SEPT9 CXCL11 COL10A1 CAPN9 CETP FAM174B TPM2 NXN DCHS1 C1S FCF1 RUNX1 HOXA4 DENND1B	GAS1 RASGRF1 PXN LRRFIP1 SLC14A1 MBP OBP2A KLHL23 TSPAN6 KIT PCNXL2 SLC28A2 ZDHHC18 PHLDA1 DNAH7 TCF7 KIF21B RPL5 SDC4 PCLO FOXL1 TSPAN15 SYNM TMPRSS3 INADL AP1M2 SASH1 CXCR7 ACSL6 IL18RAP FGFBP1 DLX6 DLC1 EVC SORBS3 TPSG1 PCYOX1L PLXDC1 CASP6 DFNB31 AGR2 MICAL2 ADCY10 KIF1B SEPT9 COL10A1 CCL13 CAPN9 MTSS1L FAM174B MT1F ITGA9 LDHB NXN E2F3 NDNF ZNF467 TTC22 PDIA2 CYBRD1 PRKAA2 KLHL3 RUNX1 GPR37L1…
GSE3982_BCELL_VS_TH1_UP	0.113389	0.000200787	0.19523	0.00357141	0.270236	0.166174	TRMT2B WDR77 STAT6 SLC15A3 HUS1 SPINT2 AMPD2 PIK3IP1 DOPEY2 ADPGK DGKD DUS2L DAZAP2 TAGLN LPCAT3 TCFL5 PDLIM4 BEX4 MAP2K6 FOXO1 ADAM28 JAM3 CNPY3 IRS2 LTA4H ST13 CR1 PPAP2B MFSD1 BACE2 NCF1C TLR7 SNX3 PNOC MYO16 PABPC3 TP63 UQCC PHF16 LAMC1 ZNF385D TULP4 CAT C5orf42 SIDT2 RNASET2 ALDH2 PLAC8 SPIB ADRB2 SYK SYBU MEF2C RABGEF1 SCPEP1 STS DPH5 HNRNPA1 ALDH5A1 HCK DACT1 SDCCAG3 MAGED2 FARP2 CDK5RAP3 …	YIPF1 TRMT2B CD200 SLC15A3 IL27RA HUS1 SPINT2 AMPD2 MAT2A DOPEY2 NCK2 DGKD DAZAP2 TAGLN PTGS1 PDLIM4 FOXO1 ADAM28 JAM3 CNPY3 IRS2 LTA4H ST13 PPAP2B NCF1C SLC9A2 TLR7 MYO16 SLC36A1 SIDT1 UQCC PHF16 RALGPS2 LAMC1 CRIP2 PATZ1 TULP4 TCTA ZNF329 C5orf42 RNASET2 ALDH2 LCMT2 ADRB2 SYK MEF2C RABGEF1 GIT2 STS DPH5 HNRNPA1 DLK1 HCK DACT1 SDCCAG3 MAGED2 CDK5RAP3 CD52 PLXNC1 RNFT2	YIPF1 C2orf83 WDR77 ARHGEF4 IL27RA AMPD2 MAT2A PIK3IP1 DOPEY2 DGCR14 NCK2 PLEKHF2 DGKD RAPGEF5 TCFL5 MZF1 MAP2K6 PSD3 JAM3 TMEM8B TCL1A CR1 BACE2 NCF1C REPS2 SLC9A2 SRPK2 GATM SIDT1 UQCC RALGPS2 ZNF385D CRIP2 PATZ1 USP36 TCTA SIDT2 LCMT2 SPIB ADRB2 HCN4 SYBU GIT2 STS MAGED2 PRKAB1 FARP2 RNFT2 MAT1A
GSE3982_BCELL_VS_TH2_UP	0.255524	7.54512501929714e-05	0.0905865	0.00105013	0.220349	0.0471512	C1orf106 CCDC102B DUSP1 PHF15 TPP1 DGKD DENND3 MX2 TCFL5 VCL SLC15A1 ACP5 SIGLEC5 C9orf91 FGD2 N4BP1 SLC7A7 GFRA2 MAPK8IP3 ZZEF1 KLF12 SLC15A3 LTA4H HESX1 NUP210 TULP4 DPEP2 NAA40 TAGLN GARNL3 CD48 STOML1 SDCCAG3 KPNA1 CXCR2 TCIRG1 MCL1 GLUL GOLGA3 PRKAR2B TNFSF13 PPAP2B TLR7 UBAC1 NFX1 IFIT1 LMO2 PKIG ZBP1 DAZAP2 PHC3 PHF16 C1orf115 ADAM28 NT5E FAM193A PIK3IP1 CTBP2 MIA3 MSL3 MEF2C IRF8 CREBBP R…	RASGRF1 CCDC102B DUSP1 PHF15 TPP1 YIPF1 DGKD DENND3 MX2 ACP5 PTGS1 SIGLEC5 VAV3 C9orf91 FGD2 N4BP1 PODXL SLC7A7 GFRA2 MAPK8IP3 ZZEF1 SLC15A3 LTA4H ARHGEF10 NUP210 TULP4 DPEP2 TAGLN GARNL3 SDCCAG3 KPNA1 SLC2A10 MCL1 GOLGA3 PRKAR2B TNFSF13 PPAP2B TLR7 NFX1 IFIT1 LMO2 PKIG DAZAP2 SIDT1 AP1G2 PHC3 PHF16 ADAM28 TCTN1 NT5E FAM193A FAM49A CTBP2 MIA3 MSL3 MEF2C IRF8 RABGEF1 RBM4B KIAA0319	RASGRF1 DUSP1 CDK14 YIPF1 DGKD DENND3 MX2 TCFL5 SLC15A1 MICALL1 SLC41A3 VAV3 C9orf91 PSME1 PLEKHF2 DPPA4 PODXL P2RX5 GARNL3 SGSH GLDC CXCR2 SLC2A10 GLUL PRSS16 GOLGA3 TNFSF13 PPFIBP2 KIF16B TMEM127 BPI RAPGEF5 ZBP1 SIDT1 AP1G2 C1orf115 TCTN1 FAM49A TXNDC15 PIK3IP1 RASGRP3 MSL3 AQP3 FCN1 ABCB9 MAML1 GATM TCF7 TBC1D8 CD207 PDLIM1
GSE3982_DC_VS_EFF_MEMORY_CD4_TCELL_DN	0.542981	4.73195733326915e-05	0.344462	3.25190570854615e-06	0.00592802	0.0484041	SPOCK2 HOPX SYNE1 PCID2 PRPF19 CSK HOXB9 RBM34 STC2 LPIN2 DIDO1 AUTS2 SP140 RALGPS1 CSPP1 IPCEF1 PCYOX1L SRSF5 PMEL PRMT2 JAK1 MYBL1 COL14A1 CYSLTR1 LARP7 C1orf106 GCH1 CXCR7 HYOU1 TWIST1 KIF21B LPAR2 ARHGEF6 IL24 RPS27 VPS13D ANKRD27 EPCAM THOC2 SEPT8 TPT1 BTN3A3 ARHGAP15 SPTBN1 CWF19L1 MPHOSPH9 MIA3 JAM3 DLG3 GRK6 SIRPG RABGEF1 GGPS1 PTMA HMHA1 PPP1R16B RPS23 SLC38A1 RBCK1 RPL30 CYTH1 SNRNP200 …	SPOCK2 HOPX SYNE1 PCID2 PRPF19 CSK HOXB9 RBM34 LPIN2 ZEB1 ALDH3B2 SP140 RALGPS1 ANKS1B CSPP1 IPCEF1 CPSF7 PCYOX1L SRSF5 PMEL JAK1 AKT3 COL14A1 CYSLTR1 LARP7 GCH1 CCP110 HYOU1 TWIST1 LPAR2 MEIS2 ARHGEF6 IL24 RPS27 EPCAM SEPT8 TPT1 BTN3A3 ARHGAP15 TFAP2A SPTBN1 CWF19L1 MPHOSPH9 MIA3 JAM3 DLG3 IRF1 SIRPG RABGEF1 GGPS1 PTMA HMHA1 PPP1R16B FLT3LG SLC38A1 FASN STK38 RBCK1 RPL30 SNRNP200 CD34 BCL2 PASK …	SPOCK2 FABP7 RBM34 STC2 ALDH3B2 RALGPS1 ANKS1B CSPP1 PCYOX1L PMEL MYBL1 AKT3 COL14A1 ING1 CXCR7 KIF21B ARHGEF6 GRPR VPS13D TM4SF1 ANKRD27 IFITM2 LPIN1 TFAP2A JAM3 DLG3 GRK6 SIRPG NMT2 GGPS1 TMSB15B DSG1 PPP1R16B RPS23 SLC38A1 FASN STK38 ZNF281 ALOXE3 ARL4C RPL30 NCAM2 THPO CYTH1 CD34 DLGAP1 CYP4A22 STIL ZNF264 FRY GZMH CATSPERB
GSE3982_EFF_MEMORY_CD4_TCELL_VS_TH2_UP	0.496233	0.00694388	0.309218	0.143312	0.118868	0.000718639	MYO1B EPHA2 UBE3A ANXA1 HERC1 MALT1 LPIN2 HMHA1 MYO6 TCF20 GARNL3 AKAP9 BTG1 DCLK1 SDCCAG3 MSL3 QSER1 ULK4 PBXIP1 F8 ALOX15B DOCK6 ECE1 CYP1A1 GPATCH8 NR1D2 HEXA PLEKHH3 TSC22D3 AGPAT4 E2F5 STOML1 POMZP3 MKRN1 CD44 GUCY1B2 PROCR SON ADCK2 ELF3 NRG2 RALGPS1 ZNF480 NAV3 SRSF5 ANGEL1 BDKRB1 LILRA1 CORO2A PSME4 PMEL C1orf106 CLIC5 STOM RASGRP1 CACNA1H LONP2 ZIC1 GIGYF2 MAST4 PAN2	ACTN2 MYO1B EPHA2 RAB27B UBE3A ANXA1 XKR8 LPIN2 HMHA1 FBP1 MYO6 GARNL3 AKAP9 BTG1 SDCCAG3 MSL3 QSER1 ULK4 F8 DOCK6 ECE1 BTN2A1 CYB5R1 CYP1A1 TMEM50A HEXA PLEKHH3 TSC22D3 E2F5 MFAP5 SPDEF MKRN1 CD44 PROCR SON ADCK2 NRG2 RALGPS1 ZNF480 SRSF5 ANGEL1 LILRA1 CORO2A PSME4 PMEL MGAT3 STOM GIGYF2 ITGA10 PAN2	MYO1B RAB27B ANXA1 LGALS8 PLXDC1 PAPOLG FBP1 MYO6 MARCO TCF20 GARNL3 AKAP9 SLC30A3 LPIN1 GRPR KIF5C DCLK1 MSL3 ULK4 F8 ALOX15B SEZ6L ECE1 CYB5R1 SCGB1D2 NR1D2 PI3 ACSS3 SLC6A2 PLEKHH3 TSC22D3 AGPAT4 GABRP E2F5 ZNF532 SPDEF PCDHB13 L1CAM GDPD5 ANO3 AK1 NRG2 RALGPS1 NAV3 BDKRB1 KIAA1045 CORO2A GAGE1 PMEL PPFIBP2 MGAT3 AQP3 CYP4F11 RASGRP1 MBD1 CACNA1H CNTNAP1 PRRC2B LONP2 ITIH4 ZIC1 MAST4
GSE3982_MAC_VS_TH2_UP	0.133007	9.99506890473556e-05	0.0455138	0.000610321	0.0741938	0.139065	VCL ATP6AP2 FZD5 TRAF3IP2 ENG PLEK2 STAB1 GCNT2 CTSH ACP2 ITPR2 CPVL DPEP2 SMNDC1 NDRG2 PIK3IP1 UCHL1 TMEM140 PPFIA1 ANKMY1 INHBA PTK2 GTF2IRD1 USP12 CAST PRCP ACACB MYO6 GOLGB1 ALDH3A2 MARCH7 GALC TSC1 ACO1 TIMP3 BCL11A MX2 PIK3CB ZZEF1 TRDMT1 PPM1B RALGAPA1 PRKAG2 SLC25A24 C20orf24 PPP2CB GNPDA1 CD74 TRIO ACOX2 FBXO38 STARD8 C1orf106 MAN2B1 C3 CDK5 PLXNA1 BCL10 TSPAN4 MOSPD1 CD84 ATM HS2ST1 SLC…	ATP6AP2 ENG PLEK2 SERTAD3 STAB1 CSPG4 CTSH ACP2 GPR137B CPVL DPEP2 NDRG2 TMEM140 PPFIA1 FUCA1 ANKMY1 INHBA UBXN2B USP12 CAST CLIC2 VAV3 CRYL1 FIG4 ACACB FRMD4A YIPF1 MYO6 GOLGB1 MARCH7 GALC TSC1 ACO1 TIMP3 SPAG9 MX2 ZZEF1 PPM1B RALGAPA1 C20orf24 PPP2CB GNPDA1 CD74 TRIO ACOX2 FBXO38 STARD8 NTAN1 MAN2B1 C3 PSEN1 CDK5 PLXNA1 BCL10 TSPAN4 MOSPD1 CD84 ATM HS2ST1 SPRY2 SLC7A7 ANGEL1 CLCN7 SWAP70 IGFBP7…	FZD5 ABCC3 TRAF3IP2 KAL1 ARHGAP22 GCNT2 TMED7 NDRG2 PIK3IP1 UCHL1 FCN1 TMEM140 LGALS8 ANKMY1 GATM SLC11A2 VAV3 CRYL1 PLEKHF2 FRMD4A YIPF1 MYO6 GOLGB1 FMO6P TIMP3 BCL11A DMXL1 MX2 LAMTOR3 TRDMT1 RALGAPA1 PRKAG2 P2RY2 ACOX2 FBXO38 FMO5 DPPA4 PLXNA1 KIF16B LRRC6 ENOSF1 DNASE2B NAGLU SLC11A1 REPS2 DNAH17 CHN2 SDC3 PMP22 VPS37C TMEM59 FRAT1
GSE3982_MAST_CELL_VS_BCELL_DN	0.252467	0.000793578	0.232379	0.0110401	0.30229	0.238013	LRRK1 TCIRG1 C1orf115 NT5E HOPX NAA40 SMC1A FOLH1B DIDO1 P2RY10 KLF2 LCK SGPL1 KCNA3 FBXO41 SLC25A28 APOLD1 CD72 MX2 SLC37A1 JAK1 ADAR SNCG SYNE1 IRF8 MPHOSPH8 LIG1 CCNE1 DENND3 SFI1 PDK1 PHF16 FCGR2B AMPD2 GLTSCR2 CDR1 MSL3 CD48 RGS3 ALMS1 FTSJD2 TP63 ATP8B2 JAM3 SMYD2 EIF2AK3 TRIM25 IRF4 DUS2L PPFIBP1 FAM60A ARID5B HIST1H2AC KLHDC4 THADA WWC3 CKAP4 DENND4B BTG1 UBE2J1 STS OAS2 FAIM3 HIST1H2BF R…	LRRK1 IL27RA MREG NT5E HOPX SMC1A COG7 P2RY10 PPP1R2 KLF2 SGPL1 POLG KIAA0391 SLC25A28 APOLD1 CD72 MX2 SLC37A1 UCP2 JAK1 ADAR SYNE1 IRF8 LIG1 DENND3 EVL SFI1 PDK1 PHF16 FCGR2B AMPD2 GLTSCR2 CDR1 MSL3 RGS3 ALMS1 FTSJD2 ATP8B2 JAM3 EIF2AK3 TRIM25 IRF4 ADCK3 PPFIBP1 ARID5B HIST1H2AC THADA NTAN1 WWC3 CKAP4 IL13RA1 HRASLS2 BTG1 UBE2J1 STS OAS2 CNTNAP2	LRRK1 ETV4 IL27RA PRSS16 MREG GNA12 C1orf115 FOLH1B SLC25A16 COG7 PPP1R2 KLF2 SMPD3 SARS2 APOLD1 SGSH MX2 SLC37A1 UCP2 CCNE1 DENND3 EVL SFI1 PDK1 AMPD2 GLDC PAX5 MSL3 RGS3 C14orf105 JAM3 LAMB4 SMYD2 PDLIM1 IRF4 ARL4C ADCK3 FAM60A KLHDC4 SIRT7 IL13RA1 HRASLS2 PSME1 BICD1 STS ABCA7 CNTNAP2
GSE3982_MAST_CELL_VS_DC_UP	0.119879	2.04801255689643e-07	0.112656	0.015802	0.00258105	0.0756411	LMNB1 OSBPL3 ESYT1 HIST1H4J TCF25 TRIM44 PCF11 NOX4 KIF21B TAL1 DUSP10 SNRPD3 BTK ZCCHC24 ARHGAP15 TRIO TSC22D1 BCL2L2 ANKRD27 TIPRL PKMYT1 WWC3 NTRK1 RHOBTB3 C9orf91 FAM171A1 ZNF81 SOCS2 FAM60A TRMT5 ABI3BP DST TTC31 PCTP NCALD CIRBP SAE1 ZNF22 LARP7 HYOU1 TOX KDELC1 PSAT1 TMOD1 RFX5 FBN1 ARHGAP6 TESC FAM127B SQSTM1 PNP USP11 GLOD4 CCT4 ITGA4 ABCC1 HOXB9 CSPP1 NT5E PTGS2 BRD7 CBL DROSHA ZWILCH P…	LMNB1 ESYT1 HIST1H4J TCF25 TRIM44 NOX4 TAL1 SNRPD3 BTK ARHGAP15 TRIO TSC22D1 CPSF7 BCL2L2 TIPRL PEX2 PKMYT1 DOLPP1 WWC3 C9orf91 ZNF81 ABI3BP DST TTC31 NCALD CIRBP SAE1 LARP7 HYOU1 TMOD1 RFX5 FBN1 TESC GLOD4 CCT4 ITGA4 HOXB9 CSPP1 NT5E PTGS2 BRD7 CBL DROSHA MEIS2 MYB ZWILCH PHF16 MAGED1 PTBP1 ARHGEF6 KIF13B TSPYL2 PASK FYN C3AR1 NBEA PRKCSH	LMNB1 OSBPL3 HIST1H4J NOX4 KIF21B CCNA1 ZCCHC24 TSC22D1 PMP22 DSG1 ANKRD27 RGS9 TSPAN6 PEX2 PKMYT1 CFL1 C9orf91 FAM171A1 SOCS2 FAM60A BPI FOXJ2 MAP7D3 CIRBP PGBD5 TOX PSAT1 TMOD1 ILF2 ARHGAP6 FAM127B SQSTM1 PNP RPLP1 DEPTOR CSPP1 RPL36AL PTGS2 CBL MYB ITIH2 MAGED1 STC2 VWA5A ZMYND8 TMSB15B ARHGEF6 KIF13B MED6 MDC1 NBEA PCDH8
GSE3982_MEMORY_CD4_TCELL_VS_TH1_UP	0.0439271	3.00869379010184e-05	0.167753	0.000130583	0.816535	0.618124	STK10 ZNF184 IL10RA TXNIP NR3C1 RSBN1 RPL39 RPL30 TSC1 CD6 PRKACB RUNX1 HNRNPA3 BRD3 EIF4A2 PARP6 DGKD ZFP36L2 SEC31B TSC22D3 SYNE2 SEPT9 ADARB1 CECR1 MPHOSPH9 PLAC8 CRTAP ZNF506 LY75 CEP350 CD52 CD44 CLSTN1 PCF11 KLF4 SLC26A3 DCAF8 PBXIP1 RALGPS1 ABCC4 AKAP9 TRIM44 CXCL6 NADSYN1 HERC1 CIRBP CCR6 SON RAB11FIP4 CAMTA1 TDRKH LY9 PLEKHA1 IGFBP6 TBC1D8B TULP4 IL18 HMHA1 IRS2 HNRNPA1 DAZAP2 MAP3K3 DCL…	STK10 CTDSP2 ZNF184 IL10RA RALGAPB TXNIP KAT6B RPL30 EXOC1 PGAP3 AKT3 TSC1 CD6 PRKACB RUNX1 HNRNPA3 BRD3 INPP4B EIF4A2 ZNF137P PARP6 DGKD ZFP36L2 SEC31B TSC22D3 SLC22A18 SEPT9 ADARB1 CECR1 MPHOSPH9 CRTAP CEP350 CD52 CD44 CLSTN1 CA5B KLF4 DCAF8 RALGPS1 AKAP9 TRIM44 CXCL6 NADSYN1 CIRBP CCR6 SON RAB11FIP4 CAMTA1 TDRKH CAPN9 IGFBP6 TBC1D8B ABCC5 TULP4 IL18 HMHA1 IRS2 HNRNPA1 ATP2C2 GATA3 DAZAP2 DMXL2…	C9orf156 PLSCR3 KAT6B RPL30 EXOC1 PGAP3 AKT3 CD6 RUNX1 AK1 RASA1 INPP4B DGKD SEC31B TSC22D3 SLC22A18 SEPT9 ADARB1 PAX1 ZNF506 LY75 CA5B SCYL3 SLC26A3 SMAGP RALGPS1 CBR4 TCF7 AKAP9 RIC3 CIRBP TDRKH LY9 PLEKHA1 CAPN9 ABCC5 PCDHB13 ATP2C2 GATA3 DCLK1 PEX16
GSE3982_MEMORY_CD4_TCELL_VS_TH2_UP	0.388206	0.000667041	0.28546	8.63305547217302e-06	0.287891	0.0253854	GZMK SEC31B CLSTN1 EDNRA PHF15 TMC6 EIF1 AKAP9 HOXD10 MX2 N4BP2L1 SESN1 ADD3 TSC22D3 SYNE2 KLF6 PBXIP1 ANXA1 CAMTA1 DGKD FBXW4 ADARB1 CD48 CEP350 POGLUT1 CRTAP TPM1 RALGPS1 LY9 GBP1 JAK1 SASH1 RASGRP1 RPL30 PARP6 DCLK1 CDK11A SUN2 EIF4A2 TBC1D8B C1orf106 USP3 CXCR7 TRIM33 GIMAP5 DAZAP2 MYO6 HERC1 LTBP1 BTG1 CELSR1 HMHA1 GSN MCL1 ZFP36L2 CD44 OPTN ITGA5 MSL2 CCR6 TSC22D1 HUWE1 MBNL1 PAFAH1B1 ASXL1	SEC31B CLSTN1 ANKH EDNRA PHF15 TMC6 EIF1 AKAP9 AKT3 MX2 N4BP2L1 KAT6B RASGRF1 TSC22D3 KLF6 ERBB2 ANXA1 CAMTA1 DGKD FBXW4 ADARB1 DGKI CEP350 BTN2A1 CRTAP TPM1 RALGPS1 GBP1 JAK1 SASH1 RALGAPB CATSPERB RPL30 PARP6 CDK11A PARP8 SUN2 RYR3 EIF4A2 TBC1D8B KLHL20 USP3 TRIM33 GSDMD GIMAP5 PRR5L DAZAP2 CTDSP2 MYO6 LTBP1 BTG1 CELSR1 HMHA1 GSN MCL1 ZFP36L2 DOPEY1 PGAP3 CD44 OPTN ITGA5 MSL2 CCR6 TSC22D1 MAP3K…	C9orf156 BID SEC31B ANKH EDNRA MAML1 TMC6 AKAP9 AKT3 MX2 PLSCR3 KAT6B RASGRF1 SESN1 TSC22D3 ERBB2 ANXA1 DGKD ADARB1 PRSS53 TPM1 AK1 RALGPS1 LY9 GBP1 SASH1 CATSPERB RASGRP1 RPL30 RORA LPIN1 PCDHB13 DCLK1 PARP8 SCTR KIF16B CCDC101 RYR3 CXCR7 AQP3 BCL11B MYO6 LTBP1 CELSR1 PRR15L ABCA7 PGAP3 GDPD5 OPTN GOLGA8B TSC22D1 PAFAH1B1 KIF5C ASXL1
GSE3982_NEUTROPHIL_VS_BCELL_DN	0.199015	0.000870956	0.461381	0.0508703	0.176485	0.911492	CTNNBL1 RARS TMX2 S1PR1 ATP8B3 GGA2 DBR1 R3HDM1 AIMP2 LCK NAA40 GOLPH3 AKAP1 ESYT1 ADCK2 STOML2 EIF2B5 G3BP2 C2CD2 N4BP2L1 TRAF5 PRPF19 MMACHC NFU1 NFX1 TUBG1 FBN1 LRIG1 STAP1 RFX5 PXMP2 RPL9 SEH1L UTP18 IRF4 RPN2 DCK ACP5 GALT IARS TARS KHDRBS1 RPS23 PNP RANBP1 PNOC DPAGT1 C22orf28 HDAC1 RUSC1 HEXA RPS27 GTPBP4 LARP4 POLR2G PDE4DIP RAB7L1 RRM1 RCN2 PTPRK CD72 LAGE3 MRPL17 CD86 YARS GOLGA3 AKR7A2	CTNNBL1 RARS TMX2 S1PR1 ATP8B3 GGA2 STARD5 R3HDM1 RAN ARHGEF10 GOLPH3 AKR1B1 AKAP1 MYC ESYT1 ADCK2 EIF2B5 G3BP2 C2CD2 N4BP2L1 TRAF5 RNMT PRPF19 RALGPS2 NFX1 FBN1 RFX5 RPL9 SEH1L IRF4 IL27RA RPN2 DCK ACP5 GALT IARS KHDRBS1 C22orf28 MUM1 RUSC1 CAMK2N1 HEXA RPS27 GTPBP4 LARP4 POLR2G PDE4DIP RRM1 CD72 LAGE3 MRPL17 CD86 GOLGA3 FAM162A AKR7A2	CTNNBL1 LPIN1 RPS16 ATP8B3 R3HDM1 RAN UBR7 MYC BAG2 MRPL40 DNAJC15 RALGPS2 YBX1 LRIG1 SEH1L IRF4 IL27RA SUPT3H ZNF74 ATP13A1 RPS23 PNP RANBP1 DFFB FOLR1 MUM1 PFDN4 POLR3E RPL13 FGFR4 CAMK2N1 GTPBP4 GOLGA3 CYB5A AK2 FAM162A AKR7A2
GSE3982_NEUTROPHIL_VS_CENT_MEMORY_CD4_TCELL_DN	0.249469	3.59950685835139e-05	0.0681708	0.00965009	0.0152837	0.526225	R3HDM1 S1PR1 NUP133 ARHGEF3 C1orf115 CTSH PIGO SNRPF RARS EIF2B2 PUS7 XPO1 ADD3 GLUD1 ZZZ3 DUSP10 ADCK2 SIDT2 ETNK1 ERGIC3 ATIC PTCD2 CDYL MAZ RPN2 PPOX MAPRE2 DOCK9 CHD1L STXBP1 ERAL1 HERC1 SEH1L CYB561 PILRB TIA1 RAD54B ABCC10 WDR44 DBR1 GALT CD81 SRRT HEATR6 CD3E DZIP3 LINS LRIG1 EED MTCH2 CLIP4 GTPBP4 CCNC RPS23 ALDH18A1 FAM86C1 HCFC1 DYNC1I2 COQ4 MALT1 FXN CCNJ PTMA PNP PUM1 AIMP2 CXCR5 RPA1…	R3HDM1 EPHA1 S1PR1 NUP133 ARHGEF3 CTSH PIGO RARS EIF2B2 XPO1 GLUD1 ZZZ3 ADCK2 ETNK1 ERGIC3 ATIC PTCD2 MAZ RPN2 PAAF1 DOCK9 CHD1L STXBP1 ERAL1 SEH1L CYB561 AIMP1 TIA1 RAD54B ABCC10 GALT SRRT ZRSR2 HEATR6 METTL18 DZIP3 LINS PLA2G12A EED MTCH2 FLT3LG MAT2A CLIP4 GTPBP4 RNMT ALDH18A1 FAM86C1 HCFC1 NPDC1 DYNC1I2 COQ4 ICT1 PTMA PUM1 RAN TRIAP1 MEOX2 SLC12A7 CLDN1	R3HDM1 RPS16 C1orf115 STARD7 PUS7 BRWD1 TUBB GLUD1 SIDT2 AK2 PTCD2 IL2RA PAAF1 STXBP1 SEH1L CYB561 RAD54B ABCC10 ECI1 LRIG1 GRIK4 PLA2G12A POLR3E MTCH2 MAT2A CLIP4 GTPBP4 POLR3C RPS23 C11orf63 HSPBP1 DNAJC16 NPDC1 DYNC1I2 COQ4 FANCE FXN CCNJ NENF GPBP1L1 PNP EPB41L2 ATP6V1B1 RAN
GSE3982_NEUTROPHIL_VS_EFF_MEMORY_CD4_TCELL_DN	0.113226	1.45240013883974e-05	0.149223	0.0557229	0.187403	0.626848	S1PR1 AKAP1 CCNA2 PASK PAICS SNRPF DYNC1I2 ZZZ3 HOPX UTP18 MORC2 HEATR6 DCUN1D4 POLR2G EEF1A1 VPS13D CCBP2 BANF1 DNMT3A TTC13 NUCKS1 XPO1 CDYL FTSJ2 PTPRCAP PCID2 ABCC10 CPT1A ACOT11 STAG3 ARID5B FADS2 C1S STOML2 CCNC PUS7 MALT1 RPN2 SERBP1 GUCY1B2 PNP STOML1 HEATR3 DSCC1 PPOX MAZ ADCK2 LAX1 SIDT2 NUP155 MAPRE2 PTPRO SLC25A6 SCP2 TMX2 PID1 CD3E DPM3 AKR7A2 STXBP1 CD81 SSBP3 RAB3GAP2 EED DIMT1 AIM…	S1PR1 AKAP1 RAN CCNA2 PASK PAICS PAAF1 DYNC1I2 ZZZ3 HOPX HEATR6 DCUN1D4 MAT2A POLR2G EEF1A1 CCBP2 BANF1 DNMT3A CSRP1 TTC13 NUCKS1 XPO1 PCID2 ABCC10 ARID5B FADS2 C1S CETP RPN2 FAM162A HEATR3 DSCC1 MAZ ADCK2 NUP155 PTPRO SCP2 TMX2 PID1 ABL1 DPM3 AKR7A2 STXBP1 SSBP3 RAB3GAP2 EED DIMT1 KLHL20 PPARD GYPC TDRKH YTHDC2 CYFIP2 SSR4 MYC	RPS16 RAN IL2RA CCNA2 SUPT3H PAAF1 DYNC1I2 STUB1 MAT2A EEF1A1 ZNF74 VPS13D MRPL40 DNMT3A SERPINA10 ABCC10 ACOT11 SCYL3 PUS7 POLR3C SERBP1 FAM162A PNP DSCC1 MTRF1 SIDT2 SLC25A6 NENF ECI1 SCP2 STARD7 MDC1 AKR7A2 STXBP1 OSBPL3 ETFA CYP39A1 FANCE TDRKH YTHDC2 WHSC1 DNAJC16 MYC
GSE3982_NEUTROPHIL_VS_TH1_DN	0.00420582	0.000328033	0.129699	0.000610321	0.017249	0.607666	RARS R3HDM1 HDAC2 CUL2 PTTG1 C17orf75 XPO1 CTNNBL1 CKS2 AIMP2 BRCA1 CPT1A DAG1 CKS1B C11orf49 DPM3 DPAGT1 CBFB PRPS2 NUCKS1 CKAP2 TRIM44 SERBP1 SEH1L CD151 CD81 QRSL1 ZDHHC4 FOXM1 PUS7 EED TUBB6 HAX1 HEXA AHI1 UTP18 MORC2 PAFAH1B3 ZZZ3 ZW10 BORA LMNB2 AKAP1 LRIG1 RGS10 OSBPL3 NEIL3 RPA3 PASK INTS7 DERA NUAK1 SPSB1 GRSF1 ERCC2 SIRPG ESYT1 METAP2 FTSJ2 CA5BP1 RUVBL1 NUDC MRPL34 TUBB3 NEK2 C6orf106 …	RARS R3HDM1 POLG HDAC2 ROBO1 CUL2 PTTG1 MYC C17orf75 RCAN1 XPO1 CTNNBL1 CKS2 BRCA1 DAG1 HSPE1 DPM3 PAAF1 DIO1 CBFB PRPS2 NUCKS1 CKAP2 TRIM44 SEH1L CD151 C3orf14 PHLDA1 QRSL1 SRP9 ZDHHC4 FOXM1 EED TUBB6 HEXA AHI1 PAFAH1B3 ZZZ3 LNPEP BORA MUM1 LMNB2 AKAP1 CD200 NEIL3 NDUFA8 RPA3 PASK INTS7 DERA NUAK1 SPSB1 GRSF1 SIRPG ESYT1 CA5BP1 RUVBL1 HMGCS1 NUDC GTF2A2 NEK2 C6orf106 ATP2A2 STARD5 HELLS RUSC1	R3HDM1 HDAC2 STARD7 SUPT3H MYC C17orf75 RCAN1 CTNNBL1 NENF CKS1B RCN1 PAAF1 DIO1 C11orf63 APOD SERBP1 SEH1L CD151 C3orf14 PHLDA1 ZDHHC4 FOXM1 PUS7 TUBB6 ODC1 PAFAH1B3 BORA MUM1 LMNB2 LRIG1 OSBPL3 NEIL3 SPSB1 SIRPG MRPL4 GLS PFAS CA5BP1 IMP3 TUBB3 FANCE NEK2 C6orf106 HELLS
GSE39820_CTRL_VS_TGFBETA3_IL6_CD4_TCELL_DN	0.394303	0.00864272	0.133835	0.000141103	0.00233578	0.0069017	COPA METTL23 SLC12A7 NCS1 YPEL3 NSF FOSL2 UBE2F ARRB1 PICALM CCDC6 MYO10 SEC24A STK38L ACOT8 FAM45A CSRNP1 ZFP36L2 SNAPC1 CAST YPEL5 ACVR1B MARCH7 UTP14A RNF181 SYT11 RABGGTA PRNP CYSLTR1 KLHL6 CTSB MAP2K6 IER3 PTPRJ DAZAP2 TBC1D22A GEM NDUFAF3 MT1E DNPEP PPP1R15A LPXN PYCR1 CARHSP1 TBCEL NAGK CYFIP2 BRE SMAD3 TULP3 SUN1 KLF9 ACAP1 NTPCR AKAP13 NDRG2 STOML1 WDR1 TMEM107 MAGED2 SEC24D IL21R	COPA METTL23 SLC12A7 CA5B YPEL3 NSF FOSL2 PICALM CCDC6 SEC24A STK38L ACOT8 CSRNP1 AIMP1 ZFP36L2 CAST YPEL5 MARCH7 GALNT6 UTP14A RNF181 SYT11 RABGGTA MT2A TMEM205 TIMP1 PRNP CYSLTR1 KLHL6 CTSB ZEB1 PSMC6 IER3 ECI2 PTPRJ DAZAP2 GEM MT1E DNPEP IFT43 PPP1R15A LPXN XRCC4 PYCR1 CARHSP1 TBCEL NAGK CDC14B CYFIP2 BRE SMPD1 HDAC5 TULP3 HEMK1 SUN1 PLA2G12A KLF9 ACAP1 NTPCR RRM2B AKAP13 NDRG2 TMEM107 MAGED2 …	TGM1 SUSD3 TLE6 NCS1 GATM CA5B SIRT7 VAX2 ARRB1 MYO10 CDKN2D PLSCR3 PRRC1 ATRNL1 IYD TRPM4 UBQLN1 STX18 ACVR1B GALNT6 RABGGTA ORMDL3 TMEM205 PLEKHG2 PRNP TUBA8 ETV6 DNAH11 LIME1 MAP2K6 ECI2 CTNNA1 SEMA4F GEM SEC31A ABAT DNPEP IFT43 DCTN4 CDC14B TSPAN6 UPP1 TREML2 SMPD1 HDAC5 TULP3 HEMK1 ITGA3 PLA2G12A KLF9 ECM1 PHF20 NDRG2 MAGED2 SEC24D RAB26 IL21R RORA ZDHHC18
GSE39820_CTRL_VS_TGFBETA3_IL6_IL23A_CD4_TCELL_DN	0.0705835	0.00012861	0.752812	0.0008153	0.0230485	0.389342	GCNT1 UBE2Q2 RNF220 PC CXXC1 GPR180 GPR108 ITGA7 HNRNPL CCNI FASTK CPT1A TXNIP ACVRL1 DNAJA4 ATF5 C19orf12 SDPR PRMT5 RARA ADAM9 REEP4 CENPN EMP1 DEF6 KDELR1 PTBP1 LRRC59 ALDH1B1 SCPEP1 ALPK2 PITX1 PARVG BANF1 C3 YARS RHOBTB1 ZFP36L2 HAUS8 USF1 CRTAP CHAF1B ASPSCR1 PAQR8 PSTPIP1 YIF1B IMPA2 UTP14A OCIAD2 ARIH1 USP22 APEX2 RPN2 MAP2K6 TRIP10 MIIP AMDHD2 EDEM2 WDR1 SSFA2 RNF149 COMMD7 AHRR CYTH4 DC…	UBE2Q2 RNF220 SMPD1 ARHGEF10 PC CXXC1 ITGA7 RHOQ HNRNPL CCNI FASTK TXNIP ACVRL1 DNAJA4 UCP2 C19orf12 SDPR NINJ1 PRMT5 RARA ADAM9 REEP4 CENPN EMP1 DEF6 KDELR1 PTBP1 SOCS3 CCND3 LRRC59 CERS4 ALDH1B1 PITX1 PARVG BANF1 C3 RHOBTB1 ZFP36L2 USF1 CRTAP CHAF1B ESPN YIF1B CCDC107 UTP14A OCIAD2 ARIH1 USP22 APEX2 RPN2 TRIP10 COX18 AMDHD2 EDEM2 RNF149 COMMD7 AHRR CYTH4 DCAF8 GFER COPA GALT MRI1 AHCY	OCEL1 PPP1R14C RNF220 SMPD1 ARFIP2 UBQLN1 GPR180 DNAJA4 UCP2 ATF5 SDPR NINJ1 RARA CENPN DEF6 MUL1 TRPM4 DCTN4 SOCS3 FANCE CERS4 ALDH1B1 ALPK2 HAUS8 OBFC1 CHAF1B PAQR8 ESPN TUBA3C PMP22 IMPA2 USP22 ALDOA MAP2K6 MIIP AMDHD2 CCNO IYD ATP6V0E1 PFN2 SUSD3 AHRR GFER TGM1 FIZ1 NET1
GSE39820_IL1B_IL6_VS_IL1B_IL6_IL23A_TREATED_CD4_TCELL_DN	0.217433	1.81269186812881e-05	0.157293	0.00576049	0.0447697	0.120797	SPERT S1PR1 CPD INPP5B CA13 MBNL3 EBF1 DENND5A ELK3 PPCS CCR6 ALCAM COBLL1 APOE C1orf21 ACE2 VIM FAP GNB4 SLC39A14 SCUBE3 FAM46A NFKBIZ SPTBN2 ENPP2 PPIC CXCL1 SLC6A6 ATP8B4 CPNE2 BCL11A MED12L OSBPL3 CD44 CHST7 NCF2 PLCD4 FABP5 FAM65C ABCC4 LUM TPBG MORC2 RCSD1 GCH1 ANXA11 GPX7 MPP1 NR4A1 AHNAK EVI2A SGIP1 BCAS3 THNSL2 JPH1 PPFIBP1 LTBP4 FNDC1 EPB41L4B JPH4 FAM83D DPP4 VASH1 TNFRSF25 MAN2B2 GPR6…	SPERT S1PR1 CPD FNBP1 INPP5B EBF1 DENND5A PPCS IRX6 CCR6 ALCAM COBLL1 APOE C1orf21 VIM FAP SLC39A14 SCUBE3 NFKBIZ FAH SPTBN2 ENPP2 PPIC CXCL1 SLC6A6 CA5B ATP8B4 CPNE2 CD44 CHST7 NCF2 FAM65C LUM DEGS2 GCH1 TASP1 MPP1 NR4A1 AHNAK EVI2A SGIP1 BCAS3 PPFIBP1 LTBP4 FNDC1 EPB41L4B JPH4 FAM83D FUT4 DPP4 VASH1 MAN2B2 GPR65 C7orf43 CAPG CORO2A PPP4R1 STK10 BACH2 PROCR FAM43A	CPD PRICKLE1 CA13 ALCAM C1orf21 DISP1 VIM GNB4 SLC39A14 RASGRP3 NFKBIZ FAH TMTC2 DUSP4 ACSL6 CXCL1 TFF1 PRKD3 CA5B CPNE2 BCL11A OSBPL3 MMAB PLCD4 FABP5 LUM TPBG GPR161 AK1 DEGS2 C10orf54 FUT8 C14orf79 GPX7 NR4A1 AHNAK MED30 SPRY3 GALNT2 IL1R2 LTBP4 FNDC1 DLGAP1 LRP6 FAM83D FUT4 TNFRSF25 MAN2B2 FAM134B CORO2A SLC38A3 PARP1
GSE39820_TGFBETA1_VS_TGFBETA3_IN_IL6_TREATED_CD4_TCELL_UP	0.695949	1.71766836287352e-05	0.602348	0.00471315	0.0236553	0.974969	YWHAZ IQGAP1 SPRED1 TIGD2 MGAT4B SET TSPYL1 MAN1A2 MTHFD1L MAPRE1 BMPR2 SOAT1 KLF9 CSTF2 RSPRY1 CBFB SMARCD2 CLCN6 QKI ZNF655 KRAS PTPN12 THUMPD3 PAIP1 RBM27 TLK1 ZNF451 CAPZA1 SLC2A1 ACOT11 ORC3 SMAD3 CNTROB ATP2C1 LYPLA1 SLC20A1 TTC13 DNAJB5 EXOC5 VPS8 MAP3K1 CXorf56 IFI35 CDC42SE1 ITFG3 TTLL11 GPAM DCK POP1 CSNK2A2 E2F7 LIMA1 SLC29A2 UTP18 DDX59 P2RY10 MARCH7 DEDD FLI1 STT3B SLC16A1 GDI2 TOX4 …	YWHAZ IQGAP1 SPRED1 SET TSPYL1 MTHFD1L BMPR2 KLF9 CSTF2 RSPRY1 CBFB SMARCD2 ATP6V1D NR2F6 CLCN6 ZNF655 PTPN12 THUMPD3 PAIP1 CDC14B ACVR1 RBM27 TLK1 ACSL3 CAPZA1 SLC2A1 BICD2 CASD1 CNTROB ATP2C1 AKT3 LYPLA1 SLC20A1 ATXN7L1 TTC13 EXOC5 VPS8 MAP3K1 CXorf56 IFI35 CDC42SE1 ITFG3 TTLL11 GPAM DCK TPM3 CSNK2A2 LIMA1 SLC25A46 DDX59 P2RY10 MARCH7 DEDD STT3B GPC3 ATP11C YWHAB G3BP2 UBE4B ARID2 PTPRA UBL3 NU…	MTHFD1L KLF9 RGN CLCN6 QKI KRAS TSR1 CDC14B ACSL3 XPOT ACOT11 SLC39A6 CASD1 AKT3 PHF7 CTNNA1 CDC42SE1 TPM3 POP1 E2F7 LIMA1 SLC16A1 TOX4 TMEM127 ATP11C CYTH1 PBX3 PTPRA NRIP2 UBL3 NUP153 SNAP23 SCYL1 CHRAC1 SYNPO2 ERBB2IP
GSE6269_E_COLI_VS_STREP_PNEUMO_INF_PBMC_DN	0.576825	0.000287354	0.389065	0.00543991	0.348331	0.128905	MMP9 CXCL2 RNASE3 CR1 CYP4F3 OLR1 ITGAM FLOT2 P4HB IGF2R GSN PADI4 DNAJC4 ARF3 ADAM8 F5 EREG CKAP4 GSR TWSG1 HOMER3 ALOX5AP ATP8B4 STAB1 ZNF318 PGD APLP2 YIPF3 ADAM28 GYG1 MAPK14 CLMN SPRY2 SLC2A5 TM9SF1 RAB27A CTSD PICALM MZB1 IMPA2 GBAP1 CAPG NDST1 SEL1L3 ZFPL1 NCF4 PLBD1 BSCL2 SRRM2 GGH PADI2 IMPDH1 DHRS7 NPC1	MMP9 PTX3 CXCL2 RNASE3 OLR1 ITGAM PCOLCE2 P4HB GSN TACSTD2 FUT4 DNAJC4 S100P ARF3 DAK CKAP4 GSR TWSG1 ALOX5AP ATP8B4 STAB1 ZNF318 PGD APLP2 YIPF3 ADAM28 GYG1 MAPK14 CLMN SPRY2 PRRG4 TM9SF1 RAB27A CTSD PICALM MZB1 GBAP1 CAPG NDST1 ZFPL1 NCF4 PLBD1 BSCL2 RTN3 NT5DC2 ABHD5 NPC1	MMP9 PTX3 CR1 CEACAM6 CHIT1 BPI CYP4F3 CEACAM1 PCOLCE2 IL1R2 FLOT2 LCN2 CHI3L1 UGCG TMBIM6 FUT4 MAN2A2 ARF3 TMCO3 DAK CC2D1A GSR CEACAM8 HOMER3 ZNF318 APLP2 CYP27A1 CLMN SLC2A5 TM9SF1 IMPA2 SEL1L3 BSCL2 CA1 CRISP3 NT5DC2 GGH PADI2 IMPDH1
GSE6269_FLU_VS_E_COLI_INF_PBMC_UP	0.0397161	2.16876171525239e-13	0.696524	4.92896464540301e-11	0.851242	0.381237	C16orf58 MARK2 USP18 GMIP SIGLEC1 EIF4G1 RNF40 MLEC CALR MX1 IFI44 WAS IFI16 IFITM1 SZT2 FTSJD2 RPN2 IFI44L CXXC1 KDELR1 HESX1 TLN1 EIF2AK2 ACTN4 SHC1 SART3 XAF1 PSME3 IFI6 TRIM14 HERC6 ERGIC2 GPATCH8 DCAF15 PURA OAS2 IFI35 RSAD2 GTPBP2 OAS1 DNAJC4 SUPT6H PTK2B N4BP1 OAS3 USP1 ATP2A2 OASL LIMD2 MOGS ZBP1 CCR5 LARP1 EMP3 PROSER1 CD74 PARP12 SMG7 ISG15 UBA7 TRIM21 ACIN1 IDS RFWD3 LMNB1 NBEAL2 MX2 A…	C16orf58 MARK2 USP18 GMIP SIGLEC1 RNF40 MLEC CALR MX1 IFI44 IFI16 IFITM1 FTSJD2 RPN2 IFI44L CXXC1 KDELR1 TLN1 EIF2AK2 ACTN4 SHC1 XAF1 PSME3 IFI6 TRIM14 HERC6 ERGIC2 DCAF15 OAS2 IFI35 RSAD2 GTPBP2 OAS1 DAK DNAJC4 PTK2B N4BP1 OAS3 USP1 SLC4A2 ATP2A2 COMT OASL LIMD2 CCND3 LARP1 PTPLAD1 EMP3 PROSER1 CD74 SMG7 C2CD3 ISG15 UBA7 TRIM21 ACIN1 NFATC2IP LMNB1 NBEAL2 MX2 ADAR DDX60 IRF3 GLYR1 PDIA6 WIPF1 MM…	C16orf58 MARK2 IFITM2 EIF4G1 CALR MX1 WAS TMBIM6 GOLGA2 ATP13A1 HERC6 ERGIC2 DCAF15 PURA GTPBP2 TYK2 DAK MKL1 POLM USP1 COMT PRR13 ZBP1 PTPLAD1 C2CD3 METTL7A ACIN1 IDS LMNB1 NBEAL2 MX2 WIPF1 MMP9 PI4KB MYO9B LRRFIP1 HIST1H2BO
GSE6269_Normal Breast Tissue_VS_STREP_AUREUS_INF_PBMC_UP	0.332269	1.9872722085827e-05	0.532661	0.0144676	0.0400254	0.934259	BCL11A CCDC41 MAPRE2 DCAF8 PTPRK PSD4 ZBTB24 HMHA1 LY9 SLC25A17 PBXIP1 RPP40 PDCD11 ING4 SMC6 ETAA1 SEMA4D NCOA3 KLF2 PPOX MTMR4 GIMAP5 MPHOSPH8 CD72 SLC25A12 IL16 COBLL1 LARP4 DIDO1 WDR77 RPAP2 TCF3 LRRC1 NUDCD3 MORC2 JAK1 SUN2 BANP ESYT1 EIF2B5 FAM193A CCT4 SPIB FAM3C SDCCAG3 CIITA ADA PAN2 PILRB ALDH5A1 SNRNP70 ADARB1 SFI1 RPS6KA5 PHF15 NUMA1 LAX1 ZNF544 RPA2 SMYD2 ABCB4 LRIF1 GGA2 OSBPL10 CD2…	CCDC41 DCAF8 PSD4 ZBTB24 HMHA1 ITPKB SLC25A17 RPP40 PDCD11 ING4 MUM1 ETAA1 NCOA3 BTN2A1 KLF2 MTMR4 NSUN5P2 HN1L GIMAP5 CD72 SLC25A12 IL16 COBLL1 LARP4 TCF3 LRRC1 NUDCD3 PRKD2 SIDT1 JAK1 NHLRC2 SUN2 ESYT1 EIF2B5 FAM193A CCT4 SDCCAG3 CIITA PAN2 ORC2 PRR5L ADARB1 SFI1 PHF15 ZNF544 RPA2 ABCB4 GATA3 GGA2 OSBPL10 CD27 RAB3GAP2 RBM8A	BCL11A P2RX5 GLS PSD4 LY9 MUM1 DNAJC16 MID1 PLS3 KLF2 PIGG HN1L BRWD1 IL16 WDR77 PRRC2B FCRL2 SIDT1 PDHB OGFOD2 SPIB CYB5A CIITA ADA NMT2 ADARB1 SFI1 BLK RPS6KA5 SMYD2 GATA3 RBM8A
GSE6269_STREP_AUREUS_VS_STREP_PNEUMO_INF_PBMC_UP	0.0839583	7.82806295600029e-08	0.106028	2.71100575354996e-06	0.236064	0.132339	PPFIBP1 SERPINB9 ANTXR1 SCARF1 CDK12 POM121 HERC5 CDR1 SCRN1 EIF2AK2 THAP9 LAMP3 RHBDD3 TRIM14 OPTN CASKIN2 LPIN2 ADCY3 UBE4B FIBP IRAK1 KCND3 MEG3 ALDH1B1 ESR1 BABAM1 MAP7D1 DDX17 IGFBP6 NR1D2 FHOD1 RPS6KA2 RIBC2 ZFP36L1 MFN2 FBXO11 ASPSCR1 CTIF HABP4 TOMM40 SEPT8 ABCA1 PMF1 RALGPS1 BMP2K WDR76 ST8SIA1 SSH1 GPX3 RAE1 SDC4 WWC2 PTMS ATP1B1 SEPT10 IDS LSM4 BRE RFC2 RAB40B DCAF13 RERE PRSS23 FBN2 L…	PPFIBP1 SPTLC3 SERPINB9 ANTXR1 SCARF1 POM121 CDR1 SCRN1 EIF2AK2 THAP9 WDR45 RHBDD3 TRIM14 PHLDA1 OPTN NRP1 LPIN2 ADCY3 TACSTD2 UBE4B FIBP IRAK1 MEG3 ALDH1B1 ESR1 BABAM1 MAP7D1 IGFBP6 RIBC2 ZFP36L1 FBXO11 CTIF PARP11 GPR39 HABP4 SEPT8 ABCA1 PMF1 RALGPS1 BMP2K WDR76 SSH1 GPX3 RAE1 SDC4 CLCN7 SEPT10 LSM4 BRE RFC2 RAB40B DCAF13 RERE NTAN1 PRSS23 RNF121 LPAR2 KIAA0895 GUK1 IFT52 PHF8 AVPR2 IPPK TOR3A …	ABCG1 SERPINB9 POM121 HERC5 LAMP3 NRIP2 PHLDA1 OPTN ATP6V0E1 ADCY3 ZBTB7C ARHGAP44 IRAK1 KCND3 MEG3 ALDH1B1 MET ESR1 MAP7D1 ARHGEF4 NR1D2 FHOD1 ST3GAL6 GNG4 GPR39 TOMM40 RALGPS1 ST8SIA1 SDC4 WWC2 RCN1 TM7SF2 B9D1 IDS C16orf71 LSM4 RAB40B RERE PRSS23 C14orf105 FBN2 KIAA0895 PHF8 HGF CSRP2 ACADS RUNX1T1
GSE6566_STRONG_VS_WEAK_DC_STIMULATED_CD4_TCELL_UP	0.388052	0.0209823	0.341129	0.190347	0.131428	4.21208418389331e-05	GPI HERC5 C12orf39 PI4K2B MX1 SYNGR1 KIRREL ADRA2A CD209 RANBP17 HAS3 FAM102B SAMD5 NPNT SCN7A ITPRIPL1 ZCCHC2 TRAF4 BCL2L14 RCC2 OAS3 MYO5B NFIL3 PLA2G7 LAMP3 IL12RB2 JAK2 SLC26A10 PDE9A PGP CXCL13 TCOF1 EPB41L4B CXCL3 SERPINF1 FKBP4 FHL5 GAS2L3 PTPN3 UBB XRCC2 USP18 FEZ1 C1orf228 TESC VEPH1 RECQL4 MAST2 OAS2 FAM162B BLM NR4A1 ATP1A4 CHID1	PCDH18 CABYR PI4K2B MX1 KIRREL DDAH1 FOXC1 HAS3 SAMD5 NPNT ITPRIPL1 ZCCHC2 RCC2 OAS3 MYO5B NFIL3 PLA2G7 GSS RBM47 JAK2 SLC26A10 PTGFRN PDE9A PGP EPB41L4B CXCL3 CD276 SERPINF1 FKBP4 GAS2L3 PTPN3 UBB XRCC2 USP18 FEZ1 C1orf228 TESC RECQL4 MAST2 POU4F2 OAS2 FAM162B BLM NR4A1 ATP1A4	KITLG SSH3 HERC5 MX1 IL1R2 SYNGR1 PAPPA2 PFKP RANBP3L KIRREL ADRA2A FOXC1 RANBP17 BATF SAMD5 SPINK5 SDK2 C9orf163 NPNT SCN7A ITPRIPL1 CYP2S1 KANK4 BCL2L14 RCC2 C2orf54 MYO5B IL2RA NFIL3 GSS LAMP3 IL12RB2 SYT1 RBM47 ZBTB32 SLC26A10 PDE9A PGP PPFIA4 NPM3 BHLHE40 TCOF1 CXCL3 ZNF667 FHL5 GAS2L3 DHCR24 LPO XRCC2 BPI LCN12 VEPH1 RECQL4 KLF5 TMEM213 C22orf42 MICALL2 FAM162B BLM NR4A1 ATP1A4 CHID1
GSE7460_CD8_TCELL_VS_CD4_TCELL_ACT_UP	0.226942	9.72891709904114e-09	0.422266	0.0335476	0.000836335	0.0977834	ALS2 TNFSF10 IKZF3 FGL2 CXCR3 CCR5 PTPN22 MIR22HG CXorf21 DSE EPSTI1 HSDL2 PLAUR C4orf32 GZMK NCALD NCF1 DNAJA4 TMED3 AGPAT4 CCL5 FAM26F SLC9A5 GBP4 SLC13A1 GZMA LPXN ADAMTS12 MPPE1 CD38 SMPDL3B NLRC5 ARHGAP26 TAPBPL PDE7A ITGAL ZNF229 SPIN4 NSMAF GTF2I TRAFD1 CD8A CHST11 F13A1 CLIC5 NDNF RUNX2 ATP8B4 SESN2 SLAMF7 PLAC8 HCK ZFP36L1 USP11 CCDC6 ZNF2 ABCC9 PIGP LAX1 INVS LPIN2 SLC9A9 KIAA1009 NBEAL…	GPR160 ATXN1 TNFSF10 IKZF3 FGL2 PTPN22 MIR22HG CXorf21 DENND4C DSE EPSTI1 EIF2B4 CAMK2N1 NCALD NCF1 DNAJA4 TMED3 SLC9A5 SLC13A1 LPXN ADAMTS12 FAM174B NLRC5 IRF1 TAPBPL ITGAL GTF2I CHST11 F13A1 RUNX2 ATP8B4 SLAMF7 HCK ZFP36L1 CCDC6 ZNF2 ABCC9 PARP8 LPIN2 SLC9A9 FOXA1 NBEAL2 RNPEP HOPX USP30 RGS3 PLCG2 NOTCH1 OSTF1 C9orf3 ALPL BCORL1 SIDT1 FNBP4 FRMD4A PLEK DNAJB6	GPR160 CERK POLR3A IKZF2 HSDL2 PLAUR C4orf32 VPS37A CAMK2N1 NCF1 DNAJA4 AGPAT4 FAM26F SLC9A5 PREX1 ADAMTS12 FAM174B BAIAP3 SEMA4F CD38 SMPDL3B NLRC5 DSG2 PDE7A YES1 UBXN2A B4GALNT1 UCK1 NDNF PLXDC1 GBP6 ABHD15 PLEKHM3 S100A6 VMP1 CMTM7 ABCC9 PARP8 FOXA1 NBEAL2 GGH POLM USP30 RGS3 PLCG2 TTC39C NOTCH1 SERPINA5 BTBD11 TNFRSF13C SIDT1 FRMD4A RECK
GSE7460_CTRL_VS_TGFB_TREATED_ACT_FOXP3_HET_TCONV_DN	0.521456	1.87065528630066e-05	0.333596	0.000149348	0.0168001	0.0115807	NIPAL3 SUN2 TTYH3 NCF1 GABARAP PBXIP1 CD40 THY1 FBLN2 MPHOSPH8 MMD RUNX3 CD38 UBASH3B FOXP1 SBK1 ATP6V1C2 CDH1 ZNF827 CD151 IGFLR1 YPEL3 ITGAE NDEL1 C12orf57 PIGP CD3E SGIP1 PIK3R1 USP6NL FOXP3 ACAA2 LIPA ADAMTS6 RNF149 CAPG PROCR PYCARD CTSC ACAP1 EPC2 ARHGAP9 DNTTIP1 TPT1 SPRY1 COMMD7 TNFSF10 RNF135 NCF4 GOLM1 TNFRSF25 TBCB CD37 GCH1 TSPO LRIG1 CD8A FOXO1 CALCOCO1 CHD6 DCAF8 NT5E MMP11 CCS SPTA…	SUN2 TTYH3 NCF1 GABARAP CD40 THY1 FBLN2 STAP2 PREPL FOXP1 SBK1 SIPA1 ZNF827 CD151 NRP1 IGFLR1 YPEL3 ITGAE SUOX NDEL1 C12orf57 TFAP2A SULF2 SGIP1 FOXP3 DNAH7 LIPA ADAMTS6 RNF149 CAPG CAMK2N1 PROCR PYCARD CTSC ACAP1 EPC2 FAM173A ARHGAP9 TPT1 SPRY1 COMMD7 TNFSF10 NCF4 MFAP5 GOLM1 TBCB CD37 GCH1 KIAA0556 ZBTB20 FOXO1 CALCOCO1 CHD6 PVRL2 ANKRD50 DCAF8 NBEAL1 NT5E MMP11 SGK1 RAB11FIP2 CD52 C19orf12 EMP…	NCF1 NMT2 FBLN2 RUNX3 CD38 UBASH3B PLEKHD1 PREPL FOXP1 UCK1 SIPA1 CYBA ATP6V1C2 CDH1 CD151 CNKSR3 SUOX CERK NTN4 XRN1 TFAP2A PIK3R1 USP6NL IL17RD DNAH7 ACAA2 JKAMP VPS37A TNFRSF13C IFT88 RABEP2 TBC1D16 CAMK2N1 ARRB2 PLEKHM3 FAM173A ARHGAP9 SPRY1 RDH10 TNFRSF25 KIF7 GPR68 KIAA0556 ZBTB20 LRIG1 LFNG DIAPH2 AQP3 CHD6 PVRL2 ABHD6 NRIP1 CXXC5 CHRM1 KLHL2 SRPK2 PRKCA
GSE7460_CTRL_VS_TGFB_TREATED_ACT_FOXP3_MUT_TCONV_DN	0.525246	0.000273756	0.217693	0.00253782	0.0100941	0.0171001	SMYD3 CD8A CDH1 IGFLR1 GPR155 MPZL2 DNAJC9 KBTBD7 RNF149 TNFSF10 CTSC GRIA4 MMP11 NT5E ITGAE RNASE6 RAB20 RHOC ADCY5 AHR HNRPLL NCF1 RPA1 CYGB CAPG CIB1 DNMT3B RIN2 THY1 IRF3 TRIO GABARAPL1 AFF3 SLC35B2 ZDHHC23 TNFSF8 FAM3C FOXM1 DNTTIP1 COL4A1 RUNX2 SPSB1 COMMD7 IRF8 NEK6 ZNF644 TMEM2 CHD1 STK38L SCMH1 BCAS3 GAL3ST4 GPRIN3 NR4A3 CD38 C1orf21 EPHA8 MAP7D1 FHAD1 DAPK2 CLIC6 TAGAP TTLL4 ARID5A APEH…	SMYD3 IGFLR1 GPR155 DNAJC9 KBTBD7 RNF149 TNFSF10 CTSC MMP11 NT5E ITGAE RNASE6 RHOC AHR NCF1 CYGB CAPG FZD10 DNMT3B RIN2 THY1 IRF3 TRIO SFTPC GABARAPL1 UGT8 SLC35B2 ZDHHC23 TNFSF8 FOXM1 KANK1 COL4A1 RUNX2 SPSB1 COMMD7 IRF8 ATP6V1D NEK6 ACPP ZNF644 TMEM2 MTUS1 AKT3 STK38L SCMH1 BCAS3 IQCE GAL3ST4 KIT C1orf21 EPHA8 ANKRD50 MAP7D1 DAPK2 LCA5L TAGAP ARID5A APEH CPD C7orf43 PRKCZ PPP1R16B KIAA1467	LFNG CDH1 FAM5C ZDHHC8 MPZL2 DNAJC9 BATF2 DIAPH2 SNHG11 RHOC ADCY5 KDM1A NCF1 FGD1 CIB1 SERPINH1 RIN2 RCAN3 RDH10 AFF3 UGT8 UNC5A FOXM1 KANK1 EFCAB6 SUSD3 SPSB1 NEK6 ACPP SEPT12 MTUS1 AKT3 TDRD1 EGFR IQCE NFKBIE KIT CD38 C1orf21 EPHA8 ABHD15 MAP7D1 GPR68 DAPK2 LCA5L NMT2 TTLL4 ARID5A APEH CPD ENDOU CC2D1A SLC15A1 FHL3 PPP1R16B LMX1B TMCC3 KIAA1467
GSE7460_FOXP3_MUT_VS_WT_ACT_WITH_TGFB_TCONV_UP	0.140724	0.000420644	0.0681708	0.0147785	0.00137722	0.213303	LACC1 CD8A FHL5 ADCY5 BARD1 RIF1 GABARAPL1 RNPEP HIC1 GLMN HBG2 BCAT1 VCPIP1 LPIN2 CASC5 SSR4 FHL2 ARID5A WISP1 SMYD3 ATF3 IL2RB AHRR ZCCHC3 MLEC APRT CD38 ATP6V0E2 PTPN3 NEDD4 RRBP1 HOOK1 ATF4 WAPAL EIF3A PPP1R16B PYCR1 AHR MPZL2 UBE2T NCAPG IPO13 SLC25A13 SUV39H2 NEU3 CLTC CPD PLAC8 LRRC1 CHST11 TSPAN4 SLA2 GRB2 GZMA MGAT1 NKG7 IRF8 SDHAF2 RUNX2 STT3A IARS IL12RB2 CENPK CXCR3 PAFAH1B1 POLE2 CCD…	LACC1 BARD1 GABARAPL1 NAA20 RNPEP HBG2 BCAT1 VCPIP1 LPIN2 NFATC1 CASC5 SSR4 ENPP1 ARID5A WISP1 SMYD3 ATF3 AHRR BTG3 MLEC APRT ATP6V0E2 PTPN3 NEDD4 RRBP1 HOOK1 ATF4 WAPAL EIF3A PPP1R16B PYCR1 AHR UBE2T NCAPG MEGF9 NOTCH1 SLC25A13 DAD1 ACPP NEU3 CLTC CPD LRRC1 CHST11 TSPAN4 SLA2 GRB2 MGAT1 IRF8 SDHAF2 CEBPB RUNX2 VEZT IARS CENPK PAFAH1B1 POLE2 CCDC112	SUSD3 TSGA10 FHL5 PLIN2 ADCY5 FAM5C ELL2 TTC39C TGFB3 ITPRIPL2 CASC5 ENPP1 ARID5A SH3BP2 PRSS16 MED7 AHRR BTG3 ZCCHC3 CD38 NEDD4 ADORA2B PPP1R16B PLA2G16 PQLC1 B4GALNT1 MPZL2 NCAPG MEGF9 NOTCH1 SUV39H2 ACPP MED30 UBE2E3 CPD GJB1 CEBPB VEZT STT3A IL12RB2 SULT2B1 DSG2 PAFAH1B1 VMP1 CDYL2 RSPH1 PIM2 RABL3 F2R
GSE7460_TREG_VS_TCONV_ACT_WITH_TGFB_DN	0.181432	0.037602	0.742508	0.29183	0.312678	0.000789212	RDH5 MYO10 PCYT2 HCST CHD7 TMEM229B ACP5 WDFY1 CCDC17 CORO6 ACTR3B TIMP4 RRAD FASTK TRAF3IP2 LPP PDLIM4 CD2 HS3ST4 PRKCSH CREB3L4 KIAA0195 ZFP64 DENND3 TSTD1 CTSA RPS8 CCDC150 MYRIP P2RX7 INTS5 SURF4 RHBDF2 ANGPTL4 APOBR MGLL C1orf85 ARHGAP26 TBC1D22A SEMA4A AKR7A2 ANXA1 C21orf58 ENC1 CHID1 LEF1 PPIC LARGE SQSTM1 B3GALNT2 CTSD EIF4H UCK2 ACSS2 RBM38 MIIP IKBKB UNC45A	RDH5 MTUS1 PCYT2 TMEM229B ACP5 WDFY1 NAPA ACTR3B ARHGEF10 CARD11 FASTK LPP TMEM219 PDLIM4 CD2 HS3ST4 PRKCSH CREB3L4 KIAA0195 ZFP64 DENND3 TSTD1 CTSA P2RX7 INTS5 SURF4 ANGPTL4 APOBR SIGIRR MGLL C1orf85 FASN CD276 SEMA4A AKR7A2 ANXA1 C21orf58 MPND APPL2 ENC1 LEF1 PPIC B3GALNT2 CTSD MGAT3 DENND1A ACSS2 IKBKB	ZFYVE21 FAM102A SNX32 MYO10 MTUS1 C1orf27 C9orf117 HDAC4 PLD3 CHD7 TMEM229B NAPA CCDC17 CORO6 ACTR3B TIMP4 CARD11 TRAF3IP2 TM7SF2 HRCT1 ABHD15 CREB3L4 ZBTB17 SIRT7 MAN2A2 ST6GALNAC5 DNAJB2 DENND3 EME2 NEDD4L CCDC150 MYRIP TMEM71 RHBDF2 KCNN4 SIGIRR MGLL ZDHHC18 FASN NTRK3 SEMA4A ST8SIA5 MRPL4 AKR7A2 ANXA1 C21orf58 ARL4C ENGASE MFHAS1 MPND TBC1D21 APPL2 CHID1 DAPK3 LARGE SQSTM1 B3GALNT2 EIF4H MGAT…
GSE7460_WT_VS_FOXP3_HET_ACT_WITH_TGFB_TCONV_DN	0.141363	7.21516007253091e-05	0.0654347	0.0110401	0.0028523	0.028225	RUNX3 FMNL2 BARD1 HMGN3 CD38 SET ATP6V1C2 MMD HOOK1 NEK6 APRT IKZF3 CHST11 TGFBR1 MARCKS TSPAN4 METTL6 FBLN2 CDC37L1 IGF2BP3 KIAA1598 CBX3 HIC1 GABARAPL1 CPD SEC14L1 SLC16A10 DLG3 TNFSF10 ALMS1 TMBIM1 CXCR3 CYSLTR1 PDE12 CELSR2 ALCAM SLIT3 TBC1D4 SEC61B TOR1AIP2 SART3 NEU3 VCPIP1 ARHGAP6 LPIN3 RFX2 DSP ANKRD26 SWAP70 AHRR RIF1 ZCCHC3 RBM19 MYOM1 UHRF1BP1 DNAJC9 PKIG C1S HSDL2 GGH C9orf3 TIGD2 HAX…	FMNL2 BARD1 HMGN3 SET MEGF9 HOOK1 NEK6 APRT IKZF3 CHST11 CD200 TGFBR1 MARCKS TSPAN4 METTL6 FBLN2 KIAA1598 CBX3 EID2 GDF5 GABARAPL1 CPD SEC14L1 DLG3 TNFSF10 ALMS1 TMBIM1 CYSLTR1 DLGAP3 IL15RA PDE12 ALCAM SLIT3 SUOX TOR1AIP2 NEU3 VCPIP1 KIAA1244 LPIN3 RFX2 DSP ANKRD26 FRMD4A SWAP70 AHRR KIT RBM19 MYOM1 DNAJC9 PKIG C1S SVIP C9orf3 BMPR2 DYNLL2 SAMD4A AP1S1	RUNX3 ITPRIPL2 FMNL2 ABHD6 CD38 ATP6V1C2 MEGF9 NEK6 TSGA10 DOCK7 MED7 PLIN2 DSG2 FBLN2 ELL2 TTC39C IGF2BP3 KIAA1598 HSPA4L PFKFB1 GDF5 MRPL14 CPD SLC16A10 PLA2G16 DLG3 GDA IL15RA CELSR2 ALCAM SLIT3 CTSL2 SUOX DNAJC15 KIAA1244 ARHGAP6 DSP CCNO FRMD4A PLEKHM3 ECEL1 AHRR KIT ZCCHC3 DNAJC9 HSDL2 ZMYND15 ITPR1 GGH SEMA5B CYP20A1 SORBS3 PFN2 RSPH1
GSE7852_TREG_VS_TCONV_THYMUS_DN	0.0471862	0.00949993	0.297256	0.00029154	0.00761785	0.0124537	ADCY7 SLC12A7 SLC39A14 DYRK2 ENC1 LGI3 SLC20A1 LRRN4CL RNASE6 EXPH5 GTSF1 VCAN EIF2AK3 DMTF1 PDLIM4 TIMP2 RABGGTA PTPN6 FCGRT ACAP1 SLC29A3 PFKFB2 ZFP36 GRK6 PIK3IP1 GRM7 USP40 RHOT2 ALG1 DUSP6 MFSD8 EGR1 SHC1 TET1 RREB1 NSF B3GALNT1 LYST ACVR1B PCCB FZD6 SETD4 ADRB2 C1orf21 INPP5B KBTBD7 OVGP1 CHD7 FAM120AOS ITGB5 AP4E1 GGT1 ANKRD11 COMMD9 SPTBN1 HPS3 MAN1A2 CDC37L1 EVI2B ZZEF1	ADCY7 SLC12A7 SLC39A14 ENC1 CCDC30 SLC20A1 LRRN4CL RNASE6 SLCO3A1 GTSF1 VCAN EIF2AK3 DMTF1 PDLIM4 TIMP2 RABGGTA PTPN6 FCGRT ACAP1 SLC29A3 ZFP36 ACPP TMEM86A USP40 RHOT2 ALG1 RAP2C RAB3D MFSD8 EGR1 SHC1 TET1 RREB1 CTDSP2 NSF C11orf83 APBB3 B3GALNT1 MAP3K7 PCCB SGK1 SETD4 IGSF1 SRSF12 TAPT1 ADRB2 C1orf21 INPP5B KBTBD7 VOPP1 MITF FAM120AOS ITGB5 ALS2CL GGT1 ANKRD11 REV3L APPL2 COMMD9 CLDN1 SPTBN1 HP…	ADCY7 IL1RL2 SLC39A14 CYP2S1 SGMS1 CCDC30 MYLIP LGI3 DNAH9 SLC9A6 TOLLIP RABGGTA GPRC5B ACPP CYP4X1 GRK6 PIK3IP1 TMEM86A USP40 ALG1 VIPR1 ODAM RAP2C RAPGEF4 RAB3D MFSD8 SOS1 TET1 RREB1 APBB3 MS4A2 ACVR1B PCCB HERC3 EPB41 FZD6 IGSF1 SRSF12 TAPT1 ADRB2 FAM102A C1orf21 OVGP1 CHD7 PGLYRP2 MITF FAM120AOS ITGB5 NRK GGT1 ANKRD11 DENND2D CDYL2 ARL4C APPL2 WNT7A
GSE9006_Normal Breast Tissue_VS_TYPE_1_DIABETES_PBMC_1MONTH_POST_DX_UP	0.181432	3.55494305540317e-07	0.043316	0.000116832	0.0632182	0.709401	RPN1 HNRNPM ACO2 HMGB1 DUSP10 HNRNPU PDIA4 OSTF1 STT3A XRCC6 GLUD1 FLI1 SNX6 AHCY PDIA3 LRIG2 ACTR2 YWHAZ RBM3 EIF4G3 CYBB PCBP2 CSDE1 DAZAP2 GPI HNRNPH2 HNRNPR CANX HNRNPA3 RNPS1 MAPRE1 COPA ARL6IP1 PRIM2 TXNIP HNRNPD AATF JUN GSR HNRNPA1 SLC35A2 LSM12 PSMD2 BAG1 LAPTM5 IDS NNT SUMO3 BMPR2 HSPA5 G3BP2 HIF1A NDUFV1 AZIN1 CHEK2 QARS FOXK2 NADSYN1 GDI2 PPP3CB MKRN1 PIK3R1 GLUD2 STAU1 PCNP QKI RAB40…	ACO2 HNRNPU PDIA4 OSTF1 GLUD1 SNX6 AHCY PDIA3 ACTR2 RTN3 YWHAZ DNAJA2 RBM3 EIF4G3 CYBB PCBP2 MSN DAZAP2 ODF2 SIK1 CD69 HNRNPR CANX HNRNPA3 RNPS1 COPA ARL6IP1 PRIM2 TXNIP HNRNPD DPYSL2 AATF JUN GSR MATR3 SLC35A3 HNRNPA1 CXCL5 SLC35A2 LSM12 BAG1 LAPTM5 SUMO3 TMED2 BMPR2 PKN1 G3BP2 ANXA5 NDUFV1 AZIN1 QARS NADSYN1 PPP3CB MKRN1 KCTD3 STAU1 PCNP SIDT1 RAB40B ZNF551 SMARCA2 IER5 BTBD1 SRRT RNF38 ATP5B L…	HMGB1 STT3A GLUD1 SEC31A DNAJA2 MSN KLF10 ODF2 SIK1 RNPS1 PRIM2 HNRNPD AATF GSR MATR3 SLC35A3 EZR CXCL5 PSMD2 IDS TOB1 TMED2 PKN1 MDM4 SART1 UGCG CHEK2 FOXK2 KCTD3 NPTN PIK3R1 GLUD2 STAU1 QKI BLK SIDT1 RAB40B FAM13A ALDOA DUSP5 POTEKP
GSE9006_Normal Breast Tissue_VS_TYPE_2_DIABETES_PBMC_AT_DX_UP	0.673225	5.72755366683104e-05	0.556025	0.00357141	0.0947764	0.727611	RALY COX5A ATP5G2 APRT PSMB10 HNRNPU RPN1 LSM12 NONO C19orf60 BTF3 DBI GLUD1 PTBP1 NDRG2 PDIA3 HNRNPUL1 GATAD2A MARCKSL1 NADSYN1 TMED9 PDIA4 VPS4A COTL1 DGKZ PTPRCAP IDS EIF4H LIMD2 U2AF2 RNPS1 MVP SSH1 SNRPF PABPN1 MINK1 HNRNPR DOK2 CALM3 GSN FAM53B HNRNPM SERPINF1 BCL7C LTBP4 SMARCD2 CD81 CECR1 PPP1R14B RBCK1 SSBP3 UBE2S AHCY EDEM2 FXYD5 SNF8 FBXO41 RBM3 SSRP1 SUMO3 FOXK2 CD3E POLR2E CBX4 CORO1…	RALY UCP2 ATP5G2 APRT NDUFC1 PSMB10 HNRNPK TAF10 HNRNPU PKN1 LSM12 MT1X STARD3 NONO SRRM1 BTF3 DBI GLUD1 PTBP1 NDRG2 PDIA3 HNRNPUL1 MARCKSL1 MSN NADSYN1 TMED9 PDIA4 VPS4A COTL1 LIMD2 U2AF2 RNPS1 MVP SSH1 PABPN1 MTA1 HNRNPR GSN SERPINF1 BCL7C LTBP4 SMARCD2 CECR1 PPP1R14B RBCK1 SSBP3 WDR45 AHCY EDEM2 SNF8 RBM3 SUMO3 MEAF6 CBX4 CORO1B THOC6 HMG20B OSTF1 MYH9 ATP5G3	RALY UCP2 EDF1 ATP5G2 DAZAP1 NDUFC1 SART1 PKN1 MT1X STARD3 GLUD1 NDRG2 ATP5D AURKAIP1 PFN1 MSN SH3GLB2 LPCAT4 YBX1 COTL1 TKT DGKZ IDS EIF4H RNPS1 PABPN1 MTA1 TCEB1 LTBP4 FCHO1 UBE2S BECN1 FXYD5 SSRP1 FOXK2 CBX4 CORO1B HMG20B CFL1 ATP5G3
GSE9650_EFFECTOR_VS_EXHAUSTED_CD8_TCELL_UP	0.0255306	0.000124977	0.335216	0.000436954	0.0139032	0.0904691	MRPL34 SEMA4A SLC1A5 SRPK1 SEPT6 FAM89B ETS1 RNPS1 CCR2 EIF2B5 ITGAX EIF3B DBI PLAC8 LGALS9B HCLS1 FCGR2B GLIPR2 ACP5 PRIM2 LEF1 RABGGTA CORO1B ITGAL ITGB7 DCPS COMMD7 ST13 YIPF3 WARS REPS1 KCNJ8 ANXA1 PTPN6 SWAP70 C11orf73 C11orf31 RPN1 CTSD USP22 HIPK1 ATP6V0B RACGAP1 TBCB RNF14 TMEM147 CTSA MIEN1 DGKA PDIA6 RPS6KA4 DNAJB1 CIB1 TMEM45A GOLM1 SCP2 FGFR3 CMAS BNIP3L FHL2 BSCL2 PCGF5 PTTG1 TMC6 MT…	SEMA4A SLC1A5 ELAVL1 SEPT6 TSPAN31 GRAMD3 FAM89B ETS1 RNPS1 PSMD13 CCR2 EIF2B5 ITGAX EIF3B HSD11B1 DBI LGALS9B FCGR2B ACP5 PRIM2 LEF1 RABGGTA CORO1B ITGAL COMMD7 ST13 YIPF3 WARS REPS1 ANXA1 PTPN6 SWAP70 C11orf73 C11orf31 CTSD USP22 ATP6V0B RACGAP1 TBCB RNF14 TMEM147 CTSA MIEN1 DGKA PDIA6 XPNPEP1 DNAJB1 TMEM45A GOLM1 SCP2 STK38 FGFR3 DDX41 BSCL2 PCGF5 PTTG1 TMC6 SMPD1 EIF2B4 KIAA2013 H2AFY VAV1 DP…	SEMA4A CDKN2D RSU1 SRPK1 SEPT6 FAM89B ETS1 RNPS1 EIF3B UBQLN1 IL18RAP HSD11B1 LGALS9B MKNK2 GLIPR2 PQLC1 PRIM2 NSMCE1 RABGGTA CORO1B ZFYVE19 ITGB7 DCPS PIM2 RORA TUBA3C REPS1 ANXA1 JKAMP USP22 ATP6V0C GIT1 ABCA2 MIEN1 RPS6KA4 ARL4C AURKAIP1 PIK3CD CIB1 SCP2 STK38 DNM1 BNIP3L MTSS1L BSCL2 TMC6 SMPD1 PLD3 KIAA2013 DPM2 CMTM7 LSM4 MBP
GTATGAT,MIR-154,MIR-487	0.281853	0.00111716	0.871155	0.000429177	0.0153735	0.540919	TSHZ3 RNF220 RNF38 RHOA MAGI2 PIK3C2B FMR1 KIAA1217 C6orf106 KPNA3 SNX6 AZIN1 ARID2 TRIB2 SNRNP40 ZEB2 CNR1 GALC HNRNPH2 FIGF DNMT3A ZMYM4 ACACA TEAD1 ATP11C SIRT1 UBE2Q1 CAPRIN1 SP3	TSHZ3 KDM6A RNF220 RNF38 RHOA KCNMA1 ANKS1B PIK3C2B FMR1 STIM2 TMEM184B KIAA1217 C6orf106 KPNA3 SNX6 AZIN1 ARID2 TRIB2 SNRNP40 ZEB2 CNR1 GALC FIGF DNMT3A TEAD1 ATP11C SIRT1 UBE2Q1 CAPRIN1	GDA RNF220 SPRED2 SEMA3C KCNMA1 ZNF281 MAGI2 ANKS1B PDE4D TMEM184B KIAA1217 C6orf106 NPTN DNMT3A ACACA ATP11C
GTATTAT,MIR-369-3P	0.400164	1.12785552543798e-05	0.00567041	0.000151268	0.00219686	0.0486307	MSL2 RAB3GAP2 LTBP1 CD2AP SUN2 VEGFC ADAMTS6 AGAP1 ADAMTS3 FOXO1 MMD AFAP1L2 DMD MLL PTPN12 PCDH19 TMEM117 ZFHX4 TRPS1 TCF12 NUAK1 CCNE2 QKI NR2F2 ZCCHC11 TLE4 ZFAND5 RAB11FIP2 ZMYND8 FBXW11 VEZF1 LRP1 FYN GFRA2 KIF20A CAPZA1 CBX4 CASK PDE4B RNF38 SPRED1 YTHDF3 KIAA1468 NBR1 BMPR2 ST8SIA2 UBE2D3 NIPBL ZEB2 ZNF423 PDE7B DNAJB5 TLN1 ARID4A PAX6 LARP1 ARHGAP6 ARHGAP28 MBNL2 MBNL1 ACVR2A NCOA3 CFL2 Z…	MSL2 RAB3GAP2 LTBP1 CD2AP LPHN2 GIT2 SUN2 HES1 ADAMTS6 AGAP1 ADAMTS3 FOXO1 AFAP1L2 DMD MGAT4A ZEB1 PTPN12 FOXG1 ZFHX4 TRPS1 TCF12 NUAK1 CCNE2 HSPH1 TLE4 ZFAND5 NCK2 RAB11FIP2 OSBPL11 RBM33 BCAS1 VEZF1 LRP1 FYN GFRA2 KIF20A CAPZA1 CBX4 CASK PDE4B RNF38 DNAJC6 SPRED1 BICD2 KIAA1468 BMPR2 ST8SIA2 MEIS1 UBE2D3 ZEB2 PDE7B TLN1 LARP1 MBNL1 ACVR2A NCOA3 CFL2 ZFPM2 MAL2 NUP93 CDH2 ARID2 CDK19 TNRC6B CEBP…	LTBP1 LPHN2 GIT2 VEGFC AGAP1 ADAMTS3 PTCH1 AFAP1L2 KCNJ3 DMD MGAT4A PELI1 FOXG1 TMEM117 MAP2 CHST15 TCF12 FAM135A QKI NR2F2 ZNF281 SRPK2 ZCCHC11 TLE4 NCK2 ZMYND8 BAZ2B FBXW11 FLRT3 BCAS1 KIF20A SLC6A1 MYLK4 CBX4 KLHL3 ST3GAL3 DNAJC6 LRP1B PDE4D NUMBL VSNL1 ZNF423 RNF13 RFX4 TAF5 HOXB3 PAX6 ARHGAP6 PRKCA ACVR2A CFL2 FOXN2 NUP93 CHD7 CEBPB SULF1
GTGCAAT,MIR-25,MIR-32,MIR-92,MIR-363,MIR-367	0.0747862	2.37698198052558e-05	0.23125	0.000361957	0.00835528	0.00418197	ADCY3 PITPNA PPCS CD2AP TRAK2 PHTF2 COL12A1 BSDC1 NSMAF DAB2IP KIF5B EOMES MYH9 PTPRO ERGIC2 LHFPL2 RAB14 CDCA7L HAS3 MYO18A DUSP10 MAP2K4 TRIO TULP4 KIAA0430 ATP2A2 RGS3 EPHA8 FNBP4 KLF2 KLF4 SLX4 SYNJ1 LATS2 CCNE2 PIK3AP1 GOLGA4 ZDHHC5 ZNF287 ANP32E CCNC FMN2 USP28 ADAM19 FHL2 EDEM1 MYCBP2 BCL11A PER2 EXOC5 BAZ2A SIM2 MEF2D P2RY13 RPS6KA4 USP44 GATA2 RAD21 TECPR2 RNF38 S1PR1 PITPNC1 C6orf62 SCU…	ADCY3 PITPNA PPCS CD2AP TRAK2 PHTF2 COL12A1 BSDC1 IBTK DAB2IP KIF5B MYH9 PTPRO ERGIC2 FRY LHFPL2 RAB14 HAS3 MYO18A SUV420H1 SH3PXD2A GLYR1 CD69 FAM13B MAP2K4 TRIO FOXG1 TULP4 ATP2A2 RGS3 EPHA8 FNBP4 KLF2 KLF4 SLX4 SOBP CPEB3 SYNJ1 LATS2 CCNE2 SERTAD3 PIK3AP1 GOLGA4 ZDHHC5 ARHGEF17 TMEM184B FMN2 ADAM19 REV3L CXCL5 EDEM1 PER2 EXOC5 MEF2D P2RY13 GFPT2 USP44 SIK1 IQGAP2 RNF141 RNF38 S1PR1 C6orf62 SCU…	ADCY3 MYLIP GOLGA8B TRAK2 WWP2 COL12A1 ERGIC2 FRY CDCA7L MYO18A SUV420H1 GPBP1L1 SH3PXD2A FCHO2 PAPD7 FAM13B FXR1 FOXG1 RGS3 EPHA8 KLF2 SLC9A1 CPEB2 CPEB3 CPEB4 LATS2 FAM135A XYLT2 PIK3AP1 PCDH11Y PCDH11X ANP32E ARHGEF17 TMEM184B FMN2 ADAM19 CXCL5 WRNIP1 CDK16 BCL11A PER2 BAZ2B BAZ2A SIM2 ITPR1 RPS6KA4 USP44 TOB1 SIK1 IQGAP2 GATA2 DMXL1 RAD21 RNF141 ELOVL4 ROBO2 ARID1B TACC2 LIN54 COL1A2 NPTN KAL…
GTGCCAT,MIR-183	0.195075	0.000515936	0.367499	0.0144676	0.000237783	0.000442735	MEF2C SLC44A1 ENAH GNG5 TTC7B SRSF2 ERP44 BAZ1B ZMYM2 CLCN3 FOXO1 DUSP10 TET1 ABCA1 IDH2 RHOBTB1 STK38L OSBPL8 FOXP1 VDAC1 PLEKHA3 SEMA6D TMPO TCF12 CHRD PHF6 QKI ARFGAP2 PTDSS1 PPP1R14B EGR1 TLE4 FAM76B MBNL1 EML4 RAB11FIP4 ACVR2A NCS1 BTG1 CFL2 PSEN2 ZFPM2 TMSB4X THEM4 SERP1 YPEL5 NR3C1 POLR2D TPM1 PEX19 PPP2CA PPP2CB MTMR6 SSRP1 SLC22A23 ICK RPS6KA3 PHF15 BNIP3L HBEGF PHLDB2 RCN2	MEF2C SLC44A1 ENAH CTDSPL PPP2R5C SLC35A1 CTDSP1 RALA TUB TTC7B PIM1 RAI14 BAZ1B UNC13B FOXO1 TET1 ABCA1 ITGB1 IDH2 RHOBTB1 STK38L OSBPL8 SACS FOXP1 VDAC1 TMPO TCF12 PHF6 BACH2 ARFGAP2 PPP1R14B EGR1 TLE4 MBNL1 RAB11FIP4 NCK2 ACVR2A BTG1 CFL2 ZFPM2 TMSB4X THEM4 SERP1 MAL2 YPEL5 TPM1 TPM3 PEX19 PPP2CB MTMR6 ICK PHF15 HBEGF	ENAH KLHL3 CTDSP1 TUB TTC7B PIM1 RAI14 PDE4D SCYL3 BAZ1B CDK5R1 CLCN3 TET1 SOX6 PFN2 HECTD2 AMD1 FCHO2 SACS CELSR3 KCNK2 FOXP1 TMPO TCF12 CHRD PRUNE2 VPS37A SPRY3 ARHGAP21 BZW1 FRMD6 QKI YOD1 PRKCA EZR TLE4 EML4 NCK2 ACVR2A NCS1 CFL2 FOXN2 POLR2D TPM1 TPM3 TMED7 PPP2CA YES1 DCX SLAIN1 SSRP1 SLC22A23 CELF6 RPS6KA3 BNIP3L LRP6 SPOPL PHLDB2 SMPD3
GTGGTGA,MIR-197	0.263869	0.000829404	0.644145	0.0578748	0.98811	0.733486	CNPY3 OSBP HNRNPD SYNGR1 KCNIP2 ANK2 DDX11 SAR1A FAM122B RNF26 ARL6IP1 CTNND1 TAL1 PHF20L1 NUP153 NLGN1 ZNF827 ACACA ETF1 BRCA1 ARMC1 PCDH19 OTUB1 EPT1 EBF1 CMTM4 GGA2 RBM38 DDX52	CNPY3 OSBP HNRNPD KCNIP2 ANK2 SAR1A FAM122B ARL6IP1 CTNND1 TAL1 PHF20L1 NUP153 GRIN1 ZNF827 ETF1 BRCA1 ARMC1 OTUB1 EPT1 EBF1 IGFBP3 GGA2	HNRNPD SYNGR1 ANK2 DDX11 PNCK MAPK4 KLHL14 USP4 CTNND1 FBXW7 NUP153 ACACA RBM38 DNM1
GTGTGAG,MIR-342	0.919618	0.101199	0.31775	0.244925	0.143092	0.000234388	E2F3 SEPT3 NBEA AGPAT4 NRG1 MINK1 ARID1B UBN1 NDEL1 EFTUD1 PDGFRA EDA BMPR2 CTNND1 UNC45A MLL KLF13 WHSC1 RSBN1 RPS6KA5 ZNF462	MRFAP1 NBEA NRG1 ARID1B UBN1 NDEL1 FRMD4A PDGFRA BMPR2 C12orf68 CTNND1 COL2A1 MEIS1 KLK6 KLF13 GRIN1 ID4 ZNF462	E2F3 SEPT3 MRFAP1 NBEA AGPAT4 ARID1B FRMD4A PDGFRA ARHGEF37 FUT8 FHL3 CTNND1 COL2A1 SOX6 ATXN2L UBE2D2 MSI1 RASA1 UNC45A KLK6 KLF13 WHSC1 RPS6KA5 SLC6A8 ZIC4 DDX50 ID4 ZNF462
GTPASE_REGULATOR_ACTIVITY	0.183957	0.000118737	0.0520447	0.00104693	0.0221573	0.000371507	ALS2 DLC1 RAB3GAP2 RAB3GAP1 IQGAP1 GBF1 RAPGEF3 RAPGEF2 EIF2B2 EIF2B5 PREX2 FARP1 FARP2 THY1 PLCE1 FGD2 CDC42SE1 MYO9B ARFGEF1 CDC42EP2 DOCK2 DOCK1 GMIP ARAP1 ARAP3 FGD5 ABR TRIO RGS3 RGS4 RGS5 RGS6 ARHGAP4 IPO5 RANBP1 ARHGEF3 HERC1 WAS ARHGEF11 ANKRD27 KRIT1 WASL RTKN CYTH1 GDI2 CYTH2 CYTH3 RACGAP1 EIF2B1 CYTH4	DLC1 RAB3GAP2 RAB3GAP1 IQGAP2 IQGAP1 RAPGEF6 RAPGEF3 EIF2B2 EIF2B4 EIF2B5 PREX2 FARP1 THY1 FGD2 PTPLAD1 SIPA1 CDC42SE1 MYO9B CDC42EP2 DOCK2 DOCK1 GMIP ARAP1 ARAP3 ABR VAV3 TRIO RGS3 RGS4 RGS5 RGS6 ARHGAP4 ARHGEF3 ARHGEF2 ARHGEF17 KRIT1 WASL RAP1GAP RTKN RASA3 CYTH2 CYTH3 RACGAP1 EIF2B1 CYTH4	DLC1 IQGAP2 TIAM2 RAPGEF6 RAPGEF5 RAPGEF4 RAPGEF3 NET1 PREX2 FARP2 PLCE1 KALRN FGD1 PTPLAD1 SIPA1 CDC42SE1 MYO9B RIMS1 RASAL1 DOCK1 FGD5 ARHGEF10L FGD4 VAV3 RGS3 RGS5 RGS6 RGS9 PREX1 ARHGAP4 RANBP1 ARHGEF2 RALBP1 ARHGEF17 WAS ARHGEF11 ANKRD27 RAP1GAP RGS11 RGS12 RASGRP3 RASGRP4 SOS1 RASA1 CYTH1 CHN2
GUANYL_NUCLEOTIDE_EXCHANGE_FACTOR_ACTIVITY	0.246264	0.000392074	0.341955	0.0409403	0.0767058	0.00115508	FGD2 ALS2 DOCK2 GBF1 RAPGEF3 EIF2B2 RAPGEF2 FGD5 EIF2B5 CYTH1 ARHGEF3 CYTH2 CYTH3 TRIO HERC1 PREX2 EIF2B1 FARP1 ARHGEF11 FARP2 ANKRD27 PLCE1 CYTH4	FGD2 DOCK2 RAPGEF6 RAPGEF3 EIF2B2 EIF2B4 EIF2B5 ARHGEF3 ARHGEF2 CYTH2 CYTH3 TRIO ARHGEF17 PREX2 EIF2B1 FARP1 CYTH4	FGD1 PREX1 TIAM2 RASGRP4 SOS1 RAPGEF6 RAPGEF5 RAPGEF4 RAPGEF3 FGD5 FGD4 NET1 CYTH1 ARHGEF2 ARHGEF17 PREX2 ARHGEF11 FARP2 ANKRD27 PLCE1 KALRN
GUILLAUMOND_KLF10_TARGETS_UP	0.0064479	1.00292361569586e-05	0.122415	4.07894198965287e-05	0.15734	0.340809	IL2RB CCR2 MT1A ITGA4 NNT ASNS CPT1A KIFC2 FEN1 PCK1 LASP1 DAG1 SAA1 DNAJC18 SCARA5 LPL ALDH18A1 RGS5 MOXD1 SYT11 AUTS2 STOM YWHAZ WDFY1 SLC25A30 CELSR2 SAA2 TFAP2C	CADM3 CCR2 MT1A ITGA4 MT2A SERPINE2 TFF3 FEN1 PCK1 LASP1 DAG1 SAA1 DNAJC18 SCARA5 LPL ALDH18A1 RGS5 MOXD1 SYT11 STOM YWHAZ WDFY1 SLC25A30 SAA2 NNMT TFAP2C	MT1A LCN2 ASNS TFF3 IL1F10 FEN1 SAA1 C20orf27 RGS5 UGT2B17 CELSR2 SAA2 CCKBR TFAP2C
HAHTOLA_MYCOSIS_FUNGOIDES_CD4_DN	0.208628	0.00307932	0.129976	0.000998926	0.343715	0.915443	TRAK2 PAICS SMARCA2 OSBPL8 PRMT2 LY75 EIF5B TARDBP IMPDH2 PCYOX1L ATIC DIMT1 MAP4K1 RAD21 SNAPC5 IL6ST MALT1 TMEM123 SYNCRIP NUCKS1 KLF9 CDC42 PGRMC2 PTPRO CACYBP HNRNPA3 TRIM33 TPD52 RBM8A ADD3 MPHOSPH9 SLC12A7 SEPT6 TTC3 ZC3HAV1 MRPL3 RCN2 CD81 MRPL9 HNRNPA1 NLRP1 STAT5B	TRAK2 PAICS SMARCA2 OSBPL8 EIF5B TARDBP PCYOX1L NCK2 EVL ATIC DIMT1 NUCB2 MAP4K1 SNAPC5 YTHDC2 SYNCRIP NUCKS1 KLF9 DUT UBP1 PTPRO CACYBP CNOT2 HNRNPA3 TRIM33 MPRIP TPD52 RBM8A ATG12 PPP1R2 FAM162A MPHOSPH9 SLC12A7 SEPT6 CD69 TTC3 ZC3HAV1 MRPL3 AVL9 HNRNPA1 NLRP1 STAT5B	TRAK2 LY75 UGCG PCYOX1L NCK2 EVL NUCB2 RAD21 IL6ST YTHDC2 TMEM123 KLF9 PGRMC2 WWP1 TPD52 RBM8A ATG12 PPP1R2 FAM162A SEPT6 MDFIC
HELICASE_ACTIVITY	0.984075	0.000436861	0.839209	0.304048	0.947141	0.988108	XRCC5 SNRNP200 XRCC6 SETX DDX17 DDX23 DHX38 DDX10 G3BP1 SMARCAL1 RUVBL1 SMARCA2 SMARCA4 CHD2 CHD1 CHD4 CHD3 ERCC2 RECQL4 DHX9 UPF1 PIF1 DDX56 RAD54B	XRCC5 SNRNP200 SMARCAL1 SMARCA5 RUVBL1 SMARCA2 SMARCA4 CHD2 CHD4 CHD3 RECQL4 UPF1 DDX1 RAD54B	IGHMBP2 DHX38 CHD2 RECQL4 PIF1 RAD54B
HETEROGENEOUS_NUCLEAR_RIBONUCLEOPROTEIN_COMPLEX	0.897511	0.000466772	0.919464	0.000287537	0.858454	0.448769	RALY HNRNPUL1 HNRNPF HNRNPA2B1 PTBP1 HNRNPA1 HNRNPR HNRNPU HNRNPL HNRNPH2	HNRNPK RALY HNRNPUL1 HNRNPF PTBP1 HNRNPA1 HNRNPR HNRNPU HNRPDL HNRNPL	RALY HNRNPF HNRPDL HNRNPH1
HOLLMANN_APOPTOSIS_VIA_CD40_DN	0.110363	0.000189158	0.0166423	7.82934076812275e-05	0.129707	0.931779	MSRB2 MIPEP TRIP6 MX2 HIST1H2AC AP3B1 PKIG BTN3A3 RNASE6 DECR1 ZNF544 PSPH MYD88 TCF4 HIST1H2BF ZNF22 MBP SLC16A3 CANX FADS2 CTSC PHYH TSTA3 DNMT3A ST3GAL5 NADK IFITM1 CASP6 PPP3CA HIST1H1C UGDH ZC3HAV1 GTF2H5 SPTBN1 CHMP2B SETMAR AEBP1 VIM SAV1 PCBD1 CRELD2 F13A1 NUPL2 TRIM44 PDE4B B3GALNT1 DENND5A SPINT2 LY75 CASP7 STAT1 RRBP1 PCTP NAA35 PYCARD ARMCX6 DNPEP RPN1 FADS1 GNPDA1 BRD3 NIT2 RCN2 UBE2…	MSRB2 MIPEP MX2 HIST1H2AC AP3B1 PKIG BTN3A3 RNASE6 DECR1 ZNF544 NXN CERS6 MYD88 TCF4 MBP CANX FADS2 CTSC PHYH TSTA3 DNMT3A EFR3A MT1X PON2 NADK IFITM1 CASP6 UGDH ZC3HAV1 GTF2H5 SPTBN1 SETMAR AEBP1 VIM SAV1 PCBD1 CRELD2 F13A1 TRIM44 PDE4B B3GALNT1 BZW2 DENND5A SPINT2 STAT1 RRBP1 NME4 XBP1 NAA35 PYCARD ANKMY2 ARMCX6 DNPEP KIAA1324 FADS1 GNPDA1 BRD3 NIT2 UBE2L6 MSX1 IFIH1 FANCF UROS CD9 GSDMD CPVL S…	VPS72 MIPEP RPL36AL MX2 NXN CERS6 MBP DNMT3A MT1X TCL1A PGM1 PON2 CASP6 UGDH MGST2 MTMR2 AEBP1 VIM CTNNA1 SEC23IP CYB5R2 BDH2 LY75 HOXB6 NME4 XBP1 GATM PSME1 DNPEP KIAA1324 DENND2D FADS1 SERPINH1 APBB2 MTRF1 CD9 LAMB4 SIDT1 KLHL21 NINJ1 GTF3C1 XK STAMBP FAM174B VPS16 PDLIM1 ATP6AP1
HOSHIDA_LIVER_CANCER_SUBCLASS_S2	0.275798	0.000324628	0.636276	0.00559035	0.130609	0.566445	CSE1L MAPK6 CASC3 UBE2K TPR FBL TTC3 IGF2R GTF2I SUZ12 EIF4A2 CPD ABCD3 HELZ AHCY GTF3C2 ADD3 SMARCC1 HNRNPU GBF1 ARHGAP35 ATM EIF4B NR5A2 CXADR PPARG BRD3 SNRPE NT5E DEK GPC3 ABCB10 KLF3 TARBP1 RPS27 GNAI1 PIGC CSNK2A2 TIA1 NUP153 GLUD1 ATF2 HNRNPA2B1 FGFR3 TBCE	CSE1L MAPK6 CASC3 UBE2K FBL TTC3 ERBB3 GTF2I EIF4A2 CPD ABCD3 HELZ AHCY SMARCC1 PPP2R1A HNRNPU ARHGAP35 ATM DDX1 NR5A2 PPARG BRD3 NT5E DEK GPC3 ABCB10 KLF3 TARBP1 BTG3 RPS27 ATP5F1 CSNK2A2 TIA1 NUP153 GLUD1 ATF2 FGFR3 ENPP1 COL2A1	CSE1L FBL RRP1B BCAM ERBB3 CDK6 CPD SLC6A2 TIAL1 SEPHS1 LBR ITIH2 DEK ATP2B2 CD46 TARBP1 BTG3 TP53BP2 ATP2B1 NET1 NUP153 GLUD1 ENPP1 COL2A1 FGFR4 SNTB1
HSIAO_HOUSEKEEPING_GENES	0.00343693	5.12901837507603e-12	0.171932	1.05797976477645e-07	0.000712445	0.949039	CSTB QARS YWHAQ RPS8 ATP6V1F PHB2 EIF4A2 CALM2 H2AFZ CD3E CIRBP CAPN2 ATP5G3 HNRNPF SQSTM1 EIF1 RPL28 PAX6 RPN2 KARS HDAC1 EIF4H HMGN2 PLP2 DYNLL1 PTPN6 ATOX1 UBE2C WARS GDI2 BTG2 APLP2 GUSB STOM TPR FTH1 FHL1 SNRNP70 FCGRT NCSTN LAMP1 NONO UBB ARL6IP1 SON CD81 RPA2 TMSB4X CD151 COX7A2 RPL9 ATP5C1 EEF1A1 FAM193A FKBP1A SLC25A6 GSTP1 VIM YWHAB FYN SEC61B USP11 CANX RPL14 DDB1 TRAF4 UBE2D3 FLNA YWH…	QARS ATP6V1F NCOR2 EIF4A2 CALM2 CIRBP CAPN2 ATP5G3 HNRNPF EIF1 RPL28 RPN2 KARS PLP2 DYNLL1 PTPN6 SEPW1 COMT ATOX1 UBE2C LDHA WARS APLP2 GUSB STOM PSEN1 PIM1 FHL1 ITGB1 FCGRT NCSTN LAMP1 NONO UBB PRDX1 ARL6IP1 SON BUD31 RPA2 TMSB4X CD151 MPRIP COX7A2 RPL9 CHI3L2 EEF1A1 FAM193A FKBP1A CTDSP2 VIM YWHAB FYN CANX HNRNPK UBE2D3 FLNA RHOA ATP5G1 RPS6 MSN PCBP2 SF1 CD74 IQGAP1 XBP1 CD63 JOSD1 KAT6A SNRPD…	CSTB TMBIM6 RPL13 PSME1 LDHB VPS72 CIRBP ATP5G3 HNRNPF SQSTM1 PAX6 KARS EIF4H COMT DSTN UBE2C APLP2 GUSB FTH1 PIM1 DVL3 YBX1 BUD31 CD151 RPS7 CHI3L2 EEF1A1 SLC25A6 GSTP1 VIM BECN1 HSPB1 CFL1 FLNA RPS16 MSN RPL36AL XBP1 PFN1 EIF3E GLUL HMGB1 MGST2 FBL TUBB DUSP1 HTRA1 ALDOA NFIB CD34 ARF3 CLU ATP5G2 SLC25A3 ENO1 PSMD2 PABPC1 TAX1BP1 IRAK1 RPS23 HSP90AA1 GAPDH EZR SLC6A8 DARC STMN1 OS9 ZNF91 GPX4 R…
IL2_UP.V1_DN	0.512912	0.0555949	0.567018	0.18886	0.198681	5.35421299881509e-06	CDKN1C DDX58 RHOBTB1 TNS3 RIN2 EVI2A TANC2 ZNF695 EHHADH KIAA1462 PAK3 CXCR2 RNASE2 HIST1H3C SEMA6D ARHGAP6 PLCH1 MYCT1 ZNF362 HIST1H2AG HOXA5 TEK TSPAN7 PBXIP1 CXorf21 CCNG2 SESN1 ZSCAN16 NR1I2 PROM1 ALG12 KIAA0319L MYLK CD72 PLEK UNC93B1 NKX3-2 TNNT3 TXNIP IL18 NUAK1 FCGR2A SNAI2 TMEM140 MAP2K6 TNFAIP2 ARNT2 GPX2 FZD3 TRIB2 PCSK5 MAGI2 SDCCAG8 NACAD CYP46A1 BTN3A3 SLA BTN3A1	CDKN1C DDX58 RHOBTB1 TNS3 RIN2 EVI2A TANC2 KIAA1462 PAK3 RNASE2 HIST1H3C CD34 PBX1 PLCH1 WDR52 GDF5 MYCT1 HIST1H2AG HOXA5 PDE1C TSPAN7 TTC23 CXorf21 CCNG2 ZSCAN16 NR1I2 ALG12 KIAA0319L HDAC5 MYLK CD72 PLEK UNC93B1 NKX3-2 TNNT3 ACPP TMEM19 TXNIP IL18 NUAK1 FCGR2A SNAI2 TMEM140 CST1 TNFAIP2 PPP2R5C TRIB2 PCSK5 ATP2C2 NACAD BTN3A3	HTR2B SYT1 C19orf21 CLDN16 RIN2 FAM110B TANC2 ZNF695 PRSS16 CHRNB4 SULT1B1 INHA PAK3 RASGRP3 CXCR2 HHIPL2 SLN AGBL2 CD34 PBX1 ARHGAP6 PLCH1 WDR52 GDF5 MYCT1 TCEAL4 ODAM HIST1H2AG PDE1C PLCL1 TEK TTC23 SEC14L2 AIM1L TG CCNG2 TGM3 ASPHD1 SESN1 DEPTOR FZD2 CCDC64 PROM1 ALG12 ZNF571 KIAA0319L HDAC5 MYLK CACNA1E KLHDC8A ACPP ZNF391 PRKG1 RABEP2 CUX2 GUCY1A2 ARL4C SCHIP1 TMEM140 CST1 MAP2K6 TNFAIP2 NDO…
IL21_UP.V1_UP	0.107115	0.551264	0.0672383	0.320149	0.233202	1.77085116554077e-05	VDR FOSB CDH3 LILRB4 PTH1R GRIA4 AIM2 SLC29A2 CTSG LAMP3 PPAP2C ABCC8 PAQR6 SCN9A NOS2 AGMAT SLC7A5 CFD SPP1 SLCO5A1 SPARCL1 TPBG KIF21B XPNPEP2 CBL HABP4 RSAD2 ZC3H12A CDH5 NKG7 CXCL12 PLA2G7 RDH5 PUS7L TF BCL6 COL15A1 PYGM GIPR TRMU ABCA6 OLFM1 CD6 PTPRO	IQCG FOSB LILRB4 PTH1R NDRG4 PTX3 SPRY4 CTSG PPAP2C PIM1 MFSD7 KRT6B ARHGAP32 GPR176 NOS2 FOXD2 CFD SPP1 XPNPEP2 IBSP CBL HABP4 RSAD2 FAT2 ZC3H12A UGT8 CDH5 DPYSL4 CXCL12 PLA2G7 RDH5 POU4F2 ALDH4A1 USP2 PUS7L TF MUC1 COL15A1 PYGM TRMU OLFM1 CD6 FAM107A PTPRO LIF	MYOZ1 IQCG FOSB CDH3 PAX1 LILRB4 CPA4 NDRG4 PTX3 SPRY4 LAMP3 ABCC8 PIM1 DGKG ZIC4 MFSD7 KRT6B ARHGAP32 KCNC3 LAG3 IL18RAP PCDHB13 AGMAT CASC1 SEMA7A ZNF76 SLC7A5 FOXD2 S100A1 PIM2 BAIAP3 SLCO5A1 MMP25 TSHR TPBG SCNN1A HOXB2 KIF21B CYP27A1 ECM1 XPNPEP2 CHI3L1 CBL FAT2 SLC28A2 UGT8 CDH5 VSNL1 MYOZ3 ALDH4A1 ITIH4 USP2 TF KLK11 MUC1 MPZ GIPR SLCO1A2 ANKRD7 DLX6 ELOVL4 OLFM1 CD6 FAM107A ARHGAP22 SPINT1
INTRACELLULAR_TRANSPORT	0.0974627	2.0293164337205e-07	0.101407	0.000376091	0.00014585	0.267624	RAB3GAP2 BAK1 GBF1 RAE1 HOMER3 APOE TLK1 KIF13B OPA1 KIF5B VPS45 NOP58 OPTN MYH9 ERGIC2 ERGIC3 NPC1 ATP2C1 PEX26 RAB14 KIF4A RER1 MYO9B CALR CD74 SMAD3 HNRNPA1 CBLB CD209 TRPS1 GOSR2 RERE ARSB PDIA3 TIMM17A TIMM17B GLI3 ZFYVE9 KDELR1 AP3B1 FLNA ANKRD27 NUP205 EEA1 NUP214 NAGPA PEX19 SQSTM1 BCL2 BCL6 EXOC5 FYB UPF1 NLGN1 GABARAP YWHAH COG2 BARD1 TSPO XPO6 LMAN2L EIF5A MIPEP MCM3AP NUP133 MYO6 STAP…	RAB3GAP2 LTBP2 RAE1 APOE TLK1 KIF13B KIF5B VPS45 NOP58 OPTN MYH9 ERGIC1 ERGIC2 ERGIC3 NPC1 KRT18 ATP2C1 PEX26 RAB14 KIF4A RER1 MYO9B CALR CD74 KIF3B TINAGL1 HNRNPA1 CBLB TRPS1 SRSF12 RERE ARSB PDIA3 TIMM17A TIMM17B GLI3 AP3B2 GOLGA5 KDELR1 AP3B1 FLNA NUP205 NUP214 PEX19 BCL2 EXOC5 FYB UPF1 GABARAP COG7 COG2 BARD1 XPO6 LMAN2L EIF5A MIPEP STARD3 MCM3AP NUP133 MYO6 NUDT4 LRPPRC CTSA NAPA ABCA1 DOPEY…	LTBP2 BAK1 HOMER3 KIF13B CRYAA KIF5A MYH7 OPTN MYH6 ERGIC1 ERGIC2 KRT18 MYBBP1A KIF4A NFKBIE MYO9B BCL2L1 STRADB CALR STX18 SEC23IP MDFI KIF3B NXF5 ARFIP1 TINAGL1 ABCG1 SRSF12 RERE ARSB GLI3 GOLGA5 FLNA ANKRD27 STEAP2 SQSTM1 PEX16 SNAP23 APBA1 COG3 COG7 NLRP12 MIPEP KLHL2 STARD3 MYO6 NUDT4 ABCA2 NAPA NPM1 DOPEY2 SMG5 MYO1E PPIH VCP PEX6 PEX7 AKT1 ZFYVE16 RHOB HSP90AA1 ADRB2 KIF1A KIF1B AP1M2 NUP1…
ION_TRANSPORT	0.977072	0.822051	0.767433	0.55841	0.203196	0.000221462	TSPO ATOX1 ATP6AP1 WNK4 SLC4A1 KCND3 WNK1 NNT ATP2C1 FXYD3 HFE KCNA3 CACNB3 ATP6V0B SCN9A SLC30A5 SLC31A1 CACNA2D1 VDAC1 LASP1 ATP2A3 KCNJ15 KCNIP2 SCN7A TRPM2 ATP6V1F SLC26A3 CLIC5 CCS TCIRG1 PLP2 SLC8A1 ATP1A4 SLC17A7 ABCC9 SLC17A3 PLN KCNN3 SCN4B ABCC8 SCN4A	ATOX1 ATP6AP1 SLC4A2 SLC4A1 STIM2 WNK1 SLC34A2 ATP2C1 RYR3 SLC40A1 FXYD3 KCNA1 HFE CACNB3 ATP6V0B KCNS3 SLC30A5 SLC31A1 VDAC1 ATP7A UCP2 LASP1 ATP2A3 CACNA1D KCNH1 KCNJ15 KCNIP2 SLC22A3 SGK1 TRPM2 ATP6V1F KCNH3 KCNE1 PLP2 SLC8A1 ATP1A4 SLC17A7 ABCC9 SLC17A3 PLN KCNN3 SCN4B SCN4A	KCNC3 ATP6AP1 KCNK6 WNK4 KCNK5 CHRNA7 KCND3 SCN2A PKD2L1 SLC34A2 RHCG RYR3 RYR1 AKAP7 SLC40A1 KCNMB3 ORAI1 FXYD3 KCNA2 CCL8 CACNB4 KCNJ3 ATP6V0C SLC11A2 KCNS3 SLC30A5 HCN4 HCN2 KCNJ5 KCNJ4 UCP2 ATP2A3 CHRNB4 CHRNB1 CACNA1D CLCN4 ATP7B KCNH1 KCNK17 ATP6V0E1 SLC26A2 KCNQ4 SLN NMUR1 SLC22A4 SCN7A KCNQ1 SLC26A3 KCNH2 KCNH4 SLCO1A2 SCNN1G SCN5A SCNN1A SCNN1D ATP1A4 SLCO1B3 KCNN4 ABCC9 PLN SLC17A1 SLCO…
IRITANI_MAD1_TARGETS_DN	0.225942	0.00077303	0.467133	0.0156518	0.118003	0.178115	WDR74 POLD1 NPM1 FBL CAD BABAM1 EEF2 EEF1A1 CDK1 SLC16A1 RARS CPSF3 HNRNPH2 DTD1 GPAM NME2 AHCY IPO5 GGA2 C16orf13 E2F8 MCM6	FBL CAD BABAM1 EEF2 EEF1A1 CDK1 RARS CPSF3 DTD1 GPAM NME2 AHCY GGA2 C16orf13 E2F8 MCM6 SRM DUT	POLD1 NPM1 FBL CAD EEF1A1 RPL13 SLC16A1 MYBBP1A NME2 RPL5 RPL22 C16orf13 E2F8 MCM6
IVANOVA_HEMATOPOIESIS_INTERMEDIATE_PROGENITOR	0.656733	0.000449869	0.805395	0.188393	0.0133368	0.501953	KLHDC4 SLC35B2 WDR73 NIPSNAP3A PTCD2 ISG20L2 ATP6V1F RPN1 CPA3 SEL1L2 RASSF4 SGK223 CASP7 TNS3 HDGF DBI SFXN4 QARS NUP37 LUC7L DDX52 THOC5 CUL5 GMPPA SCARB1 FAM149B1 PYCARD WDR34 G3BP1 CTSZ E2F8 UHRF1 MAPRE2 PLAC8 FAM175A AFAP1 AHCY PES1 C7orf50 MAOA TEX2 GUSB PAPSS2 MAPKAPK3 TRMT6 YDJC VPS45 SIGLEC5 WDR77 ATP6AP2 PLAA ERP44 GPR180	SLC35B2 GALK1 NIPSNAP3A PTCD2 ISG20L2 ATP6V1F ZNF583 CPA3 SEL1L2 RASSF4 TNS3 DBI SFXN4 QARS NUP37 THOC5 CUL5 GMPPA FAM149B1 FANCM PYCARD WDR34 CTSZ E2F8 UHRF1 GFM1 AFAP1 AHCY PES1 C7orf50 MAOA TEX2 GUSB MAPKAPK3 VPS45 SIGLEC5 ATP6AP2 TSPAN31	KLHDC4 GALK1 TCN2 ALDOA PTCD2 RSU1 CPA3 GPT2 RASSF4 HDGF POLR3C OVOL2 LUC7L THOC5 SCARB1 PLA2G4D FAM149B1 PCCA E2F8 C6orf211 CDADC1 PFKP MAOA KIAA0825 GUSB KLHL23 BID NEBL TXNDC15 WDR77 NXT1 POLR3E GPR180
JI_RESPONSE_TO_FSH_UP	0.424501	9.61326444403348e-05	0.0409	1.01613983118923e-05	0.0185287	0.17075	ME3 SRSF6 PLXNC1 CASP6 ZNF148 TRAPPC6A AXL SQLE BDKRB1 FADS1 CCNG2 BTN3A1 ACADS SLC4A3 HIST1H1C IFITM1 DPYSL3 COL3A1 NT5C2 FADS2 FCGRT CTTN SEPT6 C1R IFI35 EBP SPOP ANK3 BRD3 HIST1H4C TNPO1 ISG15	MEIS1 SRSF6 PLXNC1 CASP6 ZNF148 TRAPPC6A AXL SQLE FADS1 FASN CCNG2 ACADS PPL CPT1B XPC IFITM1 HNRPDL DPYSL3 COL3A1 NT5C2 RARRES3 FADS2 FCGRT CTTN SEPT6 C1R IFI35 EBP SPOP ANK3 BRD3 HIST1H4C ISG15	CASP6 BDKRB1 FADS1 RBP1 FASN CCNG2 HIST1H2BJ ACADS TM7SF2 SLC4A3 STARD7 XPC HNRPDL COL3A1 RARRES3 SEPT6 C1R TBC1D8 CLU ANK3
JOHNSTONE_PARVB_TARGETS_1_DN	0.755519	0.0372462	0.443738	0.000292208	0.00147201	0.263329	TNC NAA15 RBMS1 MYO10 COL6A3 FUS ITGB8 DSE PPP3CA AP1S2 SLC12A2 C9orf3 UBA6 WDFY3 SLIT2 CTSB SEC24D QKI HIST1H2AC UBE2K STC1	SCOC TNC RBMS1 PPP2R5C COL6A3 LIMCH1 FUS ITGB8 DSE TMEM106B APCDD1L GPX8 AP1S2 SLC12A2 C9orf3 UBA6 BICC1 WDFY3 SLIT2 CTSB SLC25A37 AGPAT9 SEC24D LNPEP HIST1H2AC UBE2K	KHDRBS3 SCOC MYO10 COL6A3 LIMCH1 KIAA0232 ITGB8 APCDD1L FAT1 SLC12A2 DCAF16 SLC25A37 DMXL1 SEC24D QKI SHC3
JUBAN_TARGETS_OF_SPI1_AND_FLI1_DN	0.0128115	0.00308359	0.226597	0.000522304	0.018107	0.156694	HPRT1 SYNCRIP PUS7 PDE4DIP EIF4G1 SMARCC1 SEPT9 FADS2 ZFP36L2 SRSF2 TRIAP1 RNASE6 CDK1 DAPK2 TPI1 PDSS1 NFATC3 NHP2L1 CCL3 RCC2 RBBP7 HNRNPL PPP1R14B HIF3A ZNF841 HNRNPU PSMD12 EIF4B NEMF CCNB1 IMPDH2 CHD1 OGN CCDC41	SYNCRIP MYC PDE4DIP SMARCC1 NFYA SEPT9 FADS2 ZFP36L2 TNFRSF1B TRIAP1 RNASE6 HSPE1 CDK1 DAPK2 TPI1 CA5B PDSS1 NFATC3 CARD11 CCL3 TRAPPC5 LDHA RCC2 RBBP7 HNRNPL BUD31 PPP1R14B HIF3A FAM162A ZNF841 HNRNPU PSMD12 NEMF CCNB1 CCDC41	HPRT1 KCNN4 PUS7 MYC EIF4G1 SELRC1 TUBB SEPT9 BMPR1B WDR4 JAG2 HRC DAPK2 TPI1 CA5B PDSS1 CARD11 RCL1 NASP RCC2 BUD31 HIF3A FAM162A CCNB1 OGN
KAAB_HEART_ATRIUM_VS_VENTRICLE_UP	8.33016897639331e-05	2.86309638015479e-07	6.45148931900665e-06	3.36020088269997e-07	0.261577	3.24440815102307e-05	LSM12 SYNPO HYOU1 NME2 GRB2 DPT AFAP1 CHRDL1 MDK CALR FBLN1 ARHGAP1 PHF15 ALDH1A2 TAGLN2 AGTR1 SMARCD2 EZH2 FMOD NR2F2 CELSR2 TRIP6 GPX3 COMP COL4A6 CHRNE USP11 KAZN TMEM106C DAPK2 MYH11 VASH1 DPYSL3 AKR1A1 PTH1R FGL2 PDE4B RELN TULP3 ASXL1 TSPAN7 SOD3 F10 EEF1A1 FEZ1 PDE2A ZFP36L2 WISP2 IGFBP6 ERGIC3 FBLN2 C1R SLC39A8 AEBP1 ISLR MYLK QSOX1 VCAN ABCC8 PLK1 ATM CDC123 PRSS23 BTG1 DYRK2 EFEMP1 MAGE…	LSM12 BTG3 SYNPO HYOU1 NME2 GRB2 DPT PRDX1 AFAP1 CHRDL1 MDK CALR CD63 FBLN1 ARHGAP1 CSRP1 PHF15 ALDH1A2 TAGLN2 SMARCD2 NTRK2 EZH2 GPX3 COMP COL4A6 KAZN COL2A1 TMEM106C DAPK2 VASH1 PRELP DPYSL3 AKR1A1 PTH1R FGL2 PDE4B RELN TULP3 ASXL1 TSPAN7 CYB561D2 NMNAT2 F10 POLD4 EEF1A1 FEZ1 PDE2A ZFP36L2 IGFBP6 ERGIC3 FBLN2 C1R AEBP1 ISLR MYLK SLC22A18 CHL1 VCAN S100A13 PLK1 ATM CDC123 PRSS23 BTG1 EFEMP1 MAGE…	BTG3 EPHB2 NME2 EPB41L1 CALR FBLN1 MICAL2 PRKCD AGTR1 EZH2 RALYL SPOCK1 SLN NR2F2 CIB2 VSNL1 CELSR2 NR2F1 COMP PLOD3 COL4A6 CHRNE COL2A1 DAPK2 MYH11 RBP1 ENO2 AKR1A1 EPB41L3 MYH6 TULP3 GJA5 ASXL1 KCNJ3 CD47 CYB561D2 NMNAT2 DSC1 POLD4 CPE SLC11A2 EEF1A1 PDE2A WISP2 MYBPC1 KCTD17 FBLN2 C1R AEBP1 ISLR MYLK ZNF785 SLC22A18 QSOX1 CHL1 S100A13 ABCC8 PLK1 CDC123 PRSS23 MAGED1 SFRP1 GAS1 ERBB2 TBX5 ITSN1…
KASLER_HDAC7_TARGETS_1_DN	0.244776	0.000865174	0.547467	0.00265284	0.922993	0.941749	TRIP10 IGF2R ITM2B EDEM1 SLC2A1 TXNIP IGFBP6 SEMA4A C3 COL6A3 SPP1	TRIP10 ITM2B EDEM1 SLC2A1 TXNIP IGFBP6 SEMA4A C3 COL6A3 SPP1	SEMA4A COL6A3
KEGG_DILATED_CARDIOMYOPATHY	0.53544	0.211866	0.77673	0.0897378	0.145097	0.000216713	CACNA2D1 CACNB3 ADCY6 ADCY7 ADCY5 ATP2A2 ITGA4 TPM1 ITGA7 ITGA5 ITGA11 DMD SLC8A1 ADCY4 ITGB5 ITGB7 ITGAV ITGA8 DAG1 PRKX PLN ADCY3 ITGB8 ITGA6 ITGA2 PRKACB	CACNB3 ADCY7 IGF1 ATP2A2 ITGA4 TPM2 TPM1 ITGA7 ITGA5 ITGA11 DMD CACNA1D SLC8A1 ITGB5 ITGAV ITGB1 TPM3 ITGA10 DAG1 PLN LAMA2 ADCY3 ITGB8 ITGA6 ITGA2 PRKACB DES	CACNB2 CACNB4 ADCY6 ADCY7 ADCY5 ITGA9 CACNG6 ITGA3 TPM1 ITGA2B ITGA11 DMD CACNA2D3 CACNA1D CACNA1C CACNA1F CACNA2D2 CACNA1S ADCY4 ITGB5 ITGB6 ITGB7 MYBPC3 TPM3 SGCD PRKX PLN LAMA2 ADCY3 ADCY1 ITGB8 ITGA6 TGFB3 CACNG4 MYH7 MYH6
KEGG_ECM_RECEPTOR_INTERACTION	0.00985626	2.69795299385017e-13	0.000196762	6.80847765036113e-16	0.145145	0.000722342	COL6A2 COL6A3 COL5A2 COL6A1 VWF HSPG2 TNN FN1 COMP CD36 THBS4 ITGA4 ITGA7 ITGA5 COL5A1 COL4A6 ITGA11 COL3A1 COL4A1 AGRN COL4A2 COL4A4 RELN ITGB5 ITGB7 ITGAV LAMB2 SPP1 LAMB3 LAMC1 COL1A1 LAMB1 COL1A2 ITGA8 CD44 DAG1 LAMA3 ITGB8 ITGA6 ITGA2 TNC COL11A1 LAMC3 HMMR SDC2 SDC4 THBS3 COL6A6 THBS2 SDC1 THBS1	COL6A3 COL5A2 COL6A1 LAMA1 VWF HSPG2 TNN FN1 COMP IBSP CD36 THBS4 ITGA4 ITGA7 ITGA5 COL5A1 COL4A6 ITGA11 COL2A1 COL3A1 COL4A1 AGRN COL4A2 RELN ITGB5 ITGAV ITGB1 SPP1 LAMB3 LAMC1 COL1A1 LAMB1 COL1A2 ITGA10 CD44 DAG1 LAMA3 LAMA2 ITGB8 ITGA6 ITGA2 SV2B TNC COL11A1 LAMC3 HMMR SDC2 SDC4 THBS3 COL6A6 THBS2 SDC1 THBS1	COL6A2 COL6A3 COL5A2 LAMA1 VWF ITGA9 COMP CHAD THBS4 ITGA3 ITGA2B COL5A1 COL4A6 ITGA11 COL2A1 COL3A1 COL4A2 COL4A4 ITGB5 ITGB6 ITGB7 LAMC2 LAMB3 COL1A2 LAMB4 CD47 LAMA2 SDC3 ITGB8 ITGA6 LAMC3 SDC4
KEGG_EPITHELIAL_CELL_SIGNALING_IN_HELICOBACTER_PYLORI_INFECTION	0.154961	1.01024992834022e-05	0.0130993	0.00699863	0.0206326	0.371897	JUN JAM3 CXCL1 MAP2K4 CCL5 ADAM17 ATP6V0B CXCR2 ATP6AP1 F11R MAPK13 IKBKB ATP6V1F ATP6V0A4 ATP6V0D1 NFKBIA JAM2 IKBKG MAPK14 RELA ATP6V0E2 ATP6V1H ATP6V0D2 ATP6V1C2 TJP1 CSK SRC TCIRG1 PAK1 PLCG2 HBEGF ATP6V1B2 CDC42	JUN JAM3 CXCL1 MAP2K4 ADAM17 ATP6V0B ATP6AP1 F11R MAPK13 IKBKB ATP6V1F ATP6V0D1 NFKBIA JAM2 IKBKG MAPK14 RELA ATP6V0E2 ATP6V1H ATP6V0D2 TJP1 CSK ATP6V1D PLCG2 HBEGF	JAM3 CXCL1 CXCR2 ATP6AP1 MAPK10 MAPK8 MAPK12 EGFR PTPRZ1 ATP6V0E1 ATP6V1C2 TJP1 MET GIT1 PLCG2 ATP6V1B1 ATP6V0C
KEGG_GLYCEROLIPID_METABOLISM	0.361374	0.000259191	0.056017	0.00272471	0.827521	0.402073	MBOAT2 GPAM DGKZ DGKD GK ALDH7A1 AGK AGPAT3 AGPAT4 LPL ALDH1B1 DGKQ ALDH2 AKR1A1 DGKA PPAP2B LCLAT1 MGLL AGPAT6 ALDH9A1 ALDH3A2 PPAP2A PPAP2C	MBOAT2 GPAM DGKD AGK DAK AGPAT3 AKR1B1 LPL ALDH1B1 ALDH2 AKR1A1 DGKA PPAP2B DGKI AGPAT9 MGLL AGPAT6 ALDH9A1 PPAP2A PPAP2C	LIPG DGKZ DGKD GK DGAT2 DAK AGPAT4 ALDH1B1 DGKG AKR1A1 LCLAT1 MGLL
KEGG_LYSOSOME	0.101559	8.5910379016948e-09	0.00325222	3.18109971690186e-09	0.155024	0.830926	SLC11A1 MFSD8 CTSZ NAGPA IGF2R ATP6V0B ATP6AP1 LAPTM5 AP4B1 AP3B1 LAMP3 ATP6V0A4 CTSL1 AP1B1 GNPTAB CTSH CTSG LAMP1 GGA2 CTSC ATP6V1H AGA AP3M2 ATP6V0D2 ARSA CTSD CTSB ARSB TCIRG1 GNS DNASE2 ASAH1 AP4E1 IDS GALC GUSB ATP6V0D1 MANBA MAN2B1 PSAP LIPA AP1S2 LAPTM4B NAPSA HEXB SUMF1 AP1S1 HEXA NPC1 SCARB2 CTSA TPP1 CLTA CLTC ACP2 ACP5 NAGA	AP3B2 PPT1 MFSD8 CTSZ ATP6V0B ATP6AP1 LAPTM5 AP1S3 AP3B1 CTSL1 CTSK GNPTAB SMPD1 CTSH CTSG GM2A LAMP1 GGA2 CTSC ATP6V1H AGA ATP6V0D2 CTSD CTSB ARSB GNS DNASE2 ASAH1 GALC GUSB GGA3 FUCA1 ATP6V0D1 AP1M2 CD63 GLB1 MANBA MAN2B1 PSAP LIPA AP1S2 LAPTM4B NAPSA HEXB SUMF1 AP1S1 HEXA NPC1 SCARB2 CTSA TPP1 CLTC ACP2 GAA ACP5 NAGA	SLC11A1 MFSD8 LAMP2 ATP6AP1 LAMP3 ABCB9 SLC11A2 SMPD1 CTSL2 ABCA2 DNASE2B AGA ARSB ASAH1 PSAPL1 IDS ATP6V0C GNPTG GUSB SGSH AP1M2 LAPTM4B NAGLU
KEGG_VIBRIO_CHOLERAE_INFECTION	0.877919	0.000146841	0.280119	0.0718451	0.120997	0.533225	PDIA4 PRKCB SLC12A2 SEC61B TJP2 KDELR3 ATP6V0B ATP6AP1 ATP6V1F ATP6V0A4 ATP6V0D1 ATP6V0E2 ATP6V1H PRKX KDELR1 ADCY3 ATP6V0D2 ATP6V1C2 TJP1 TCIRG1 PRKACB SEC61A2 PLCG2 ATP6V1B2 SEC61A1	PDIA4 SLC12A2 TJP2 ATP6V0B ATP6AP1 ATP6V1F ATP6V0D1 ATP6V0E2 ATP6V1H KDELR1 ADCY3 ATP6V0D2 TJP1 PRKACB ATP6V1D PLCG2 SEC61A1	SLC12A2 PRKCA ATP6AP1 KCNQ1 PRKX ADCY3 ATP6V0E1 ATP6V1C2 TJP1 PLCG2 ATP6V1B1 ATP6V0C
KENNY_CTNNB1_TARGETS_DN	0.355086	0.000328754	0.756519	0.00271082	0.00224084	0.340809	GBP2 IL6ST TRIM29 SEL1L FN1 COL6A1 PPP6R3 ELMO2 KIF5B RPS6 USP3 CD4 PPP3CA USP9X C6orf62 TNPO1 TXNIP TIMP2 ITGB5 CALCOCO1 PLAA ENPP2 NARF TRIM33 STAU2	XPNPEP1 SEL1L FN1 COL6A1 PPP6R3 ELMO2 KIF5B RPS6 DPYSL2 USP3 CD4 TFF3 USP9X C6orf62 TXNIP TIMP2 ITGB5 FAF2 CALCOCO1 ENPP2 TRIM33 STAU2	OGFOD2 GBP2 FAM134B IL6ST TRIM29 HNRNPH1 TFF3 USP9X ITGB5 ECM1 FAF2 NARF STAU2 SIX3
KESHELAVA_MULTIPLE_DRUG_RESISTANCE	0.14718	1.12596212657293e-05	0.0589134	9.05784374677522e-07	0.644772	0.756518	GUK1 HDAC1 FBXO11 LAMTOR2 BCL7B IQGAP1 C22orf46 DST ICAM3 STYXL1 FN1 TMEM104 IZUMO4 OAS1 C16orf59 PTHLH ADAM15 DNALI1 CYTH1 INPP5B UFC1 RINT1 ACADS GGA2 HFE CCS SLC25A13 DOCK9 MAN1B1 PCTP ENC1 GSTK1 NDRG2 BRE CD151 FOXP3 DOM3Z	GUK1 FBXO11 LAMTOR2 BCL7B IQGAP1 C22orf46 DST ICAM3 STYXL1 HHAT FN1 TMEM104 OAS1 TSPAN31 IBSP PTHLH PPP4C ADAM15 TP53TG1 INPP5B UFC1 ACADS GGA2 HFE VPS33B SLC25A13 DOCK9 MAN1B1 ENC1 GSTK1 ODF2 NDRG2 TAF12 BRE CD151 FOXP3 CRIP2 CCDC109B	HSPB1 ICAM3 HHAT CDKN2C DNALI1 TP53TG1 CYTH1 TSPAN8 ACADS SIL1 MAPK12 KCTD17 ODF2 NDRG2 CD151 CRIP2
KIM_ALL_DISORDERS_CALB1_CORR_UP	0.118242	0.00208729	0.444586	0.0004518	0.018487	0.431018	TRIB2 NNAT H2AFZ NDUFV1 YARS LDB2 UCHL1 FIBP SNRNP40 ABR EIF4H GPD1L OPTN CLSTN1 TBC1D9 EEF2 HPRT1 SORL1 EPS15 PTK2B RAD21 EGR3 RGS7 PSME3 ZFAND5 IDH3B TAC1 PAFAH1B1 UBB HNRNPR CANX APLP2 SYT11 TUBB3 PRKACB RER1 EIF4A2 LANCL1 KIFAP3 AASDHPPT SERPINF1 PDE2A ACTR2 JOSD1 KIAA1279 NCALD RTN4 NEFL AP2S1 SCRN1 OPCML THY1 ATP5G3 PSMD12 B3GALNT1 USP14 CDK5 GNAI1 AUH COX8A NELL2 FHL2 UBL3 PRKCI NDUFS2 PAK…	TRIB2 NDUFV1 CD200 ATP6V1D LDB2 FIBP SNRNP40 ABR GPD1L OPTN CLSTN1 EEF2 SORL1 EPS15 PTK2B EGR3 CNKSR2 PSMC6 PSME3 SDF2 UBE2A ZFAND5 NAPA TAC1 PAFAH1B1 ZNF365 UBB HNRNPR CANX NMNAT2 APLP2 SYT11 PRKACB RER1 EFR3A EIF4A2 LANCL1 AASDHPPT SERPINF1 PDE2A ABCC5 ACTR2 JOSD1 KIAA1279 NCALD RTN4 NEFL TMEM66 AP2S1 GABRA1 SCRN1 OPCML THY1 ATP5G3 PSMD12 B3GALNT1 USP14 CDK5 CX3CL1 COX8A NELL2 UBL3 PREPL NDUFS2…	BHLHE40 SLC12A5 PRUNE2 RNF13 MOAP1 LDB2 EFNB3 UCHL1 SCHIP1 EIF4H GPD1L OPTN PLK2 TBC1D9 HPRT1 SORL1 NRIP1 PFKP RAD21 CNKSR2 CRYM SYT1 INA NAPA NECAB2 PAFAH1B1 NMNAT2 APLP2 ATRNL1 TUBB3 TCEAL1 SLC9A6 UBE2E3 PDE2A ABCC5 SERINC1 SLC6A15 TOB1 RTN4 ATP5G3 CX3CL1 SYT17 AUH DPP6 UBL3 DNM1 PREPL PRKCI RALYL KHDRBS3 DCLK1 HSP90AA1 ATP6V0C DHCR24 KALRN TMED2 TUSC3 ENO2 PCDH8 KIAA1045 STAU2 KDM1A SRPK2 BNIP…
KORKOLA_EMBRYONIC_CARCINOMA_VS_SEMINOMA_DN	0.461044	0.385031	0.165197	0.510589	0.24825	0.000872077	PDPN FBLN5 OSBPL3 SOX17 PCSK1N DMD PRAME	IRX1 FBLN5 TUBBP5 SOX17 DMD KIT	IRX1 TCL1A FBLN5 OSBPL3 TUBBP5 SOX17 PCSK1N DMD TDRD12 SLC43A1 PRAME FRMD6 KIT
KOYAMA_SEMA3B_TARGETS_UP	0.163661	0.000397268	0.000203326	1.84739359452723e-08	0.00216709	0.0128876	C19orf12 TGFBI ZNF618 ADRB2 CTSC TMSB4X PITX1 THBS1 ZNF180 NDST1 SLC38A1 C7orf50 GPI NIPAL3 FBXW4 AQPEP SRPX FMNL2 SGK223 MGST1 LOXL1 TMEM117 PLAU ITPR3 ANTXR1 GALC YIF1B CNFN STAU1 PAQR5 TMEM216 HDAC7 STC2 TCEAL8 LEF1 UBE3A PAX6 OCIAD2 CREB5 RPS6KA3 SUN2 ACTN4 DCBLD2 ERCC2 KIF3C NADSYN1 SEMA3B AXL TBC1D2 SUPT5H BRCC3 BEX4 ITPKC CLIP3 CTHRC1 PCGF5 SMTN SUMF1 CD44 RILPL2 ACOX2 POP4 ATG13 TPT1 ST18…	C19orf12 TGFBI ZNF618 ADRB2 CTSC ZNF619 TMSB4X PITX1 EID2 THBS1 ZNF180 NDST1 SLC38A1 C7orf50 CAMK2N1 FBXW4 AQPEP SRPX PPL KCND1 FMNL2 SPARC MGST1 LOXL1 SETD5 DDAH1 PRR5L PLAU ITPR3 PTEN GLIPR1 ANTXR1 GALC YIF1B CNFN STAU1 PVRL2 HDAC7 TCEAL8 LEF1 UBE3A OCIAD2 CREB5 SUN2 C4orf33 ACTN4 DCBLD2 SH3BGRL SP140L KIF3C NADSYN1 ITGBL1 AXL TBC1D2 SUPT5H BRCC3 C15orf52 KRT18 GALNT6 ITPKC KRT8 CLIP3 CTHRC1 PC…	ZNF618 ADRB2 SYT1 SLC38A1 CAMK2N1 PKP2 TM7SF2 BDH2 EMILIN2 FMNL2 LANCL3 SPARC TOX2 LOXL1 POLR3A P2RX5 LAMC2 TMEM117 PTEN FZD2 CNFN STAU1 PVRL2 STC2 PAX6 SIRPA GRB14 RPS6KA3 KIF5C C4orf33 ST8SIA5 SAP18 DCBLD2 SH3BGRL KIF3C ITGBL1 MID1 FRAS1 PITPNM2 TBC1D2 C15orf52 KRT18 SPEG GALNT6 SPOPL KRT8 MSN ACOX2 ARVCF RREB1 LTBP2 PLAUR NOVA1 DLC1 CNTNAP3 PNPLA7 RAB26 KCNMA1 KCNN4 PLEKHG1 LRCH2 SUSD4 ANXA1 K…
KRAS.300_UP.V1_UP	0.0205449	0.106267	0.0376239	0.108557	0.433022	7.03844965982426e-05	A2M IL1RL1 ITGA2 G0S2 STC1 CDR1 ANGPTL4 NTM MMP11 ITGB2 RELN ADAM8 RNASE1 PDE2A C7orf63 CXCL3 EVI2A DNAJA4 ARHGAP24 GPR4 ATP1A2 DUSP6 RDH5 DCBLD2 ADAM19 NAV3 ANK3 CSF3 SPRY2 MMP1 DNM3 SORL1 MAP4K1 CLUL1 TRIB2 SLCO5A1 GPR19 HIST1H2BO MKRN3 SPP1 TFPI	A2M IL1RL1 ITGA2 G0S2 HSD11B1 SNAP91 CDR1 ANGPTL4 NTM MMP11 ITGB2 RELN CXCL5 TAPT1 RNASE1 PDE2A ZNF528 CXCL3 EVI2A DNAJA4 ARHGAP24 GPR4 ATP1A2 RDH5 DCBLD2 ADAM19 ANK3 CSF3 SPRY2 MMP1 SORL1 ITGBL1 MAP4K1 GABRA1 TRIB2 ASTN1 SPP1 TFPI PTX3	IL1RL1 FGF9 CALB1 HSD11B1 SNAP91 FAM155B ST3GAL6 TERT SIGLEC15 GLDC KIF5C HPN PCDH8 HTR7 CXCL5 TAPT1 SYT1 PDE2A NOL4 ZNF528 C7orf63 CXCL3 DNAJA4 KIF5A DCBLD2 ADAM19 ETV4 NAV3 MAPK10 APOD ANK3 SEMA3A ANO1 KCNH2 DNM3 SLC6A15 SORL1 ITGBL1 CDK5R1 RRAGD EFCAB6 GABRA3 SCN2A SLCO5A1 GPR19 TOX3 HIST1H2BO WNT7A MKRN3 TRIM36 PTX3 CEACAM1
KRAS.600_UP.V1_UP	0.000519644	0.19475	0.00458279	0.0356336	0.165268	8.36476168529707e-06	A2M IL1RL1 ITGA2 G0S2 STC1 CDR1 ANGPTL4 NTM MMP11 ITGB2 RELN ADAM8 RNASE1 PDE2A C7orf63 CXCL3 EVI2A DNAJA4 ARHGAP24 GPR4 ATP1A2 DUSP6 RDH5 DCBLD2 ADAM19 NAV3 ANK3 CSF3 SPRY2 MMP1 DNM3 SORL1 MAP4K1 CLUL1 TRIB2 SLCO5A1 GPR19 HIST1H2BO MKRN3 SPP1 TFPI GPR124 MMP9 ST18 KCNJ8 ACOX2 MMP10 VEGFC TGM2 PTGS2 HBEGF DNMBP CD80 EMP1 TBX3 LAPTM5 SH2D2A TLR8 MLXIPL SLCO4A1 CMKLR1 PLAU MMD INHBA FLT4 NR4A3 TRIM…	A2M IL1RL1 ITGA2 G0S2 HSD11B1 SNAP91 CDR1 ANGPTL4 NTM MMP11 ITGB2 RELN CXCL5 TAPT1 RNASE1 PDE2A ZNF528 CXCL3 EVI2A DNAJA4 ARHGAP24 GPR4 ATP1A2 RDH5 DCBLD2 ADAM19 ANK3 CSF3 SPRY2 MMP1 SORL1 ITGBL1 MAP4K1 GABRA1 TRIB2 ASTN1 SPP1 TFPI PTX3 ZEB1 MMP9 ST18 ACOX2 MMP10 TGM2 PTGS2 HBEGF CD80 EMP1 LAPTM5 ZDHHC11 PMS2P4 TLR8 MLXIPL SLCO4A1 KIT CMKLR1 PLAU INHBA GFAP NRP1 LIMCH1 FAM174B FLT4 PELI2 MGAT4A C…	IL1RL1 FGF9 CALB1 HSD11B1 SNAP91 FAM155B ST3GAL6 TERT SIGLEC15 GLDC KIF5C HPN PCDH8 HTR7 CXCL5 TAPT1 SYT1 PDE2A NOL4 ZNF528 C7orf63 CXCL3 DNAJA4 KIF5A DCBLD2 ADAM19 ETV4 NAV3 MAPK10 APOD ANK3 SEMA3A ANO1 KCNH2 DNM3 SLC6A15 SORL1 ITGBL1 CDK5R1 RRAGD EFCAB6 GABRA3 SCN2A SLCO5A1 GPR19 TOX3 HIST1H2BO WNT7A MKRN3 TRIM36 PTX3 CEACAM1 GPR124 MMP9 CPA2 ACOX2 VEGFC PTGS2 IL1R2 ZNF529 DNMBP NTRK3 CD80 TBX3…
KRAS.600.LUNG.BREAST_UP.V1_DN	0.735573	0.627228	0.64729	0.425955	0.365599	0.000768713	MAST3 SPTBN2 GLYAT APOB CCDC132 FGFR3 MAP2K6 YPEL1 SOX11 TTLL1 PIK3C2B TRPM2 PDE3A SCN7A PAQR6 CXCR7 CD36 DPT IFI44L COL5A2 IL5RA ADD2 TRIM9 FLT1 LGALS9 THNSL2 PLBD1 TNFSF10 RUNDC3B CD6 ERAP2 ALDH5A1 BDKRB1 SCARF1 DENND1C PRDM12 EMID1 IL12RB2 PROM1 NEIL1 CIITA MAML3 CXCR2 DGCR6L STAG3L1 CNTLN GBP1 PTPRJ PPFIA3 MAP3K1 DAAM2 C11orf80 CCDC102B PLAC8 ADORA3 THAP9 BTN3A2 THBS3 SELE IMPA2 KCNIP2 CD5 GB…	MAST3 SPTBN2 APOB CCDC132 KRT16 FGFR3 CXCL14 TTLL1 PIK3C2B TRPM2 PDE3A SIDT1 VAV3 CLCA2 CD36 COL2A1 DPT IFI44L COL5A2 PBX1 ADD2 SOBP FLT1 EMR1 LGALS9 PLBD1 TNFSF10 CD6 ERAP2 SCARF1 DENND1C PRDM12 NINJ1 FAM189A2 IQCG CIITA DGCR6L STAG3L1 CNTLN SERPINB3 GBP1 PTPRJ MAP3K1 POU4F2 DAAM2 C11orf80 ENTPD5 CCDC102B CA5B ADORA3 THAP9 BTN3A2 THBS3 AAAS SDS SELE CREB3L1 RARRES3 PYHIN1 KCNIP2 CD5 GAS1 MRPL41 …	LY6D MEGF8 ATP6V1B1 SYNDIG1 KRT16 METTL7A MXRA8 TGM1 MAP2K6 ALOX12B SIDT1 SCN7A VAV3 CXCR7 CLCA2 COL2A1 ANKRD1 FRAS1 VAX2 COL5A2 PBX1 HCN2 ADD2 PVALB RBM17 TRIM9 GAMT FMO6P MTHFR EPB41L4A SERPINA10 CD6 RYR1 GDNF BDKRB1 HRK CACNA1I MYH7 BBOX1 KRT1 PTGFR GPRC5B NINJ1 CPB1 FAM189A2 IL12RB2 IQCG TBKBP1 PROM1 NEIL1 CIITA MAML3 CLDN16 CXCR2 DFNB31 SLC30A3 CNTLN RIMS1 SELENBP1 GBP1 FGGY CD207 PAX2 ENTPD…
KRAS.KIDNEY_UP.V1_DN	0.0176504	0.40437	0.0107772	0.273346	0.305759	0.000535753	TREM2 RSAD2 NES IFI44L SGK2 CXCL10 AADAC THRB MX1 KIF21B PTPRCAP ETS1 OAS1 CBL THBD LIPE C8orf59 CXCL11 ITIH5 LILRB4 MX2 KLF3 PGP EREG DEPDC5 CLEC3B CCL27 BMP4 CNN1 TYROBP CSF1R NPC1L1 SEC31B SRC	TREM2 RSAD2 NES KRT17 IFI44L SGK2 CXCL10 THRB MX1 ETS1 OAS1 APBB3 CBL THBD FOXA1 LIPE CXCL11 ITIH5 LILRB4 LRRC31 MX2 KLF3 CAPN9 KCND1 PGP CLEC3B CETP ASPN CNN1 TYROBP CSF1R SRD5A3 SEC31B RASGRF1	LFNG NES KRT17 THRB MX1 KIF21B ETS1 APBB3 IL1RL2 CBL GRM4 HHIPL2 FOXA1 LIPE EGFL7 ACE KLK1 ZDHHC8P1 LILRB4 LRRC31 PRSS21 MX2 DSG3 SERHL2 KLHDC8A CST5 CAPN9 EFHD1 PGP DEPDC5 SIM1 LRRC48 SPATA6 BMP4 MDFI ASPN CACNA1S ABCA3 ADAMTSL2 ECEL1 SRD5A3 CARD9 SEMA5A NPC1L1 SEC31B FCHO1 RASGRF1
KRAS.KIDNEY_UP.V1_UP	0.085626	0.767739	0.0230056	0.403914	0.433022	0.000296141	CDR1 SORL1 ATP1A2 NEFL ANK3 PLSCR4 A2M EMP1 TRIM9 SPARCL1 XK TSPAN7 ANK2 SFRP1 TMOD1 MAP7 WSCD1 DNM3 GPNMB GABRR2 MPZL2 MEF2C SORBS1 DUSP6 FZD3 RELN TRIB2 GPR19 C7orf63 ASPA KCNJ8	CDR1 SNAP91 SORL1 ATP1A2 NEFL ANK3 PLSCR4 ITGBL1 PELI2 SV2B A2M EMP1 GABRA1 TSPAN7 ANK2 TRIL SFRP1 TMOD1 CCND2 MAP7 WSCD1 GPNMB GABRR2 SOBP MEF2C SORBS1 LIMCH1 ESRRG RELN TRIB2 NMNAT2 KIT WIF1 CPEB3	FGF9 GATM SNAP91 SORL1 METTL7A CDK5R1 ANK3 ITGBL1 CALB1 TRIM9 XK ADCY1 TCEAL2 SIGLEC15 NEBL TRIM2 ST3GAL6 ANK2 KIF5C SLC6A15 TRIL SYT1 SFRP1 TMOD1 MAP7 DNM3 GABRR2 SLC12A5 PLCL1 MPZL2 LIMCH1 ESRRG RAPGEF4 FZD3 NMNAT2 GPR19 CPE KIT CRYM C7orf63 GABRA5 SCN2A NOL4 EPB41L3 SLC6A1 GLDC GPRC5B GAD1 WIF1 CPEB3
KRAS.LUNG_UP.V1_UP	0.0237786	0.0319226	0.145197	0.19761	0.117811	0.000974288	MMP1 IL1RL1 CSF3 NELL2 NAV3 INHBA G0S2 OGDHL LRIG1 B3GNTL1 SDCCAG8 FRMD1 ANGPTL4 SLC6A11 ETS1 NTM ADAMTS3 C3AR1 ADAM8 C17orf53 CECR1 SLCO5A1 RELN TBX3 C7orf63 ITGA2 HS3ST3A1 HBEGF CD80 SH2D2A JAK3 ADCYAP1R1 CD48 EVI2A RNASE1 DCBLD2 NES SLCO4A1 DOCK2 PCDH17 NDNF LILRB1 RGS4	CXCL5 MMP1 IL1RL1 HSD11B1 CSF3 NELL2 INHBA G0S2 FBXO4 TSPAN1 FRMD1 ANGPTL4 ETS1 NTM ADAMTS3 C3AR1 CECR1 RELN ITGA2 HBEGF CYP2J2 CD80 IGSF1 JAK3 ADCYAP1R1 EVI2A RNASE1 NKX2-5 DCBLD2 NES SLCO4A1 DOCK2 PCDH17 NRP1 LILRB1 RGS4	CXCL5 IL1RL1 HSD11B1 NAV3 MAGEA6 KIF5C OGDHL LRIG1 FBXO4 TSPAN1 HPN POLM SLC6A11 ETS1 ADAMTS3 ST3GAL6 C17orf53 SLCO5A1 PTPRR TTC22 EGFL7 TBX3 CCT8L2 C7orf63 ANO1 SIGLEC15 CYP2J2 NDOR1 CD80 SH2D2A CYP4F8 ZNF639 IGSF1 JAK3 HOXD11 SLC6A4 NKX2-5 DCBLD2 WNT7A MMP20 HTR7 CRYAA NES SLCO4A1 LAG3 NDNF LILRB1
KRIGE_RESPONSE_TO_TOSEDOSTAT_24HR_DN	0.000809236	1.24403283033678e-15	0.159802	1.27622639384532e-05	2.39482513410302e-10	0.0141185	MGLL DEPDC7 MTPAP ECE2 ALG3 EIF5A UNC93B1 ARMC8 EIF4E DYRK2 EBP NLN TRIM14 TCF4 SLC2A1 LRPPRC MARCKS SLC25A12 SLC39A14 TRIP13 DDX10 ZFP36L2 HIST1H1C LGALS12 POLR2E EBF3 SNRPF PGK1 NR1D2 EGR1 SQLE CCDC138 SLC2A5 SLC16A1 UTP18 CWF19L1 SPRY1 GNB4 HIST1H2BF IPO4 SERBP1 FTSJ1 G3BP1 UBAP2L MAZ ILF3 SEH1L SKP2 IDH3A KIAA1429 PRPS2 ACTR3B TMEM177 PES1 RRP9 FAM98A FABP5 B3GALNT2 TWISTNB FBRSL1 C16orf13 LA…	MGLL DEPDC7 ALG3 EIF5A UNC93B1 MYB EIF4E EBP NLN MAP2K3 TRIM14 TCF4 SLC2A1 LRPPRC MARCKS SLC25A12 GLYR1 SLC39A14 TRIP13 MYC ZFP36L2 EBF3 DDX31 NME4 EGR1 PRRC2C SQLE CCDC138 CWF19L1 SPRY1 IPO4 MUM1 MGAT4A MAZ SEH1L IDH3A PRPS2 ACTR3B TMEM177 PES1 RRP9 FAM98A B3GALNT2 C16orf13 LAPTM4B SYNCRIP FAM173A ERI3 MTCH2 RRP15 PSME3 HNRNPD DCAF8 TM7SF3 MRI1 TIMM17A CALR WT1 MRPL21 RPIA COL4A2 CHML ALDH18A1 D…	MGLL MTPAP ECE2 WDR4 FJX1 TGIF2 MYB ARMC8 LYAR MYLIP RALGAPA2 MYBBP1A PM20D2 C20orf27 BID SLC39A14 CDK6 TRIP13 MYC JMJD8 THAP4 KIAA0020 CYB5A NR1D2 NDUFAF4 RCL1 NME4 APBB2 MATK SLC2A5 SLC16A1 SPRY1 PFAS SPR GNB4 AURKAIP1 MUM1 PDCD5 MGAT4A ZNF667 P2RY2 RMND5B SERBP1 UBAP2L ILF3 SEH1L SKP2 GALNT2 ACTR3B FABP5 PSMC2 B3GALNT2 HSPA4L C16orf13 LAPTM4B FAM173A POLR3G DKC1 ERI3 MTCH2 ATAD3A HNRNPD HMGB1 …
KTGGYRSGAA_UNKNOWN	0.000501752	1.96857516880639e-05	0.272809	0.000316701	0.103509	0.0424461	EZH2 SYNCRIP PRIM1 SRSF7 MCM7 CDCA7 RANBP1 SPRED1 SIK2 R3HDM1 YARS RREB1 RCOR2 LIG1 PDS5A TOPBP1 MCM3 SRSF1 ORC1 MCM6 DCLRE1A UHRF1 RFC4 ZBTB8OS RIN2 SH3KBP1 BCAS3 SEC61A1 USP32 FYB MMS22L ZMYM4 CENPH POLD1 RMI2	EZH2 SYNCRIP PRIM1 MCM7 CDCA7 SPRED1 SIK2 MYC R3HDM1 RREB1 LIG1 PDS5A PIM1 TOPBP1 MCM3 ORC1 MCM6 DCLRE1A UHRF1 RFC4 ZBTB8OS RIN2 SH3KBP1 CNTFR NHLRC2 BCAS3 SEC61A1 USP32 FYB MMS22L RMI2	EZH2 MCM7 CDCA7 RANBP1 MYC R3HDM1 RREB1 RCOR2 PIM1 MCM3 ORC1 MCM6 DCLRE1A RIN2 SH3KBP1 TRMT2A CNTFR SEMA5A MMS22L EPB41 TUBA3E POLD1 SH3BP1 RMI2
LANDIS_ERBB2_BREAST_TUMORS_324_UP	0.135586	3.27871696127195e-06	0.105062	2.65154361867802e-05	1.17318253510716e-07	0.000286279	RCN2 SLC12A2 SOCS2 CTSC EPCAM LRRFIP1 LMO4 IGF2R DCK MIEN1 CXCL1 FLVCR2 CYB561 ETNK1 STRBP PTK7 CHMP2B CTBP2 TMED3 NR4A1 DUSP6 ITPR2 F11R APOA1BP CTNND1 ANK3 CMAS ENAH RTKN GOLPH3 TRAF4 SERP1 RNF149 ACSL4 TOM1L1 NDST1 PITPNC1 TFAP2C ACTN4 VDR INPPL1 CHEK1 CALM2 ST3GAL5 SPTAN1 FXYD3 IRF6 KIAA1524 IER3 EBP RRM2 NPNT PDIA4 MLH1 LSR IRX3 F3 CCND1 TPD52 CDK1 ATP6AP2 PPP3CA AKAP12	MOB1B SLC12A2 CTSC EPCAM LRRFIP1 SHROOM3 CD9 DCK MIEN1 CXCL1 FLVCR2 XBP1 CYB561 KIAA1522 ETNK1 STRBP ANKH PTK7 CTBP2 TMED3 CSRP1 NR4A1 F11R APOA1BP CTNND1 SLC29A1 ERBB3 ANK3 ENAH RTKN GOLPH3 SERP1 RNF149 ACSL4 TOM1L1 NDST1 TFAP2C ACTN4 CHEK1 CALM2 FXYD3 KIAA1524 IER3 EBP RRM2 NPNT PDIA4 MLH1 NUCB2 LSR IRX3 F3 CCND1 TPD52 CDK1 ATP6AP2 KRT8 AKAP12	SLC12A2 SOCS2 LRRFIP1 LMO4 SHROOM3 CD9 MIEN1 CXCL1 FLVCR2 XBP1 CYB561 ELL2 FUT8 KIAA1522 FAM134B EZR ANKH PTK7 SPINT1 WWC1 TUFT1 NR4A1 PQLC1 CTNND1 SLC29A1 ERBB3 ANK3 LCN2 TGFA ENAH TSPAN8 FBXW7 SERINC3 KCNN4 WNK2 ACSL4 DSG2 FGD1 TOM1L1 PSAPL1 TFAP2C BAG2 FOLR1 CHEK1 SLAIN1 FXYD3 IRF6 KIAA1524 NPNT SMAGP NUCB2 LSR TPD52 KRT8
LASTOWSKA_COAMPLIFIED_WITH_MYCN	0.810209	0.0121847	0.231687	0.000831544	0.0924442	0.669337	FOSL2 YPEL5 PDIA6 KLF11 NTSR2 SLC4A1AP TPO IFT172 CLIP4 RRM2 GREB1 TRIB2 GRHL1 NBAS NOL10 ROCK2	FOSL2 RBKS YPEL5 DDX1 PDIA6 KLF11 SNTG2 SLC4A1AP FAM49A TPO IFT172 CLIP4 PQLC3 RRM2 TRIB2 NBAS ROCK2 FNDC4	RBKS LPIN1 FAM49A IFT172 CLIP4 GREB1 ODC1 FNDC4
LASTOWSKA_NEUROBLASTOMA_COPY_NUMBER_DN	0.207158	6.25155659359636e-07	0.0168549	4.35041490988818e-05	0.0368197	0.826109	TXLNA SPEN RNF26 TBC1D1 PDZD8 SSX2IP TMEM218 PRDM2 ACOT7 ZMYM4 TNFRSF25 EDEM1 SZT2 LEPR S100PBP ARCN1 BTF3L4 APLP2 LYPLA2 PCBD1 PICALM BSDC1 C11orf73 JAK1 TMEM201 CDC42 ATM C1QB USP48 C10orf88 EPS15 AFAP1 SNRNP40 PCF11 ADD3 SSU72 ZNF589 FAM45A GLUD1 MLL CAPN7 JUN C10orf137 CTNNBIP1 SPSB1 VAMP3 NDUFAF3 KIF15 CAMK2G GALE EED ZNF362 UBE4B CLSTN1 PBRM1 HK1 EIF4G3 PUM1 FAM149B1 HSPB11 FTH1 MFN2 SCAP B…	TXLNA SPEN PDZD8 SSX2IP TMEM218 PRDM2 TOP2B EDEM1 S100PBP PAFAH2 ARCN1 APLP2 LYPLA2 PCBD1 PICALM BSDC1 C11orf73 NMNAT1 JAK1 MOB3C TAF12 ATM C1QB C10orf88 EPS15 AFAP1 SNRNP40 PAAF1 TRIM62 ZNF589 GLUD1 CAPN7 TMEM175 JUN SPSB1 VAMP3 KIF15 POMGNT1 GALE EED PTEN UBE4B CLSTN1 PBRM1 HK1 EIF4G3 PUM1 FAM149B1 MRFAP1 HSPB11 RSF1 SCAP BCL10 MANEAL RAB11FIP2 NECAP2 ALKBH8 GPAM FRYL FEZ1 SLBP TMEM234 MRPS16 T…	TBC1D1 DFFB GPBP1L1 PRDM2 MTMR2 ACOT7 TNFRSF25 PAFAH2 APLP2 PIK3R3 CPSF3L PTGFR TMEM201 CRIPAK PBLD MAN1C1 INA PAAF1 IL17RD TRIM62 SEC23IP CC2D2A GLUD1 TMEM175 CCDC82 SPSB1 CPEB2 USP4 KIF15 GALE PTEN AK2 FAM149B1 DOCK7 MRFAP1 HP1BP3 SH3BP2 FTH1 SLC35F2 RUNX3 FRYL ATRNL1 WHSC1 RPL15 C2CD3 AKR7A2 PGM1 ARHGAP32 TMEM39B PIGV CBL JAM3 RERE NCAPD3 CHL1 EFHD2 RIMS3 FUT4 DNALI1 SCP2 CPEB3 DHX30 HIVEP3 ZC…
LI_INDUCED_T_TO_NATURAL_KILLER_UP	0.144328	0.000499075	0.0124851	9.98716794509335e-05	2.0527433679012e-07	0.00530877	MVP NKG7 PTMS FAM46A FAM20A TNFSF10 IFITM1 PRDX4 SAMD9L GPR97 AMICA1 CXCR5 DENND3 ITGB7 AHNAK ITGAD CDKN2A CSTB SPP1 ITGAE COTL1 CCR5 GLIPR2 NAPSA PPAP2C NCF4 NFIL3 C1orf21 UAP1L1 SLAMF7 PLCG2 MYO1G GPR34 DAPK2 CAPNS1 NT5E BSCL2 GOLM1 FCGR2A GCNT1 FXYD5 IER3 CD52 EMP1 MT1A LAT2 TSPO VIM DOK2 RBMS1 RHOF TF EGR1 HOPX S100A11 CLDND1 FAM26F MLKL EVI2A DCXR EGR3 LASP1 LRRK1 FHL2 OSBPL3 IRAK2 PRMT2 GPR…	CD69 MVP FAM20A TNFSF10 IFITM1 MFSD5 SAMD9L GPR97 AMICA1 DENND3 AHNAK ITGAD CDKN2A SPP1 ITGAE COTL1 XBP1 CD9 NAPSA PPAP2C NCF4 KIAA1244 NFIL3 C1orf21 UAP1L1 SLAMF7 PLCG2 PLTP MYO1G GPR34 DAPK2 HMGCS1 CAPNS1 NT5E BSCL2 GOLM1 FCGR2A KIT IER3 CD52 EMP1 MT1A LAT2 VIM RBMS1 COMT CCND2 TF SGK1 EGR1 HOPX SERPINE2 CLDND1 HSD11B1 EVI2A DCXR S100A13 EGR3 F2RL2 LASP1 LRRK1 RAB3D GNG2 IRAK2 CAPG ARSB CYB5R4 …	CD7 BATF FAM20A NDFIP1 SMAGP PRDX4 MFSD5 ECI1 DENND3 ITGB7 AHNAK CDKN2A SLC19A2 HAAO CSTB EMILIN2 COTL1 XBP1 CD9 ST3GAL6 GLIPR2 KIAA1244 ZBTB32 BHLHE40 NFIL3 PRRC1 C1orf21 PLCG2 MYO1G AIM1L DAPK2 BSCL2 ALDOA KIT FXYD5 UPP1 MT1A PRR7 TUBA1C VIM CISH COMT MYO1E AVIL RHOF SH3BP2 TF S100A6 F2R MB21D1 SUSD3 B4GALNT4 HSD11B1 FAM26F MLKL DCXR S100A13 LRRK1 SULT2B1 RAB3D TNFRSF9 S100A1 OSBPL3 SERP2 DUSP5…
LIEN_BREAST_CARCINOMA_METAPLASTIC	0.00677	0.0286761	0.164087	5.1026143719703e-05	0.475493	0.037435	THBS1 TIMP3 RUNX1T1 TBX2 PDGFRA LUM MSX1 POSTN THBS2 SFRP2 ADAMTS5 PRRX1 P4HB MCAM	THBS1 TIMP3 SPARC TBX2 IQCA1 PDGFRA LUM MSX1 POSTN THBS2 SFRP2 MMP16 ADAMTS5 PRRX1 P4HB COL18A1 SFRP4 TPM3 MCAM	TIMP3 HTRA3 SPARC RUNX1T1 TBX2 PDGFRA LUM POSTN EDIL3 SFRP4 TPM3 MXRA8 MCAM
[truncated: 241 more rows]

## Sheet: Sheet3
Geneset Name in Molecular Signatures Database	selection	Basal-like vs HER2 G.E.	Basal-like vs HER2 S.I.	Basal-like vs LumA G.E.	Basal-like vs LumA S.I.	Basal-like vs LumB G.E.	Basal-like vs LumB S.I.	Basal-like vs Normal G.E.	Basal-like vs Normal S.I.	HER2 vs LumA G.E.	HER2 vs LumA S.I.	HER2 vs LumB G.E.	HER2 vs LumB S.I.	HER2 vs Normal G.E.	HER2 vs Normal S.I.	LumA vs Normal G.E.	LumA vs Normal S.I.	Basal-like vs HER2 S.I. Overlap with Pathway	Basal-like vs LuminalA S.I. Overlap with Pathway	Basal-like vs LuminalB S.I. Overlap with Pathway	Basal-like vs Normal-like S.I. Overlap with Pathway	HER2 vs LuminalA S.I. Overlap with Pathway	HER2 vs LuminalB S.I. Overlap with Pathway	HER2 vs Normal-like S.I. Overlap with Pathway	LuminalA vs Normal-like S.I. Overlap with Pathway
[truncated: 129 more rows]
