# Supplementary material for: Splicing imbalances in basal-like breast cancer underpin perturbation of cell surface and oncogenic pathways and are associated with patients’ survival
Source: Sci Rep. 2017 Jan 6;7:40177. doi: 10.1038/srep40177 (PMC5216415; doi:10.1038/srep40177)
Supplement: Supplementary Dataset 14 [file srep40177-s5.xls]

## Sheet: B_Surv_E_07072014
ENSG	probesetID	Chromosome coordinates	GeneName	qval: EE	Hazard Ratio: EE	Hazard Ratio Lower: EE	Hazard Ratio Upper: EE	qval: SI	Hazard Ratio: SI	Hazard Ratio Lower: SI	Hazard Ratio Upper: SI	qval: EE + Lymph	Hazard Ratio: EE + Lymph	Hazard Ratio Lower: EE + Lymph	Hazard Ratio Upper: EE + Lymph	qval: SI + Lymph	Hazard Ratio: SI + Lymph	Hazard Ratio Lower: SI + Lymph	Hazard Ratio Upper: SI + Lymph
ENSG00000127837	2599346	chr2:219128882-219128906	AAMP	0.894384	1.17347	0.838293	1.64265	0.697895	1.3163	0.937138	1.84888	0.815428	1.24664	0.873062	1.78008	0.495152	1.52953	1.06185	2.20318
ENSG00000127837	2599347	chr2:219128945-219128993	AAMP	0.684288	0.714214	0.485866	1.04988	0.861021	0.829309	0.562148	1.22344	0.553165	0.565677	0.348298	0.918724	0.90317	0.864623	0.553542	1.35053
ENSG00000127837	2599348	chr2:219129115-219129237	AAMP	0.0994463	0.456954	0.29344	0.711584	0.367165	0.539758	0.343975	0.846977	0.326052	0.489794	0.321088	0.747141	0.691919	0.691397	0.430648	1.11002
ENSG00000127837	2599349	chr2:219129274-219129319	AAMP	0.73439	0.709916	0.459478	1.09685	0.798354	0.765267	0.496568	1.17936	0.672562	0.668529	0.434643	1.02827	0.808988	0.766103	0.469148	1.25102
ENSG00000127837	2599350	chr2:219129757-219129868	AAMP	0.777136	0.748703	0.50082	1.11928	0.957576	0.929097	0.641602	1.34542	0.654748	0.684374	0.463581	1.01032	0.98205	0.964865	0.648856	1.43478
ENSG00000127837	2599351	chr2:219130095-219130169	AAMP	0.812043	0.767834	0.514207	1.14656	0.894594	0.859845	0.589402	1.25438	0.707014	0.723845	0.496656	1.05496	0.895233	0.877453	0.602005	1.27893
ENSG00000127837	2599353	chr2:219130312-219130401	AAMP	0.894747	0.823302	0.546474	1.24036	0.992167	0.979622	0.666259	1.44037	0.70771	0.705036	0.468895	1.0601	0.866119	0.855181	0.588129	1.2435
ENSG00000127837	2599355	chr2:219130589-219130643	AAMP	0.993304	0.979766	0.669099	1.43468	0.813392	1.27254	0.843465	1.91989	0.819773	0.763975	0.490419	1.19012	0.900349	1.18804	0.70845	1.99229
ENSG00000127837	2599356	chr2:219130796-219130870	AAMP	0.875964	0.812005	0.544018	1.212	0.977754	0.956494	0.655405	1.3959	0.691605	0.698577	0.467059	1.04486	0.837227	0.827387	0.55789	1.22707
ENSG00000127837	2599358	chr2:219131219-219131308	AAMP	0.987364	0.963528	0.655002	1.41738	0.453551	1.57494	1.08543	2.28521	0.892391	0.853713	0.584534	1.24685	0.410023	1.71414	1.15434	2.54541
ENSG00000127837	2599360	chr2:219131573-219131681	AAMP	0.879423	0.819211	0.555288	1.20857	0.984121	1.03536	0.707125	1.51596	0.64544	0.640677	0.408941	1.00373	0.886638	0.855784	0.560709	1.30614
ENSG00000127837	2599361	chr2:219132229-219132336	AAMP	0.99501	1.01551	0.698869	1.47561	0.536196	1.68581	1.04161	2.72841	0.890534	0.843542	0.563664	1.26239	0.660394	1.58414	0.918138	2.73325
ENSG00000127837	2599363	chr2:219134117-219134210	AAMP	0.465881	0.615786	0.406065	0.93382	0.685544	0.722565	0.488688	1.06837	0.501374	0.567031	0.365224	0.880347	0.846137	0.839787	0.576084	1.2242
ENSG00000127837	2599366	chr2:219134698-219134815	AAMP	0.952813	0.900646	0.621945	1.30424	0.919162	1.13651	0.772093	1.67294	0.826257	0.798045	0.544967	1.16865	0.929545	1.11335	0.73192	1.69355
ENSG00000165029	3218529	chr9:107543300-107543388	ABCA1	0.994181	0.982763	0.67551	1.42977	0.692644	1.30412	0.942823	1.80386	0.98547	1.03066	0.68943	1.54077	0.643934	1.39253	0.952448	2.03596
ENSG00000165029	3218530	chr9:107543465-107543544	ABCA1	0.555481	0.68877	0.48118	0.985917	0.754956	0.785164	0.556852	1.10709	0.793218	0.786908	0.549489	1.12691	0.891816	0.887895	0.635522	1.24049
ENSG00000165029	3218531	chr9:107543580-107543795	ABCA1	0.51539	0.650293	0.439932	0.961241	0.736764	0.755073	0.515413	1.10617	0.728437	0.718059	0.477666	1.07943	0.833208	0.824202	0.555442	1.22301
ENSG00000165029	3218532	chr9:107544019-107546555	ABCA1	0.389557	0.584855	0.386383	0.885275	0.8153	0.791005	0.528565	1.18375	0.680317	0.662534	0.422737	1.03835	0.942483	0.904797	0.575266	1.4231
ENSG00000165029	3218533	chr9:107546632-107546706	ABCA1	0.935915	0.86654	0.574864	1.30621	0.894896	1.19525	0.764543	1.86859	0.911745	0.84819	0.536325	1.3414	0.910084	1.16897	0.704723	1.93905
ENSG00000165029	3218535	chr9:107547781-107547903	ABCA1	0.914446	0.836913	0.547411	1.27952	0.691629	1.43278	0.924473	2.22056	0.954734	0.910122	0.577379	1.43462	0.608488	1.53108	0.972151	2.41135
ENSG00000165029	3218537	chr9:107548579-107548610	ABCA1	0.640797	0.671832	0.439093	1.02793	0.922242	1.13355	0.766507	1.67635	0.844124	0.786524	0.506883	1.22044	0.705826	1.37083	0.900821	2.08607
ENSG00000165029	3218538	chr9:107548630-107548662	ABCA1	0.791252	0.752618	0.501268	1.13	0.958207	0.926211	0.625645	1.37117	0.823036	0.783049	0.520588	1.17783	0.943504	0.919641	0.625748	1.35157
ENSG00000165029	3218539	chr9:107549154-107549243	ABCA1	0.597415	0.658065	0.431557	1.00346	0.956903	0.925069	0.628885	1.36075	0.818651	0.771483	0.504355	1.18009	0.940873	1.09577	0.729784	1.64528
ENSG00000165029	3218543	chr9:107550216-107550313	ABCA1	0.473925	0.632858	0.426482	0.939101	0.997457	0.989235	0.678988	1.44124	0.718884	0.695798	0.450376	1.07496	0.900034	1.13914	0.77132	1.68238
ENSG00000165029	3218544	chr9:107550723-107550826	ABCA1	0.915084	0.832637	0.536791	1.29154	0.693729	1.36372	0.932678	1.99397	0.909997	0.850274	0.543995	1.329	0.740352	1.32824	0.877862	2.00968
ENSG00000165029	3218545	chr9:107553213-107553289	ABCA1	0.697929	0.724302	0.495635	1.05847	0.965521	0.939734	0.652038	1.35437	0.752086	0.718169	0.465618	1.1077	0.957785	0.929191	0.60843	1.41906
ENSG00000165029	3218547	chr9:107554224-107554279	ABCA1	0.999687	1.00124	0.676402	1.48209	0.119133	1.91717	1.35536	2.71187	0.965046	1.06429	0.733114	1.54507	0.21651	1.90066	1.33913	2.69765
ENSG00000165029	3218548	chr9:107555084-107555186	ABCA1	0.59064	0.650279	0.423094	0.999455	0.776435	0.782334	0.539734	1.13398	0.815315	0.772506	0.509149	1.17208	0.93778	0.919168	0.641325	1.31738
ENSG00000165029	3218549	chr9:107555462-107555581	ABCA1	0.653117	0.704478	0.482155	1.02931	0.983801	1.03859	0.691974	1.55883	0.717066	0.688992	0.441879	1.0743	0.98709	1.03409	0.648044	1.6501
ENSG00000165029	3218552	chr9:107556700-107556774	ABCA1	0.490735	0.613182	0.401133	0.937325	0.852472	0.841731	0.597313	1.18616	0.628509	0.643109	0.418607	0.988015	0.793416	0.816062	0.573741	1.16073
ENSG00000165029	3218553	chr9:107558363-107558478	ABCA1	0.3669	0.576274	0.378271	0.877921	0.886592	0.851057	0.580399	1.24793	0.707865	0.686059	0.441908	1.0651	0.983287	1.03739	0.677274	1.58898
ENSG00000165029	3218554	chr9:107558601-107558705	ABCA1	0.0496901	0.41894	0.269729	0.650693	0.705682	0.736847	0.501734	1.08214	0.378278	0.482194	0.301654	0.770786	0.860882	0.827153	0.532065	1.2859
ENSG00000165029	3218557	chr9:107560719-107560878	ABCA1	0.321682	0.548242	0.351355	0.855457	0.874087	0.84276	0.577545	1.22976	0.647181	0.6294	0.394117	1.00514	0.981224	0.965172	0.660019	1.41141
ENSG00000165029	3218558	chr9:107562157-107562259	ABCA1	0.0548353	0.432466	0.281186	0.665135	0.371762	0.596414	0.407834	0.872193	0.388721	0.501899	0.319445	0.788564	0.579437	0.663058	0.438791	1.00195
ENSG00000165029	3218559	chr9:107562834-107562865	ABCA1	0.211019	0.544269	0.36795	0.805079	0.551338	0.652075	0.4359	0.975457	0.433833	0.562975	0.377584	0.839391	0.548585	0.663124	0.449263	0.978789
ENSG00000165029	3218560	chr9:107564366-107564432	ABCA1	0.100327	0.516961	0.360463	0.741406	0.297855	0.59202	0.415369	0.843798	0.307057	0.490957	0.326531	0.738181	0.273611	0.510308	0.340588	0.764603
ENSG00000165029	3218563	chr9:107565571-107565595	ABCA1	0.759965	0.740648	0.498946	1.09944	0.969483	0.937016	0.613096	1.43208	0.719229	0.694047	0.447702	1.07594	0.87688	0.840624	0.540068	1.30844
ENSG00000165029	3218564	chr9:107566911-107566992	ABCA1	0.700275	0.698566	0.458773	1.0637	0.948447	0.910174	0.609413	1.35937	0.750037	0.701634	0.442211	1.11325	0.918537	0.892935	0.600481	1.32782
ENSG00000165029	3218566	chr9:107568569-107568645	ABCA1	0.678876	0.687223	0.450222	1.04898	0.937578	1.11745	0.742221	1.68237	0.723314	0.710492	0.469068	1.07617	0.981293	1.03849	0.691191	1.56029
ENSG00000165029	3218567	chr9:107571758-107571833	ABCA1	0.58066	0.604969	0.370326	0.988284	0.755144	1.34366	0.883017	2.04461	0.6378	0.592297	0.353056	0.993653	0.84063	1.25871	0.774587	2.04541
ENSG00000165029	3218568	chr9:107573083-107573179	ABCA1	0.28286	0.551968	0.366897	0.830394	0.622314	0.695572	0.473215	1.02241	0.473639	0.531832	0.332767	0.849979	0.639224	0.691081	0.453989	1.05199
ENSG00000165029	3218570	chr9:107574856-107574969	ABCA1	0.364823	0.58965	0.3961	0.877776	0.620705	0.71845	0.506406	1.01928	0.381156	0.502835	0.322648	0.783651	0.264117	0.508407	0.340142	0.759911
ENSG00000165029	3218574	chr9:107576399-107576499	ABCA1	0.252822	0.487442	0.298118	0.797	0.744048	0.731953	0.475407	1.12694	0.485384	0.504928	0.300725	0.84779	0.707389	0.723133	0.468903	1.1152
ENSG00000165029	3218575	chr9:107576728-107576756	ABCA1	0.646615	0.666961	0.431981	1.02976	0.862179	1.21528	0.808973	1.82565	0.718884	0.681025	0.429652	1.07947	0.911187	1.12796	0.760788	1.67234
ENSG00000165029	3218576	chr9:107578425-107578557	ABCA1	0.719505	0.707496	0.463407	1.08015	0.897758	1.16528	0.787951	1.72332	0.774361	0.724385	0.461201	1.13776	0.874988	1.20827	0.750338	1.94567
ENSG00000165029	3218578	chr9:107579614-107579645	ABCA1	0.285637	0.555895	0.368724	0.838077	0.735923	0.771809	0.543068	1.0969	0.504928	0.562396	0.359053	0.880898	0.768336	0.786669	0.537109	1.15218
ENSG00000165029	3218579	chr9:107579656-107579685	ABCA1	0.987613	0.964196	0.655736	1.41776	0.602067	1.5095	0.99029	2.30093	0.983958	0.96606	0.635239	1.46917	0.64166	1.44473	0.948838	2.19981
ENSG00000165029	3218582	chr9:107580961-107581050	ABCA1	0.696671	0.687133	0.442688	1.06656	0.962384	1.07476	0.721094	1.60188	0.812982	0.759512	0.488615	1.1806	0.915477	1.11836	0.76562	1.63363
ENSG00000165029	3218583	chr9:107581107-107581134	ABCA1	0.941486	1.13815	0.76659	1.68979	0.0784573	1.94227	1.39798	2.69849	0.896587	1.18367	0.779164	1.79818	0.212479	1.99196	1.3723	2.89142
ENSG00000165029	3218584	chr9:107581136-107581164	ABCA1	0.541649	0.694977	0.493349	0.979009	0.833859	0.825525	0.57977	1.17545	0.769494	0.763988	0.526683	1.10821	0.943922	0.922516	0.635701	1.33874
ENSG00000165029	3218585	chr9:107581902-107581995	ABCA1	0.882895	0.804977	0.524733	1.23489	0.375773	1.60088	1.13071	2.26654	0.943037	0.889641	0.563938	1.40345	0.370059	1.68869	1.1741	2.42881
ENSG00000165029	3218586	chr9:107582230-107582348	ABCA1	0.892051	0.820747	0.544757	1.23656	0.875172	1.19615	0.803635	1.78037	0.841313	0.782495	0.502614	1.21823	0.954882	1.07525	0.722444	1.60036
ENSG00000165029	3218587	chr9:107583660-107583747	ABCA1	0.855404	0.795423	0.532827	1.18743	0.911767	1.14381	0.781522	1.67404	0.793941	0.754865	0.49479	1.15164	0.966604	1.06569	0.684535	1.65907
ENSG00000165029	3218588	chr9:107584779-107584932	ABCA1	0.581624	0.659007	0.435918	0.996264	0.973182	1.05663	0.709977	1.57253	0.739674	0.719889	0.474442	1.09231	0.935594	1.11061	0.717153	1.71993
ENSG00000165029	3218589	chr9:107586748-107586837	ABCA1	0.716299	0.734776	0.506707	1.0655	0.95506	1.0853	0.734583	1.60346	0.691376	0.634515	0.381102	1.05643	0.994351	1.01711	0.659729	1.56809
ENSG00000165029	3218591	chr9:107587974-107588048	ABCA1	0.45198	0.635822	0.436907	0.9253	0.831744	0.819181	0.569029	1.1793	0.543958	0.562708	0.347614	0.910896	0.76368	0.756703	0.488887	1.17123
ENSG00000165029	3218594	chr9:107589243-107589411	ABCA1	0.265652	0.518767	0.328932	0.818159	0.910382	0.862693	0.570308	1.30498	0.472224	0.517069	0.317112	0.843109	0.887519	0.861209	0.572657	1.29516
ENSG00000165029	3218595	chr9:107591198-107591316	ABCA1	0.324954	0.57759	0.387367	0.861227	0.742342	0.779207	0.552466	1.09901	0.547575	0.589877	0.378073	0.920337	0.813501	0.816914	0.559343	1.19309
ENSG00000165029	3218596	chr9:107593207-107593297	ABCA1	0.345701	0.562563	0.367418	0.861354	0.669174	0.730588	0.507083	1.05261	0.494196	0.556881	0.355297	0.872837	0.548585	0.672602	0.461859	0.979506
ENSG00000165029	3218597	chr9:107593941-107594091	ABCA1	0.357473	0.589102	0.395204	0.878131	0.536017	0.676393	0.471739	0.969833	0.494196	0.528677	0.324103	0.862378	0.475561	0.600325	0.393123	0.916736
ENSG00000165029	3218598	chr9:107594856-107594987	ABCA1	0.58502	0.621337	0.388484	0.993758	0.839682	0.818226	0.561076	1.19323	0.702221	0.675009	0.429138	1.06175	0.846309	0.842194	0.581149	1.2205
ENSG00000165029	3218604	chr9:107599261-107599345	ABCA1	0.988561	0.963842	0.635101	1.46275	0.510341	1.63694	1.05596	2.53758	0.974933	1.05462	0.684362	1.62518	0.466216	1.69049	1.10308	2.59071
ENSG00000165029	3218606	chr9:107599709-107599820	ABCA1	0.388311	0.618466	0.425768	0.898377	0.891221	0.874149	0.629776	1.21335	0.483006	0.499192	0.295404	0.843563	0.735414	0.68607	0.39864	1.18074
ENSG00000165029	3218608	chr9:107602648-107602706	ABCA1	0.18849	0.485265	0.306418	0.768501	0.798029	0.770727	0.50623	1.17342	0.433397	0.497892	0.306759	0.808116	0.763776	0.756515	0.488363	1.1719
ENSG00000165029	3218609	chr9:107602725-107602757	ABCA1	0.874665	0.799926	0.524582	1.21979	0.312876	1.60998	1.16048	2.23358	0.879116	0.783025	0.457388	1.3405	0.390262	1.6893	1.16091	2.45819
ENSG00000165029	3218612	chr9:107607765-107607836	ABCA1	0.868845	0.786164	0.503412	1.22773	0.668718	1.38915	0.948131	2.0353	0.899619	0.835464	0.529297	1.31873	0.550614	1.64523	1.02361	2.64435
ENSG00000165029	3218617	chr9:107617994-107618168	ABCA1	0.947073	0.884421	0.593541	1.31785	0.948468	1.09646	0.740012	1.62461	0.9721	0.941804	0.612708	1.44766	0.903444	1.14055	0.761547	1.70818
ENSG00000165029	3218618	chr9:107618227-107618352	ABCA1	0.885834	0.815165	0.540153	1.2302	0.930639	1.12153	0.759719	1.65564	0.94277	0.895078	0.581503	1.37775	0.854345	1.20405	0.792603	1.8291
ENSG00000165029	3218620	chr9:107620831-107620967	ABCA1	0.75056	0.73529	0.4954	1.09134	0.997456	0.987481	0.638543	1.5271	0.619195	0.617134	0.389203	0.978549	0.722326	0.725264	0.464208	1.13313
ENSG00000165029	3218622	chr9:107623737-107623939	ABCA1	0.921615	1.166	0.790215	1.72048	0.49536	1.50968	1.05563	2.15902	0.874333	1.20544	0.806959	1.8007	0.520918	1.53038	1.04276	2.24604
ENSG00000165029	3218623	chr9:107623960-107623989	ABCA1	0.673229	0.69357	0.459522	1.04683	0.843291	1.21031	0.839803	1.74429	0.733112	0.700389	0.449428	1.09149	0.867682	1.17775	0.793701	1.74764
ENSG00000165029	3218624	chr9:107624055-107624081	ABCA1	0.725487	0.747425	0.521479	1.07127	0.971242	0.949098	0.664127	1.35635	0.615025	0.602627	0.37296	0.97372	0.738206	0.714034	0.437767	1.16465
ENSG00000165029	3218628	chr9:107645328-107645428	ABCA1	0.247094	0.555102	0.372997	0.826115	0.51148	0.658759	0.454215	0.955413	0.477836	0.550919	0.352593	0.860799	0.536976	0.659482	0.447832	0.971159
ENSG00000165029	3218629	chr9:107646764-107646826	ABCA1	0.403513	0.584172	0.380846	0.896051	0.761903	0.752672	0.498683	1.13602	0.509708	0.563522	0.358865	0.884894	0.586797	0.689163	0.471626	1.00704
ENSG00000165029	3218633	chr9:107651390-107651430	ABCA1	0.389049	0.584563	0.38307	0.892041	0.980072	0.956918	0.636843	1.43786	0.537393	0.565773	0.353124	0.906477	0.952294	0.918844	0.590419	1.42996
ENSG00000165029	3218639	chr9:107665900-107665931	ABCA1	0.411376	0.645716	0.452809	0.920805	0.59789	0.723557	0.521155	1.00457	0.418873	0.5959	0.419156	0.847173	0.393474	0.654485	0.482548	0.887686
ENSG00000165029	3218640	chr9:107665981-107666052	ABCA1	0.912669	1.17838	0.799964	1.73581	0.180376	1.87404	1.29935	2.7029	0.937612	1.11509	0.752271	1.6529	0.375187	1.74775	1.18297	2.58216
ENSG00000165029	3218655	chr9:107690222-107690327	ABCA1	0.825841	0.769265	0.509007	1.1626	0.76054	1.33397	0.880017	2.02208	0.843958	0.798448	0.529303	1.20445	0.79621	1.28132	0.830485	1.97691
ENSG00000165029	3218656	chr9:107690333-107690359	ABCA1	0.998839	1.00388	0.67845	1.48541	0.632176	1.4397	0.970288	2.13621	0.957589	1.07874	0.733071	1.58741	0.624687	1.4438	0.963139	2.16435
ENSG00000107331	3230611	chr9:139901716-139902142	ABCA2	0.891129	1.21203	0.81484	1.80283	0.790749	1.28338	0.865472	1.90307	0.8556	1.24111	0.8166	1.8863	0.800609	1.24183	0.84444	1.82623
ENSG00000107331	3230612	chr9:139902381-139902407	ABCA2	0.883148	1.21515	0.825847	1.78796	0.693729	1.40219	0.926819	2.12137	0.841127	1.23983	0.841343	1.82705	0.667294	1.43885	0.927501	2.23212
ENSG00000107331	3230614	chr9:139902878-139903031	ABCA2	0.891873	1.19986	0.822531	1.75028	0.797655	1.27202	0.863074	1.87474	0.888064	1.18586	0.796703	1.7651	0.859286	1.17877	0.806359	1.72317
ENSG00000107331	3230615	chr9:139903048-139903074	ABCA2	0.959813	0.907735	0.618595	1.33202	0.955394	0.92411	0.632437	1.3503	0.929759	0.887519	0.598864	1.31531	0.91163	0.8845	0.591077	1.32358
ENSG00000107331	3230617	chr9:139903196-139903319	ABCA2	0.646623	1.43601	0.972787	2.11982	0.423266	1.70973	1.1225	2.60417	0.746866	1.37036	0.91223	2.05856	0.566142	1.55017	1.00863	2.38249
ENSG00000107331	3230618	chr9:139903421-139903499	ABCA2	0.973117	1.07607	0.727527	1.59159	0.926829	1.12859	0.760002	1.67593	0.954117	1.08637	0.73173	1.6129	0.935879	1.09547	0.747977	1.6044
ENSG00000107331	3230619	chr9:139903847-139903902	ABCA2	0.772507	1.30473	0.907605	1.87563	0.713461	1.3664	0.916039	2.03819	0.60166	1.64404	1.04008	2.59872	0.691636	1.35598	0.917848	2.00326
ENSG00000107331	3230620	chr9:139904004-139904033	ABCA2	0.967351	1.08752	0.742375	1.59313	0.871571	1.18456	0.818391	1.71455	0.997771	1.00606	0.671013	1.5084	0.971587	1.04841	0.724894	1.51631
ENSG00000107331	3230621	chr9:139904238-139904331	ABCA2	0.917851	0.855479	0.583491	1.25425	0.929586	0.891803	0.606431	1.31146	0.957448	0.928333	0.636045	1.35494	0.974986	0.956625	0.653409	1.40055
ENSG00000107331	3230622	chr9:139904442-139904527	ABCA2	0.990134	1.03094	0.698177	1.52231	0.941545	1.10333	0.754298	1.61386	0.921483	1.14241	0.764388	1.70739	0.848027	1.18408	0.81892	1.71207
ENSG00000107331	3230623	chr9:139904646-139904797	ABCA2	0.952398	0.896625	0.610592	1.31665	0.980197	0.960245	0.658456	1.40035	0.991239	0.982046	0.6794	1.41951	0.98552	1.03074	0.69912	1.51965
ENSG00000107331	3230625	chr9:139905092-139905143	ABCA2	0.92062	0.86308	0.596626	1.24853	0.948185	0.916251	0.632045	1.32825	0.929842	0.889253	0.603718	1.30984	0.93951	0.912321	0.611048	1.36213
ENSG00000107331	3230626	chr9:139905429-139905534	ABCA2	0.85856	0.804439	0.546162	1.18486	0.845033	0.818238	0.555914	1.20435	0.929518	0.889645	0.605575	1.30697	0.926748	0.905267	0.619733	1.32236
ENSG00000107331	3230627	chr9:139905638-139905761	ABCA2	0.897853	1.19692	0.814158	1.75962	0.798423	1.28128	0.85817	1.91299	0.882653	1.1824	0.811282	1.72328	0.799378	1.25509	0.839489	1.87645
ENSG00000107331	3230628	chr9:139905859-139905987	ABCA2	0.979568	1.06033	0.717136	1.56775	0.915847	1.15042	0.760981	1.73915	0.953758	1.09226	0.721022	1.65464	0.878823	1.19491	0.754936	1.8913
ENSG00000107331	3230630	chr9:139906114-139906184	ABCA2	0.430702	0.619052	0.417244	0.918468	0.0854412	0.462027	0.31265	0.682773	0.700559	0.711769	0.481742	1.05163	0.31451	0.536208	0.359729	0.799266
ENSG00000107331	3230632	chr9:139906307-139906464	ABCA2	0.894747	0.830037	0.560509	1.22917	0.833271	0.806751	0.543845	1.19675	0.945883	0.914258	0.632783	1.32094	0.92892	0.904058	0.611117	1.33742
ENSG00000107331	3230633	chr9:139906567-139906597	ABCA2	0.833455	1.24812	0.871171	1.78817	0.663009	1.40189	0.951649	2.06516	0.759166	1.31063	0.912505	1.88246	0.619103	1.43765	0.969088	2.13277
ENSG00000107331	3230634	chr9:139906725-139906825	ABCA2	0.800503	0.762664	0.512033	1.13597	0.685161	0.729827	0.499777	1.06577	0.898757	0.854486	0.574632	1.27064	0.806295	0.780782	0.4977	1.22487
ENSG00000107331	3230635	chr9:139906940-139907033	ABCA2	0.829958	0.776616	0.518675	1.16283	0.702621	0.731507	0.494847	1.08135	0.89708	0.856844	0.583182	1.25892	0.807164	0.807193	0.545759	1.19386
ENSG00000107331	3230637	chr9:139907169-139907331	ABCA2	0.845481	0.788901	0.52803	1.17866	0.687018	0.733412	0.504518	1.06615	0.85658	0.824688	0.566661	1.20021	0.694574	0.772723	0.553959	1.07788
ENSG00000107331	3230638	chr9:139907549-139907742	ABCA2	0.693583	0.70827	0.473783	1.05881	0.516556	0.665545	0.46203	0.958704	0.604212	0.646163	0.431335	0.967987	0.245518	0.485153	0.319769	0.736072
ENSG00000107331	3230639	chr9:139907914-139908008	ABCA2	0.894582	0.825582	0.551497	1.23588	0.857063	0.822573	0.552821	1.22395	0.881051	0.838367	0.566506	1.24069	0.799499	0.807454	0.55292	1.17916
ENSG00000107331	3230640	chr9:139908301-139908432	ABCA2	0.460614	0.621237	0.413623	0.933061	0.102436	0.445685	0.292808	0.678379	0.649328	0.68584	0.467447	1.00627	0.208311	0.455583	0.298679	0.694913
ENSG00000107331	3230641	chr9:139908630-139908763	ABCA2	0.825664	0.771725	0.512895	1.16117	0.678285	0.716433	0.482535	1.06371	0.841994	0.80772	0.548445	1.18957	0.648691	0.704723	0.469972	1.05673
ENSG00000107331	3230642	chr9:139909147-139909250	ABCA2	0.973519	1.07284	0.733134	1.56994	0.903978	1.16207	0.77774	1.73633	0.954085	1.08636	0.732033	1.61218	0.898783	1.14852	0.761999	1.73111
ENSG00000107331	3230643	chr9:139909366-139909482	ABCA2	0.894998	1.20517	0.812886	1.78677	0.670137	1.42687	0.942789	2.15952	0.965653	1.06973	0.709645	1.61252	0.891201	1.1696	0.754492	1.8131
ENSG00000107331	3230644	chr9:139909892-139910036	ABCA2	0.994582	1.01744	0.686329	1.50829	0.934301	1.1188	0.752192	1.6641	0.942664	1.10178	0.756179	1.60534	0.847077	1.18745	0.817818	1.72415
ENSG00000107331	3230646	chr9:139910130-139910286	ABCA2	0.864186	0.809005	0.550006	1.18997	0.824608	0.803866	0.54505	1.18558	0.852121	0.815856	0.553982	1.20152	0.733295	0.738832	0.478896	1.13985
ENSG00000107331	3230647	chr9:139910487-139910579	ABCA2	0.868785	1.22556	0.840092	1.7879	0.723954	1.33987	0.911959	1.96856	0.778916	1.31433	0.890309	1.9403	0.643423	1.41819	0.950175	2.11673
ENSG00000107331	3230648	chr9:139910833-139910888	ABCA2	0.736155	0.729805	0.490385	1.08612	0.62793	0.696982	0.473216	1.02656	0.729568	0.736235	0.50444	1.07454	0.526345	0.65172	0.441021	0.96308
ENSG00000107331	3230650	chr9:139911026-139911131	ABCA2	0.97765	1.06488	0.716917	1.58172	0.934521	1.11472	0.758438	1.63837	0.892942	1.18501	0.787935	1.78218	0.859612	1.18617	0.799319	1.76025
ENSG00000107331	3230651	chr9:139911388-139911573	ABCA2	0.923561	0.863427	0.592133	1.25902	0.899861	0.869101	0.603563	1.25146	0.911493	0.875328	0.604471	1.26755	0.861829	0.853638	0.589548	1.23603
ENSG00000107331	3230652	chr9:139911663-139911791	ABCA2	0.829689	0.775096	0.515819	1.1647	0.69943	0.730691	0.494966	1.07868	0.833156	0.7964	0.535578	1.18424	0.629887	0.670507	0.429432	1.04692
ENSG00000107331	3230653	chr9:139911972-139912132	ABCA2	0.949824	0.892486	0.607749	1.31062	0.952327	0.919477	0.627963	1.34632	0.970269	0.945796	0.646141	1.38442	0.981309	0.964241	0.650824	1.42859
ENSG00000107331	3230655	chr9:139912250-139912342	ABCA2	0.99445	0.983474	0.67838	1.42578	0.927145	1.1314	0.754564	1.69642	0.997693	0.993965	0.676862	1.45963	0.954123	1.07281	0.734458	1.56703
ENSG00000107331	3230657	chr9:139912449-139912520	ABCA2	0.823124	0.78192	0.532877	1.14735	0.717478	0.751614	0.519444	1.08755	0.891899	0.853743	0.585464	1.24496	0.820608	0.826198	0.57094	1.19558
ENSG00000107331	3230658	chr9:139912632-139912803	ABCA2	0.947714	1.12539	0.763074	1.65974	0.824777	1.24891	0.840735	1.85525	0.901232	1.16332	0.788357	1.71663	0.771679	1.28331	0.858671	1.91794
ENSG00000107331	3230659	chr9:139913171-139913244	ABCA2	0.840178	0.787259	0.529547	1.17039	0.751504	0.767337	0.528459	1.11419	0.827334	0.790874	0.530738	1.17851	0.694781	0.738093	0.498616	1.09259
ENSG00000107331	3230660	chr9:139913356-139913456	ABCA2	0.989343	0.968176	0.657887	1.42481	0.985572	1.03326	0.699009	1.52733	0.931646	0.877319	0.564875	1.36258	0.908998	0.871892	0.561057	1.35493
ENSG00000107331	3230661	chr9:139913469-139913497	ABCA2	0.92062	1.17473	0.783646	1.76098	0.796606	1.29457	0.854994	1.96015	0.928082	1.13373	0.755749	1.70075	0.833625	1.23795	0.800207	1.91515
ENSG00000107331	3230662	chr9:139913674-139913748	ABCA2	0.958252	1.10426	0.753822	1.61762	0.807748	1.27602	0.849038	1.91773	0.915874	1.14285	0.777929	1.67897	0.728826	1.39365	0.871603	2.22839
ENSG00000107331	3230665	chr9:139914792-139914889	ABCA2	0.924784	0.861889	0.585688	1.26834	0.893321	0.859424	0.590235	1.25138	0.95083	0.917976	0.627687	1.34252	0.93032	0.897237	0.585428	1.37512
ENSG00000107331	3230666	chr9:139915147-139915408	ABCA2	0.993987	1.01852	0.695187	1.49224	0.931436	1.11852	0.761974	1.6419	0.98574	1.02711	0.71514	1.47516	0.936207	1.09096	0.757048	1.57214
ENSG00000107331	3230667	chr9:139915896-139916034	ABCA2	0.994929	1.01611	0.692863	1.49016	0.931395	1.11907	0.761317	1.64494	0.994843	0.988161	0.660759	1.47779	0.980463	1.03846	0.702416	1.53527
ENSG00000107331	3230669	chr9:139916344-139916453	ABCA2	0.898087	0.829742	0.555578	1.2392	0.892892	0.848946	0.566713	1.27174	0.917104	0.866482	0.571103	1.31463	0.901947	0.871564	0.573998	1.32339
ENSG00000107331	3230670	chr9:139916815-139916884	ABCA2	0.982726	0.95262	0.650761	1.3945	0.998356	1.00893	0.69485	1.46499	0.930448	0.890721	0.606569	1.30799	0.895254	0.871991	0.587527	1.29418
ENSG00000107331	3230671	chr9:139917184-139917317	ABCA2	0.836727	1.26819	0.860556	1.86891	0.733955	1.34544	0.901554	2.00787	0.730644	1.37081	0.927694	2.02558	0.648187	1.41083	0.947524	2.10067
ENSG00000107331	3230673	chr9:139917393-139917466	ABCA2	0.986946	0.964575	0.67045	1.38773	0.963408	1.07338	0.719281	1.60179	0.985757	0.974026	0.681893	1.39131	0.979498	1.04377	0.680911	1.59999
ENSG00000107331	3230677	chr9:139918608-139918680	ABCA2	0.994727	0.98415	0.679628	1.42512	0.962706	1.06948	0.73479	1.55663	0.958174	1.08461	0.713222	1.64938	0.902956	1.14273	0.75961	1.71909
ENSG00000107331	3230678	chr9:139922529-139922566	ABCA2	0.919487	0.85916	0.589178	1.25286	0.909178	0.879079	0.61464	1.25729	0.956131	0.930313	0.650581	1.33032	0.962105	0.946973	0.671605	1.33524
ENSG00000107331	3230679	chr9:139922593-139922635	ABCA2	0.982077	0.951729	0.658866	1.37477	0.976413	1.04906	0.71364	1.54214	0.98258	1.03184	0.722037	1.47456	0.964057	1.05852	0.72946	1.53603
ENSG00000107331	3230680	chr9:139922706-139922733	ABCA2	0.857624	1.24161	0.847557	1.81887	0.789117	1.30431	0.858963	1.98055	0.886912	1.19743	0.78924	1.81674	0.870983	1.17889	0.785405	1.76952
ENSG00000107331	3230682	chr9:139923190-139923320	ABCA2	0.954473	0.896173	0.60185	1.33443	0.988363	0.972069	0.652671	1.44777	0.981863	0.963006	0.636488	1.45703	0.998261	1.00894	0.676525	1.5047
ENSG00000150967	3475882	chr12:123413563-123413666	ABCB9	0.785151	1.33673	0.888415	2.01129	0.92712	1.12691	0.761575	1.66749	0.684926	1.46036	0.960823	2.2196	0.823979	1.2359	0.815595	1.8728
ENSG00000150967	3475883	chr12:123414036-123414368	ABCB9	0.261607	1.91492	1.22149	3.002	0.490008	1.67946	1.07436	2.62535	0.36801	2.00732	1.29058	3.12209	0.462234	1.73399	1.11323	2.7009
ENSG00000150967	3475884	chr12:123414480-123414695	ABCB9	0.520593	1.49325	1.03256	2.15946	0.846354	1.22252	0.828378	1.8042	0.534777	1.62117	1.08887	2.4137	0.80616	1.27051	0.821884	1.96401
ENSG00000150967	3475886	chr12:123416742-123416873	ABCB9	0.95898	1.11022	0.738202	1.66973	0.655246	0.70985	0.482161	1.04506	0.853949	1.24119	0.819773	1.87925	0.741401	0.757401	0.504419	1.13726
ENSG00000150967	3475887	chr12:123419839-123419934	ABCB9	0.733371	1.39171	0.919641	2.10609	0.919488	1.14292	0.762001	1.71424	0.692662	1.43684	0.955735	2.16014	0.868477	1.17085	0.797957	1.718
ENSG00000150967	3475891	chr12:123424665-123424712	ABCB9	0.610018	1.47593	0.989314	2.20191	0.922513	1.1275	0.774471	1.64144	0.565521	1.58151	1.06192	2.35534	0.800929	1.28193	0.823291	1.99605
ENSG00000150967	3475892	chr12:123425393-123425538	ABCB9	0.735633	1.40871	0.913245	2.17298	0.999086	0.992994	0.676277	1.45804	0.710208	1.47027	0.935069	2.31181	0.978929	0.959067	0.637338	1.44321
ENSG00000150967	3475893	chr12:123428948-123429055	ABCB9	0.0817453	2.08256	1.40087	3.09598	0.491264	1.52829	1.05972	2.20405	0.296851	2.00283	1.3658	2.93698	0.485838	1.58189	1.0729	2.33236
ENSG00000150967	3475895	chr12:123430584-123430747	ABCB9	0.541649	1.51931	1.02836	2.24466	0.890986	1.18234	0.786479	1.77744	0.354702	2.0994	1.32188	3.33425	0.684419	1.40731	0.915185	2.16407
ENSG00000150967	3475896	chr12:123433171-123433202	ABCB9	0.90384	1.18272	0.813754	1.71898	0.951919	1.08664	0.746632	1.58148	0.913554	1.14287	0.783973	1.66607	0.985344	1.03012	0.705714	1.50364
ENSG00000150967	3475897	chr12:123433283-123433371	ABCB9	0.75139	1.34437	0.913374	1.97874	0.984848	1.03294	0.712264	1.498	0.840586	1.25	0.836431	1.86807	0.906728	0.883326	0.597148	1.30665
ENSG00000150967	3475898	chr12:123434363-123434438	ABCB9	0.983843	0.953714	0.641282	1.41836	0.670927	0.707708	0.4727	1.05955	0.971899	0.945478	0.633308	1.41152	0.589045	0.664183	0.437016	1.00943
ENSG00000150967	3475899	chr12:123435006-123435090	ABCB9	0.994747	1.01693	0.68847	1.5021	0.719325	0.728937	0.483383	1.09923	0.994058	1.01296	0.688161	1.49107	0.653944	0.697273	0.457386	1.06298
ENSG00000150967	3475905	chr12:123444394-123444726	ABCB9	0.939859	1.1415	0.766969	1.69891	0.808242	0.798203	0.547347	1.16403	0.999805	1.00064	0.643162	1.55681	0.439607	0.554295	0.35072	0.876033
ENSG00000150967	3475906	chr12:123444786-123444810	ABCB9	0.969978	1.08271	0.734941	1.59505	0.867965	0.850573	0.601384	1.20302	0.929948	1.12517	0.762071	1.66127	0.868931	0.864997	0.607479	1.23168
ENSG00000150967	3475907	chr12:123444837-123444868	ABCB9	0.536782	1.48897	1.02423	2.16458	1	1.00489	0.674487	1.49715	0.486931	1.63445	1.12468	2.37527	0.984951	1.03162	0.697947	1.52483
ENSG00000150967	3475909	chr12:123450894-123451026	ABCB9	0.892723	0.825037	0.552857	1.23122	0.27682	0.586967	0.413622	0.832959	0.984148	0.967991	0.650117	1.44129	0.452587	0.610752	0.413078	0.90302
ENSG00000150967	3475914	chr12:123459341-123459716	ABCB9	0.60957	1.46768	0.988844	2.17838	0.931436	1.12005	0.759459	1.65185	0.752065	1.38259	0.904775	2.11275	0.984839	0.968741	0.653361	1.43636
ENSG00000091262	3682183	chr16:16243456-16243924	ABCC6	0.624316	1.46389	0.983471	2.179	0.661033	1.42062	0.951537	2.12094	0.675561	1.46781	0.970663	2.21959	0.703789	1.32571	0.912714	1.92559
ENSG00000091262	3682184	chr16:16244002-16244098	ABCC6	0.981214	0.947633	0.643558	1.39538	0.912092	0.87452	0.596948	1.28116	0.984194	0.967954	0.64674	1.4487	0.901154	0.88007	0.59822	1.29471
ENSG00000091262	3682185	chr16:16244441-16244603	ABCC6	0.997342	1.00835	0.678621	1.49829	0.949031	0.918859	0.637542	1.32431	0.947399	1.11953	0.695011	1.80334	0.973522	0.951206	0.629552	1.4372
ENSG00000091262	3682187	chr16:16248490-16248561	ABCC6	0.981275	1.05554	0.715049	1.55816	0.969479	0.943608	0.646312	1.37766	0.935686	1.12882	0.736895	1.72918	0.96912	0.947637	0.63803	1.40748
ENSG00000091262	3682188	chr16:16248569-16248641	ABCC6	0.640797	1.42567	0.972688	2.0896	0.566647	1.54401	1.01618	2.346	0.62375	1.50159	1.01442	2.22272	0.530196	1.57078	1.03694	2.37946
ENSG00000091262	3682189	chr16:16248736-16248860	ABCC6	0.755405	1.35257	0.908738	2.01316	0.806976	1.27008	0.852953	1.89119	0.799124	1.30571	0.867932	1.96429	0.904938	1.1312	0.771025	1.65964
ENSG00000091262	3682192	chr16:16251521-16251616	ABCC6	0.949059	1.12795	0.754514	1.68621	0.965328	1.07185	0.713602	1.60994	0.884631	1.21515	0.779709	1.89376	0.937288	1.10373	0.725759	1.67854
ENSG00000091262	3682193	chr16:16251624-16251666	ABCC6	0.968763	0.923264	0.633874	1.34477	0.850341	0.826452	0.56743	1.20371	0.916013	0.876979	0.600561	1.28062	0.652534	0.64328	0.384518	1.07617
ENSG00000091262	3682194	chr16:16253341-16253426	ABCC6	0.8134	1.27122	0.884555	1.82691	0.791943	1.29668	0.859175	1.95696	0.663199	1.52858	0.980045	2.38412	0.680712	1.38107	0.92269	2.06717
ENSG00000091262	3682196	chr16:16255310-16255339	ABCC6	0.98115	1.05777	0.71085	1.574	0.952022	0.917058	0.619753	1.35698	0.99017	1.02399	0.657765	1.59412	0.805927	0.787869	0.511003	1.21474
ENSG00000091262	3682197	chr16:16255370-16255420	ABCC6	0.941667	1.12923	0.778631	1.63769	0.965866	1.06902	0.719337	1.58868	0.903858	1.18496	0.759321	1.8492	0.995594	1.01359	0.68146	1.5076
ENSG00000091262	3682199	chr16:16256894-16257048	ABCC6	0.958024	1.10724	0.749249	1.63627	0.978383	1.044	0.717934	1.51817	0.856625	1.22434	0.825523	1.81581	0.894349	1.14672	0.774686	1.69743
ENSG00000091262	3682201	chr16:16259482-16259626	ABCC6	0.171211	1.82976	1.25233	2.67342	0.202478	2.05818	1.33435	3.17466	0.383653	1.88594	1.25014	2.8451	0.396341	1.77076	1.17199	2.67543
ENSG00000091262	3682202	chr16:16259656-16259790	ABCC6	0.932489	0.869799	0.591276	1.27952	0.699109	0.738095	0.506426	1.07574	0.913993	0.863517	0.570056	1.30805	0.638513	0.704747	0.47388	1.04809
ENSG00000091262	3682203	chr16:16263567-16263694	ABCC6	0.976725	0.936727	0.631038	1.3905	0.741236	0.76585	0.530592	1.10542	0.994461	0.986584	0.640303	1.52014	0.713814	0.728064	0.47292	1.12086
ENSG00000091262	3682205	chr16:16267216-16267247	ABCC6	0.971179	1.07706	0.741191	1.56513	0.975027	1.04995	0.723697	1.52329	0.921298	1.15048	0.754083	1.75526	0.947696	1.08278	0.734122	1.59704
ENSG00000091262	3682206	chr16:16269768-16269801	ABCC6	0.912206	1.18184	0.79882	1.74852	0.942254	1.10308	0.7521	1.61786	0.842529	1.26235	0.826789	1.92736	0.922498	1.1074	0.762966	1.60733
ENSG00000091262	3682207	chr16:16271336-16271479	ABCC6	0.913354	1.17394	0.803001	1.71622	0.894059	1.16724	0.794183	1.71554	0.905251	1.17314	0.768739	1.79028	0.936491	1.10402	0.727715	1.67493
ENSG00000091262	3682208	chr16:16272677-16272822	ABCC6	0.533214	1.48892	1.02557	2.16159	0.482627	1.62344	1.07335	2.45546	0.537589	1.66068	1.09124	2.52727	0.433888	1.81226	1.1466	2.86437
ENSG00000091262	3682209	chr16:16276274-16276412	ABCC6	0.936275	1.13803	0.784169	1.65156	0.961866	1.0706	0.737035	1.55513	0.685704	1.49992	0.957388	2.34989	0.770751	1.27152	0.864691	1.86976
ENSG00000091262	3682210	chr16:16276661-16276703	ABCC6	0.987813	0.967211	0.674297	1.38737	0.920574	0.882309	0.600971	1.29535	0.99828	1.00433	0.689344	1.46324	0.911686	0.889222	0.604606	1.30782
ENSG00000091262	3682211	chr16:16276738-16276786	ABCC6	0.997566	1.00748	0.676014	1.50148	0.86576	0.830425	0.559964	1.23152	0.941038	1.12343	0.722042	1.74796	0.915579	0.870188	0.542398	1.39607
ENSG00000091262	3682212	chr16:16278836-16278890	ABCC6	0.949824	1.12009	0.763272	1.64371	0.950898	1.0953	0.731261	1.64058	0.912376	1.16238	0.763195	1.77036	0.957585	1.07643	0.705179	1.64314
ENSG00000091262	3682213	chr16:16280986-16281020	ABCC6	0.875805	1.22079	0.832094	1.79106	0.892678	1.16914	0.795511	1.71824	0.599605	1.5935	1.03981	2.44203	0.624773	1.43802	0.963389	2.14649
ENSG00000091262	3682214	chr16:16281032-16281065	ABCC6	0.982077	0.947989	0.637641	1.40939	0.902458	0.868305	0.597406	1.26205	0.984943	0.970089	0.654223	1.43846	0.897943	0.884331	0.616191	1.26915
ENSG00000091262	3682215	chr16:16282736-16282822	ABCC6	0.940958	0.868267	0.565647	1.33279	0.849277	0.81337	0.542439	1.21962	0.969037	0.931366	0.580397	1.49457	0.888383	0.860764	0.570465	1.29879
ENSG00000091262	3682216	chr16:16284043-16284191	ABCC6	0.884977	1.21118	0.82454	1.77911	0.86739	1.19926	0.813676	1.76757	0.860593	1.21247	0.825895	1.77999	0.881303	1.15579	0.791282	1.6882
ENSG00000091262	3682218	chr16:16286746-16286770	ABCC6	0.992589	1.02197	0.708832	1.47343	0.966952	0.942225	0.656008	1.35332	0.954014	0.923161	0.631063	1.35046	0.75569	0.782391	0.537728	1.13837
ENSG00000091262	3682219	chr16:16291879-16291962	ABCC6	0.850219	1.25368	0.848923	1.85141	0.840221	1.23314	0.830605	1.83077	0.84685	1.23947	0.832478	1.84543	0.895947	1.15197	0.764684	1.73541
ENSG00000091262	3682222	chr16:16295859-16296023	ABCC6	0.975195	0.934517	0.637158	1.37065	0.889981	0.856123	0.587742	1.24705	0.984901	0.969067	0.646344	1.45293	0.894872	0.87617	0.599329	1.28089
ENSG00000091262	3682223	chr16:16297280-16297409	ABCC6	0.912544	0.852273	0.584793	1.24209	0.805598	0.800515	0.553488	1.15779	0.786578	0.746925	0.487299	1.14487	0.595456	0.663211	0.433008	1.0158
ENSG00000091262	3682224	chr16:16297441-16297470	ABCC6	0.668118	1.38279	0.961668	1.98832	0.721899	1.33631	0.914504	1.95268	0.517514	1.57759	1.09501	2.27285	0.553258	1.52482	1.01798	2.284
ENSG00000091262	3682225	chr16:16302589-16302684	ABCC6	0.954245	1.11409	0.754113	1.64589	0.965763	1.06724	0.726271	1.56829	0.953613	1.09512	0.715754	1.67555	0.998885	0.992522	0.660939	1.49046
ENSG00000091262	3682226	chr16:16306054-16306103	ABCC6	0.362224	0.609214	0.415082	0.894141	0.0710344	0.472736	0.328506	0.680289	0.541351	0.640365	0.441486	0.928833	0.197112	0.511143	0.361245	0.723243
ENSG00000091262	3682227	chr16:16308204-16308304	ABCC6	0.949872	1.11445	0.771399	1.61006	1	1.00329	0.678461	1.48364	0.906078	1.15298	0.789306	1.68422	0.996529	0.986476	0.628336	1.54875
ENSG00000091262	3682229	chr16:16313513-16313539	ABCC6	0.942869	0.874839	0.57654	1.32747	0.886491	0.837718	0.550457	1.27489	0.865488	0.788854	0.486083	1.28021	0.758165	0.729114	0.44839	1.18559
ENSG00000091262	3682231	chr16:16313685-16313781	ABCC6	0.993515	0.979899	0.660921	1.45282	0.934179	0.896393	0.609449	1.31844	0.940941	1.12143	0.726806	1.73032	0.999453	1.00567	0.679686	1.488
ENSG00000091262	3682234	chr16:16315657-16315682	ABCC6	0.994915	0.984223	0.674052	1.43712	0.934667	0.897259	0.610503	1.3187	0.964249	1.06779	0.726381	1.56967	0.959092	0.930189	0.606657	1.42626
ENSG00000091262	3682235	chr16:16317256-16317291	ABCC6	0.990034	0.966711	0.629348	1.48492	0.845709	0.818486	0.555962	1.20497	0.985429	1.03103	0.686957	1.54745	0.840787	0.819312	0.537902	1.24795
ENSG00000173208	3450862	chr12:39946635-39947250	ABCD2	0.0688911	0.516205	0.360483	0.739196	0.932778	0.898889	0.620185	1.30284	0.326052	0.513689	0.344733	0.765452	0.792216	0.804321	0.552479	1.17096
ENSG00000173208	3450863	chr12:39947806-39947890	ABCD2	0.162322	0.391983	0.215846	0.711852	0.992332	0.979692	0.660648	1.45281	0.540654	0.479786	0.260216	0.88463	0.951542	1.08051	0.72488	1.61063
ENSG00000173208	3450864	chr12:39967526-39967600	ABCD2	0.0101732	0.391305	0.26533	0.577091	0.914856	0.869605	0.578494	1.30721	0.291408	0.45858	0.303246	0.693484	0.885458	0.862087	0.578424	1.28486
ENSG00000173208	3450865	chr12:39967612-39967638	ABCD2	0.0234246	0.391547	0.251822	0.608798	0.982501	0.962471	0.653723	1.41704	0.322405	0.435057	0.2669	0.709157	0.992354	1.01801	0.69537	1.49035
ENSG00000173208	3450868	chr12:39973370-39973397	ABCD2	0.0140202	0.360377	0.232023	0.559737	0.915036	1.13612	0.782188	1.65019	0.295234	0.426654	0.269295	0.675966	0.975028	1.05228	0.678227	1.63263
ENSG00000173208	3450870	chr12:39979977-39980099	ABCD2	0.232964	0.510862	0.321464	0.811848	0.984121	0.965794	0.659894	1.4135	0.605304	0.570365	0.338947	0.959786	0.971973	1.05218	0.704161	1.57219
ENSG00000173208	3450871	chr12:39994415-39994518	ABCD2	0.0760929	0.386237	0.23025	0.6479	0.910867	1.1487	0.777546	1.69702	0.451234	0.458441	0.262924	0.79935	0.812761	1.22559	0.83831	1.79179
ENSG00000173208	3450872	chr12:39997718-39997796	ABCD2	0.118674	0.429151	0.258013	0.713805	0.893261	1.17507	0.787662	1.75302	0.388401	0.437607	0.255286	0.750137	0.983142	0.964372	0.634748	1.46517
ENSG00000173208	3450873	chr12:39998564-39998600	ABCD2	0.00911458	0.344018	0.217757	0.543488	0.0441094	0.48113	0.345191	0.670604	0.25441	0.375591	0.230396	0.612288	0.223244	0.520681	0.362497	0.747891
ENSG00000173208	3450874	chr12:39998639-39998732	ABCD2	0.103999	0.430364	0.265749	0.696948	0.93528	0.89846	0.612429	1.31808	0.47207	0.474498	0.273097	0.824427	0.993122	0.983432	0.672814	1.43745
ENSG00000173208	3450875	chr12:40001414-40001493	ABCD2	0.589329	0.667137	0.444448	1.00141	0.0784573	1.97094	1.40813	2.75871	0.838739	0.762211	0.469389	1.23771	0.218208	1.80445	1.30592	2.49328
ENSG00000173208	3450876	chr12:40010805-40010934	ABCD2	0.107983	0.420827	0.25309	0.699733	0.622597	0.692623	0.468968	1.02294	0.419663	0.456265	0.267268	0.778911	0.63383	0.701145	0.470614	1.0446
ENSG00000173208	3450877	chr12:40012518-40013334	ABCD2	0.0397045	0.493118	0.347287	0.700186	0.740805	0.776168	0.548207	1.09892	0.326052	0.52724	0.35917	0.773957	0.774404	0.794754	0.547383	1.15392
ENSG00000173208	3450878	chr12:40013497-40013937	ABCD2	0.345773	0.573784	0.375348	0.877127	0.287719	1.77643	1.21179	2.60418	0.728678	0.704077	0.457088	1.08453	0.419501	1.74864	1.15261	2.65288
ENSG00000072818	3708463	chr17:7239866-7239926	ACAP1	0.926895	0.865805	0.59123	1.2679	0.373881	1.68578	1.14726	2.47708	0.963531	1.07553	0.705782	1.63898	0.371807	1.79414	1.19517	2.69328
ENSG00000072818	3708464	chr17:7239995-7240053	ACAP1	0.92889	1.1501	0.789395	1.67561	0.0807598	2.154	1.46754	3.16157	0.847199	1.24299	0.829912	1.86167	0.245375	2.02855	1.34982	3.04858
ENSG00000072818	3708465	chr17:7240054-7240104	ACAP1	0.0858531	0.474749	0.311496	0.723562	0.967814	1.06083	0.732751	1.53581	0.521379	0.575228	0.36803	0.899078	0.849846	1.20486	0.799253	1.8163
ENSG00000072818	3708467	chr17:7240631-7240659	ACAP1	0.358562	0.591191	0.399709	0.874402	0.721404	1.35017	0.912088	1.99867	0.650261	0.66542	0.439353	1.00781	0.721955	1.35367	0.889104	2.06098
ENSG00000072818	3708468	chr17:7245287-7245379	ACAP1	0.034015	0.387717	0.241431	0.622641	0.77999	0.767132	0.511768	1.14992	0.354702	0.443285	0.266896	0.736246	0.720396	0.748791	0.501944	1.11703
ENSG00000072818	3708469	chr17:7245594-7245642	ACAP1	0.0144883	0.446192	0.311471	0.639185	0.0720326	0.578337	0.44295	0.755106	0.291408	0.480737	0.325923	0.709087	0.220811	0.583486	0.433241	0.785835
ENSG00000072818	3708470	chr17:7245735-7245773	ACAP1	0.252517	0.535476	0.348294	0.823254	0.456437	1.54595	1.08036	2.21219	0.604145	0.632687	0.414268	0.966266	0.676399	1.39629	0.92491	2.10792
ENSG00000072818	3708473	chr17:7246698-7246845	ACAP1	0.330923	0.582791	0.390492	0.869788	0.639243	1.43592	0.96649	2.13334	0.648339	0.648763	0.418201	1.00644	0.698801	1.33362	0.915352	1.943
ENSG00000072818	3708474	chr17:7246850-7246881	ACAP1	0.164518	0.510983	0.335567	0.778098	0.964588	1.06798	0.730159	1.5621	0.513221	0.538241	0.329181	0.880072	0.929106	1.10781	0.743902	1.64973
ENSG00000072818	3708475	chr17:7247025-7247068	ACAP1	0.179822	0.586212	0.416427	0.825222	0.528775	0.709356	0.518661	0.970162	0.358071	0.500108	0.323812	0.772384	0.431251	0.58516	0.388171	0.882117
ENSG00000072818	3708476	chr17:7247231-7247270	ACAP1	0.305831	0.550757	0.35469	0.855207	0.990443	0.977429	0.672593	1.42042	0.609184	0.599975	0.371699	0.968445	0.999654	1.00558	0.646155	1.56495
ENSG00000072818	3708477	chr17:7247381-7247417	ACAP1	0.016451	0.443281	0.312772	0.628248	0.047391	0.564858	0.434663	0.73405	0.300999	0.507486	0.345869	0.744623	0.314851	0.639096	0.479502	0.851808
ENSG00000072818	3708478	chr17:7247921-7247967	ACAP1	0.00874221	0.407415	0.280732	0.591264	0.0309402	0.492121	0.365111	0.663314	0.257416	0.456311	0.306587	0.679155	0.199428	0.551311	0.40294	0.754315
ENSG00000072818	3708479	chr17:7249572-7249603	ACAP1	0.0173881	0.46086	0.324329	0.654864	0.0689275	0.540461	0.401242	0.727985	0.296851	0.503516	0.344653	0.735604	0.261194	0.56984	0.409259	0.793429
ENSG00000072818	3708481	chr17:7249725-7249796	ACAP1	0.056388	0.473211	0.318084	0.70399	0.461995	0.645226	0.448386	0.928477	0.400522	0.505956	0.321118	0.797187	0.607804	0.679522	0.45031	1.0254
ENSG00000072818	3708482	chr17:7250208-7250233	ACAP1	0.692056	0.710895	0.477807	1.05769	0.993276	1.0183	0.696143	1.48954	0.902711	0.843677	0.542389	1.31233	0.868667	1.18169	0.787193	1.77389
ENSG00000072818	3708484	chr17:7250359-7250537	ACAP1	0.738933	0.744709	0.511493	1.08426	0.05678	2.37934	1.57856	3.58634	0.97657	0.955458	0.646209	1.4127	0.220649	2.1397	1.40635	3.25546
ENSG00000072818	3708490	chr17:7251255-7251300	ACAP1	0.0181337	0.417879	0.280793	0.621892	0.091976	0.528919	0.381793	0.732741	0.257416	0.369394	0.223318	0.611021	0.191342	0.45104	0.299574	0.679089
ENSG00000072818	3708491	chr17:7251467-7251509	ACAP1	0.82237	0.781301	0.531309	1.14892	0.413162	1.64555	1.11887	2.42013	0.985474	0.967036	0.617884	1.51349	0.443157	1.65239	1.11657	2.44533
ENSG00000072818	3708492	chr17:7251633-7251710	ACAP1	0.608147	0.71318	0.503475	1.01023	0.719587	1.34527	0.914728	1.97846	0.700125	0.740132	0.524169	1.04507	0.9069	1.12914	0.769288	1.65731
ENSG00000072818	3708494	chr17:7252351-7252475	ACAP1	0.249584	0.569707	0.386315	0.840157	0.567726	1.45997	1.01312	2.10392	0.534777	0.631856	0.432923	0.922203	0.832997	1.21795	0.814654	1.82088
ENSG00000072818	3708496	chr17:7253282-7253372	ACAP1	0.538089	0.644609	0.425986	0.975433	0.135608	1.88807	1.33322	2.67383	0.790101	0.74715	0.484697	1.15172	0.304882	1.84693	1.25658	2.71463
ENSG00000072818	3708497	chr17:7253454-7253548	ACAP1	0.0665319	0.439967	0.284436	0.680544	0.829501	0.794631	0.524045	1.20493	0.419223	0.509823	0.322443	0.806096	0.878677	0.8481	0.555026	1.29593
ENSG00000072818	3708501	chr17:7254269-7254318	ACAP1	0.893155	0.826157	0.554223	1.23152	0.0833305	2.32562	1.52036	3.55739	0.955972	0.920521	0.611512	1.38568	0.280642	2.28777	1.38456	3.78017
ENSG00000072818	3708503	chr17:7254617-7254680	ACAP1	0.847769	0.80608	0.557449	1.1656	0.254793	1.71746	1.21575	2.42622	0.940714	0.894853	0.588253	1.36125	0.378934	1.68626	1.16837	2.4337
ENSG00000072818	3708504	chr17:7254686-7254714	ACAP1	0.731442	0.727527	0.488193	1.08419	0.467262	1.54545	1.07394	2.22397	0.802971	0.76021	0.496413	1.16419	0.671685	1.37141	0.932809	2.01623
ENSG00000072818	3708505	chr17:7254755-7254783	ACAP1	0.87547	0.813033	0.547157	1.2081	0.760307	1.294	0.892086	1.87699	0.915365	0.863955	0.567888	1.31438	0.795536	1.2648	0.839262	1.90609
ENSG00000134028	3090296	chr8:24241983-24242010	ADAMDEC1	0.186788	0.518616	0.340033	0.79099	0.437403	1.52138	1.08801	2.12736	0.752262	0.690855	0.425437	1.12186	0.695141	1.31465	0.922882	1.87274
ENSG00000134028	3090297	chr8:24242018-24242048	ADAMDEC1	0.0781634	0.459224	0.297966	0.707754	0.441574	1.52379	1.08546	2.13912	0.541637	0.564287	0.349978	0.909828	0.755959	1.28542	0.875533	1.8872
ENSG00000134028	3090298	chr8:24242059-24242105	ADAMDEC1	0.0674741	0.492368	0.3325	0.729101	0.819076	1.25074	0.845994	1.84913	0.600191	0.605851	0.382387	0.959906	0.899814	1.14382	0.765656	1.70875
ENSG00000134028	3090299	chr8:24249778-24249877	ADAMDEC1	0.0803691	0.491312	0.328611	0.734568	0.2921	0.600108	0.426431	0.844521	0.618389	0.620049	0.393092	0.978044	0.679746	0.73778	0.505089	1.07767
ENSG00000134028	3090300	chr8:24250784-24250819	ADAMDEC1	0.284089	0.45436	0.251973	0.819308	0.742436	0.742105	0.491893	1.11959	0.697009	0.595289	0.330256	1.07301	0.870812	0.836623	0.539035	1.2985
ENSG00000134028	3090301	chr8:24251602-24251660	ADAMDEC1	0.156519	0.526229	0.350439	0.7902	0.752337	0.760905	0.51739	1.11903	0.719899	0.689121	0.440182	1.07885	0.980281	0.960607	0.635723	1.45152
ENSG00000134028	3090302	chr8:24253281-24253309	ADAMDEC1	0.140307	0.558459	0.388916	0.801913	0.920391	1.1332	0.772573	1.66217	0.662847	0.666935	0.436447	1.01914	0.971218	1.05723	0.686711	1.62767
ENSG00000134028	3090303	chr8:24254852-24254954	ADAMDEC1	0.133017	0.523515	0.351714	0.779237	0.946772	0.911229	0.618486	1.34253	0.662068	0.644959	0.407893	1.01981	0.997195	1.01064	0.687306	1.48607
ENSG00000134028	3090304	chr8:24255222-24255248	ADAMDEC1	0.221882	0.553095	0.369103	0.828803	0.712475	0.756687	0.529877	1.08058	0.709614	0.676758	0.428227	1.06953	0.882328	0.85797	0.573046	1.28456
ENSG00000134028	3090305	chr8:24256001-24256064	ADAMDEC1	0.306523	0.603021	0.415102	0.876014	0.923037	0.888767	0.613267	1.28803	0.781913	0.740684	0.480926	1.14074	0.994597	1.01637	0.6651	1.55317
ENSG00000134028	3090306	chr8:24256395-24256544	ADAMDEC1	0.116053	0.533164	0.366313	0.776013	0.929903	0.886809	0.591025	1.33062	0.624949	0.644055	0.420887	0.985552	0.848613	0.846607	0.58814	1.21866
ENSG00000134028	3090307	chr8:24256906-24256985	ADAMDEC1	0.0577994	0.486443	0.329898	0.717271	0.783287	0.783765	0.538328	1.1411	0.517514	0.579204	0.373958	0.897099	0.517286	0.678302	0.479494	0.95954
ENSG00000134028	3090308	chr8:24257699-24257812	ADAMDEC1	0.11226	0.552965	0.388794	0.786457	0.972097	0.948468	0.655025	1.37337	0.615036	0.648049	0.429556	0.977678	0.889206	0.869973	0.592296	1.27783
ENSG00000134028	3090309	chr8:24259443-24259575	ADAMDEC1	0.109588	0.537816	0.372552	0.776391	0.852173	0.83456	0.582627	1.19543	0.622425	0.644724	0.422752	0.983247	0.8517	0.85986	0.614569	1.20305
ENSG00000134028	3090310	chr8:24261518-24261549	ADAMDEC1	0.202459	0.530036	0.347088	0.809414	0.596314	1.54918	0.995077	2.41183	0.690008	0.644984	0.395001	1.05317	0.76258	1.30859	0.860243	1.99062
ENSG00000134028	3090311	chr8:24261566-24261601	ADAMDEC1	0.13178	0.523549	0.35245	0.777709	0.302501	1.7545	1.19777	2.57001	0.659342	0.646959	0.411633	1.01682	0.634813	1.43825	0.955553	2.16477
ENSG00000134028	3090312	chr8:24262829-24262955	ADAMDEC1	0.164002	0.526485	0.350364	0.791138	0.693706	0.751794	0.530139	1.06613	0.637963	0.638921	0.410259	0.99503	0.762778	0.784748	0.537554	1.14561
ENSG00000134028	3090313	chr8:24262958-24262999	ADAMDEC1	0.276652	0.483979	0.283881	0.825117	1	0.996803	0.678036	1.46543	0.678961	0.603702	0.348832	1.04479	1	0.997389	0.626409	1.58807
ENSG00000134028	3090314	chr8:24263055-24263320	ADAMDEC1	0.104934	0.508581	0.341592	0.757202	0.797232	0.790028	0.540491	1.15477	0.677687	0.662871	0.424797	1.03437	0.964595	0.947629	0.663418	1.3536
ENSG00000121281	3659988	chr16:50321823-50321856	ADCY7	0.995469	1.01458	0.688455	1.4952	0.2079	1.98179	1.31119	2.99536	0.872854	1.21854	0.799376	1.85751	0.331326	1.82456	1.22833	2.7102
ENSG00000121281	3659989	chr16:50321910-50321997	ADCY7	0.889698	0.830305	0.567083	1.21571	0.719325	1.33045	0.918111	1.92797	0.921298	0.873507	0.581122	1.313	0.741401	1.30753	0.883253	1.93562
ENSG00000121281	3659990	chr16:50322006-50322035	ADCY7	0.680557	0.715604	0.48836	1.04859	0.826438	1.22686	0.850845	1.76906	0.846067	0.787514	0.50672	1.22391	0.777977	1.25729	0.862935	1.83187
ENSG00000121281	3659991	chr16:50322056-50322082	ADCY7	0.941843	0.887843	0.616333	1.27896	0.88884	1.1705	0.801723	1.7089	0.985813	0.971352	0.653229	1.4444	0.817389	1.231	0.828525	1.82899
ENSG00000121281	3659992	chr16:50322098-50322215	ADCY7	0.897648	0.826162	0.548625	1.2441	0.517248	1.57505	1.04776	2.3677	0.937255	0.882571	0.563341	1.3827	0.590399	1.4839	0.989727	2.22481
ENSG00000121281	3659993	chr16:50324382-50324549	ADCY7	0.173535	0.52183	0.344004	0.791581	0.40764	0.611202	0.418532	0.892566	0.530685	0.574981	0.365312	0.90499	0.618593	0.677809	0.444444	1.03371
ENSG00000121281	3659994	chr16:50325658-50325793	ADCY7	0.0569246	0.432205	0.277819	0.672386	0.0784573	0.464852	0.317634	0.680304	0.374202	0.47873	0.299104	0.76623	0.273562	0.522925	0.35428	0.77185
ENSG00000121281	3659996	chr16:50326588-50326709	ADCY7	0.0846645	0.467869	0.307103	0.712792	0.295227	0.559044	0.377821	0.827191	0.473639	0.553092	0.356315	0.858541	0.52291	0.612392	0.392679	0.955037
ENSG00000121281	3659997	chr16:50327322-50327410	ADCY7	0.398972	0.619535	0.421475	0.910667	0.87931	0.845192	0.57644	1.23924	0.752086	0.748506	0.512219	1.09379	0.984162	0.969903	0.670265	1.40349
ENSG00000121281	3659998	chr16:50328552-50328590	ADCY7	0.918481	0.851553	0.573051	1.26541	0.515946	1.5113	1.04395	2.18787	0.943137	0.904066	0.609766	1.34041	0.635965	1.38838	0.959007	2.00999
ENSG00000121281	3659999	chr16:50328593-50328662	ADCY7	0.259168	0.584143	0.401553	0.849757	0.715326	0.727725	0.483435	1.09546	0.574994	0.641016	0.433371	0.94815	0.775011	0.777108	0.515553	1.17136
ENSG00000121281	3660000	chr16:50332815-50332916	ADCY7	0.46949	0.663483	0.466043	0.94457	0.87584	0.848154	0.587681	1.22407	0.553906	0.584354	0.36968	0.923691	0.782427	0.764307	0.487824	1.19749
ENSG00000121281	3660001	chr16:50334667-50334773	ADCY7	0.401042	0.592252	0.388607	0.902616	0.948958	0.913778	0.619242	1.34841	0.667483	0.678514	0.450507	1.02192	0.948451	0.929045	0.645748	1.33663
ENSG00000121281	3660002	chr16:50334993-50335035	ADCY7	0.796215	0.762718	0.515125	1.12932	0.668472	1.37706	0.949736	1.99665	0.8189	0.778233	0.515629	1.17458	0.785874	1.27343	0.846166	1.91643
ENSG00000121281	3660003	chr16:50335066-50335121	ADCY7	0.818231	0.769831	0.515423	1.14981	0.944844	1.1089	0.728576	1.68777	0.898199	0.855097	0.577288	1.2666	0.914951	1.13021	0.747874	1.70802
ENSG00000121281	3660008	chr16:50338344-50338440	ADCY7	0.468969	0.648741	0.447029	0.94147	0.955109	1.08323	0.739351	1.58706	0.563494	0.646183	0.442724	0.943143	0.911841	0.879436	0.576292	1.34204
ENSG00000121281	3660009	chr16:50338846-50338870	ADCY7	0.923909	0.855413	0.57125	1.28093	0.817135	1.22883	0.859628	1.75659	0.930632	0.894301	0.616521	1.29724	0.875363	1.15224	0.805848	1.64752
ENSG00000121281	3660010	chr16:50339436-50339492	ADCY7	0.840178	0.79064	0.535446	1.16746	0.725642	1.35198	0.908058	2.01293	0.752985	0.712958	0.457136	1.11194	0.916406	1.14189	0.72407	1.80082
ENSG00000121281	3660011	chr16:50339712-50339742	ADCY7	0.941514	0.883441	0.604551	1.29099	0.557054	1.56549	1.02298	2.39571	0.9237	0.884799	0.607192	1.28933	0.722716	1.3597	0.886779	2.08484
ENSG00000121281	3660012	chr16:50340980-50341028	ADCY7	0.20877	0.497619	0.313817	0.789073	0.754956	0.759382	0.513622	1.12273	0.56896	0.590391	0.372777	0.93504	0.805458	0.816371	0.565317	1.17892
ENSG00000121281	3660014	chr16:50342238-50342322	ADCY7	0.534308	0.656729	0.444732	0.969783	0.729863	1.29796	0.916274	1.83863	0.661574	0.668164	0.438672	1.01772	0.82034	1.2201	0.830622	1.79221
ENSG00000121281	3660015	chr16:50342595-50342674	ADCY7	0.134298	0.521086	0.350413	0.774889	0.326385	0.595244	0.4146	0.854595	0.477836	0.589917	0.397289	0.875941	0.455635	0.628114	0.43336	0.910391
ENSG00000121281	3660017	chr16:50343494-50343534	ADCY7	0.788182	0.756554	0.509593	1.1232	0.883011	1.1843	0.799794	1.75365	0.940056	0.898734	0.60306	1.33937	0.680712	1.46664	0.908979	2.36643
ENSG00000121281	3660020	chr16:50344620-50344712	ADCY7	0.62412	0.668384	0.437737	1.02056	0.57022	1.43961	1.01128	2.04937	0.783369	0.737444	0.474723	1.14556	0.628334	1.39848	0.963471	2.02989
ENSG00000121281	3660021	chr16:50344762-50344791	ADCY7	0.482739	0.616002	0.403229	0.941049	0.854019	1.18291	0.844305	1.65732	0.695071	0.683661	0.444758	1.05089	0.869372	1.17558	0.791769	1.74545
ENSG00000121281	3660023	chr16:50345616-50345640	ADCY7	0.249358	0.577376	0.395022	0.843909	0.722071	0.75667	0.525289	1.08997	0.530983	0.624835	0.424933	0.918778	0.663065	0.721519	0.488497	1.0657
ENSG00000121281	3660024	chr16:50345641-50345697	ADCY7	0.502706	0.662416	0.459299	0.955359	0.798029	0.798274	0.554899	1.14839	0.67499	0.701064	0.478418	1.02733	0.800023	0.80838	0.554136	1.17927
ENSG00000121281	3660025	chr16:50345959-50346096	ADCY7	0.951695	1.118	0.758836	1.64717	0.26601	2.02468	1.28208	3.19742	0.945905	1.09801	0.747957	1.61188	0.459758	1.72345	1.11367	2.66712
ENSG00000121281	3660027	chr16:50346802-50346929	ADCY7	0.598773	0.678596	0.459188	1.00284	0.973987	1.05218	0.721307	1.53484	0.718884	0.703497	0.461357	1.07272	0.990991	1.02082	0.692297	1.50523
ENSG00000121281	3660029	chr16:50347876-50347971	ADCY7	0.297621	0.575235	0.383984	0.861742	0.965219	1.06985	0.72047	1.58867	0.596092	0.605762	0.383796	0.956099	0.941897	1.10462	0.705927	1.7285
ENSG00000121281	3660030	chr16:50348217-50348315	ADCY7	0.560833	0.649029	0.427574	0.985182	0.854481	1.21002	0.824645	1.7755	0.705509	0.674718	0.426986	1.06618	0.900844	1.13318	0.777357	1.65186
ENSG00000121281	3660031	chr16:50348931-50349028	ADCY7	0.384136	0.627233	0.434002	0.906496	0.901625	0.877104	0.621115	1.2386	0.647181	0.696308	0.482888	1.00405	0.862622	0.867083	0.620067	1.2125
ENSG00000121281	3660032	chr16:50349301-50349397	ADCY7	0.534308	0.663041	0.451926	0.972778	0.876373	0.840713	0.570717	1.23844	0.652665	0.67976	0.457905	1.0091	0.785464	0.791583	0.53339	1.17476
ENSG00000121281	3660033	chr16:50349418-50349857	ADCY7	0.457562	0.659282	0.463269	0.938228	0.832488	0.830771	0.591642	1.16655	0.713911	0.744969	0.525586	1.05592	0.894325	0.895153	0.651803	1.22936
ENSG00000121281	3660034	chr16:50349913-50350083	ADCY7	0.573116	0.702307	0.496671	0.993084	0.824421	0.814873	0.566307	1.17254	0.753066	0.760717	0.530972	1.08987	0.870795	0.860528	0.594339	1.24594
ENSG00000121281	3660035	chr16:50350092-50350282	ADCY7	0.235767	0.597867	0.422049	0.846929	0.565204	0.70432	0.503071	0.986076	0.567901	0.66345	0.463957	0.948722	0.641564	0.732111	0.512673	1.04547
ENSG00000121281	3660036	chr16:50350310-50350365	ADCY7	0.353867	0.632183	0.44547	0.897155	0.762138	0.766108	0.520613	1.12737	0.631487	0.668605	0.450923	0.991371	0.797403	0.777229	0.499228	1.21004
ENSG00000121281	3660037	chr16:50350406-50351381	ADCY7	0.564052	0.703822	0.500644	0.989458	0.936496	0.905429	0.631103	1.299	0.740751	0.730559	0.490143	1.0889	0.97032	0.944992	0.614723	1.4527
ENSG00000155897	3153717	chr8:131792648-131793063	ADCY8	0.893155	0.834141	0.571153	1.21822	0.735959	0.766668	0.534527	1.09963	0.870861	0.83708	0.575302	1.21797	0.663445	0.743695	0.521955	1.05964
ENSG00000155897	3153718	chr8:131795937-131796013	ADCY8	0.980616	0.947409	0.652646	1.3753	0.933674	0.900066	0.621902	1.30265	0.908851	1.16203	0.771227	1.75085	0.899362	1.15949	0.746324	1.80139
ENSG00000155897	3153719	chr8:131797633-131797721	ADCY8	0.889127	1.19819	0.828049	1.73378	0.855375	1.20324	0.828308	1.74787	0.953807	1.08589	0.735921	1.60229	0.976565	1.04271	0.714503	1.52168
ENSG00000155897	3153723	chr8:131812691-131812740	ADCY8	0.603808	0.689201	0.472426	1.00544	0.44854	0.636304	0.44073	0.918666	0.514642	0.583628	0.380184	0.895939	0.33167	0.532968	0.35214	0.806654
ENSG00000155897	3153724	chr8:131812743-131812818	ADCY8	0.976725	1.06201	0.738833	1.52656	0.975968	1.04937	0.715881	1.53822	0.991719	1.01852	0.684551	1.51541	0.970439	0.946863	0.624916	1.43467
ENSG00000155897	3153725	chr8:131826331-131826454	ADCY8	0.993032	1.0221	0.697324	1.49814	0.993053	0.981953	0.677307	1.42363	0.932946	1.11613	0.767322	1.6235	0.943072	1.08578	0.745439	1.58151
ENSG00000155897	3153728	chr8:131833589-131833650	ADCY8	0.834697	1.23934	0.873962	1.75748	0.756401	1.26871	0.903775	1.78101	0.868634	1.17628	0.839127	1.6489	0.82945	1.17781	0.848031	1.63584
ENSG00000155897	3153729	chr8:131848528-131848642	ADCY8	0.912231	0.845728	0.571741	1.25101	0.81511	0.798741	0.542991	1.17495	0.975456	1.05258	0.68939	1.6071	0.996465	0.987482	0.654305	1.49031
ENSG00000155897	3153730	chr8:131859670-131859759	ADCY8	0.986076	1.03954	0.719807	1.50128	0.991648	1.02106	0.702834	1.48336	0.973708	1.04537	0.745777	1.46532	0.990978	1.01842	0.723283	1.43398
ENSG00000155897	3153731	chr8:131861876-131862016	ADCY8	0.908455	1.16124	0.824596	1.63533	0.831593	1.23357	0.840874	1.80965	0.863988	1.17295	0.848928	1.62065	0.792248	1.23748	0.85687	1.78716
ENSG00000155897	3153732	chr8:131880105-131880185	ADCY8	0.941728	1.12504	0.783923	1.61458	0.911147	1.14136	0.785772	1.65787	0.851326	1.206	0.845453	1.72032	0.783293	1.26225	0.854489	1.86459
ENSG00000155897	3153737	chr8:131896879-131897006	ADCY8	0.951875	1.11421	0.763641	1.62571	0.927771	1.12611	0.760174	1.66819	0.984661	1.03548	0.664715	1.61304	0.987551	0.968191	0.606694	1.54509
ENSG00000155897	3153740	chr8:131916076-131916265	ADCY8	0.894244	1.19373	0.823529	1.73035	0.857524	1.21617	0.815632	1.81341	0.80746	1.28565	0.865325	1.91014	0.799141	1.26862	0.832832	1.93245
ENSG00000155897	3153741	chr8:131921965-131922074	ADCY8	0.956538	0.903205	0.616279	1.32372	0.835778	0.829233	0.58604	1.17334	0.979208	0.957532	0.629782	1.45585	0.852655	0.821287	0.528967	1.27515
ENSG00000155897	3153742	chr8:131922086-131922112	ADCY8	0.998393	0.994985	0.681973	1.45167	0.979282	0.958569	0.655779	1.40117	0.970133	1.05616	0.727701	1.53287	0.987597	1.0267	0.700871	1.50401
ENSG00000155897	3153746	chr8:131949338-131949446	ADCY8	0.875478	0.809892	0.540559	1.21342	0.722596	0.726197	0.477507	1.10441	0.891399	0.839335	0.553253	1.27335	0.745839	0.749928	0.489399	1.14915
ENSG00000155897	3153747	chr8:131955646-131955699	ADCY8	0.96543	0.910422	0.603468	1.37351	0.881183	0.837616	0.557307	1.25891	0.958317	0.921419	0.602829	1.40838	0.841422	0.817216	0.533124	1.2527
ENSG00000155897	3153749	chr8:131964114-131964225	ADCY8	0.750404	0.69056	0.425345	1.12114	0.56468	0.57811	0.341724	0.978015	0.78634	0.721224	0.447172	1.16323	0.586751	0.597866	0.354004	1.00972
ENSG00000155897	3153755	chr8:132002643-132002674	ADCY8	0.614064	1.41782	0.987512	2.03562	0.675406	1.34461	0.948531	1.90608	0.649776	1.40622	0.993948	1.98949	0.715352	1.27302	0.915603	1.76997
ENSG00000155897	3153756	chr8:132002717-132002754	ADCY8	0.947392	1.11318	0.783688	1.58119	0.931592	1.11251	0.771134	1.605	0.938618	1.11365	0.750474	1.65258	0.958717	1.07104	0.716004	1.60213
ENSG00000155897	3153768	chr8:132051650-132052142	ADCY8	0.111047	1.92804	1.31994	2.81629	0.0879588	2.2751	1.49767	3.45609	0.511674	1.68059	1.1148	2.53355	0.390595	1.86062	1.19239	2.90333
ENSG00000155897	3153769	chr8:132052408-132052448	ADCY8	0.97951	0.946552	0.656748	1.36424	0.947996	0.91367	0.623487	1.33891	0.928473	0.893093	0.61861	1.28937	0.850169	0.845298	0.583492	1.22457
ENSG00000155897	3153770	chr8:132052524-132052575	ADCY8	0.923909	1.15938	0.791623	1.69799	0.906041	1.15637	0.779417	1.71562	0.879199	1.20994	0.79559	1.84009	0.908163	1.13168	0.761943	1.68084
ENSG00000155897	3153771	chr8:132052920-132053352	ADCY8	0.971179	0.92162	0.610948	1.39027	0.916781	0.869483	0.573971	1.31714	0.978302	0.95581	0.628461	1.45367	0.916998	0.887592	0.58813	1.33953
ENSG00000155897	3153772	chr8:132053397-132053477	ADCY8	0.985276	0.957143	0.644233	1.42204	0.93473	0.89456	0.601897	1.32953	0.967216	0.937259	0.620738	1.41518	0.85492	0.830703	0.546211	1.26337
ENSG00000155897	3153773	chr8:132053577-132053943	ADCY8	0.987923	1.03562	0.707764	1.51534	1	1.00432	0.685795	1.47078	0.96069	1.07417	0.727047	1.58703	0.996175	1.01132	0.710098	1.44031
ENSG00000155897	3153774	chr8:132054099-132054205	ADCY8	0.962872	1.10059	0.741265	1.63409	0.970838	1.06065	0.712417	1.57909	0.888383	1.17855	0.802752	1.73028	0.901154	1.13803	0.770059	1.68183
ENSG00000155897	3153775	chr8:132054233-132054380	ADCY8	0.989218	1.03415	0.695267	1.53821	0.989582	0.975624	0.670691	1.4192	0.982319	1.03404	0.70952	1.50698	0.971709	0.954268	0.661086	1.37747
ENSG00000155897	3153776	chr8:132054520-132054618	ADCY8	0.973604	1.0748	0.726063	1.59104	1	1.0009	0.694242	1.44303	0.875354	1.21346	0.799493	1.84178	0.954898	1.07183	0.732797	1.56772
ENSG00000173020	3336802	chr11:67034055-67034081	ADRBK1	0.963976	1.08904	0.760665	1.55918	0.445309	1.5916	1.09257	2.31856	0.983283	1.02948	0.731883	1.44809	0.595456	1.49127	0.98483	2.25816
ENSG00000173020	3336803	chr11:67034187-67034249	ADRBK1	0.535093	0.642388	0.424318	0.972529	0.828368	1.21285	0.856535	1.71738	0.825907	0.766572	0.489353	1.20084	0.584232	1.56319	0.993475	2.45961
ENSG00000173020	3336818	chr11:67044743-67044819	ADRBK1	0.772088	0.748529	0.503834	1.11206	0.997904	0.989397	0.663288	1.47584	0.728299	0.693329	0.442086	1.08735	0.934607	0.896089	0.569942	1.40887
ENSG00000173020	3336820	chr11:67046676-67046743	ADRBK1	0.90707	0.8461	0.579031	1.23635	0.930155	1.12755	0.751238	1.69235	0.753204	0.714495	0.459213	1.11169	0.971136	0.946799	0.620282	1.44519
ENSG00000173020	3336822	chr11:67046892-67046974	ADRBK1	0.861837	0.80973	0.553577	1.18441	0.970456	1.05959	0.719549	1.56033	0.821801	0.776328	0.509608	1.18264	0.998556	0.991897	0.661409	1.48752
ENSG00000173020	3336823	chr11:67047097-67047171	ADRBK1	0.817206	0.769029	0.513077	1.15266	0.697918	1.3766	0.926965	2.04433	0.811444	0.77361	0.513672	1.16509	0.787791	1.25152	0.854533	1.83295
ENSG00000173020	3336824	chr11:67047340-67047365	ADRBK1	0.512523	0.667982	0.464863	0.959851	0.897429	0.8793	0.633216	1.22102	0.544429	0.547429	0.330292	0.907312	0.716236	0.727361	0.470596	1.12422
ENSG00000173020	3336825	chr11:67048203-67048234	ADRBK1	0.744343	0.771	0.552049	1.07679	0.950796	0.922857	0.646581	1.31718	0.662002	0.639827	0.401347	1.02001	0.809585	0.765593	0.467713	1.25319
ENSG00000173020	3336827	chr11:67048573-67048647	ADRBK1	0.577818	0.707509	0.502674	0.995811	0.937198	0.909252	0.64184	1.28808	0.631208	0.667458	0.449614	0.990852	0.81498	0.802632	0.530514	1.21433
ENSG00000173020	3336828	chr11:67048945-67049029	ADRBK1	0.151337	0.513209	0.337947	0.779365	0.292101	0.578732	0.401088	0.835055	0.450328	0.552652	0.362271	0.843081	0.359587	0.566281	0.383739	0.835658
ENSG00000173020	3336829	chr11:67049122-67049179	ADRBK1	0.152005	0.522034	0.348672	0.781593	0.317553	0.57748	0.395146	0.843949	0.465853	0.571572	0.379395	0.861094	0.466651	0.6086	0.406057	0.912173
ENSG00000173020	3336830	chr11:67049332-67049420	ADRBK1	0.0682033	0.467907	0.310106	0.706008	0.255686	0.468777	0.288708	0.761154	0.45179	0.557595	0.367546	0.845914	0.510109	0.571787	0.349239	0.936149
ENSG00000173020	3336832	chr11:67049764-67049797	ADRBK1	0.345357	0.580204	0.381694	0.881954	0.809979	0.787676	0.527021	1.17725	0.640701	0.668742	0.447972	0.998312	0.865992	0.840439	0.554611	1.27357
ENSG00000173020	3336833	chr11:67049937-67050008	ADRBK1	0.193627	0.535605	0.355694	0.806516	0.550291	0.621677	0.397543	0.972177	0.62224	0.646832	0.425507	0.98328	0.842905	0.801086	0.499439	1.28492
ENSG00000173020	3336834	chr11:67050251-67050289	ADRBK1	0.331288	0.592569	0.39912	0.879781	0.593415	0.66232	0.437602	1.00244	0.617922	0.644665	0.424325	0.979422	0.737486	0.74335	0.483605	1.14261
ENSG00000173020	3336835	chr11:67050630-67050690	ADRBK1	0.952365	0.899425	0.619678	1.30546	0.643317	1.47735	0.959895	2.27376	0.967114	0.939748	0.634187	1.39253	0.596133	1.55998	0.982517	2.47684
ENSG00000173020	3336837	chr11:67051193-67051240	ADRBK1	0.54697	0.667542	0.455061	0.979237	0.977313	0.954637	0.647573	1.4073	0.681269	0.703011	0.478015	1.03391	0.985921	0.973209	0.681239	1.39031
ENSG00000173020	3336839	chr11:67051335-67051404	ADRBK1	0.741094	0.756919	0.531418	1.07811	0.959849	1.07524	0.733847	1.57545	0.872258	0.829338	0.557226	1.23433	0.816773	1.23203	0.828703	1.83165
ENSG00000173020	3336842	chr11:67051690-67051800	ADRBK1	0.933075	0.877786	0.610627	1.26183	0.47085	1.70435	1.08866	2.66825	0.875758	0.826815	0.548221	1.24699	0.586978	1.62274	0.990624	2.65821
ENSG00000173020	3336845	chr11:67052336-67052441	ADRBK1	0.542791	0.648008	0.429182	0.978407	0.913458	0.87253	0.589261	1.29197	0.637188	0.676514	0.460025	0.994884	0.800895	0.803427	0.543892	1.18681
ENSG00000173020	3336847	chr11:67052568-67052648	ADRBK1	0.59281	0.68446	0.46721	1.00273	0.877899	1.18463	0.809209	1.73423	0.617922	0.644708	0.424375	0.979437	0.946814	1.09012	0.719388	1.65191
ENSG00000173020	3336849	chr11:67052826-67052921	ADRBK1	0.995266	0.986073	0.686435	1.41651	0.34178	1.67712	1.16117	2.42232	0.934599	1.12808	0.742702	1.71342	0.374493	1.72848	1.17941	2.53318
ENSG00000173020	3336850	chr11:67053189-67053468	ADRBK1	0.477738	0.62591	0.41661	0.940359	0.80192	0.786946	0.531449	1.16527	0.61359	0.654207	0.438221	0.976646	0.772631	0.788154	0.536508	1.15783
ENSG00000173020	3336851	chr11:67053620-67053669	ADRBK1	0.952338	0.888225	0.58558	1.34729	0.787339	1.25823	0.878623	1.80185	0.982222	0.960267	0.609967	1.51174	0.705814	1.36546	0.902037	2.06695
ENSG00000173020	3336852	chr11:67053736-67053766	ADRBK1	0.864218	0.802237	0.536898	1.19871	0.901657	1.14962	0.796437	1.65943	0.931609	0.881871	0.57783	1.34589	0.811356	1.24908	0.826656	1.88737
ENSG00000135439	3458743	chr12:58119425-58120104	AGAP2	0.935126	1.14756	0.775439	1.69826	0.764448	1.31479	0.881785	1.96044	0.822663	1.27491	0.850339	1.91148	0.739127	1.3303	0.878389	2.01471
ENSG00000135439	3458744	chr12:58120341-58120444	AGAP2	0.996651	1.01093	0.686459	1.48878	0.703924	1.36065	0.924822	2.00186	0.934039	1.1189	0.759881	1.64753	0.858534	1.23155	0.762719	1.98855
ENSG00000135439	3458745	chr12:58120472-58120576	AGAP2	0.954368	0.901873	0.619982	1.31193	0.851698	1.20712	0.831124	1.75322	0.973826	0.949457	0.637402	1.41429	0.97908	0.960962	0.649756	1.42122
ENSG00000135439	3458746	chr12:58120824-58121003	AGAP2	0.442399	0.630164	0.430281	0.9229	0.472981	0.656152	0.459989	0.935969	0.665926	0.632613	0.390679	1.02437	0.472356	0.587439	0.378653	0.911347
ENSG00000135439	3458747	chr12:58121206-58121339	AGAP2	0.709683	0.715677	0.480427	1.06612	0.815212	0.808643	0.561288	1.165	0.841709	0.755583	0.454856	1.25513	0.715373	0.729274	0.473883	1.1223
ENSG00000135439	3458748	chr12:58121483-58121554	AGAP2	0.980948	0.946596	0.644863	1.38951	0.932465	1.12174	0.7531	1.67084	0.974344	1.05198	0.70654	1.5663	0.959993	1.07154	0.705641	1.62717
ENSG00000135439	3458749	chr12:58121737-58121838	AGAP2	0.786322	0.773752	0.540047	1.10859	0.948419	0.915651	0.629291	1.33232	0.811722	0.795955	0.552744	1.14618	0.754513	0.803123	0.575181	1.1214
ENSG00000135439	3458750	chr12:58122101-58122160	AGAP2	0.959789	1.10306	0.748271	1.62607	0.858691	1.20328	0.822733	1.75985	0.840453	1.23594	0.844225	1.8094	0.822507	1.22174	0.826604	1.80577
ENSG00000135439	3458752	chr12:58123434-58123502	AGAP2	0.961415	1.09875	0.75105	1.60742	0.819039	1.24922	0.846805	1.84287	0.948634	1.09459	0.741016	1.61688	0.928681	1.10714	0.74649	1.64202
ENSG00000135439	3458754	chr12:58124278-58124305	AGAP2	0.959356	1.10053	0.755295	1.60356	0.499218	1.54372	1.05685	2.25489	0.908545	1.15101	0.784835	1.68803	0.806032	1.25615	0.829835	1.90147
ENSG00000135439	3458755	chr12:58124367-58124394	AGAP2	0.899629	0.836276	0.567694	1.23193	0.96986	0.944619	0.649552	1.37372	0.955749	0.925443	0.63255	1.35396	0.905955	0.890864	0.620114	1.27983
ENSG00000135439	3458757	chr12:58124591-58124704	AGAP2	0.367836	0.577556	0.377726	0.883103	0.430801	0.599171	0.399048	0.899658	0.743294	0.686678	0.42483	1.10992	0.667344	0.697027	0.450862	1.0776
ENSG00000135439	3458758	chr12:58125162-58125249	AGAP2	0.316021	0.501091	0.301418	0.833036	0.415639	0.535558	0.329546	0.870356	0.595692	0.568881	0.34046	0.950552	0.511603	0.571919	0.348848	0.937633
ENSG00000135439	3458759	chr12:58125342-58125425	AGAP2	0.116492	0.492953	0.327394	0.742232	0.141143	0.490821	0.331339	0.727065	0.541083	0.584833	0.373869	0.914839	0.383879	0.557777	0.369536	0.841908
ENSG00000135439	3458760	chr12:58125598-58125707	AGAP2	0.837183	0.791199	0.539137	1.16111	0.999486	1.00611	0.69876	1.44866	0.957976	0.926447	0.626056	1.37097	0.911044	0.894181	0.620367	1.28885
ENSG00000135439	3458761	chr12:58126186-58126290	AGAP2	0.578557	0.670409	0.454123	0.989707	0.704129	0.747821	0.519408	1.07668	0.70283	0.662264	0.411489	1.06587	0.570056	0.685766	0.472521	0.995248
ENSG00000135439	3458762	chr12:58126636-58126710	AGAP2	0.33552	0.579752	0.38471	0.873678	0.415105	0.613106	0.41938	0.896322	0.700125	0.647955	0.393965	1.06569	0.587622	0.637219	0.40222	1.00952
ENSG00000135439	3458763	chr12:58127846-58127892	AGAP2	0.991292	0.975095	0.673743	1.41124	0.767478	1.30105	0.883075	1.91686	0.973361	1.05363	0.711654	1.55993	0.954563	1.07272	0.731768	1.57253
ENSG00000135439	3458764	chr12:58128120-58128150	AGAP2	0.803426	0.773473	0.52844	1.13213	0.85204	0.831116	0.575725	1.1998	0.960209	1.08597	0.695616	1.69539	0.947989	1.08394	0.729655	1.61026
ENSG00000135439	3458765	chr12:58128386-58128445	AGAP2	0.990619	1.03041	0.691416	1.5356	0.777159	1.31406	0.868647	1.98787	0.828756	1.3267	0.817701	2.15254	0.786298	1.28062	0.842454	1.94669
ENSG00000135439	3458766	chr12:58129158-58129210	AGAP2	0.890643	0.833601	0.572529	1.21372	0.9506	0.918214	0.629599	1.33914	0.995318	0.989002	0.657173	1.48838	0.998987	0.993434	0.680107	1.45111
ENSG00000135439	3458767	chr12:58130972-58131029	AGAP2	0.993441	1.01971	0.700519	1.48434	0.907135	1.14237	0.793723	1.64415	0.921169	1.14132	0.766451	1.69953	0.902423	1.13035	0.778065	1.64215
ENSG00000135439	3458768	chr12:58131174-58131342	AGAP2	0.937852	1.14098	0.774539	1.6808	0.658416	1.42411	0.952845	2.12846	0.813844	1.25239	0.872078	1.79856	0.683916	1.36274	0.923389	2.01114
ENSG00000135439	3458769	chr12:58131383-58131518	AGAP2	0.938049	1.13988	0.774652	1.67729	0.629923	1.42506	0.973174	2.08676	0.9078	1.16477	0.77115	1.75929	0.85354	1.20964	0.789026	1.85447
ENSG00000135439	3458770	chr12:58131627-58131665	AGAP2	0.881861	0.814351	0.543728	1.21967	0.944368	0.91184	0.628433	1.32306	0.945855	0.905178	0.602046	1.36094	0.89227	0.874762	0.599734	1.27591
ENSG00000135439	3458771	chr12:58131728-58131810	AGAP2	0.885972	0.826631	0.56385	1.21188	0.992605	1.01972	0.695384	1.49532	0.934473	0.891768	0.599985	1.32545	0.909491	0.879192	0.580161	1.33235
ENSG00000135439	3458772	chr12:58131814-58131853	AGAP2	0.0723507	2.01877	1.38867	2.93478	0.0535137	2.20217	1.51987	3.19077	0.257416	2.00637	1.40435	2.86646	0.195634	2.08077	1.42563	3.03698
ENSG00000135439	3458773	chr12:58131869-58131893	AGAP2	0.956735	1.11097	0.747828	1.65045	0.826709	1.27122	0.827028	1.95397	0.83664	1.26288	0.835705	1.9084	0.778872	1.29127	0.847124	1.96829
ENSG00000135439	3458774	chr12:58131912-58131966	AGAP2	0.904332	1.17683	0.818214	1.69263	0.578428	1.51163	1.00769	2.2676	0.855351	1.23096	0.823224	1.84065	0.80107	1.29769	0.814957	2.06636
ENSG00000135439	3458775	chr12:58131967-58132014	AGAP2	0.954245	1.11395	0.754343	1.645	0.798861	1.28218	0.857392	1.91744	0.733908	1.46101	0.909795	2.3462	0.645767	1.5233	0.938399	2.47277
ENSG00000135439	3458778	chr12:58135714-58135811	AGAP2	0.796309	0.773218	0.533014	1.12167	0.921614	0.889956	0.620133	1.27718	0.984883	0.968561	0.642155	1.46088	0.976209	0.954178	0.628322	1.44903
ENSG00000135439	3458779	chr12:58135821-58135848	AGAP2	0.967073	1.08928	0.739573	1.60434	0.803281	1.28114	0.85198	1.92649	0.777114	1.34122	0.885007	2.03261	0.666392	1.40365	0.933118	2.11144
ENSG00000135439	3458780	chr12:58135855-58135895	AGAP2	0.813022	0.77892	0.532788	1.13876	0.922513	0.884623	0.602896	1.298	0.991712	1.01991	0.665644	1.56274	0.979793	1.0389	0.706649	1.52738
ENSG00000204472	2902449	chr6:31583082-31583106	AIF1	0.929879	0.878598	0.618297	1.24848	0.797983	1.30023	0.851143	1.98626	0.912366	0.867424	0.582919	1.29079	0.934314	1.11603	0.710379	1.75332
ENSG00000204472	2902450	chr6:31583107-31583131	AIF1	0.486334	0.691764	0.49959	0.95786	0.710141	0.773483	0.557976	1.07223	0.795941	0.786258	0.546302	1.13161	0.844114	0.841452	0.581586	1.21743
ENSG00000204472	2902451	chr6:31583303-31583359	AIF1	0.853788	0.802005	0.545346	1.17946	0.2803	1.78133	1.21771	2.60582	0.993202	0.983138	0.635287	1.52145	0.346698	1.8517	1.22428	2.80066
ENSG00000204472	2902452	chr6:31583447-31583499	AIF1	0.631453	0.69669	0.473669	1.02472	0.977128	0.952702	0.638944	1.42054	0.870668	0.828682	0.557832	1.23104	0.972692	1.0529	0.693954	1.5975
ENSG00000204472	2902453	chr6:31583630-31583806	AIF1	0.996677	0.989325	0.668355	1.46444	0.582542	1.38244	1.00382	1.90386	0.909738	1.1491	0.78461	1.68291	0.672686	1.32372	0.939569	1.86494
ENSG00000204472	2902454	chr6:31583832-31583870	AIF1	0.642051	0.706379	0.486612	1.0254	0.938903	1.09996	0.768346	1.57471	0.826574	0.79875	0.545853	1.16882	0.961856	1.06707	0.710196	1.60328
ENSG00000204472	2902455	chr6:31583889-31583922	AIF1	0.546468	0.709616	0.512339	0.982854	0.773245	0.8125	0.595329	1.10889	0.793081	0.78008	0.537783	1.13154	0.821443	0.828131	0.574072	1.19463
ENSG00000204472	2902456	chr6:31583950-31584068	AIF1	0.995567	0.986332	0.677575	1.43578	0.56155	1.423	1.01599	1.99305	0.93153	1.12038	0.765114	1.64059	0.692482	1.32517	0.922958	1.90266
ENSG00000204472	2902457	chr6:31584179-31584232	AIF1	0.285024	0.597714	0.412057	0.867019	0.616454	0.705155	0.488874	1.01712	0.711523	0.714957	0.481692	1.06118	0.756995	0.778141	0.529636	1.14324
ENSG00000204472	2902458	chr6:31584360-31584566	AIF1	0.881666	0.810701	0.536684	1.22462	0.89937	1.15374	0.796679	1.67082	0.835856	0.776904	0.497701	1.21274	0.988967	1.02678	0.672359	1.56802
ENSG00000204472	2902459	chr6:31584594-31584672	AIF1	0.0996342	0.591179	0.436779	0.800158	0.148047	0.625314	0.481347	0.812341	0.510013	0.645405	0.457215	0.911053	0.304285	0.625371	0.46604	0.839174
ENSG00000204472	2902460	chr6:31584741-31584777	AIF1	0.633359	0.702512	0.482318	1.02323	0.826348	0.80977	0.555155	1.18116	0.854831	0.81379	0.546964	1.21078	0.922464	0.896581	0.601909	1.33551
ENSG00000163568	2439555	chr1:159032293-159032422	AIM2	0.449903	0.569606	0.354065	0.91636	0.339416	1.73664	1.17431	2.56826	0.905247	0.821793	0.488892	1.38137	0.410198	1.82603	1.17295	2.84272
ENSG00000163568	2439556	chr1:159032445-159032474	AIM2	0.170987	0.53442	0.358041	0.797689	0.916428	0.870139	0.576162	1.31411	0.743398	0.699507	0.442953	1.10466	0.953186	1.08139	0.713961	1.63792
ENSG00000163568	2439559	chr1:159033339-159033446	AIM2	0.138148	0.504718	0.333542	0.763745	0.315636	1.65906	1.17011	2.35232	0.656831	0.612669	0.369392	1.01617	0.617703	1.41109	0.971862	2.04882
ENSG00000163568	2439561	chr1:159035700-159035769	AIM2	0.0852375	0.477366	0.315791	0.721611	0.955436	0.912	0.585357	1.42092	0.581522	0.570679	0.346832	0.938996	0.941085	0.911452	0.602959	1.37778
ENSG00000163568	2439562	chr1:159035792-159035876	AIM2	0.0774481	0.474862	0.316201	0.713133	0.466266	0.667753	0.476574	0.935623	0.513001	0.521407	0.311082	0.873936	0.511561	0.630948	0.419847	0.948193
ENSG00000163568	2439563	chr1:159036003-159036101	AIM2	0.385684	0.586546	0.382975	0.898325	0.725422	1.34183	0.910444	1.97762	0.856139	0.780089	0.481537	1.26374	0.639224	1.39965	0.955012	2.0513
ENSG00000163568	2439565	chr1:159038358-159038458	AIM2	0.427125	0.567176	0.352851	0.911682	0.641632	1.43189	0.964568	2.12563	0.789094	0.706847	0.42327	1.18041	0.699926	1.35764	0.909178	2.02731
ENSG00000163568	2439566	chr1:159043040-159043068	AIM2	0.0307062	0.435996	0.289862	0.655802	0.158417	0.573725	0.418761	0.786034	0.34754	0.478467	0.303335	0.754713	0.234506	0.547996	0.390597	0.768822
ENSG00000163568	2439567	chr1:159043111-159043211	AIM2	0.246742	0.473592	0.282653	0.793516	0.335595	1.6996	1.16899	2.47105	0.721092	0.642852	0.377117	1.09584	0.63086	1.44734	0.957899	2.18686
ENSG00000163568	2439568	chr1:159043213-159043252	AIM2	0.135092	0.540696	0.37051	0.789052	0.514828	0.696714	0.504232	0.962672	0.622808	0.635259	0.410406	0.983304	0.727824	0.772383	0.53659	1.11179
ENSG00000163568	2439569	chr1:159043253-159043289	AIM2	0.411007	0.493554	0.275499	0.8842	0.984696	0.967619	0.665692	1.40649	0.767176	0.655185	0.367007	1.16964	0.993347	1.01694	0.689925	1.49896
ENSG00000106948	3221917	chr9:117098644-117099245	AKNA	0.928377	0.871054	0.601792	1.26079	0.798175	1.27763	0.860234	1.89754	0.973297	1.05885	0.690097	1.62464	0.6318	1.43701	0.957719	2.15617
ENSG00000106948	3221918	chr9:117099352-117099437	AKNA	0.987037	1.03838	0.707667	1.52365	0.478704	1.62448	1.07533	2.45407	0.95394	1.09058	0.722406	1.64638	0.590635	1.50336	0.989116	2.28497
ENSG00000106948	3221919	chr9:117099468-117099496	AKNA	0.698822	1.36523	0.944507	1.97336	0.174597	1.79615	1.28008	2.52028	0.650135	1.47153	0.992883	2.18092	0.357149	1.72607	1.19001	2.5036
ENSG00000106948	3221920	chr9:117099526-117099559	AKNA	0.737149	0.712845	0.464652	1.09361	0.853433	1.21196	0.825084	1.78024	0.937596	0.887572	0.577006	1.3653	0.759804	1.31067	0.862241	1.99233
ENSG00000106948	3221924	chr9:117103813-117103913	AKNA	0.181723	0.546731	0.372237	0.803023	0.371176	0.635923	0.455981	0.886875	0.485374	0.588875	0.394118	0.879873	0.432068	0.65152	0.468826	0.905407
ENSG00000106948	3221925	chr9:117103978-117104002	AKNA	0.259329	0.550829	0.363159	0.83548	0.658373	0.726979	0.506014	1.04443	0.63918	0.640747	0.412057	0.996359	0.793077	0.792215	0.529262	1.18581
ENSG00000106948	3221928	chr9:117104322-117104405	AKNA	0.248815	0.565448	0.380338	0.840652	0.750291	0.772782	0.538195	1.10962	0.683467	0.683539	0.449475	1.03949	0.905811	0.891458	0.622187	1.27726
ENSG00000106948	3221933	chr9:117105990-117106083	AKNA	0.36137	0.621502	0.430624	0.896987	0.62637	0.722028	0.509772	1.02266	0.594417	0.620387	0.402138	0.957087	0.608198	0.681945	0.453468	1.02554
ENSG00000106948	3221935	chr9:117108158-117108275	AKNA	0.571886	0.66875	0.450399	0.992956	0.962407	0.933837	0.638479	1.36583	0.689552	0.686096	0.45052	1.04485	0.854358	0.826593	0.538191	1.26954
ENSG00000106948	3221936	chr9:117108950-117108987	AKNA	0.803771	0.765862	0.515965	1.13679	0.30442	1.80627	1.20733	2.70235	0.93763	0.894598	0.598036	1.33822	0.471298	1.61852	1.08869	2.4062
ENSG00000106948	3221937	chr9:117110057-117110164	AKNA	0.805935	0.768956	0.520289	1.13647	0.747819	1.33429	0.892405	1.99497	0.903858	0.861185	0.58206	1.27417	0.802039	1.27875	0.823414	1.98589
ENSG00000106948	3221939	chr9:117113177-117113301	AKNA	0.122215	0.488424	0.317331	0.751764	0.327143	0.5918	0.410363	0.853457	0.471898	0.54501	0.347642	0.854432	0.462555	0.632922	0.437887	0.914825
ENSG00000106948	3221940	chr9:117118207-117118291	AKNA	0.943663	0.885555	0.60444	1.29741	0.470212	1.51194	1.06842	2.13957	0.950889	0.92164	0.641231	1.32467	0.711418	1.31318	0.90889	1.89731
ENSG00000106948	3221941	chr9:117118327-117118371	AKNA	0.976354	0.935332	0.627835	1.39343	0.682431	1.37042	0.940568	1.99671	0.976864	1.04889	0.693421	1.5866	0.647537	1.4176	0.947223	2.12155
ENSG00000106948	3221942	chr9:117118372-117118415	AKNA	0.902277	0.845712	0.584776	1.22308	0.60812	1.40801	0.988226	2.00612	0.841345	0.811191	0.555958	1.1836	0.905751	1.12956	0.771562	1.65366
ENSG00000106948	3221943	chr9:117119143-117119201	AKNA	0.517005	0.64963	0.439815	0.959538	0.979864	0.957873	0.645238	1.42199	0.785835	0.7475	0.488821	1.14307	0.989489	1.02685	0.660856	1.59555
ENSG00000106948	3221944	chr9:117120215-117120268	AKNA	0.427331	0.625425	0.423847	0.922873	0.72319	0.755873	0.523565	1.09126	0.691872	0.689971	0.454784	1.04678	0.789383	0.804101	0.553943	1.16723
ENSG00000106948	3221945	chr9:117120283-117120444	AKNA	0.0784795	0.459236	0.298365	0.706846	0.148584	0.514891	0.3555	0.745746	0.412308	0.514553	0.328351	0.806345	0.31994	0.547938	0.371261	0.808692
ENSG00000106948	3221947	chr9:117121674-117121809	AKNA	0.896534	0.830553	0.560085	1.23163	0.987254	1.02953	0.704392	1.50474	0.992911	0.982474	0.637485	1.51416	0.880867	1.16822	0.778665	1.75267
ENSG00000106948	3221948	chr9:117121888-117122074	AKNA	0.171242	0.550811	0.378486	0.801596	0.457506	0.658263	0.466252	0.929348	0.488421	0.579705	0.382674	0.878185	0.486362	0.636033	0.433252	0.933725
ENSG00000106948	3221949	chr9:117122184-117122309	AKNA	0.401042	0.575856	0.367312	0.902802	0.600291	0.67005	0.445535	1.0077	0.693217	0.641921	0.389694	1.0574	0.728539	0.719988	0.45263	1.14527
ENSG00000106948	3221951	chr9:117124033-117124177	AKNA	0.713212	0.730088	0.49803	1.07027	0.72404	1.35873	0.907844	2.03356	0.840967	0.801921	0.538661	1.19384	0.845095	1.20899	0.803964	1.81806
ENSG00000106948	3221952	chr9:117124686-117124794	AKNA	0.282827	0.550817	0.360037	0.842689	0.661885	0.727088	0.505043	1.04676	0.516214	0.562669	0.355367	0.8909	0.583456	0.674268	0.452304	1.00516
ENSG00000106948	3221953	chr9:117126840-117126892	AKNA	0.290215	0.617816	0.437291	0.872866	0.554392	0.715337	0.520994	0.982175	0.722868	0.732769	0.502626	1.06829	0.823438	0.8415	0.600233	1.17974
ENSG00000106948	3221954	chr9:117129885-117129977	AKNA	0.55569	0.665423	0.450765	0.982301	0.931057	0.88989	0.597715	1.32488	0.768261	0.7108	0.444426	1.13683	0.957904	0.917526	0.557862	1.50907
ENSG00000106948	3221955	chr9:117130480-117130525	AKNA	0.839731	0.790138	0.535111	1.16671	0.849136	1.19336	0.843884	1.68757	0.718187	0.730556	0.501711	1.06379	0.962495	0.94275	0.64811	1.37134
ENSG00000106948	3221956	chr9:117130812-117130875	AKNA	0.766295	1.33457	0.904156	1.96987	0.0306377	3.15166	1.94692	5.1019	0.494332	1.70102	1.13122	2.55784	0.123303	2.88941	1.79987	4.63851
ENSG00000106948	3221961	chr9:117136375-117136437	AKNA	0.129388	0.524551	0.358344	0.767847	0.254793	0.590625	0.421879	0.826867	0.455894	0.566268	0.37626	0.852229	0.390595	0.614989	0.434082	0.871291
ENSG00000106948	3221964	chr9:117138587-117138729	AKNA	0.942358	1.13841	0.762976	1.69858	0.416505	1.64214	1.11605	2.41621	0.879161	1.21295	0.793443	1.85427	0.546155	1.50143	1.0231	2.20339
ENSG00000106948	3221965	chr9:117138767-117139076	AKNA	0.714216	0.725657	0.490733	1.07304	0.961682	1.07365	0.728645	1.582	0.937397	0.884687	0.568863	1.37585	0.776169	1.27492	0.857274	1.89604
ENSG00000106948	3221966	chr9:117139102-117139197	AKNA	0.367389	0.586839	0.387431	0.888881	0.726167	0.753966	0.518933	1.09545	0.67395	0.665357	0.429742	1.03015	0.805892	0.815872	0.56387	1.1805
ENSG00000106948	3221967	chr9:117139252-117139513	AKNA	0.172701	0.539468	0.365808	0.795572	0.361888	0.623859	0.442876	0.878802	0.485532	0.560646	0.36146	0.869596	0.469909	0.640844	0.444695	0.923513
ENSG00000106948	3221968	chr9:117139694-117139784	AKNA	0.989139	1.03191	0.715221	1.48883	0.411391	1.71899	1.13101	2.61264	0.963745	1.07195	0.715786	1.60533	0.551808	1.5805	1.02029	2.44831
ENSG00000106948	3221969	chr9:117143362-117143405	AKNA	0.469537	0.636936	0.431477	0.940228	0.968948	0.943244	0.647928	1.37316	0.756463	0.742378	0.500269	1.10166	0.979614	0.96056	0.64149	1.43833
ENSG00000106948	3221970	chr9:117143461-117143605	AKNA	0.667582	0.715594	0.492328	1.04011	0.968545	1.06345	0.718331	1.57437	0.74513	0.741294	0.504562	1.0891	0.97574	0.95548	0.641105	1.42401
ENSG00000106948	3221971	chr9:117143616-117143648	AKNA	0.926496	0.862497	0.583767	1.27431	0.425909	1.60562	1.10588	2.3312	0.964225	0.938437	0.646783	1.36161	0.593182	1.51055	0.986269	2.31354
ENSG00000106948	3221972	chr9:117143674-117143718	AKNA	0.370032	0.590463	0.393606	0.885775	0.957675	1.0789	0.734925	1.58388	0.745436	0.715628	0.465346	1.10052	0.928944	1.1009	0.757918	1.5991
ENSG00000106948	3221976	chr9:117150212-117150247	AKNA	0.598192	0.673105	0.450887	1.00484	0.978811	1.04393	0.713527	1.52733	0.838645	0.792899	0.524064	1.19964	0.940823	1.08879	0.746296	1.58847
ENSG00000106948	3221977	chr9:117150249-117150275	AKNA	0.972226	0.928388	0.630374	1.36729	0.431362	1.6281	1.10552	2.39769	0.993286	0.983652	0.641773	1.50766	0.608034	1.45482	0.975675	2.16926
ENSG00000106948	3221978	chr9:117150318-117150350	AKNA	0.796738	1.28821	0.891652	1.86115	0.196901	1.9206	1.30163	2.83391	0.823369	1.2508	0.860144	1.81888	0.486362	1.5949	1.0737	2.36911
ENSG00000105221	3862472	chr19:40736246-40736535	AKT2	0.924769	0.864621	0.592534	1.26165	0.940923	1.10566	0.751317	1.62714	0.903154	0.855001	0.568241	1.28647	0.908194	1.14162	0.747377	1.74384
ENSG00000105221	3862473	chr19:40737024-40737088	AKT2	0.969465	0.920589	0.617586	1.37225	0.923516	1.12789	0.770643	1.65075	0.943259	0.900379	0.597149	1.35759	0.933999	1.09507	0.754228	1.58995
ENSG00000105221	3862474	chr19:40737090-40737125	AKT2	0.972451	0.927217	0.624517	1.37663	0.700564	1.36249	0.927113	2.00233	0.995828	0.988678	0.622043	1.57141	0.553574	1.54474	1.018	2.34403
ENSG00000105221	3862475	chr19:40737360-40737817	AKT2	0.837104	0.771321	0.504685	1.17883	0.989431	0.973815	0.653643	1.45082	0.829985	0.791205	0.529008	1.18336	0.988723	0.977377	0.680435	1.4039
ENSG00000105221	3862476	chr19:40738134-40738195	AKT2	0.563535	0.649106	0.426149	0.988712	1	1.00327	0.689238	1.46037	0.691734	0.700151	0.469256	1.04465	0.981547	1.03547	0.708582	1.51317
ENSG00000105221	3862477	chr19:40738266-40738464	AKT2	0.0753346	0.45888	0.300761	0.700127	0.213815	0.576638	0.412398	0.806286	0.388721	0.52307	0.342729	0.798306	0.581718	0.699009	0.486797	1.00373
ENSG00000105221	3862478	chr19:40738677-40738746	AKT2	0.596229	0.643712	0.413425	1.00228	0.880547	0.844517	0.573371	1.24389	0.718884	0.678522	0.426117	1.08043	0.994597	0.983063	0.629479	1.53526
ENSG00000105221	3862479	chr19:40738813-40738842	AKT2	0.570701	0.644088	0.421802	0.983515	0.705597	0.742027	0.509774	1.08009	0.631252	0.60086	0.365215	0.988549	0.705265	0.712279	0.453791	1.11801
ENSG00000105221	3862480	chr19:40738871-40739008	AKT2	0.553524	0.612061	0.384824	0.973481	0.855672	0.83425	0.578504	1.20306	0.587754	0.57634	0.351162	0.94591	0.814992	0.829896	0.584131	1.17906
ENSG00000105221	3862481	chr19:40739010-40739411	AKT2	0.854349	0.784764	0.514712	1.1965	0.892808	1.16957	0.794726	1.72123	0.775207	0.720696	0.454811	1.14202	0.913662	1.14779	0.724217	1.81911
ENSG00000105221	3862482	chr19:40739482-40739586	AKT2	0.588721	0.637332	0.405996	1.00048	0.998951	1.008	0.666424	1.52466	0.699318	0.675464	0.431415	1.05757	0.929729	1.11388	0.730497	1.69848
ENSG00000105221	3862483	chr19:40739721-40739778	AKT2	0.575345	0.597554	0.363632	0.981956	0.991836	0.979628	0.673082	1.42579	0.64544	0.600396	0.358901	1.00439	0.932444	1.11784	0.714587	1.74867
ENSG00000105221	3862484	chr19:40739816-40739840	AKT2	0.460806	0.58994	0.379669	0.916665	0.987915	0.972305	0.665112	1.42138	0.608586	0.628248	0.406581	0.970768	0.939197	1.09721	0.73282	1.64279
ENSG00000105221	3862489	chr19:40740965-40741007	AKT2	0.281648	0.544734	0.358328	0.828111	0.900868	0.862931	0.586763	1.26908	0.4608	0.582919	0.39437	0.861614	0.897594	0.875556	0.592984	1.29278
ENSG00000105221	3862490	chr19:40741178-40741243	AKT2	0.240414	0.476341	0.29363	0.772743	0.600843	0.692609	0.476177	1.00741	0.400168	0.509819	0.325818	0.797733	0.551226	0.652264	0.433764	0.980828
ENSG00000105221	3862491	chr19:40741807-40742004	AKT2	0.522773	0.568006	0.343895	0.938166	0.908175	0.870304	0.593422	1.27638	0.540612	0.571753	0.358936	0.910753	0.802783	0.802597	0.540855	1.19101
ENSG00000105221	3862494	chr19:40742192-40742245	AKT2	0.628241	0.664735	0.436725	1.01179	0.887891	0.863335	0.607371	1.22717	0.602643	0.621824	0.401211	0.963745	0.774849	0.799017	0.554775	1.15079
ENSG00000105221	3862497	chr19:40743878-40743954	AKT2	0.697903	0.700957	0.464996	1.05665	0.952475	0.925297	0.649489	1.31823	0.616686	0.627344	0.402717	0.977264	0.799548	0.811795	0.561136	1.17442
ENSG00000105221	3862498	chr19:40744812-40744880	AKT2	0.689874	0.67435	0.431291	1.05439	0.772516	1.31827	0.872163	1.99256	0.627675	0.627478	0.399082	0.986585	0.894906	1.15246	0.766477	1.73283
ENSG00000105221	3862500	chr19:40745977-40746017	AKT2	0.724809	0.702201	0.455895	1.08158	0.628472	1.4764	0.9715	2.24372	0.669986	0.672632	0.441308	1.02521	0.74555	1.34598	0.866578	2.09058
ENSG00000105221	3862503	chr19:40747856-40747971	AKT2	0.731195	0.713432	0.470794	1.08112	0.974483	1.05591	0.70177	1.58875	0.604212	0.61276	0.389485	0.964031	0.918894	0.887461	0.583168	1.35053
ENSG00000105221	3862505	chr19:40748448-40748527	AKT2	0.829831	0.753812	0.482162	1.17851	0.520931	1.53841	1.04345	2.26817	0.721571	0.676872	0.422384	1.08469	0.688779	1.3724	0.917209	2.05349
ENSG00000105221	3862506	chr19:40748556-40748584	AKT2	0.731754	0.701837	0.454728	1.08323	0.872754	1.18424	0.816911	1.71675	0.655425	0.644463	0.410063	1.01285	0.933705	1.09789	0.749063	1.60916
ENSG00000105221	3862508	chr19:40761074-40761162	AKT2	0.800503	0.744744	0.48565	1.14206	0.586734	1.4129	1.00154	1.99323	0.771815	0.74324	0.492137	1.12246	0.585488	1.44089	0.993861	2.08898
ENSG00000105221	3862509	chr19:40762833-40762942	AKT2	0.459265	0.601044	0.395347	0.913765	0.911055	0.873697	0.597033	1.27857	0.442721	0.542999	0.353161	0.834882	0.726235	0.745146	0.492918	1.12644
ENSG00000105221	3862511	chr19:40771129-40771165	AKT2	0.34135	0.519574	0.321036	0.840895	0.934445	1.11619	0.756247	1.64746	0.457294	0.534732	0.340726	0.839203	0.938513	1.1031	0.722534	1.68413
ENSG00000105221	3862512	chr19:40771176-40771216	AKT2	0.466065	0.600009	0.391442	0.919704	0.725889	0.751531	0.515291	1.09608	0.579907	0.597571	0.378601	0.943185	0.782427	0.781229	0.517183	1.18008
ENSG00000105221	3862513	chr19:40771224-40771251	AKT2	0.700884	0.68026	0.432475	1.07001	0.80035	1.28682	0.85312	1.94101	0.682818	0.651313	0.406502	1.04356	0.758366	1.38647	0.838384	2.29288
ENSG00000105221	3862528	chr19:40791132-40791252	AKT2	0.964527	0.910289	0.608762	1.36117	0.400668	1.60043	1.11801	2.29101	0.986734	0.972277	0.646935	1.46123	0.341272	1.74416	1.20431	2.52599
ENSG00000184254	3611627	chr15:101420082-101420112	ALDH1A3	0.846742	1.26267	0.848977	1.87795	0.329565	0.600597	0.420248	0.858344	0.836155	1.2395	0.848306	1.81109	0.432551	0.644714	0.460052	0.903496
ENSG00000184254	3611628	chr15:101420113-101420195	ALDH1A3	0.996136	0.987194	0.669157	1.45639	0.274907	0.557826	0.380486	0.817822	0.941756	1.10775	0.74853	1.63937	0.435574	0.613262	0.420376	0.894651
ENSG00000184254	3611633	chr15:101425483-101425556	ALDH1A3	0.180981	1.73467	1.21654	2.47349	0.577426	1.52045	1.00856	2.29214	0.462497	1.5934	1.1353	2.23635	0.593918	1.48443	0.986226	2.23432
ENSG00000184254	3611634	chr15:101427815-101427871	ALDH1A3	0.152904	1.71622	1.23028	2.39409	0.523768	0.632337	0.417552	0.957606	0.381156	1.62213	1.18741	2.21599	0.579437	0.675379	0.455254	1.00194
ENSG00000184254	3611637	chr15:101432716-101432798	ALDH1A3	0.325063	1.58103	1.12328	2.22533	0.781738	1.30041	0.869043	1.94589	0.503985	1.505	1.09481	2.06887	0.668945	1.37529	0.934661	2.02365
ENSG00000184254	3611639	chr15:101433151-101433209	ALDH1A3	0.157515	1.69933	1.21856	2.36979	0.957592	0.925729	0.627587	1.36551	0.483649	1.53991	1.1109	2.13461	0.869717	0.854757	0.582038	1.25526
ENSG00000184254	3611641	chr15:101434197-101434286	ALDH1A3	0.186057	1.64727	1.19669	2.26751	0.888487	0.849019	0.573148	1.25767	0.477836	1.54441	1.11554	2.13815	0.746839	0.751843	0.491723	1.14957
ENSG00000184254	3611643	chr15:101436164-101436249	ALDH1A3	0.130271	1.69092	1.23424	2.31659	0.766802	1.27411	0.892578	1.81872	0.432618	1.55676	1.14524	2.11616	0.834315	1.17641	0.84298	1.64172
ENSG00000184254	3611647	chr15:101438295-101438386	ALDH1A3	0.063418	1.67798	1.26649	2.22317	0.908013	0.873529	0.601856	1.26783	0.381156	1.55223	1.16844	2.06207	0.760849	0.784843	0.538875	1.14308
ENSG00000184254	3611648	chr15:101440802-101440898	ALDH1A3	0.0883138	1.73673	1.27021	2.3746	0.375112	1.87919	1.17924	2.99458	0.388721	1.5915	1.17376	2.15792	0.481481	1.73037	1.09144	2.74333
ENSG00000184254	3611649	chr15:101445730-101445884	ALDH1A3	0.202587	1.70571	1.20325	2.418	0.670321	1.46043	0.938917	2.27162	0.474247	1.5562	1.12018	2.16193	0.661475	1.40277	0.938097	2.09761
ENSG00000184254	3611650	chr15:101447329-101447481	ALDH1A3	0.101184	1.88665	1.31311	2.71069	0.514327	1.74822	1.06081	2.88105	0.383356	1.69758	1.205	2.39152	0.514912	1.68996	1.05921	2.69632
ENSG00000184254	3611651	chr15:101448614-101448662	ALDH1A3	0.157902	1.71694	1.22958	2.39747	0.691116	1.47603	0.91917	2.37025	0.453555	1.56347	1.13493	2.1538	0.714048	1.40767	0.88407	2.24139
ENSG00000184254	3611655	chr15:101454907-101454973	ALDH1A3	0.227398	1.7049	1.18824	2.44621	0.620705	1.47903	0.977627	2.23759	0.494591	1.57598	1.11115	2.23527	0.648836	1.44542	0.943426	2.21451
ENSG00000184254	3611656	chr15:101455052-101456384	ALDH1A3	0.19909	1.70678	1.20302	2.4215	0.7309	1.3693	0.898869	2.08594	0.460031	1.577	1.13447	2.19217	0.664866	1.37934	0.938029	2.02828
ENSG00000184254	3611657	chr15:101456764-101456812	ALDH1A3	0.799596	1.27354	0.895682	1.8108	0.619909	0.674441	0.444955	1.02228	0.705442	1.38792	0.948059	2.03187	0.702871	0.729044	0.48023	1.10677
ENSG00000164904	2873794	chr5:125880492-125880544	ALDH7A1	0.883411	0.81598	0.544522	1.22277	0.651627	0.705969	0.477659	1.04341	0.951091	0.911996	0.604164	1.37667	0.833753	0.811727	0.52975	1.2438
ENSG00000164904	2873795	chr5:125880589-125880624	ALDH7A1	0.99664	1.01071	0.693069	1.47394	0.522333	0.671259	0.468258	0.962266	0.98799	1.02505	0.694553	1.51281	0.724615	0.72337	0.459792	1.13804
ENSG00000164904	2873796	chr5:125880626-125880656	ALDH7A1	0.964769	0.912177	0.614617	1.3538	0.764977	0.774453	0.533038	1.1252	0.973842	0.950651	0.644045	1.40322	0.863654	0.848051	0.574588	1.25166
ENSG00000164904	2873797	chr5:125880657-125880710	ALDH7A1	0.994776	0.983661	0.66887	1.4466	0.653245	0.754635	0.549807	1.03577	0.939271	0.892289	0.585321	1.36024	0.371064	0.527857	0.338744	0.822548
ENSG00000164904	2873798	chr5:125882016-125882050	ALDH7A1	0.994776	1.01652	0.692786	1.49153	0.626124	0.689115	0.462972	1.02572	0.968765	0.939677	0.623538	1.4161	0.469424	0.58882	0.381441	0.908947
ENSG00000164904	2873799	chr5:125885641-125885665	ALDH7A1	0.940337	1.13095	0.780162	1.63948	0.921869	0.886512	0.609576	1.28926	0.95394	1.08408	0.739279	1.5897	0.933632	0.906186	0.605763	1.3556
ENSG00000164904	2873800	chr5:125885666-125885694	ALDH7A1	0.905803	1.1802	0.812756	1.71378	0.998765	1.00834	0.682546	1.48965	0.934833	1.1142	0.764744	1.62335	1	0.999339	0.687933	1.45171
ENSG00000164904	2873803	chr5:125885896-125885920	ALDH7A1	0.860932	1.23435	0.845627	1.80177	0.876839	1.17536	0.818836	1.68711	0.897915	1.15934	0.800447	1.67914	0.876627	1.15898	0.796137	1.6872
ENSG00000164904	2873804	chr5:125885942-125885979	ALDH7A1	0.912911	1.18046	0.797692	1.74691	0.931234	1.12733	0.748262	1.69844	0.943729	1.10685	0.741409	1.65241	0.973513	1.05088	0.697838	1.58253
ENSG00000164904	2873805	chr5:125887782-125887817	ALDH7A1	0.964275	1.0974	0.739724	1.62801	0.941803	0.907295	0.621858	1.32375	0.983958	1.03474	0.684084	1.56515	0.849093	0.824632	0.540175	1.25888
ENSG00000164904	2873808	chr5:125890047-125890085	ALDH7A1	0.840308	1.2466	0.864404	1.79778	0.955758	1.0796	0.745249	1.56395	0.869896	1.18828	0.827901	1.70553	0.922011	1.10338	0.772037	1.57694
ENSG00000164904	2873809	chr5:125891627-125891652	ALDH7A1	0.72297	1.35669	0.930126	1.97888	0.551825	1.50571	1.02365	2.21478	0.838754	1.24334	0.842734	1.83438	0.679566	1.40264	0.920434	2.13746
ENSG00000164904	2873810	chr5:125894933-125895011	ALDH7A1	0.825766	1.26239	0.874148	1.82308	0.631485	1.4576	0.9697	2.19098	0.888363	1.16694	0.8135	1.67393	0.754693	1.28046	0.878495	1.86633
ENSG00000164904	2873811	chr5:125896775-125896814	ALDH7A1	0.999354	1.00201	0.677276	1.48246	0.639243	0.706955	0.4836	1.03347	0.968112	0.940023	0.629259	1.40426	0.567069	0.656842	0.434677	0.992557
ENSG00000164904	2873817	chr5:125903956-125903990	ALDH7A1	0.9363	1.14033	0.780121	1.66687	0.927618	0.885054	0.591101	1.32519	0.920803	1.1297	0.783665	1.62853	0.981892	0.963374	0.638497	1.45355
ENSG00000164904	2873818	chr5:125904011-125904041	ALDH7A1	0.867085	1.22761	0.840984	1.79197	0.849487	1.22226	0.823932	1.81315	0.90223	1.15958	0.790329	1.70134	0.860463	1.1874	0.797023	1.76897
ENSG00000164904	2873819	chr5:125906475-125906530	ALDH7A1	0.690504	1.36947	0.949705	1.97478	0.816119	1.24134	0.854887	1.80249	0.777051	1.29378	0.898521	1.86292	0.726795	1.35621	0.883421	2.08203
ENSG00000164904	2873821	chr5:125911120-125911146	ALDH7A1	0.826332	1.25732	0.875601	1.80546	0.770502	1.30717	0.878216	1.94564	0.91141	1.14467	0.786426	1.66611	0.888944	1.15861	0.772476	1.73775
ENSG00000164904	2873822	chr5:125912804-125912900	ALDH7A1	0.972091	1.0759	0.736043	1.57268	0.842585	0.801334	0.525315	1.22238	0.98934	1.02268	0.692007	1.51138	0.819413	0.797116	0.515352	1.23293
ENSG00000164904	2873823	chr5:125918543-125918625	ALDH7A1	0.760577	1.34821	0.908043	2.00173	0.619373	1.61258	0.974289	2.66905	0.865779	1.22342	0.810227	1.84735	0.747849	1.45231	0.832225	2.53441
ENSG00000164904	2873824	chr5:125919624-125919696	ALDH7A1	0.949925	1.12057	0.761083	1.64985	0.977228	1.04789	0.711515	1.54328	0.964056	1.06655	0.731925	1.55416	0.99652	1.01121	0.701081	1.45853
ENSG00000164904	2873825	chr5:125928357-125928421	ALDH7A1	0.444887	1.53461	1.07007	2.20082	0.0784573	2.49391	1.58248	3.93028	0.64413	1.44427	0.99842	2.08921	0.220279	2.42155	1.4872	3.94294
ENSG00000164904	2873827	chr5:125929065-125929096	ALDH7A1	0.955961	1.10567	0.759898	1.60879	0.915045	0.877008	0.597182	1.28795	0.971208	1.05616	0.719995	1.54928	0.890277	0.86224	0.570804	1.30248
ENSG00000164904	2873830	chr5:125930780-125930806	ALDH7A1	0.55302	1.51901	1.02422	2.25281	0.672527	1.37765	0.946966	2.00421	0.66125	1.45253	0.984265	2.14356	0.592286	1.46256	0.988031	2.16501
ENSG00000164904	2873831	chr5:125930808-125930890	ALDH7A1	0.982869	1.05172	0.705771	1.56724	0.900218	0.854759	0.567971	1.28635	0.930099	1.13782	0.742412	1.74382	0.976527	0.956059	0.638687	1.43114
ENSG00000160593	3393672	chr11:118065040-118065074	AMICA1	0.057089	0.493177	0.337477	0.720712	0.751405	0.761781	0.519388	1.1173	0.462057	0.589484	0.401657	0.865144	0.669167	0.714211	0.474806	1.07433
ENSG00000160593	3393673	chr11:118065081-118065109	AMICA1	0.268705	0.626416	0.447859	0.876163	0.598975	0.72172	0.518084	1.0054	0.655556	0.71463	0.505593	1.01009	0.735364	0.795702	0.572534	1.10586
ENSG00000160593	3393678	chr11:118067488-118067522	AMICA1	0.239379	0.569288	0.38688	0.837699	0.970579	1.06226	0.708197	1.59333	0.643976	0.667226	0.444502	1.00155	0.956893	1.07694	0.706874	1.64075
ENSG00000160593	3393680	chr11:118068713-118068747	AMICA1	0.341638	0.60472	0.411524	0.888614	0.666985	0.735676	0.515915	1.04905	0.659975	0.666945	0.4375	1.01672	0.750382	0.760533	0.503867	1.14794
ENSG00000160593	3393681	chr11:118068767-118068794	AMICA1	0.276652	0.60139	0.418438	0.864333	0.516556	0.686584	0.490115	0.96181	0.639978	0.684329	0.469317	0.997845	0.6585	0.745486	0.526976	1.0546
ENSG00000160593	3393683	chr11:118071193-118071273	AMICA1	0.194007	0.587166	0.414736	0.831285	0.537941	0.71046	0.518106	0.974227	0.582356	0.663164	0.46016	0.955724	0.650974	0.758536	0.550149	1.04586
ENSG00000160593	3393684	chr11:118071278-118071327	AMICA1	0.662705	0.713994	0.492084	1.03598	0.281807	1.66071	1.18825	2.32104	0.842101	0.787503	0.510547	1.2147	0.547342	1.44551	1.02014	2.04824
ENSG00000160593	3393686	chr11:118074168-118074285	AMICA1	0.149235	0.533274	0.361011	0.787735	0.322529	0.601437	0.422551	0.856053	0.493069	0.587253	0.390488	0.883166	0.429825	0.611068	0.419695	0.889704
ENSG00000160593	3393687	chr11:118074338-118074380	AMICA1	0.51742	0.637514	0.421436	0.96438	0.97723	0.95364	0.643305	1.41368	0.824511	0.774989	0.505028	1.18926	0.953787	1.07783	0.721372	1.61044
ENSG00000160593	3393690	chr11:118076675-118076699	AMICA1	0.377924	0.615358	0.419155	0.903403	0.937706	1.10704	0.760239	1.61205	0.774637	0.751	0.502515	1.12236	0.805104	1.22685	0.847468	1.77605
ENSG00000160593	3393692	chr11:118081202-118081232	AMICA1	0.927855	0.871788	0.60435	1.25757	0.179299	1.78533	1.27403	2.50182	0.947626	0.907888	0.602377	1.36835	0.507266	1.49483	1.05075	2.12659
ENSG00000160593	3393693	chr11:118081260-118081394	AMICA1	0.360617	0.61474	0.423889	0.891519	1	1.00308	0.67277	1.49556	0.653915	0.664107	0.436502	1.01039	0.999088	1.00731	0.653468	1.55275
ENSG00000160593	3393695	chr11:118083138-118083255	AMICA1	0.521764	0.667685	0.460236	0.96864	0.706617	1.40004	0.915738	2.14046	0.796597	0.751932	0.487921	1.1588	0.5804	1.55882	0.996765	2.43782
ENSG00000160593	3393696	chr11:118083776-118084061	AMICA1	0.897767	0.831328	0.55917	1.23595	0.643317	1.35202	0.968849	1.88672	0.925385	0.871569	0.56593	1.34227	0.790355	1.22077	0.867173	1.71855
ENSG00000160593	3393697	chr11:118085552-118085581	AMICA1	0.114003	0.500231	0.333388	0.75057	0.655499	0.708235	0.479607	1.04585	0.5502	0.608531	0.399648	0.926588	0.792328	0.796377	0.537633	1.17964
ENSG00000160593	3393703	chr11:118095670-118095694	AMICA1	0.996369	1.01301	0.680503	1.50798	0.344823	1.64925	1.15392	2.35721	0.933973	1.12808	0.744992	1.70816	0.545368	1.46721	1.02221	2.10593
ENSG00000166025	3345233	chr11:94501520-94501676	AMOTL1	0.440287	1.65894	1.08652	2.53292	0.898647	0.864686	0.594821	1.25699	0.6806	1.51198	0.962446	2.37527	0.891143	0.868514	0.585526	1.28827
ENSG00000166025	3345234	chr11:94501681-94501725	AMOTL1	0.396335	1.66804	1.10577	2.51624	0.568103	0.660538	0.4425	0.986012	0.694402	1.42797	0.95515	2.13486	0.646276	0.700794	0.465302	1.05547
ENSG00000166025	3345242	chr11:94528201-94528309	AMOTL1	0.24713	1.84618	1.20919	2.81874	0.705018	1.38948	0.918918	2.10101	0.673126	1.48538	0.972474	2.26882	0.927397	1.11175	0.741382	1.66715
ENSG00000166025	3345243	chr11:94532613-94532666	AMOTL1	0.0912266	2.1323	1.39045	3.26995	0.419309	1.80441	1.13741	2.86256	0.483602	1.79226	1.15278	2.78649	0.591292	1.63447	0.985685	2.71029
ENSG00000166025	3345244	chr11:94532689-94532831	AMOTL1	0.487878	1.73828	1.07227	2.81798	0.93741	1.12101	0.736623	1.70599	0.6806	1.54909	0.960292	2.49891	0.931151	1.12161	0.71138	1.7684
ENSG00000166025	3345245	chr11:94532845-94532880	AMOTL1	0.284226	1.94076	1.21422	3.10204	0.577849	1.68215	1.01029	2.80082	0.594136	1.6422	1.04694	2.57591	0.655708	1.50522	0.931336	2.43274
ENSG00000166025	3345246	chr11:94532897-94532946	AMOTL1	0.0882568	2.17944	1.40331	3.38483	0.791943	1.2638	0.872154	1.83131	0.463127	1.80914	1.17418	2.78745	0.799312	1.23079	0.852277	1.77742
ENSG00000166025	3345247	chr11:94532977-94533011	AMOTL1	0.951851	1.11998	0.754361	1.6628	0.411919	0.563186	0.361245	0.878014	0.936025	1.12606	0.739478	1.71475	0.57963	0.642488	0.411739	1.00255
ENSG00000166025	3345248	chr11:94533026-94533078	AMOTL1	0.635751	1.4773	0.976669	2.23454	0.629452	0.702062	0.479772	1.02734	0.796731	1.32169	0.865288	2.01883	0.619111	0.667949	0.430826	1.03558
ENSG00000166025	3345249	chr11:94533125-94533407	AMOTL1	0.283201	1.63605	1.15285	2.32178	0.950763	0.915474	0.619138	1.35364	0.650062	1.40846	0.99377	1.99619	0.933547	0.899905	0.585202	1.38385
ENSG00000166025	3345261	chr11:94554709-94554739	AMOTL1	0.760753	1.34024	0.907077	1.98024	0.376347	0.563998	0.369262	0.86143	0.910825	1.14797	0.783485	1.68203	0.480156	0.616328	0.410768	0.924757
ENSG00000166025	3345262	chr11:94554757-94554786	AMOTL1	0.29475	1.64199	1.14755	2.34947	0.740609	0.715075	0.451435	1.13268	0.64049	1.46242	1.00189	2.13466	0.783044	0.766682	0.49134	1.19632
ENSG00000166025	3345263	chr11:94554794-94554820	AMOTL1	0.608992	1.42479	0.989774	2.051	0.622118	0.65216	0.414392	1.02635	0.828346	1.24584	0.855588	1.81411	0.57434	0.599257	0.359895	0.997816
ENSG00000166025	3345264	chr11:94554900-94554926	AMOTL1	0.174381	1.88489	1.24606	2.85123	0.445309	1.64524	1.09943	2.46203	0.521379	1.65554	1.1018	2.48757	0.573441	1.49065	1.00247	2.21655
ENSG00000166025	3345265	chr11:94554946-94554987	AMOTL1	0.171242	2.03679	1.29629	3.20032	0.438486	1.77448	1.12049	2.81018	0.535599	1.70459	1.09753	2.64741	0.545901	1.64301	1.02863	2.62436
ENSG00000166025	3345271	chr11:94563241-94563359	AMOTL1	0.174728	2.19808	1.34975	3.57959	0.446846	2.0643	1.14662	3.71643	0.483649	1.89684	1.16876	3.07847	0.498897	2.00605	1.09903	3.66164
ENSG00000166025	3345272	chr11:94564620-94564705	AMOTL1	0.304042	1.81225	1.17118	2.80423	0.666767	1.45004	0.943907	2.22756	0.647549	1.55517	0.994243	2.43257	0.784636	1.31787	0.828103	2.09731
ENSG00000166025	3345277	chr11:94583327-94583420	AMOTL1	0.383838	1.71984	1.11688	2.64833	0.913392	0.876503	0.599833	1.28078	0.65197	1.53841	0.990354	2.38976	0.95714	0.929943	0.614843	1.40653
ENSG00000166025	3345278	chr11:94587098-94587123	AMOTL1	0.411376	1.80904	1.1104	2.94725	0.752339	1.39694	0.871435	2.23936	0.649015	1.6185	0.992174	2.64021	0.784598	1.34858	0.815351	2.23053
ENSG00000166025	3345279	chr11:94587156-94587213	AMOTL1	0.413047	1.64027	1.0919	2.46406	0.948809	0.916618	0.630153	1.33331	0.621075	1.53208	1.01734	2.30727	0.956274	1.0798	0.701554	1.66198
ENSG00000166025	3345281	chr11:94592705-94592853	AMOTL1	0.543032	1.52272	1.02615	2.25958	0.646886	0.713352	0.489878	1.03877	0.734904	1.38634	0.920766	2.08733	0.717448	0.764542	0.529068	1.10482
ENSG00000166025	3345285	chr11:94597900-94598015	AMOTL1	0.378739	1.63088	1.11265	2.39049	0.949719	0.917482	0.630483	1.33512	0.647832	1.45595	0.99473	2.13102	0.954127	0.929407	0.626262	1.37929
ENSG00000166025	3345286	chr11:94599157-94599263	AMOTL1	0.50918	1.54562	1.04345	2.28946	0.948011	0.913073	0.621329	1.34181	0.7668	1.34255	0.897134	2.00911	0.843379	0.828115	0.553797	1.23831
ENSG00000166025	3345287	chr11:94599267-94599333	AMOTL1	0.429604	1.75558	1.11509	2.76394	0.908891	0.865557	0.5801	1.29148	0.419663	2.24426	1.2949	3.88967	0.998545	0.991252	0.64662	1.51956
ENSG00000166025	3345290	chr11:94602370-94602402	AMOTL1	0.634389	1.46576	0.974886	2.2038	0.729863	0.755799	0.520039	1.09844	0.737604	1.40827	0.913943	2.16995	0.787509	0.781245	0.513612	1.18834
ENSG00000166025	3345291	chr11:94602467-94602630	AMOTL1	0.281409	1.71493	1.16831	2.5173	0.972716	0.946591	0.640562	1.39883	0.460057	1.77505	1.17202	2.68835	0.995556	1.01391	0.676089	1.52054
ENSG00000166025	3345294	chr11:94603863-94603959	AMOTL1	0.640677	1.43377	0.973667	2.11128	0.728785	0.744362	0.502487	1.10266	0.760287	1.32095	0.909272	1.91902	0.823238	0.806377	0.529249	1.22862
ENSG00000166025	3345295	chr11:94603963-94604879	AMOTL1	0.47754	1.62156	1.05933	2.48219	0.890864	1.17714	0.79165	1.75035	0.80138	1.32052	0.859835	2.02802	0.984478	0.968907	0.657984	1.42675
ENSG00000166025	3345296	chr11:94605085-94607960	AMOTL1	0.160694	1.91526	1.2796	2.86671	0.559355	1.55989	1.0217	2.3816	0.523154	1.64718	1.09832	2.47033	0.668206	1.40518	0.931022	2.12082
ENSG00000166025	3345297	chr11:94609248-94609513	AMOTL1	0.44218	1.60416	1.0762	2.39112	0.934233	1.11252	0.763313	1.62148	0.608098	1.54841	1.02864	2.33081	0.816586	1.22194	0.835394	1.78735
ENSG00000166025	3345298	chr11:94609606-94609802	AMOTL1	0.73439	1.39663	0.919419	2.12154	0.983955	0.967669	0.677209	1.38271	0.756477	1.37924	0.900607	2.11226	0.983358	1.03695	0.678743	1.58419
ENSG00000166025	3345299	chr11:94609839-94609866	AMOTL1	0.982828	0.953702	0.655865	1.38679	0.470212	0.586754	0.375004	0.918071	0.993891	0.986652	0.66407	1.46593	0.585059	0.621734	0.383657	1.00755
ENSG00000078053	3046742	chr7:38423377-38423540	AMPH	0.995985	1.01384	0.675969	1.52059	0.784295	0.761557	0.499613	1.16084	0.968961	1.06299	0.70883	1.59409	0.843845	0.815588	0.527546	1.2609
ENSG00000078053	3046743	chr7:38423585-38423728	AMPH	0.667852	1.37134	0.965405	1.94796	0.990465	1.02359	0.698138	1.50075	0.715559	1.36539	0.943119	1.97672	1	1.00003	0.661306	1.51226
ENSG00000078053	3046744	chr7:38423886-38424175	AMPH	0.575258	1.45486	1.00944	2.09683	0.815142	1.24991	0.851992	1.83368	0.757257	1.30724	0.915403	1.86679	0.905888	1.13148	0.768325	1.6663
ENSG00000078053	3046745	chr7:38424425-38424512	AMPH	0.992285	1.02589	0.672985	1.56385	0.494649	0.643991	0.439542	0.943538	0.999078	0.99724	0.673638	1.4763	0.528454	0.65951	0.450374	0.965762
ENSG00000078053	3046746	chr7:38429414-38429479	AMPH	0.739262	1.34079	0.923404	1.94684	0.984073	0.966887	0.669866	1.39561	0.6018	1.49825	1.03236	2.17437	0.92185	1.10416	0.770933	1.58141
ENSG00000078053	3046747	chr7:38431381-38431556	AMPH	0.960776	0.910152	0.624106	1.3273	0.39522	0.618811	0.430472	0.889551	0.957703	1.0871	0.709799	1.66497	0.703225	0.744796	0.504454	1.09965
ENSG00000078053	3046748	chr7:38431589-38431618	AMPH	0.576381	1.44657	1.00393	2.08437	0.79592	1.28052	0.861548	1.90325	0.507705	1.65607	1.11549	2.45863	0.62425	1.46175	0.962906	2.21903
ENSG00000078053	3046749	chr7:38433634-38433706	AMPH	0.556161	1.49316	1.02038	2.185	0.983783	0.962205	0.636917	1.45363	0.695912	1.41058	0.955429	2.08255	0.943531	0.913256	0.601737	1.38605
ENSG00000078053	3046750	chr7:38433758-38433814	AMPH	0.831925	1.29299	0.854849	1.95568	0.930743	0.888237	0.593755	1.32877	0.924546	1.14956	0.745269	1.77316	0.817132	0.804016	0.530867	1.21771
ENSG00000078053	3046752	chr7:38457461-38457496	AMPH	0.88836	1.21676	0.815682	1.81506	0.887957	0.844442	0.563358	1.26577	0.868356	1.22398	0.804563	1.86205	0.903124	0.883934	0.60576	1.28985
ENSG00000078053	3046759	chr7:38462021-38462045	AMPH	0.996465	0.987577	0.657099	1.48426	0.870145	0.815652	0.524778	1.26775	0.936034	0.888551	0.584584	1.35057	0.763622	0.758879	0.492586	1.16913
ENSG00000078053	3046760	chr7:38466554-38466586	AMPH	0.537702	1.41028	1.02142	1.94718	0.769536	1.26802	0.892009	1.80253	0.708545	1.30139	0.956423	1.77077	0.792466	1.22104	0.864841	1.72396
ENSG00000078053	3046768	chr7:38468741-38469006	AMPH	0.624316	1.43395	0.983405	2.09092	0.959623	1.07549	0.734772	1.5742	0.622009	1.53381	1.01699	2.31328	0.916455	1.13048	0.741853	1.72269
ENSG00000078053	3046769	chr7:38469023-38469116	AMPH	0.983437	1.04854	0.710501	1.5474	0.722976	0.741936	0.50165	1.09732	0.938097	1.11857	0.744182	1.68129	0.83148	0.829656	0.568549	1.21068
ENSG00000078053	3046770	chr7:38469139-38469177	AMPH	0.997109	0.991017	0.669066	1.46789	0.748872	0.72907	0.468662	1.13417	0.937217	1.12866	0.730598	1.7436	0.879496	0.848385	0.554335	1.29842
ENSG00000078053	3046774	chr7:38475872-38475933	AMPH	0.966301	1.08743	0.747803	1.5813	0.642254	0.718382	0.498924	1.03437	0.989992	0.980316	0.678832	1.4157	0.541192	0.698488	0.499132	0.977468
ENSG00000078053	3046776	chr7:38500910-38500943	AMPH	0.250831	1.64983	1.1682	2.33004	0.672893	1.42519	0.940852	2.15885	0.441878	1.56951	1.14277	2.15562	0.550819	1.53166	1.01985	2.30032
ENSG00000078053	3046778	chr7:38502575-38502707	AMPH	0.943167	1.13588	0.76331	1.69029	0.655593	0.745935	0.535485	1.03909	0.983608	1.03351	0.697819	1.53067	0.52816	0.663139	0.455265	0.965928
ENSG00000078053	3046781	chr7:38505081-38505128	AMPH	0.322072	1.57783	1.13877	2.18617	0.970237	1.06363	0.70673	1.60075	0.493069	1.52565	1.10364	2.10903	0.95814	1.07993	0.690839	1.68817
ENSG00000078053	3046782	chr7:38505773-38505826	AMPH	0.696291	1.33858	0.952754	1.88066	0.92444	1.1282	0.767233	1.65899	0.898164	1.15498	0.804572	1.658	0.960399	0.935433	0.623027	1.40449
ENSG00000078053	3046783	chr7:38514933-38514982	AMPH	0.044765	1.62809	1.25269	2.11599	0.198499	1.69693	1.23746	2.32699	0.476915	1.4424	1.09686	1.89679	0.481113	1.46579	1.06318	2.02086
ENSG00000078053	3046784	chr7:38516462-38516551	AMPH	0.398972	1.45376	1.081	1.95504	0.725662	1.32045	0.914909	1.90576	0.637954	1.34335	1.00347	1.79834	0.767817	1.26554	0.870872	1.83905
ENSG00000078053	3046786	chr7:38530667-38530734	AMPH	0.574751	1.45409	1.01071	2.09197	0.752516	1.32033	0.891712	1.95497	0.721091	1.33352	0.942188	1.88739	0.800997	1.23731	0.846302	1.80896
ENSG00000078053	3046788	chr7:38534044-38534110	AMPH	0.488663	1.47468	1.05718	2.05706	0.8154	1.25987	0.846717	1.87462	0.673766	1.36474	0.977751	1.9049	0.892742	1.14987	0.774604	1.70693
ENSG00000078053	3046790	chr7:38543258-38543303	AMPH	0.810726	1.27533	0.885329	1.83714	0.971594	1.0575	0.719037	1.55527	0.940025	1.10274	0.765312	1.58893	0.931484	0.910902	0.628063	1.32111
ENSG00000078053	3046795	chr7:38574563-38574588	AMPH	0.958755	1.09466	0.770342	1.55552	0.994471	0.984882	0.688382	1.40909	0.821801	1.25991	0.858044	1.84999	0.892742	1.151	0.773136	1.71355
ENSG00000078053	3046807	chr7:38670887-38670950	AMPH	0.930803	1.15497	0.779196	1.71196	0.895303	0.860505	0.589775	1.25551	0.816874	1.27479	0.859209	1.89138	0.978701	0.962136	0.66233	1.39765
ENSG00000154122	2849474	chr5:14709296-14709358	ANKH	0.608952	1.43632	0.989513	2.08488	1	0.997198	0.679377	1.4637	0.6746	1.39999	0.975142	2.00994	0.96089	1.07065	0.703897	1.62851
ENSG00000154122	2849475	chr5:14709524-14709912	ANKH	0.507395	1.54818	1.04591	2.29167	0.950104	1.09753	0.729689	1.65079	0.624949	1.47542	1.01297	2.14898	0.875541	1.2001	0.756808	1.90306
ENSG00000154122	2849476	chr5:14709939-14709971	ANKH	0.0387395	1.82967	1.34393	2.49099	0.332063	1.70089	1.17137	2.46977	0.308842	1.64693	1.23548	2.19542	0.31451	1.74199	1.22239	2.48244
ENSG00000154122	2849477	chr5:14710169-14710492	ANKH	0.575298	1.45717	1.00571	2.11127	0.970511	1.05837	0.723984	1.54721	0.643382	1.4525	0.999406	2.11102	0.839759	1.22344	0.800385	1.8701
ENSG00000154122	2849478	chr5:14710702-14710736	ANKH	0.883092	1.21161	0.828045	1.77284	0.508165	0.619857	0.405727	0.946997	0.810494	1.2665	0.869494	1.84476	0.768268	0.750286	0.475157	1.18472
ENSG00000154122	2849479	chr5:14710831-14711039	ANKH	0.805205	1.303	0.878966	1.93158	0.5861	0.707564	0.501705	0.997891	0.845312	1.24303	0.83301	1.85487	0.507118	0.635888	0.427683	0.94545
ENSG00000154122	2849480	chr5:14711151-14711273	ANKH	0.68419	1.41794	0.948347	2.12006	0.980314	1.0468	0.683231	1.60384	0.761467	1.33912	0.903914	1.98386	0.976527	1.04967	0.678051	1.62495
ENSG00000154122	2849481	chr5:14711344-14711386	ANKH	0.493607	1.50747	1.04767	2.16907	0.82803	1.27523	0.823344	1.97513	0.661197	1.41687	0.985333	2.03741	0.816773	1.2616	0.811244	1.96196
ENSG00000154122	2849485	chr5:14712983-14713044	ANKH	0.571665	1.43632	1.00833	2.04599	0.998661	0.991007	0.656056	1.49697	0.698739	1.37313	0.9567	1.97081	0.981284	0.961843	0.632597	1.46245
ENSG00000154122	2849488	chr5:14713654-14713774	ANKH	0.362663	1.54843	1.10518	2.16946	0.921727	1.13905	0.760605	1.7058	0.567482	1.46457	1.05035	2.04213	0.829891	1.2314	0.810415	1.87106
ENSG00000154122	2849493	chr5:14716834-14716932	ANKH	0.390171	1.5861	1.10041	2.28615	0.44878	1.81642	1.11823	2.95056	0.626336	1.46004	1.01181	2.10683	0.569079	1.65868	1.00714	2.73171
ENSG00000154122	2849506	chr5:14741946-14742018	ANKH	0.451559	1.47961	1.06178	2.06185	0.968214	0.940067	0.636242	1.38898	0.681695	1.35622	0.970914	1.89444	0.900353	0.870918	0.575135	1.31882
ENSG00000154122	2849509	chr5:14745989-14746070	ANKH	0.538673	1.4706	1.02436	2.11125	0.970372	1.05742	0.729043	1.53372	0.687167	1.39022	0.964112	2.00465	0.98754	1.02886	0.68218	1.55171
ENSG00000154122	2849512	chr5:14749312-14749385	ANKH	0.729563	1.35552	0.925963	1.98436	0.964277	0.936119	0.640376	1.36844	0.825933	1.25791	0.853772	1.85334	0.851443	0.826512	0.541228	1.26217
ENSG00000154122	2849514	chr5:14751197-14751296	ANKH	0.613877	1.44516	0.987673	2.11454	0.933815	0.894994	0.605898	1.32203	0.68856	1.41179	0.961409	2.07316	0.973354	0.954592	0.651895	1.39784
ENSG00000154122	2849517	chr5:14755979-14756053	ANKH	0.432134	1.56355	1.08052	2.26251	0.933811	1.12094	0.750359	1.67454	0.680391	1.42573	0.967974	2.09996	0.908608	0.872494	0.563467	1.351
ENSG00000154122	2849525	chr5:14758598-14758662	ANKH	0.876652	1.20558	0.841087	1.72804	0.379984	0.576071	0.382498	0.867607	0.916081	1.13665	0.785333	1.64513	0.479681	0.621671	0.417452	0.925795
ENSG00000154122	2849526	chr5:14758670-14758707	ANKH	0.615373	1.39777	0.986205	1.9811	0.747982	1.30475	0.90006	1.89139	0.755549	1.30791	0.917225	1.865	0.809543	1.22873	0.840301	1.79671
ENSG00000154122	2849531	chr5:14769093-14769239	ANKH	0.70437	1.34683	0.944096	1.92136	0.502479	0.653509	0.449978	0.949099	0.782127	1.28147	0.896489	1.83177	0.602692	0.72201	0.512285	1.0176
ENSG00000154122	2849586	chr5:14871461-14871556	ANKH	0.655026	1.38802	0.97034	1.9855	0.812623	0.788044	0.525389	1.18201	0.784363	1.28737	0.892159	1.85764	0.684108	0.730726	0.492386	1.08443
ENSG00000154122	2849587	chr5:14871719-14871814	ANKH	0.695096	1.40362	0.943318	2.08854	0.759238	0.758615	0.509734	1.12901	0.80481	1.30559	0.860685	1.98049	0.700029	0.729159	0.481836	1.10343
ENSG00000131503	2831720	chr5:139781449-139781506	ANKHD1	0.958722	0.903472	0.60946	1.33932	0.949031	1.09165	0.747508	1.59422	0.99221	0.982977	0.664213	1.45472	0.901025	1.13671	0.772085	1.67353
ENSG00000131503	2831721	chr5:139781522-139781552	ANKHD1	0.899419	0.823299	0.542165	1.25021	0.962887	1.06947	0.733492	1.55935	0.885764	0.80803	0.495582	1.31747	0.968435	1.05485	0.716037	1.55398
ENSG00000131503	2831722	chr5:139781553-139781696	ANKHD1	0.967777	0.920808	0.629988	1.34588	0.920009	1.12858	0.780776	1.63132	0.969932	0.943048	0.633099	1.40474	0.905126	1.13993	0.758078	1.71414
ENSG00000131503	2831723	chr5:139781718-139781763	ANKHD1	0.840178	0.799433	0.551337	1.15917	0.889208	1.16241	0.80901	1.67018	0.820072	0.799626	0.553122	1.15599	0.917775	1.10755	0.776517	1.5797
ENSG00000131503	2831724	chr5:139781765-139781858	ANKHD1	0.952382	0.904323	0.634627	1.28863	0.970562	1.05674	0.729852	1.53004	0.973813	0.957453	0.685694	1.33692	0.936323	1.09222	0.75384	1.58248
ENSG00000131503	2831725	chr5:139815692-139815832	ANKHD1	0.973029	0.935338	0.655562	1.33451	0.978975	1.04189	0.723592	1.50019	0.986343	0.974972	0.678852	1.40026	0.936606	1.09723	0.741706	1.62318
ENSG00000131503	2831726	chr5:139818048-139818076	ANKHD1	0.97604	0.940835	0.657735	1.34579	0.909691	1.15657	0.771131	1.73467	0.949569	0.91669	0.626694	1.34088	0.946892	1.09941	0.694916	1.73934
ENSG00000131503	2831727	chr5:139818089-139818142	ANKHD1	0.969886	0.926418	0.638756	1.34363	0.952586	1.09056	0.734029	1.62027	0.944049	0.909874	0.625423	1.3237	0.99652	1.0129	0.66392	1.54532
ENSG00000131503	2831728	chr5:139818171-139818198	ANKHD1	0.966301	1.08571	0.751772	1.56797	0.799418	1.24667	0.871884	1.78255	0.961088	1.06552	0.752062	1.50961	0.834956	1.18393	0.836462	1.67574
ENSG00000131503	2831729	chr5:139819731-139819839	ANKHD1	0.947709	0.89949	0.635047	1.27405	0.924069	1.12532	0.772728	1.63879	0.987537	0.978574	0.704587	1.3591	0.767817	1.31679	0.850849	2.0379
ENSG00000131503	2831730	chr5:139820580-139820723	ANKHD1	0.90238	0.849484	0.59278	1.21735	0.94994	0.917473	0.6294	1.3374	0.932978	0.899719	0.627413	1.29021	0.988854	0.974857	0.650185	1.46165
ENSG00000131503	2831731	chr5:139825327-139825457	ANKHD1	0.927653	0.872363	0.606447	1.25488	0.956852	0.927279	0.638037	1.34764	0.962177	0.93798	0.65514	1.34293	0.998926	1.0067	0.694325	1.4596
ENSG00000131503	2831732	chr5:139825483-139825560	ANKHD1	0.911992	1.17223	0.808525	1.69955	0.532988	1.50683	1.03466	2.19445	0.91747	1.12456	0.798565	1.58365	0.606773	1.40369	0.978913	2.01279
ENSG00000131503	2831733	chr5:139828797-139828890	ANKHD1	0.989139	0.968593	0.667677	1.40513	0.95506	1.08504	0.735076	1.60162	0.947422	0.919924	0.646111	1.30978	0.988723	0.977039	0.676465	1.41117
ENSG00000131503	2831736	chr5:139838211-139838261	ANKHD1	0.983437	0.9566	0.664527	1.37705	0.836599	1.22416	0.840544	1.78286	0.995985	1.00833	0.715205	1.42159	0.750759	1.30162	0.875077	1.93607
ENSG00000131503	2831737	chr5:139838301-139838421	ANKHD1	0.833246	0.802657	0.562634	1.14507	0.87488	0.844669	0.5809	1.22821	0.875302	0.857394	0.615336	1.19467	0.891761	0.881338	0.617949	1.25699
ENSG00000131503	2831738	chr5:139838777-139838875	ANKHD1	0.894764	0.83891	0.579307	1.21485	0.952843	0.919786	0.626923	1.34946	0.866941	0.840127	0.587087	1.20223	0.878806	0.859956	0.582858	1.26879
ENSG00000131503	2831739	chr5:139838890-139838931	ANKHD1	0.981301	0.948859	0.649608	1.38596	0.888147	1.19184	0.782793	1.81463	0.929254	0.890268	0.60801	1.30356	1	0.99908	0.648571	1.53902
ENSG00000131503	2831741	chr5:139844252-139844309	ANKHD1	0.930163	0.875974	0.61091	1.25605	0.966952	0.940595	0.648211	1.36486	0.901033	0.874412	0.619664	1.23389	0.923042	0.909239	0.64148	1.28876
ENSG00000131503	2831744	chr5:139851847-139851880	ANKHD1	0.819289	0.793946	0.555804	1.13412	0.992814	1.02076	0.677168	1.53868	0.914481	0.891269	0.642579	1.23621	0.944161	1.10329	0.699594	1.73992
ENSG00000131503	2831745	chr5:139851926-139851969	ANKHD1	0.76867	0.759937	0.522862	1.10451	0.777945	0.780832	0.536213	1.13704	0.855569	0.806975	0.532652	1.22258	0.85826	0.829939	0.540929	1.27336
ENSG00000131503	2831746	chr5:139851992-139852048	ANKHD1	0.916048	0.847769	0.568562	1.26409	0.938363	0.897946	0.601027	1.34155	0.984234	1.03432	0.679775	1.57377	0.918901	1.13208	0.731455	1.75214
ENSG00000131503	2831747	chr5:139862210-139862248	ANKHD1	0.99984	1.00037	0.686388	1.45797	0.820136	1.27526	0.832651	1.95313	0.974681	0.954539	0.657847	1.38504	0.911461	1.14292	0.737511	1.77118
ENSG00000131503	2831749	chr5:139864707-139864814	ANKHD1	0.799641	0.779147	0.541446	1.1212	0.975968	0.949739	0.631264	1.42889	0.834066	0.813164	0.566178	1.16789	0.959683	0.93001	0.602334	1.43595
ENSG00000131503	2831750	chr5:139865201-139865294	ANKHD1	0.741191	0.766345	0.544333	1.07891	0.69207	0.766179	0.553514	1.06055	0.767961	0.770707	0.538914	1.1022	0.634631	0.729138	0.511133	1.04013
ENSG00000131503	2831752	chr5:139866544-139866588	ANKHD1	0.803771	0.787533	0.552463	1.12263	0.939359	0.899411	0.601735	1.34435	0.87564	0.849754	0.597942	1.20761	0.973657	0.951981	0.63344	1.43071
ENSG00000131503	2831753	chr5:139866601-139866630	ANKHD1	0.980437	1.05774	0.719217	1.5556	0.863099	1.18531	0.830233	1.69226	0.981863	1.03709	0.695236	1.54702	0.896061	1.13289	0.788959	1.62675
ENSG00000131503	2831756	chr5:139876125-139876169	ANKHD1	0.882581	0.838471	0.592086	1.18738	0.973323	0.951915	0.665812	1.36096	0.91857	0.882356	0.61035	1.27558	1	1.00388	0.649087	1.5526
ENSG00000131503	2831757	chr5:139876204-139876433	ANKHD1	0.953637	0.900064	0.617432	1.31207	0.974441	0.950458	0.649204	1.3915	0.908081	0.864009	0.581395	1.284	0.913359	0.884458	0.587457	1.33161
ENSG00000131503	2831758	chr5:139876458-139876572	ANKHD1	0.744501	1.33619	0.92021	1.9402	0.441574	1.63763	1.10079	2.43629	0.798836	1.28317	0.876372	1.8788	0.543211	1.54031	1.02668	2.31089
ENSG00000131503	2831759	chr5:139876603-139876862	ANKHD1	0.943696	0.890027	0.617229	1.2834	0.992918	1.01914	0.696543	1.49115	0.928841	0.893396	0.618366	1.29075	0.991591	0.979745	0.652388	1.47136
ENSG00000131503	2831761	chr5:139884421-139884524	ANKHD1	0.970725	0.929006	0.64392	1.34031	0.949296	1.09385	0.741716	1.61317	0.996737	0.992435	0.681061	1.44617	0.858229	1.19723	0.791996	1.80981
ENSG00000131503	2831762	chr5:139884710-139884797	ANKHD1	0.7685	1.29963	0.908864	1.85841	0.13593	2.06938	1.38906	3.08289	0.751863	1.31143	0.919813	1.86978	0.212266	2.12298	1.41348	3.18861
ENSG00000131503	2831763	chr5:139885366-139885427	ANKHD1	0.971651	0.932173	0.651349	1.33407	0.999969	1.00532	0.690009	1.46473	0.96309	0.934653	0.634561	1.37666	1	1.00087	0.654702	1.53008
ENSG00000131503	2831764	chr5:139886435-139886548	ANKHD1	0.974958	0.938147	0.656335	1.34096	0.843977	1.23234	0.825249	1.84024	0.987842	0.978111	0.693173	1.38018	0.766969	1.3041	0.85637	1.98591
ENSG00000131503	2831766	chr5:139887442-139887569	ANKHD1	0.990102	0.972637	0.68303	1.38504	0.670135	1.44766	0.940628	2.22799	0.998012	1.00477	0.714537	1.4129	0.581765	1.5657	0.9952	2.46324
ENSG00000131503	2831767	chr5:139889224-139889397	ANKHD1	0.981117	0.951727	0.671071	1.34976	0.857405	1.21114	0.819425	1.79011	0.963174	1.05985	0.759172	1.47961	0.585166	1.52323	0.993298	2.3359
ENSG00000131503	2831768	chr5:139889607-139889766	ANKHD1	0.937933	0.88601	0.620282	1.26558	0.977388	1.05072	0.694135	1.59049	0.959709	0.934773	0.652589	1.33898	0.887387	1.19852	0.731235	1.96443
ENSG00000131503	2831769	chr5:139892455-139892481	ANKHD1	0.998011	1.00567	0.695245	1.45469	0.965669	1.0655	0.732788	1.54929	0.994276	0.987365	0.66644	1.46283	0.980722	1.03949	0.692559	1.56023
ENSG00000131503	2831771	chr5:139892963-139893060	ANKHD1	0.95609	0.902224	0.613924	1.32591	0.975308	0.949592	0.636487	1.41672	0.91801	0.875347	0.59248	1.29326	0.916471	0.886205	0.585206	1.34202
ENSG00000131503	2831774	chr5:139903664-139903695	ANKHD1	0.939677	1.13947	0.770064	1.68608	0.814085	1.25579	0.850435	1.85435	0.895321	1.17882	0.786695	1.76641	0.770243	1.2728	0.864745	1.8734
ENSG00000131503	2831775	chr5:139903768-139903803	ANKHD1	0.962069	0.909117	0.615946	1.34183	0.998811	0.991791	0.656662	1.49795	0.941509	0.904268	0.615625	1.32824	0.971685	0.947769	0.62242	1.44318
ENSG00000131503	2831776	chr5:139905589-139905805	ANKHD1	0.993966	0.982547	0.684465	1.41044	0.880351	1.18832	0.800529	1.76396	0.96835	1.05552	0.74215	1.50121	0.738106	1.33225	0.878386	2.02064
ENSG00000131503	2831777	chr5:139905877-139905901	ANKHD1	0.979182	0.947107	0.662981	1.353	0.897882	1.16306	0.789865	1.71259	0.999116	0.997487	0.671806	1.48105	0.814666	1.26575	0.812529	1.97176
ENSG00000131503	2831778	chr5:139905940-139905975	ANKHD1	0.716556	0.733293	0.501715	1.07176	0.77903	0.771953	0.520356	1.1452	0.831275	0.795504	0.535443	1.18188	0.842115	0.809026	0.515965	1.26854
ENSG00000131503	2831779	chr5:139905990-139906028	ANKHD1	0.798858	0.778841	0.540668	1.12193	0.782416	0.793128	0.555358	1.1327	0.786111	0.765628	0.518293	1.13099	0.702657	0.738749	0.495315	1.10182
ENSG00000131503	2831780	chr5:139906519-139906619	ANKHD1	0.910715	0.858532	0.602758	1.22284	0.941179	0.911675	0.63832	1.30209	0.863679	0.827783	0.564658	1.21352	0.848619	0.831246	0.554765	1.24552
ENSG00000131503	2831781	chr5:139907506-139907605	ANKHD1	0.791889	0.780618	0.547305	1.11339	0.947726	0.916671	0.63484	1.32362	0.82253	0.795399	0.543117	1.16487	0.926307	0.894469	0.586061	1.36517
ENSG00000131503	2831782	chr5:139907782-139907919	ANKHD1	0.555956	0.697704	0.493554	0.986297	0.418397	0.652066	0.467028	0.910416	0.66931	0.708785	0.49204	1.021	0.440317	0.641584	0.454352	0.905971
ENSG00000131503	2831783	chr5:139907950-139908030	ANKHD1	0.465881	0.669794	0.47526	0.943954	0.443797	0.617606	0.418409	0.911637	0.536915	0.633192	0.433979	0.923853	0.415043	0.594483	0.404354	0.874012
ENSG00000131503	2831784	chr5:139908129-139908496	ANKHD1	0.414446	0.641344	0.445922	0.922409	0.763397	0.773951	0.53305	1.12372	0.596897	0.662708	0.455514	0.964145	0.75916	0.805041	0.575913	1.12533
ENSG00000131503	2831785	chr5:139908546-139908575	ANKHD1	0.308229	0.605189	0.417684	0.876866	0.0762175	0.471812	0.326288	0.682239	0.543327	0.633445	0.432346	0.928082	0.191342	0.44076	0.289198	0.671754
ENSG00000131503	2831786	chr5:139908676-139908949	ANKHD1	0.723544	0.741113	0.511004	1.07484	0.959668	0.927551	0.625354	1.37578	0.822699	0.803403	0.557676	1.1574	0.969748	0.947182	0.631526	1.42061
ENSG00000131503	2831787	chr5:139909219-139909378	ANKHD1	0.638016	0.724683	0.514171	1.02138	0.883011	0.843425	0.568079	1.25223	0.740405	0.761209	0.538215	1.0766	0.86973	0.858858	0.591688	1.24667
ENSG00000131503	2831790	chr5:139914947-139915076	ANKHD1	0.700138	0.739663	0.518318	1.05553	0.842154	0.799383	0.522098	1.22393	0.736311	0.746889	0.517307	1.07836	0.768965	0.763205	0.496065	1.17421
ENSG00000131503	2831796	chr5:139917003-139917134	ANKHD1	0.506267	0.677643	0.477081	0.962522	0.58664	0.647767	0.42047	0.997936	0.669303	0.716012	0.502511	1.02022	0.637693	0.695989	0.461805	1.04893
ENSG00000131503	2831798	chr5:139917673-139917817	ANKHD1	0.715038	0.751464	0.52996	1.06555	0.774641	0.779173	0.535477	1.13377	0.890248	0.863019	0.609187	1.22262	0.960007	0.939661	0.644936	1.36907
ENSG00000131503	2831799	chr5:139917820-139917844	ANKHD1	0.137144	0.597406	0.437821	0.81516	0.286563	0.591072	0.416824	0.838162	0.381156	0.613216	0.447332	0.840616	0.348504	0.586088	0.409015	0.839821
ENSG00000131503	2831800	chr5:139918521-139918552	ANKHD1	0.796425	0.767665	0.522821	1.12717	0.794296	0.783076	0.530066	1.15685	0.824511	0.801373	0.55245	1.16246	0.751262	0.758424	0.499751	1.15099
ENSG00000131503	2831801	chr5:139918583-139918668	ANKHD1	0.977338	0.942518	0.651801	1.3629	0.881533	1.18303	0.803234	1.7424	0.999854	1.00043	0.699237	1.43137	0.779376	1.25443	0.862636	1.82416
ENSG00000131503	2831803	chr5:139918955-139919003	ANKHD1	0.966459	0.922418	0.642317	1.32467	0.986996	1.0298	0.707069	1.49984	0.925675	0.890891	0.618561	1.28312	0.967942	0.946425	0.637584	1.40487
ENSG00000131503	2831804	chr5:139919045-139919387	ANKHD1	0.71371	0.758728	0.541198	1.06369	0.693729	0.764511	0.550204	1.06229	0.774284	0.784255	0.558124	1.102	0.71097	0.775325	0.550029	1.0929
ENSG00000131503	2831808	chr5:139921769-139921865	ANKHD1	0.645135	0.709769	0.490839	1.02635	0.791943	0.800089	0.561955	1.13914	0.712639	0.725303	0.496282	1.06001	0.759112	0.777717	0.52761	1.14639
ENSG00000131503	2831814	chr5:139927265-139927292	ANKHD1	0.972653	1.07543	0.732591	1.5787	0.889964	1.15966	0.810294	1.65966	0.973384	1.05387	0.71038	1.56346	0.90794	1.12082	0.778931	1.61276
ENSG00000131503	2831815	chr5:139927293-139927322	ANKHD1	0.935576	1.14323	0.779363	1.67699	0.865694	1.18348	0.82808	1.69143	0.962062	1.0725	0.725213	1.5861	0.910473	1.11777	0.778018	1.60588
ENSG00000131503	2831816	chr5:139927358-139927418	ANKHD1	0.984035	1.04762	0.705237	1.55622	0.887804	1.16786	0.805992	1.69219	0.97057	1.05974	0.710226	1.58124	0.887096	1.15011	0.785765	1.68339
ENSG00000131503	2831818	chr5:139928502-139928600	ANKHD1	0.941114	0.878092	0.591135	1.30435	0.999319	1.00669	0.684159	1.48128	0.935397	0.889534	0.590521	1.33995	1	0.998191	0.664136	1.50027
ENSG00000131503	2831819	chr5:139928823-139928847	ANKHD1	0.992994	0.978828	0.673716	1.42212	0.975428	1.05157	0.712107	1.55285	0.987968	0.974451	0.648833	1.46348	0.981376	1.03977	0.681682	1.58596
ENSG00000131503	2831820	chr5:139928964-139929112	ANKHD1	0.991292	0.974095	0.668174	1.42008	0.933074	1.11147	0.768663	1.60715	0.974771	1.04932	0.710764	1.54913	0.874463	1.16884	0.789999	1.72935
ENSG00000152766	3299473	chr10:90582638-90582696	ANKRD22	0.399309	0.632739	0.436755	0.916665	0.97596	0.953298	0.652747	1.39223	0.787219	0.772355	0.528443	1.12885	0.975833	1.04359	0.717478	1.51793
ENSG00000152766	3299474	chr10:90582699-90582765	ANKRD22	0.498918	0.640696	0.429712	0.955273	0.699364	1.34631	0.930887	1.94712	0.818348	0.780402	0.520362	1.17039	0.76515	1.27734	0.868539	1.87857
ENSG00000152766	3299476	chr10:90583046-90583131	ANKRD22	0.193823	0.571303	0.397039	0.822054	0.622722	1.34499	0.981821	1.84249	0.6746	0.692378	0.466409	1.02783	0.861829	1.15053	0.828759	1.59723
ENSG00000152766	3299481	chr10:90585796-90585855	ANKRD22	0.163143	0.575081	0.404561	0.817474	0.777812	0.780797	0.536201	1.13697	0.664983	0.697988	0.478383	1.01841	0.818684	0.816734	0.554127	1.20379
ENSG00000152766	3299482	chr10:90588318-90588422	ANKRD22	0.0765324	0.5127	0.351503	0.747819	0.0720326	0.510905	0.368379	0.708574	0.542869	0.612451	0.406515	0.922713	0.311893	0.568138	0.397579	0.811865
ENSG00000152766	3299485	chr10:90591592-90591636	ANKRD22	0.563652	0.669461	0.453334	0.988627	0.723013	1.36722	0.907208	2.0605	0.889652	0.844218	0.566768	1.25749	0.543173	1.61762	1.02978	2.54102
ENSG00000152766	3299486	chr10:90591653-90591769	ANKRD22	0.296728	0.589022	0.399728	0.867959	0.556578	1.4159	1.01803	1.96926	0.727144	0.713006	0.471124	1.07907	0.769948	1.238	0.879577	1.74248
ENSG00000206560	2664453	chr3:15709030-15709731	ANKRD28	0.0407374	0.377663	0.231916	0.615002	0.352639	0.555582	0.364191	0.847554	0.291408	0.422276	0.266799	0.668358	0.436194	0.56635	0.364946	0.878904
ENSG00000206560	2664454	chr3:15709916-15710090	ANKRD28	0.596446	0.708042	0.499997	1.00265	0.799703	0.803287	0.562792	1.14655	0.642794	0.69908	0.488659	1.00011	0.780758	0.800228	0.552822	1.15836
ENSG00000206560	2664455	chr3:15710116-15710173	ANKRD28	0.405364	0.590092	0.384016	0.906757	0.599227	0.666101	0.440539	1.00716	0.557814	0.617086	0.407746	0.933902	0.636406	0.699352	0.467113	1.04705
ENSG00000206560	2664456	chr3:15710545-15711049	ANKRD28	0.123774	0.534195	0.369049	0.773242	0.938903	0.905655	0.623605	1.31527	0.386147	0.555853	0.3794	0.814373	0.983674	1.03251	0.706493	1.50896
ENSG00000206560	2664457	chr3:15711444-15711589	ANKRD28	0.577846	0.714656	0.512988	0.995604	0.955665	0.929035	0.651101	1.32561	0.681269	0.748311	0.544766	1.02791	0.996782	0.98987	0.69784	1.40411
ENSG00000206560	2664458	chr3:15711633-15711719	ANKRD28	0.373862	0.6366	0.447528	0.90555	0.716856	0.762914	0.537834	1.08219	0.401523	0.595268	0.420879	0.841912	0.514798	0.682408	0.485667	0.958848
ENSG00000206560	2664459	chr3:15711777-15712047	ANKRD28	0.428536	0.650863	0.457297	0.926363	0.729	1.33558	0.908391	1.96365	0.581666	0.666175	0.464398	0.955622	0.570789	1.48203	1.004	2.18767
ENSG00000206560	2664461	chr3:15717405-15717493	ANKRD28	0.234728	0.579958	0.40123	0.8383	0.84588	1.2102	0.837035	1.74974	0.466987	0.603176	0.415755	0.875086	0.618593	1.36748	0.973688	1.92053
ENSG00000206560	2664464	chr3:15718481-15718560	ANKRD28	0.434687	0.689206	0.505303	0.940039	0.885819	0.862035	0.607015	1.22419	0.556442	0.682435	0.491966	0.946646	0.916613	0.896827	0.616755	1.30408
ENSG00000206560	2664465	chr3:15718991-15719064	ANKRD28	0.833027	0.774662	0.513678	1.16825	0.611358	1.47163	0.984682	2.19937	0.889178	0.845157	0.569459	1.25433	0.455424	1.64933	1.10647	2.45852
ENSG00000206560	2664466	chr3:15719742-15719833	ANKRD28	0.582928	0.687898	0.474807	0.996622	0.505146	1.54032	1.05238	2.25448	0.626365	0.680459	0.468568	0.988168	0.450815	1.686	1.11605	2.54703
ENSG00000206560	2664467	chr3:15720810-15720840	ANKRD28	0.0703283	0.549193	0.400511	0.753069	0.938335	1.10582	0.75997	1.60907	0.296851	0.560274	0.406269	0.772658	0.844052	1.19541	0.815998	1.75124
ENSG00000206560	2664468	chr3:15720864-15720888	ANKRD28	0.166113	0.606943	0.446141	0.825701	0.971013	0.940767	0.62106	1.42505	0.376751	0.626676	0.464683	0.84514	0.975726	0.952931	0.625003	1.45292
ENSG00000206560	2664469	chr3:15721040-15721070	ANKRD28	0.526576	0.692504	0.494306	0.970173	0.867961	1.23622	0.784978	1.94684	0.547575	0.648063	0.449664	0.933998	0.830074	1.28742	0.774572	2.13981
ENSG00000206560	2664472	chr3:15726736-15726925	ANKRD28	0.357449	0.640828	0.456978	0.898645	0.912303	1.13711	0.788082	1.64072	0.539319	0.648988	0.453285	0.929184	0.763912	1.29845	0.861759	1.95644
ENSG00000206560	2664473	chr3:15727524-15727626	ANKRD28	0.378739	0.647561	0.461234	0.90916	0.913803	1.13597	0.78608	1.64161	0.494591	0.626627	0.437582	0.897342	0.906566	1.11902	0.784963	1.59524
ENSG00000206560	2664475	chr3:15727768-15727806	ANKRD28	0.795369	0.77275	0.531872	1.12272	0.942038	0.908896	0.626753	1.31805	0.560364	0.63822	0.43334	0.939966	0.655265	0.711695	0.47767	1.06038
ENSG00000206560	2664478	chr3:15731527-15731634	ANKRD28	0.348194	0.62358	0.437308	0.889196	0.989991	1.02627	0.682166	1.54395	0.453878	0.595338	0.41045	0.863509	1	0.997272	0.649598	1.53103
ENSG00000206560	2664480	chr3:15736264-15736301	ANKRD28	0.488663	0.67675	0.48011	0.953929	0.892384	0.8631	0.601293	1.2389	0.577344	0.692944	0.501168	0.958103	0.860348	0.861872	0.610597	1.21655
ENSG00000206560	2664481	chr3:15736695-15736721	ANKRD28	0.460806	0.67317	0.480513	0.943072	0.898857	0.87464	0.619142	1.23557	0.562505	0.690887	0.501913	0.951011	0.891478	0.889735	0.64134	1.23433
ENSG00000206560	2664482	chr3:15737643-15737725	ANKRD28	0.393853	0.641092	0.451517	0.910264	0.998811	1.00801	0.678455	1.49763	0.503772	0.616492	0.423096	0.898289	0.993797	1.01698	0.675576	1.5309
ENSG00000206560	2664483	chr3:15749441-15749565	ANKRD28	0.321498	0.609144	0.424745	0.873598	0.782451	1.26421	0.881547	1.81299	0.390047	0.544447	0.365108	0.811877	0.747587	1.27557	0.887291	1.83376
ENSG00000206560	2664485	chr3:15751199-15751243	ANKRD28	0.349638	0.608503	0.419525	0.882608	0.71699	1.3412	0.917792	1.95995	0.476032	0.589848	0.398041	0.874082	0.623806	1.39755	0.967523	2.01871
ENSG00000206560	2664487	chr3:15752722-15752771	ANKRD28	0.625663	0.707933	0.492779	1.01703	0.896017	1.2008	0.756227	1.90672	0.557831	0.647826	0.44621	0.940541	0.971547	1.07144	0.625475	1.83537
ENSG00000206560	2664489	chr3:15753652-15753681	ANKRD28	0.166393	0.582286	0.417004	0.813077	0.509716	0.679065	0.48141	0.957873	0.308842	0.529821	0.367492	0.763855	0.438311	0.614062	0.420875	0.895923
ENSG00000206560	2664490	chr3:15753702-15753729	ANKRD28	0.171176	0.539405	0.367482	0.79176	0.964608	0.934535	0.631745	1.38245	0.453446	0.590126	0.404436	0.861073	0.980662	1.03556	0.718994	1.4915
ENSG00000206560	2664491	chr3:15755041-15755148	ANKRD28	0.35017	0.628281	0.443553	0.889943	0.989431	1.02532	0.704553	1.49211	0.473639	0.630012	0.447112	0.88773	0.963503	1.05883	0.730766	1.53417
ENSG00000206560	2664493	chr3:15756085-15756120	ANKRD28	0.228302	0.577611	0.399412	0.835314	0.835958	0.813933	0.555589	1.1924	0.376558	0.534732	0.358321	0.797996	0.705092	0.71792	0.462358	1.11474
ENSG00000206560	2664494	chr3:15756123-15756147	ANKRD28	0.98521	0.959819	0.663016	1.38949	0.608059	1.32979	0.990299	1.78568	0.974101	0.951382	0.646123	1.40086	0.550243	1.41119	1.01675	1.95864
ENSG00000206560	2664497	chr3:15762430-15762607	ANKRD28	0.330545	0.609703	0.420626	0.883774	0.718256	1.31076	0.923049	1.86132	0.387825	0.56536	0.389906	0.819766	0.834729	1.1943	0.829024	1.72052
ENSG00000206560	2664501	chr3:15765904-15766008	ANKRD28	0.41649	0.646232	0.45386	0.920143	0.70182	1.33973	0.929895	1.93018	0.420133	0.581421	0.401365	0.842253	0.877537	1.15565	0.798334	1.6729
ENSG00000206560	2664506	chr3:15776923-15776997	ANKRD28	0.479719	0.673938	0.478657	0.94889	0.982719	1.03903	0.703546	1.53449	0.434633	0.593231	0.412026	0.854128	0.890105	0.862507	0.571814	1.30098
ENSG00000206560	2664507	chr3:15778574-15778730	ANKRD28	0.335078	0.635718	0.451722	0.89466	0.802646	0.810167	0.573333	1.14483	0.400501	0.584861	0.408937	0.836468	0.623311	0.709793	0.487309	1.03385
ENSG00000206560	2664510	chr3:15793275-15793308	ANKRD28	0.60596	0.708832	0.498714	1.00748	0.954304	0.925268	0.642953	1.33154	0.58632	0.682758	0.484972	0.961207	0.877792	0.861452	0.5881	1.26186
ENSG00000206560	2664516	chr3:15807770-15807815	ANKRD28	0.346102	0.573172	0.378649	0.867627	0.62609	1.37946	0.978338	1.94504	0.481386	0.563418	0.365727	0.867969	0.479931	1.50496	1.06839	2.11993
ENSG00000206560	2664522	chr3:15836746-15836813	ANKRD28	0.515684	0.658812	0.45015	0.964196	0.885253	0.849279	0.577993	1.2479	0.509144	0.615686	0.420524	0.901421	0.742266	0.755263	0.5003	1.14016
ENSG00000206560	2664523	chr3:15837929-15838027	ANKRD28	0.893855	0.822519	0.546083	1.23889	0.709675	1.32537	0.926587	1.89577	0.999116	0.997255	0.634754	1.56677	0.390146	1.66301	1.15644	2.39149
ENSG00000206560	2664540	chr3:15900884-15900910	ANKRD28	0.486377	0.66618	0.469695	0.94486	0.938879	1.12136	0.728636	1.72575	0.453555	0.540304	0.347589	0.839866	0.983287	1.04258	0.64231	1.69228
ENSG00000065413	2593481	chr2:197858314-197858389	ANKRD44	0.133272	0.53571	0.367581	0.780739	0.539617	1.46975	1.02876	2.09978	0.612121	0.652394	0.43637	0.97536	0.517286	1.56625	1.04892	2.33872
ENSG00000065413	2593482	chr2:197859536-197860050	ANKRD44	0.964774	1.09721	0.736609	1.63435	0.172912	1.88507	1.30703	2.71877	0.917495	1.15581	0.757578	1.76337	0.463022	1.59422	1.09426	2.32261
ENSG00000065413	2593483	chr2:197860124-197860182	ANKRD44	0.390937	0.615631	0.418047	0.9066	0.933295	0.894657	0.606091	1.32061	0.744562	0.729151	0.48614	1.09364	0.997095	0.989269	0.67011	1.46044
ENSG00000065413	2593485	chr2:197863062-197863138	ANKRD44	0.128915	0.527109	0.358705	0.774575	0.632176	0.722784	0.508574	1.02722	0.554208	0.615095	0.406313	0.931161	0.79091	0.809602	0.563349	1.1635
ENSG00000065413	2593486	chr2:197863678-197863748	ANKRD44	0.199433	0.583696	0.409491	0.832012	0.967025	1.06825	0.713098	1.60027	0.60628	0.667097	0.458052	0.971545	0.980962	1.03791	0.698955	1.54124
ENSG00000065413	2593487	chr2:197865145-197865223	ANKRD44	0.101184	0.537736	0.376395	0.768235	0.737042	0.754099	0.513738	1.10692	0.517878	0.621553	0.42457	0.909928	0.789871	0.805028	0.555392	1.16687
ENSG00000065413	2593488	chr2:197866502-197866560	ANKRD44	0.493628	0.638742	0.428008	0.953235	0.903859	0.861134	0.577645	1.28375	0.730606	0.717208	0.475289	1.08226	0.912625	0.885476	0.592042	1.32435
ENSG00000065413	2593490	chr2:197870437-197870601	ANKRD44	0.165902	0.525704	0.352231	0.784612	0.295354	1.63057	1.17285	2.26692	0.547575	0.601641	0.392137	0.923076	0.568071	1.43957	1.00585	2.06031
ENSG00000065413	2593492	chr2:197872533-197872645	ANKRD44	0.14669	0.510103	0.338545	0.768599	0.599966	0.68469	0.465528	1.00703	0.507552	0.582148	0.381111	0.889233	0.644027	0.700134	0.465081	1.05399
ENSG00000065413	2593493	chr2:197873675-197873750	ANKRD44	0.102156	0.539553	0.377566	0.771038	0.718116	1.32594	0.920011	1.91097	0.562912	0.641353	0.436704	0.941905	0.762892	1.31933	0.855911	2.03366
ENSG00000065413	2593494	chr2:197878275-197878434	ANKRD44	0.0268815	0.457318	0.316393	0.661013	0.978566	1.04261	0.723107	1.50329	0.411784	0.552095	0.36975	0.824366	0.971934	1.05303	0.700465	1.58304
ENSG00000065413	2593507	chr2:197889931-197889987	ANKRD44	0.033033	0.494865	0.350615	0.698462	0.167435	0.594651	0.441449	0.801021	0.361941	0.554183	0.382242	0.803466	0.263672	0.596133	0.438708	0.810049
ENSG00000065413	2593531	chr2:197943427-197943457	ANKRD44	0.0397045	0.454751	0.309377	0.668436	0.616685	1.3933	0.983933	1.97299	0.410362	0.545834	0.363019	0.820713	0.775993	1.2574	0.865003	1.8278
ENSG00000065413	2593532	chr2:197943482-197943516	ANKRD44	0.0689454	0.534594	0.381535	0.749056	0.788066	0.794021	0.553308	1.13946	0.400341	0.574984	0.397996	0.830678	0.452035	0.621113	0.426006	0.905578
ENSG00000065413	2593533	chr2:197946390-197946435	ANKRD44	0.0889227	0.502561	0.341653	0.739251	0.547457	0.669695	0.460034	0.974909	0.494204	0.587368	0.390387	0.883743	0.655277	0.715925	0.483829	1.05936
ENSG00000065413	2593535	chr2:197948095-197948223	ANKRD44	0.211691	0.589382	0.413717	0.839634	0.889493	0.86276	0.604381	1.2316	0.623283	0.654631	0.435191	0.984722	0.951209	0.912359	0.570306	1.45956
ENSG00000065413	2593536	chr2:197951424-197951455	ANKRD44	0.277557	0.564459	0.376011	0.847352	0.426046	1.46929	1.08462	1.99038	0.703912	0.669281	0.420472	1.06532	0.522244	1.44778	1.03565	2.02392
ENSG00000065413	2593537	chr2:197953447-197953498	ANKRD44	0.267721	0.575341	0.389546	0.84975	0.923736	1.12767	0.770372	1.65069	0.7969	0.744604	0.47557	1.16583	0.599929	1.44539	0.982745	2.12585
ENSG00000065413	2593538	chr2:197953503-197953538	ANKRD44	0.0809498	0.520861	0.360968	0.75158	0.291974	0.592716	0.417761	0.84094	0.509131	0.611436	0.415378	0.900034	0.554835	0.685533	0.476797	0.985651
ENSG00000065413	2593540	chr2:197954678-197954724	ANKRD44	0.0584157	0.532783	0.381333	0.744383	0.995715	1.01457	0.683447	1.50612	0.533024	0.639842	0.443288	0.923547	0.907773	1.14734	0.74071	1.77719
ENSG00000065413	2593549	chr2:197964549-197964643	ANKRD44	0.0260307	0.498405	0.356899	0.696016	0.424467	0.612469	0.416638	0.900345	0.382012	0.570713	0.397185	0.820054	0.47162	0.627838	0.427755	0.921508
ENSG00000065413	2593552	chr2:197975497-197975563	ANKRD44	0.0299758	0.494689	0.350499	0.698196	0.468991	0.624487	0.420812	0.926743	0.393151	0.570431	0.393482	0.826954	0.516908	0.643271	0.433783	0.953927
ENSG00000065413	2593561	chr2:197986057-197986236	ANKRD44	0.0627803	0.506465	0.350464	0.731906	0.973182	0.946484	0.636132	1.40825	0.473639	0.589803	0.398583	0.872761	0.902028	0.872122	0.575326	1.32203
ENSG00000065413	2593562	chr2:197986238-197986268	ANKRD44	0.287388	0.564058	0.372271	0.85465	0.704215	0.734824	0.499173	1.08172	0.560782	0.605076	0.392254	0.933365	0.676042	0.711336	0.467506	1.08234
ENSG00000065413	2593566	chr2:197987406-197987515	ANKRD44	0.213217	0.561419	0.383467	0.821951	0.947524	1.09518	0.746952	1.60576	0.658632	0.671005	0.443585	1.01502	0.78664	1.26281	0.850284	1.87547
ENSG00000065413	2593569	chr2:197990115-197990191	ANKRD44	0.784444	0.757755	0.512423	1.12054	0.0925525	1.83525	1.34397	2.50611	0.87423	0.826211	0.548428	1.24469	0.443087	1.54805	1.10088	2.17685
ENSG00000065413	2593570	chr2:197990572-197990759	ANKRD44	0.589313	0.698835	0.487543	1.0017	0.586521	1.50798	1.00213	2.26918	0.857959	0.818392	0.551895	1.21357	0.498897	1.64144	1.06935	2.51958
ENSG00000065413	2593578	chr2:198001346-198001386	ANKRD44	0.210852	0.599026	0.426991	0.840374	0.745736	1.40767	0.875818	2.26249	0.521379	0.62608	0.428715	0.914305	0.939904	1.118	0.685642	1.82299
ENSG00000065413	2593582	chr2:198011774-198011829	ANKRD44	0.0297499	0.473966	0.33152	0.677618	0.677535	0.689152	0.44369	1.07041	0.38785	0.553053	0.375955	0.813575	0.767313	0.767868	0.505193	1.16712
ENSG00000065413	2593591	chr2:198051747-198051782	ANKRD44	0.193392	0.556431	0.378396	0.818231	0.46074	0.659872	0.467513	0.931379	0.593811	0.630774	0.415335	0.957962	0.66387	0.727297	0.496819	1.0647
ENSG00000065413	2593592	chr2:198051784-198051830	ANKRD44	0.094995	0.470071	0.306483	0.720975	0.729058	1.31605	0.912757	1.89754	0.505125	0.552199	0.347315	0.877945	0.784239	1.24769	0.860161	1.80982
ENSG00000065413	2593596	chr2:198062736-198062762	ANKRD44	0.897134	0.828469	0.554832	1.23706	0.434978	1.54709	1.09252	2.1908	0.87129	0.826487	0.552538	1.23626	0.712272	1.31616	0.907377	1.9091
ENSG00000134343	3324337	chr11:26353098-26353611	ANO3	0.928028	1.1545	0.786707	1.69423	0.716368	0.73611	0.495852	1.09278	0.789427	1.2969	0.882553	1.90577	0.885833	0.857382	0.565975	1.29883
ENSG00000134343	3324338	chr11:26353688-26353809	ANO3	0.992984	0.978274	0.667022	1.43476	0.407085	0.621265	0.430897	0.895738	0.973033	1.05303	0.71827	1.54382	0.611396	0.714922	0.499019	1.02424
ENSG00000134343	3324339	chr11:26353823-26353857	ANO3	0.889934	0.82804	0.561772	1.22051	0.286238	0.586262	0.411313	0.835624	0.912974	0.863238	0.571217	1.30455	0.431021	0.613189	0.421917	0.891174
ENSG00000134343	3324343	chr11:26463468-26463536	ANO3	0.486334	1.47389	1.05134	2.06628	0.919169	0.883522	0.607721	1.28449	0.774637	1.28482	0.903995	1.82608	0.704053	0.768195	0.541718	1.08935
ENSG00000134343	3324344	chr11:26463564-26463637	ANO3	0.0695299	1.80172	1.31392	2.47064	0.523695	1.57206	1.04386	2.36752	0.354702	1.68694	1.21721	2.33794	0.6706	1.40769	0.928342	2.13456
ENSG00000134343	3324345	chr11:26465315-26465381	ANO3	0.882142	1.24779	0.80942	1.92358	0.808343	0.799501	0.54963	1.16297	0.856433	1.26289	0.801903	1.98887	0.778879	0.7812	0.519877	1.17388
ENSG00000134343	3324346	chr11:26484583-26484657	ANO3	0.0994332	1.64333	1.21662	2.2197	0.828577	1.25271	0.834299	1.88095	0.440578	1.53003	1.13463	2.06321	0.824649	1.21842	0.826037	1.79719
ENSG00000134343	3324353	chr11:26529658-26529734	ANO3	0.0994332	1.83693	1.31428	2.56742	0.731192	1.36244	0.90008	2.0623	0.340147	1.7437	1.23954	2.45291	0.769237	1.32804	0.844282	2.08897
ENSG00000134343	3324354	chr11:26538374-26538447	ANO3	0.760299	1.40468	0.901118	2.18964	0.71781	0.735925	0.494742	1.09469	0.650694	1.48863	0.991991	2.2339	0.845314	0.830771	0.557427	1.23816
ENSG00000134343	3324355	chr11:26547182-26547218	ANO3	0.334206	1.65892	1.15421	2.38434	0.961185	1.07473	0.728703	1.58507	0.53389	1.55481	1.0814	2.23547	0.966448	1.05977	0.709655	1.58263
ENSG00000134343	3324356	chr11:26552826-26552883	ANO3	0.161392	1.66914	1.21351	2.29583	0.987289	1.03169	0.686236	1.55105	0.466987	1.54558	1.12218	2.12872	0.999545	0.994602	0.665795	1.48579
ENSG00000134343	3324358	chr11:26556016-26556109	ANO3	0.509745	1.48613	1.0483	2.10682	0.883477	0.844657	0.569908	1.25186	0.500179	1.52177	1.09941	2.1064	0.941539	0.914155	0.611509	1.36658
ENSG00000134343	3324359	chr11:26558956-26559008	ANO3	0.952338	1.13793	0.723092	1.79075	0.445984	0.595684	0.391438	0.9065	0.982937	1.03975	0.662625	1.6315	0.419067	0.579444	0.385871	0.870124
ENSG00000134343	3324361	chr11:26563506-26563606	ANO3	0.651068	1.40422	0.971613	2.02945	0.881597	0.838827	0.559457	1.2577	0.664033	1.45678	0.981903	2.16133	0.876142	0.853819	0.57168	1.2752
ENSG00000134343	3324362	chr11:26568966-26569068	ANO3	0.716487	1.38402	0.936702	2.04496	0.919722	0.884263	0.608431	1.28514	0.831171	1.2618	0.843989	1.88645	0.787369	0.794343	0.537285	1.17439
ENSG00000134343	3324364	chr11:26574796-26574826	ANO3	0.401042	1.55061	1.10241	2.18103	0.970978	0.940035	0.617762	1.43043	0.587782	1.46417	1.03916	2.06302	0.942875	0.904262	0.571326	1.43121
ENSG00000134343	3324365	chr11:26574863-26574892	ANO3	0.0563808	1.74895	1.29309	2.3655	0.882891	1.16535	0.81711	1.66201	0.300152	1.73614	1.27246	2.36878	0.800244	1.26056	0.835478	1.90191
ENSG00000134343	3324367	chr11:26581266-26581299	ANO3	0.69092	1.38792	0.946689	2.0348	0.948547	1.09097	0.751453	1.58387	0.826982	1.23546	0.86278	1.76913	0.981866	1.03322	0.721233	1.48017
ENSG00000134343	3324373	chr11:26619938-26619990	ANO3	0.028535	1.91099	1.40027	2.60799	0.488178	1.54067	1.06279	2.23345	0.295234	1.74841	1.29454	2.36141	0.491405	1.50007	1.06085	2.12114
ENSG00000134343	3324374	chr11:26620408-26620439	ANO3	0.676777	1.44464	0.953655	2.18841	0.993053	0.982313	0.682227	1.4144	0.744229	1.37713	0.913606	2.07582	0.971	0.949367	0.635881	1.4174
ENSG00000134343	3324375	chr11:26620454-26620527	ANO3	0.520943	1.48813	1.03261	2.1446	0.989828	1.02415	0.705517	1.48667	0.551291	1.52775	1.06616	2.18918	0.918473	1.11815	0.756322	1.65308
ENSG00000134343	3324376	chr11:26621131-26621214	ANO3	0.0644951	1.69223	1.26365	2.26616	0.427224	1.46242	1.08315	1.9745	0.338707	1.58976	1.19672	2.11188	0.455444	1.43699	1.07602	1.91907
ENSG00000134343	3324381	chr11:26646009-26646045	ANO3	0.616722	1.49615	0.985408	2.27161	0.998951	0.992693	0.677389	1.45476	0.587114	1.65703	1.05321	2.60702	0.964639	1.06281	0.709221	1.59269
ENSG00000134343	3324383	chr11:26655770-26655859	ANO3	0.906998	1.18641	0.805408	1.74765	0.726906	0.732337	0.484666	1.10657	0.647193	1.51985	0.995108	2.3213	0.909152	0.867226	0.548218	1.37186
ENSG00000134343	3324384	chr11:26656590-26656617	ANO3	0.993515	1.01927	0.704364	1.47496	0.325717	0.619479	0.443771	0.864756	0.992267	1.01783	0.678364	1.52716	0.384397	0.607037	0.426753	0.863482
ENSG00000134343	3324386	chr11:26660699-26660747	ANO3	0.675079	1.35955	0.960574	1.92425	0.977736	0.95403	0.640241	1.42161	0.857036	1.19495	0.844322	1.69117	0.816452	0.810091	0.543336	1.20781
ENSG00000134343	3324387	chr11:26663453-26663572	ANO3	0.259559	1.60979	1.14861	2.25613	0.672676	1.35544	0.949288	1.93537	0.522551	1.5032	1.07989	2.09243	0.715375	1.30406	0.90751	1.8739
ENSG00000134343	3324388	chr11:26664730-26664775	ANO3	0.734427	1.36327	0.92475	2.00974	0.878223	0.840029	0.567087	1.24434	0.743947	1.31063	0.927032	1.85295	0.944177	0.921513	0.630786	1.34624
ENSG00000134343	3324389	chr11:26664798-26664880	ANO3	0.370799	1.54276	1.09849	2.1667	0.913685	1.13896	0.78255	1.65768	0.600191	1.45237	1.03092	2.04611	0.962455	1.06096	0.728631	1.54487
ENSG00000134343	3324390	chr11:26669261-26669397	ANO3	0.0731052	1.72821	1.27239	2.34732	0.475531	1.45502	1.05936	1.99845	0.377036	1.61572	1.18739	2.19858	0.576557	1.3828	1.00027	1.91162
ENSG00000134343	3324391	chr11:26677673-26677746	ANO3	0.13178	1.67729	1.22272	2.30084	0.659876	1.35553	0.958416	1.91718	0.466987	1.53014	1.11976	2.09092	0.690127	1.32259	0.925577	1.88988
ENSG00000134343	3324392	chr11:26677927-26678017	ANO3	0.0527084	2.13387	1.44281	3.15592	0.646129	1.47147	0.958221	2.25961	0.285865	2.08421	1.41443	3.07114	0.600255	1.49541	0.980958	2.27967
ENSG00000134343	3324393	chr11:26681821-26681946	ANO3	0.592784	1.45838	0.997299	2.13263	0.95151	1.09089	0.73861	1.61118	0.603863	1.4834	1.0303	2.13576	0.859582	1.1833	0.80189	1.74614
ENSG00000134343	3324394	chr11:26681963-26681991	ANO3	0.788944	1.3384	0.885625	2.02266	0.931766	0.898841	0.622515	1.29782	0.760308	1.35857	0.900565	2.04951	0.93368	0.907282	0.609328	1.35093
ENSG00000134343	3324395	chr11:26682916-26684692	ANO3	0.267251	1.60155	1.14566	2.23886	0.61306	1.38515	0.986004	1.94589	0.622009	1.42842	1.01408	2.01206	0.799526	1.22607	0.854605	1.759
ENSG00000074855	3854377	chr19:17434266-17434458	ANO8	0.681596	1.35931	0.957727	1.92929	0.96727	1.06242	0.731756	1.54251	0.523325	1.62013	1.09454	2.39811	0.894325	1.15259	0.76737	1.73119
ENSG00000074855	3854378	chr19:17435667-17435780	ANO8	0.919701	1.16692	0.794746	1.71337	0.308769	0.565072	0.382376	0.83506	0.826711	1.25678	0.853019	1.85166	0.341272	0.546997	0.366035	0.817424
ENSG00000074855	3854379	chr19:17435911-17436131	ANO8	0.054765	2.01478	1.40668	2.88576	0.500247	1.56179	1.05769	2.30615	0.209598	2.22297	1.52029	3.25043	0.53898	1.54155	1.02957	2.30813
ENSG00000074855	3854382	chr19:17438054-17438151	ANO8	0.595939	1.46813	0.999333	2.15683	0.836904	0.824404	0.575616	1.18072	0.517943	1.61851	1.10024	2.3809	0.809437	0.819472	0.567763	1.18277
ENSG00000074855	3854384	chr19:17438251-17438368	ANO8	0.272751	1.51677	1.13196	2.03239	0.770436	1.28352	0.886145	1.85909	0.362967	1.62197	1.19532	2.20091	0.784636	1.26095	0.853462	1.863
ENSG00000074855	3854385	chr19:17438565-17438689	ANO8	0.0934968	1.68892	1.25996	2.26393	0.485406	1.52316	1.06231	2.18395	0.296851	1.81509	1.30973	2.51544	0.591593	1.45577	0.988763	2.14335
ENSG00000074855	3854386	chr19:17438975-17439099	ANO8	0.487921	1.51549	1.05042	2.18647	0.944988	1.09601	0.754688	1.5917	0.581118	1.4998	1.04665	2.14916	0.961523	1.05745	0.746055	1.49882
ENSG00000074855	3854387	chr19:17439225-17439281	ANO8	0.848651	1.25629	0.851118	1.85433	0.846529	0.81452	0.547227	1.21237	0.91551	1.16314	0.753471	1.79556	0.5679	0.664688	0.444732	0.99343
ENSG00000074855	3854388	chr19:17439326-17439377	ANO8	0.795043	1.28023	0.894894	1.8315	0.877719	0.837851	0.563022	1.24683	0.774808	1.29913	0.899636	1.87604	0.788184	0.785798	0.521212	1.1847
ENSG00000074855	3854389	chr19:17439610-17439635	ANO8	0.978415	0.940595	0.635061	1.39313	0.426046	0.61818	0.423229	0.902932	0.988842	1.02456	0.67988	1.544	0.445549	0.595344	0.396504	0.893898
ENSG00000074855	3854390	chr19:17439686-17439716	ANO8	0.986281	0.960505	0.650922	1.41733	0.12499	0.557	0.406883	0.7625	0.987491	1.02793	0.677297	1.5601	0.191342	0.539504	0.393611	0.739472
ENSG00000074855	3854391	chr19:17439760-17439784	ANO8	0.960141	0.90141	0.596155	1.36297	0.450553	0.629865	0.432069	0.918208	0.947313	0.896663	0.566151	1.42012	0.390146	0.5673	0.378392	0.850518
ENSG00000074855	3854395	chr19:17440567-17440639	ANO8	0.564209	1.46604	1.01511	2.11727	0.783566	1.28655	0.872005	1.89816	0.48703	1.62516	1.1231	2.35165	0.679746	1.42261	0.91701	2.20698
ENSG00000074855	3854396	chr19:17440770-17440818	ANO8	0.680128	1.35968	0.960353	1.92506	0.895466	1.16671	0.791423	1.71997	0.554208	1.54031	1.06539	2.22694	0.78362	1.27944	0.846502	1.93381
ENSG00000074855	3854397	chr19:17440937-17441029	ANO8	0.319566	1.53744	1.12295	2.10494	0.812362	1.27486	0.843545	1.92671	0.359653	1.64642	1.20384	2.25172	0.762097	1.31726	0.857638	2.0232
ENSG00000074855	3854398	chr19:17441166-17441221	ANO8	0.817868	1.30965	0.866886	1.97856	0.483173	0.632357	0.427453	0.935485	0.840266	1.27025	0.826532	1.95218	0.296247	0.515837	0.341707	0.778702
ENSG00000074855	3854399	chr19:17441233-17441277	ANO8	0.992285	1.02533	0.67969	1.54674	0.584426	0.663349	0.441615	0.996415	0.919478	1.16098	0.745037	1.80913	0.627207	0.681993	0.446349	1.04204
ENSG00000074855	3854400	chr19:17441279-17441313	ANO8	0.946994	1.12692	0.765549	1.65886	0.643648	0.712495	0.48974	1.03657	0.73506	1.39384	0.919379	2.11315	0.785324	0.786018	0.523658	1.17983
ENSG00000074855	3854401	chr19:17441722-17441798	ANO8	0.507837	1.56779	1.05038	2.34006	0.850811	1.23554	0.813453	1.87664	0.491155	1.65916	1.12658	2.44351	0.773341	1.28309	0.857143	1.92072
ENSG00000074855	3854402	chr19:17441912-17441999	ANO8	0.254901	1.69909	1.19119	2.42355	0.569263	1.50746	1.01322	2.24279	0.392288	1.68757	1.19434	2.38449	0.599632	1.44995	0.982963	2.13881
ENSG00000074855	3854403	chr19:17442109-17442212	ANO8	0.123725	2.01862	1.37998	2.95282	0.685454	1.43878	0.928925	2.22848	0.272753	1.99542	1.39277	2.85883	0.674528	1.44963	0.918802	2.28714
ENSG00000074855	3854406	chr19:17443758-17443834	ANO8	0.56761	1.50958	1.01391	2.24757	0.944392	1.09986	0.74897	1.61515	0.530247	1.61524	1.09071	2.39203	0.894604	1.13846	0.784916	1.65125
ENSG00000074855	3854407	chr19:17443919-17444033	ANO8	0.457605	1.53403	1.0722	2.1948	0.94994	1.08819	0.752188	1.57429	0.497083	1.58033	1.11042	2.24911	0.969296	1.05874	0.694781	1.61336
ENSG00000074855	3854408	chr19:17444241-17444360	ANO8	0.0865396	1.81209	1.31184	2.50311	0.408859	1.68979	1.12812	2.53109	0.257416	1.9324	1.37887	2.70812	0.436815	1.74695	1.13449	2.69006
ENSG00000074855	3854409	chr19:17444502-17444586	ANO8	0.206738	1.62688	1.18588	2.23189	0.647066	1.40749	0.962164	2.05893	0.296851	1.83317	1.31586	2.55385	0.550142	1.56398	1.02222	2.39285
ENSG00000074855	3854410	chr19:17445409-17445550	ANO8	0.815196	1.28621	0.876125	1.88825	0.709202	0.744965	0.51281	1.08222	0.726659	1.37221	0.931554	2.02133	0.70159	0.748499	0.511073	1.09623
ENSG00000196975	2487420	chr2:70008661-70008690	ANXA4	0.830603	1.28225	0.860824	1.90999	0.93348	0.890407	0.592778	1.33747	0.676384	1.46904	0.969948	2.22494	0.977347	0.955811	0.629211	1.45194
ENSG00000196975	2487423	chr2:70015195-70015220	ANXA4	0.633522	1.42462	0.978456	2.07422	0.911154	1.13456	0.794363	1.62046	0.604212	1.51552	1.03142	2.22684	0.814811	1.23588	0.829519	1.84131
ENSG00000196975	2487427	chr2:70031665-70031750	ANXA4	0.415936	1.61901	1.09272	2.39879	0.847088	1.19786	0.843284	1.70153	0.521219	1.64034	1.10023	2.44559	0.845639	1.18679	0.820547	1.71652
ENSG00000196975	2487428	chr2:70033527-70033551	ANXA4	0.615874	1.49843	0.987212	2.27438	0.70012	1.36374	0.927237	2.00572	0.721571	1.41165	0.930625	2.1413	0.81549	1.23714	0.82815	1.84812
ENSG00000196975	2487429	chr2:70033578-70033619	ANXA4	0.880573	1.22099	0.827087	1.80249	0.911889	0.868568	0.582243	1.2957	0.760703	1.35658	0.900404	2.04387	0.957384	0.93118	0.619107	1.40056
ENSG00000196975	2487431	chr2:70035047-70035127	ANXA4	0.929906	1.1538	0.781942	1.7025	0.735819	0.696416	0.426335	1.13759	0.826487	1.26376	0.850362	1.87813	0.818077	0.761441	0.452227	1.28208
ENSG00000196975	2487434	chr2:70037727-70037795	ANXA4	0.628595	1.49489	0.982712	2.274	0.810214	1.27575	0.84624	1.92326	0.722399	1.36635	0.93633	1.99386	0.886841	1.14612	0.79092	1.66083
ENSG00000196975	2487439	chr2:70039785-70039838	ANXA4	0.614417	1.48651	0.987007	2.23879	0.870023	1.20502	0.804975	1.80387	0.646657	1.48627	0.99595	2.21797	0.846827	1.21538	0.796605	1.85431
ENSG00000196975	2487441	chr2:70043295-70043326	ANXA4	0.781605	1.35889	0.886386	2.08328	0.912303	0.884451	0.623063	1.2555	0.786651	1.3102	0.882188	1.94587	0.745835	0.716098	0.436419	1.17501
ENSG00000196975	2487443	chr2:70045750-70045774	ANXA4	0.80545	1.34401	0.868627	2.07955	0.895452	1.18956	0.768507	1.84131	0.785694	1.34745	0.872116	2.08187	0.886071	1.1886	0.745298	1.89557
ENSG00000196975	2487444	chr2:70046412-70046470	ANXA4	0.92343	1.16893	0.783234	1.74456	0.918482	0.88788	0.62091	1.26964	0.893727	1.17128	0.799311	1.71635	0.893074	0.880896	0.614809	1.26215
ENSG00000196975	2487446	chr2:70047831-70047952	ANXA4	0.949147	1.12754	0.754558	1.68488	0.427912	0.574606	0.370827	0.890366	0.898003	1.16261	0.796814	1.69633	0.449929	0.571516	0.367671	0.888377
ENSG00000196975	2487452	chr2:70052588-70052645	ANXA4	0.997385	0.991992	0.671933	1.4645	0.0738849	0.453154	0.307706	0.667352	0.965785	1.06576	0.722243	1.57267	0.179787	0.432534	0.284058	0.658617
ENSG00000196975	2487453	chr2:70052666-70052768	ANXA4	0.997318	1.00847	0.683493	1.48797	0.78589	0.801113	0.567343	1.13121	0.955025	1.09123	0.714705	1.66611	0.809309	0.785546	0.503524	1.22553
ENSG00000196975	2487454	chr2:70052785-70052876	ANXA4	0.944738	1.13385	0.761685	1.68787	0.99718	1.01276	0.670293	1.53021	0.965394	1.066	0.72491	1.56758	0.961523	0.936741	0.622854	1.40881
ENSG00000196975	2487455	chr2:70052919-70052960	ANXA4	0.918446	1.17493	0.78951	1.74851	0.966487	1.06622	0.724531	1.56905	0.920945	1.13653	0.773775	1.66934	0.991238	1.01984	0.698072	1.48994
ENSG00000196975	2487456	chr2:70053078-70053440	ANXA4	0.791827	1.33415	0.884177	2.01311	0.937713	1.10795	0.758367	1.61869	0.718876	1.40511	0.934559	2.11259	0.865648	1.20023	0.776443	1.85534
ENSG00000196975	2487457	chr2:70053527-70053572	ANXA4	0.653945	1.29867	0.974973	1.72983	0.841537	1.18511	0.858734	1.63553	0.647549	1.36236	0.995891	1.86368	0.819782	1.19034	0.850834	1.66532
ENSG00000136250	3046069	chr7:36552953-36552981	AOAH	0.271596	0.567011	0.377872	0.850821	0.241907	1.65188	1.20539	2.26375	0.676177	0.657653	0.418468	1.03355	0.439223	1.5246	1.09937	2.1143
ENSG00000136250	3046074	chr7:36561652-36561688	AOAH	0.351411	0.615663	0.426336	0.889066	0.237964	1.58574	1.18856	2.11564	0.644447	0.616058	0.37841	1.00295	0.522244	1.41145	1.03312	1.92834
ENSG00000136250	3046082	chr7:36570033-36570120	AOAH	0.525304	0.613902	0.393243	0.958379	0.265993	1.67011	1.1981	2.32808	0.843182	0.782412	0.500387	1.22339	0.461945	1.52791	1.08642	2.14879
ENSG00000136250	3046084	chr7:36571754-36571791	AOAH	0.0397045	0.47326	0.326178	0.686663	0.614335	0.722946	0.514859	1.01513	0.389738	0.55669	0.378919	0.817862	0.6358	0.759524	0.55705	1.03559
ENSG00000136250	3046085	chr7:36571898-36571940	AOAH	0.228204	0.55329	0.370801	0.82559	0.966398	0.932668	0.613341	1.41825	0.557814	0.563346	0.344187	0.922053	0.943085	0.894712	0.538066	1.48775
ENSG00000136250	3046094	chr7:36579968-36580064	AOAH	0.338579	0.607715	0.416126	0.887513	0.815215	1.26161	0.846107	1.88116	0.74899	0.732954	0.489571	1.09733	0.648391	1.45973	0.942316	2.26124
ENSG00000136250	3046098	chr7:36588235-36588284	AOAH	0.0909589	0.512275	0.351112	0.747414	0.797198	0.764516	0.496116	1.17812	0.539179	0.608811	0.403278	0.919095	0.973828	0.948572	0.611765	1.47081
ENSG00000136250	3046099	chr7:36589056-36589081	AOAH	0.0922046	0.505158	0.342084	0.745971	0.997349	0.987695	0.648151	1.50511	0.569776	0.617347	0.404887	0.941292	0.933563	1.10932	0.726396	1.69411
ENSG00000136250	3046103	chr7:36616186-36616253	AOAH	0.339256	0.533939	0.331179	0.860835	0.883522	0.844245	0.568834	1.253	0.65856	0.613594	0.369732	1.0183	0.932893	0.902171	0.595263	1.36731
ENSG00000136250	3046108	chr7:36633965-36634035	AOAH	0.0819817	0.515007	0.355222	0.746667	0.828433	1.24218	0.84022	1.83645	0.513067	0.601214	0.40153	0.900205	0.833565	1.21478	0.816221	1.80795
ENSG00000136250	3046124	chr7:36655987-36656020	AOAH	0.119245	0.606644	0.452473	0.813345	0.764097	1.29648	0.887764	1.89335	0.546095	0.667187	0.474742	0.937643	0.792201	1.26497	0.843371	1.89733
ENSG00000136250	3046125	chr7:36657912-36657944	AOAH	0.0754206	0.539532	0.383447	0.759154	0.298824	0.622372	0.451487	0.857936	0.464462	0.61232	0.427746	0.876539	0.491932	0.688767	0.500769	0.947341
ENSG00000136250	3046126	chr7:36660387-36660419	AOAH	0.101249	0.579678	0.423447	0.793552	0.426046	0.70957	0.541455	0.929881	0.487001	0.635083	0.449577	0.897134	0.530672	0.723627	0.537315	0.974541
ENSG00000136250	3046130	chr7:36661316-36661386	AOAH	0.0819817	0.528979	0.37145	0.753314	0.618483	1.46005	0.980357	2.17445	0.48638	0.602557	0.409949	0.885659	0.712272	1.3925	0.889569	2.17978
ENSG00000136250	3046131	chr7:36662799-36662829	AOAH	0.229446	0.626219	0.456491	0.859053	0.957114	1.09504	0.696757	1.72098	0.600477	0.686548	0.485911	0.970028	0.994307	0.984756	0.666413	1.45517
ENSG00000136250	3046135	chr7:36671657-36671683	AOAH	0.116788	0.556983	0.395505	0.78439	0.966891	1.06345	0.732529	1.54387	0.477836	0.614299	0.426507	0.884776	0.93607	0.921625	0.654636	1.2975
ENSG00000136250	3046142	chr7:36677457-36677511	AOAH	0.185738	0.55465	0.379266	0.811136	0.852173	0.828931	0.570967	1.20344	0.654191	0.668101	0.441727	1.01048	0.99957	0.994564	0.655411	1.50922
ENSG00000136250	3046145	chr7:36698782-36698858	AOAH	0.105798	0.530373	0.366515	0.767487	0.719587	0.754112	0.522444	1.08851	0.516797	0.608448	0.408851	0.905485	0.783963	0.793934	0.539001	1.16944
ENSG00000136250	3046148	chr7:36713550-36713601	AOAH	0.114818	0.542138	0.377539	0.778499	0.329333	0.625125	0.450008	0.868386	0.458907	0.582059	0.393787	0.860346	0.40079	0.625708	0.445227	0.879351
ENSG00000136250	3046151	chr7:36726318-36726389	AOAH	0.19061	0.583679	0.411998	0.826901	0.898864	1.18207	0.767787	1.8199	0.576831	0.645931	0.439209	0.949952	0.925873	1.11944	0.731622	1.71284
ENSG00000136250	3046161	chr7:36763627-36763753	AOAH	0.107935	0.52091	0.358159	0.757616	0.713813	1.32489	0.923784	1.90015	0.557831	0.619996	0.411147	0.934933	0.662128	1.36565	0.94231	1.97918
ENSG00000179750	3945547	chr22:39378432-39378458	APOBEC3B	0.993938	0.980766	0.660891	1.45546	0.921522	1.11942	0.78952	1.58716	0.973608	1.05268	0.713476	1.55314	0.831512	1.17531	0.847512	1.6299
ENSG00000179750	3945548	chr22:39380103-39380225	APOBEC3B	0.994442	0.982275	0.659985	1.46195	0.958767	1.07512	0.739063	1.564	0.989763	1.02073	0.702953	1.48217	0.815906	1.23753	0.827146	1.85153
ENSG00000179750	3945549	chr22:39381834-39381858	APOBEC3B	0.993515	1.02037	0.690695	1.50739	0.601896	1.43648	0.991647	2.08086	0.98998	1.02032	0.704632	1.47744	0.618335	1.40925	0.971419	2.04441
ENSG00000179750	3945550	chr22:39381880-39382051	APOBEC3B	0.985563	1.04237	0.708712	1.53312	0.449658	1.48044	1.07563	2.03758	0.98827	1.02301	0.707349	1.47952	0.526934	1.55624	1.03908	2.33078
ENSG00000179750	3945551	chr22:39382346-39382372	APOBEC3B	0.994202	0.982472	0.669976	1.44073	0.877556	1.19892	0.797814	1.80167	0.977989	0.961227	0.669504	1.38006	0.948361	1.095	0.700072	1.7127
ENSG00000179750	3945552	chr22:39385477-39385559	APOBEC3B	0.987051	0.963206	0.656687	1.4128	0.972915	0.950954	0.66344	1.36307	0.972224	0.949331	0.652246	1.38173	0.917126	0.898405	0.620408	1.30097
ENSG00000179750	3945553	chr22:39387365-39387448	APOBEC3B	0.947574	0.890108	0.607667	1.30383	0.691876	0.767372	0.555557	1.05994	0.935322	0.899803	0.622018	1.30164	0.615213	0.721436	0.507319	1.02592
ENSG00000179750	3945554	chr22:39387459-39387489	APOBEC3B	0.997758	0.993257	0.669707	1.47312	0.911055	1.13464	0.794619	1.62014	0.998698	0.996419	0.672519	1.47632	0.933151	1.08455	0.780722	1.50663
ENSG00000179750	3945555	chr22:39387534-39387629	APOBEC3B	0.677706	0.737912	0.522243	1.04265	0.047391	0.515135	0.379547	0.699158	0.80203	0.808368	0.581587	1.12358	0.245083	0.564208	0.405883	0.784293
ENSG00000179750	3945556	chr22:39388039-39388121	APOBEC3B	0.940964	0.884137	0.608242	1.28518	0.711076	0.798015	0.598605	1.06385	0.947399	0.918519	0.641542	1.31508	0.766616	0.814078	0.587873	1.12732
ENSG00000179750	3945558	chr22:39388575-39388735	APOBEC3B	0.955138	1.10821	0.759394	1.61724	0.843095	1.2171	0.835777	1.77241	0.978894	1.03955	0.718336	1.50441	0.938137	1.09187	0.748788	1.59216
ENSG00000128284	3959352	chr22:36536423-36537220	APOL3	0.0244324	0.396407	0.255275	0.615565	0.0280699	0.414182	0.289288	0.592997	0.396717	0.484754	0.299896	0.783559	0.233718	0.494601	0.332986	0.734656
ENSG00000128284	3959353	chr22:36537252-36537582	APOL3	0.463849	0.652	0.451849	0.940811	0.94009	0.908134	0.628958	1.31123	0.831685	0.756125	0.465808	1.22738	0.915662	1.16095	0.698664	1.9291
ENSG00000128284	3959354	chr22:36537794-36537847	APOL3	0.0404839	0.477844	0.327661	0.696862	0.0540622	0.571282	0.438975	0.743466	0.400192	0.529459	0.346954	0.807963	0.218208	0.57785	0.427886	0.780372
ENSG00000128284	3959355	chr22:36537864-36537905	APOL3	0.405396	0.584222	0.375941	0.907897	0.668062	1.43643	0.94367	2.18649	0.782891	0.715048	0.440574	1.16052	0.636406	1.42861	0.955177	2.13671
ENSG00000128284	3959356	chr22:36537931-36538071	APOL3	0.161958	0.589159	0.423533	0.819556	0.381872	0.710748	0.551335	0.916254	0.527553	0.626215	0.427373	0.917572	0.480334	0.700176	0.519278	0.944092
ENSG00000128284	3959358	chr22:36541521-36541643	APOL3	0.309278	0.598393	0.409794	0.873789	0.794541	0.798365	0.557221	1.14387	0.639429	0.635759	0.405468	0.996848	0.758397	0.755774	0.491083	1.16313
ENSG00000128284	3959360	chr22:36545152-36545178	APOL3	0.98626	0.962081	0.662816	1.39647	0.461843	1.70273	1.09456	2.64881	0.999667	1.00093	0.685097	1.46237	0.648204	1.45649	0.94278	2.25011
ENSG00000128284	3959361	chr22:36545198-36545232	APOL3	0.126911	0.53828	0.371886	0.779124	0.38379	0.653281	0.475518	0.897498	0.490197	0.572038	0.373524	0.876055	0.455424	0.644257	0.453783	0.914684
ENSG00000128284	3959362	chr22:36545262-36545298	APOL3	0.0901726	0.468191	0.300929	0.728419	0.1948	0.538401	0.372719	0.777734	0.520568	0.558129	0.349063	0.892412	0.463022	0.602264	0.400025	0.906748
ENSG00000128284	3959363	chr22:36545350-36545375	APOL3	0.942621	0.885894	0.608094	1.2906	0.749464	1.32487	0.893299	1.96495	0.904394	0.855949	0.568412	1.28894	0.899915	1.15319	0.752964	1.76615
ENSG00000128284	3959371	chr22:36556725-36556756	APOL3	0.506631	0.648207	0.436908	0.961695	0.845528	0.824431	0.567975	1.19668	0.830484	0.770056	0.490808	1.20818	0.987508	0.971174	0.637248	1.48008
ENSG00000128284	3959372	chr22:36556853-36556914	APOL3	0.999478	1.00172	0.67418	1.4884	0.398716	1.66254	1.13019	2.44565	0.946158	1.10693	0.728057	1.68297	0.555605	1.50748	1.01532	2.23819
ENSG00000128284	3959373	chr22:36556940-36556974	APOL3	0.889829	1.19652	0.827471	1.73017	0.211555	1.92022	1.2922	2.85346	0.951792	1.09154	0.734629	1.62185	0.539496	1.59772	1.03169	2.47429
ENSG00000128284	3959374	chr22:36557550-36557594	APOL3	0.996883	0.991242	0.692167	1.41954	0.543228	1.47961	1.02777	2.13011	0.816553	1.30014	0.849336	1.99021	0.464155	1.6931	1.10564	2.59267
ENSG00000128284	3959375	chr22:36561228-36562116	APOL3	0.999354	0.998096	0.687185	1.44968	0.401349	1.56831	1.11241	2.21105	0.976156	0.952215	0.628662	1.44229	0.676235	1.37635	0.928171	2.04095
ENSG00000047365	2765609	chr4:36067648-36067732	ARAP2	0.254963	0.5588	0.37416	0.834555	0.797198	1.26425	0.86663	1.84429	0.606314	0.618404	0.395384	0.96722	0.701755	1.38917	0.900898	2.14208
ENSG00000047365	2765610	chr4:36068681-36069285	ARAP2	0.384816	0.611598	0.413808	0.903926	0.689389	1.37362	0.934943	2.01813	0.715175	0.705671	0.46645	1.06758	0.616559	1.49486	0.96808	2.30828
ENSG00000047365	2765611	chr4:36069533-36069570	ARAP2	0.986196	0.961981	0.663385	1.39498	0.311173	1.82278	1.20721	2.75225	0.986317	1.02907	0.684025	1.54816	0.410139	1.7854	1.16661	2.73241
ENSG00000047365	2765612	chr4:36069685-36069827	ARAP2	0.102902	0.523079	0.359584	0.760912	0.935001	1.12333	0.741798	1.70111	0.486217	0.60676	0.415014	0.887097	0.940422	1.11139	0.697353	1.77126
ENSG00000047365	2765613	chr4:36069828-36069862	ARAP2	0.838519	0.785088	0.52781	1.16778	0.72984	1.3024	0.915316	1.85319	0.97372	0.94817	0.631522	1.42359	0.640848	1.37739	0.955857	1.98481
ENSG00000047365	2765615	chr4:36075339-36075443	ARAP2	0.119258	0.555539	0.3921	0.787106	0.910867	0.876831	0.605648	1.26944	0.486217	0.596019	0.402242	0.883148	0.899716	0.85905	0.545912	1.3518
ENSG00000047365	2765617	chr4:36081838-36081868	ARAP2	0.0725951	0.547278	0.392195	0.763686	0.360101	0.676622	0.509773	0.898082	0.291408	0.484054	0.328638	0.712969	0.129965	0.457142	0.317088	0.659058
ENSG00000047365	2765618	chr4:36081871-36081901	ARAP2	0.668491	0.652079	0.405857	1.04768	0.88269	1.16914	0.814085	1.67906	0.876432	0.782391	0.45963	1.3318	0.73051	1.32906	0.886771	1.99194
ENSG00000047365	2765622	chr4:36083876-36083906	ARAP2	0.0387395	0.471059	0.323146	0.686674	0.647503	0.66596	0.423376	1.04754	0.353277	0.536005	0.363575	0.790211	0.659505	0.676978	0.426603	1.0743
ENSG00000047365	2765623	chr4:36085011-36085038	ARAP2	0.521457	0.670409	0.46286	0.971023	0.916059	0.886782	0.621813	1.26466	0.708334	0.716709	0.485651	1.0577	0.925261	0.905006	0.622484	1.31575
ENSG00000047365	2765624	chr4:36093560-36093590	ARAP2	0.907612	0.834735	0.553026	1.25995	0.558415	1.41542	1.01721	1.96953	0.934659	1.1398	0.723539	1.79555	0.344613	1.71221	1.19502	2.45324
ENSG00000047365	2765626	chr4:36109190-36109298	ARAP2	0.0885494	0.510419	0.350165	0.744013	0.789982	1.27281	0.870496	1.86104	0.490622	0.592676	0.39743	0.88384	0.731733	1.30177	0.893514	1.89658
ENSG00000047365	2765629	chr4:36115807-36115909	ARAP2	0.284939	0.556615	0.365242	0.848262	0.916275	1.14665	0.76476	1.71924	0.587165	0.608499	0.389517	0.950591	0.942135	1.09564	0.725796	1.65395
ENSG00000047365	2765631	chr4:36118683-36118737	ARAP2	0.918873	0.84145	0.549593	1.2883	0.455665	1.48322	1.07268	2.05089	0.990166	1.02417	0.655791	1.59948	0.430243	1.64404	1.12506	2.40244
ENSG00000047365	2765632	chr4:36121272-36121335	ARAP2	0.101199	0.485165	0.321719	0.73165	0.437645	0.616697	0.419021	0.907629	0.448269	0.54811	0.357675	0.839939	0.551923	0.639104	0.416534	0.980602
ENSG00000047365	2765633	chr4:36122827-36122920	ARAP2	0.271408	0.59288	0.408493	0.860495	0.807571	0.812443	0.574301	1.14933	0.545293	0.626192	0.422643	0.927772	0.755882	0.781939	0.536813	1.139
ENSG00000047365	2765634	chr4:36126485-36126548	ARAP2	0.0656644	0.48369	0.326012	0.717631	0.701095	0.722495	0.481856	1.08331	0.440578	0.550801	0.362201	0.837608	0.795734	0.790665	0.524567	1.19175
ENSG00000047365	2765635	chr4:36130167-36130326	ARAP2	0.0163284	0.433843	0.297017	0.633701	0.129324	0.507465	0.351631	0.732359	0.300959	0.502241	0.340582	0.740632	0.221586	0.450284	0.289628	0.700057
ENSG00000047365	2765636	chr4:36134869-36135004	ARAP2	0.180191	0.537742	0.360519	0.802084	0.814242	0.792888	0.532923	1.17967	0.469512	0.569313	0.37552	0.863116	0.716362	0.737637	0.486447	1.11854
ENSG00000047365	2765637	chr4:36148924-36148981	ARAP2	0.612327	0.648989	0.416046	1.01236	0.818807	1.23849	0.852572	1.79909	0.739931	0.691095	0.43242	1.10451	0.796355	1.26183	0.83991	1.89569
ENSG00000047365	2765638	chr4:36149189-36149316	ARAP2	0.0244324	0.44351	0.30472	0.645515	0.450553	0.646444	0.452906	0.922686	0.326052	0.516111	0.348273	0.764832	0.476614	0.641013	0.442878	0.92779
ENSG00000047365	2765639	chr4:36149339-36149363	ARAP2	0.291189	0.654168	0.480449	0.890701	0.69632	0.778785	0.572354	1.05967	0.61584	0.691244	0.486933	0.981282	0.774199	0.805066	0.566332	1.14444
ENSG00000047365	2765640	chr4:36150086-36150117	ARAP2	0.100658	0.528633	0.366829	0.761807	0.495894	0.674339	0.478775	0.949785	0.508807	0.616562	0.421699	0.901471	0.737765	0.785131	0.552796	1.11511
ENSG00000047365	2765642	chr4:36152522-36152620	ARAP2	0.635679	0.681605	0.45265	1.02637	0.803281	1.25271	0.864406	1.81543	0.78561	0.753363	0.498502	1.13852	0.804383	1.24732	0.837194	1.85837
ENSG00000047365	2765645	chr4:36160427-36160486	ARAP2	0.201459	0.561177	0.383614	0.820929	0.81192	0.804455	0.555899	1.16415	0.548315	0.6351	0.432849	0.931855	0.8164	0.82503	0.572939	1.18804
ENSG00000047365	2765646	chr4:36161004-36161065	ARAP2	0.057542	0.428292	0.274314	0.6687	0.698194	1.33635	0.933314	1.91342	0.376751	0.485788	0.306073	0.771025	0.750286	1.28893	0.879964	1.88796
ENSG00000047365	2765649	chr4:36162170-36162239	ARAP2	0.374766	0.645381	0.457425	0.910568	0.977798	0.956019	0.651037	1.40387	0.582898	0.655397	0.449923	0.954711	0.9107	0.877266	0.572335	1.34466
ENSG00000047365	2765650	chr4:36163087-36163122	ARAP2	0.177602	0.575425	0.403987	0.819614	0.960522	0.928916	0.627189	1.3758	0.493282	0.618938	0.428385	0.894251	0.867846	0.851562	0.577661	1.25533
ENSG00000047365	2765651	chr4:36163143-36163170	ARAP2	0.923564	0.850191	0.559984	1.2908	0.504133	1.5131	1.05087	2.17865	0.99239	0.982031	0.646182	1.49244	0.398531	1.7578	1.16831	2.64471
ENSG00000047365	2765654	chr4:36166555-36166713	ARAP2	0.240996	0.59264	0.414461	0.847418	0.932778	1.12082	0.753428	1.66736	0.554733	0.621798	0.414244	0.933347	0.942853	1.09292	0.729181	1.6381
ENSG00000047365	2765655	chr4:36168580-36168619	ARAP2	0.0945098	0.532616	0.370773	0.765103	0.701222	0.766858	0.550795	1.06768	0.451234	0.584456	0.398544	0.857093	0.638546	0.697194	0.463099	1.04962
ENSG00000047365	2765658	chr4:36179453-36179616	ARAP2	0.116437	0.514735	0.347526	0.762395	0.454264	0.65593	0.464149	0.926955	0.532373	0.606761	0.402629	0.914387	0.706947	0.735809	0.488576	1.10815
ENSG00000047365	2765659	chr4:36189101-36189178	ARAP2	0.208716	0.491684	0.310839	0.777744	0.772811	1.27535	0.886298	1.83518	0.466987	0.528493	0.330601	0.84484	0.868467	1.16841	0.800401	1.70562
ENSG00000047365	2765662	chr4:36195202-36195227	ARAP2	0.597415	0.635398	0.399642	1.01023	0.854831	0.822883	0.555704	1.21852	0.746443	0.691231	0.429179	1.11329	0.886476	0.855237	0.559643	1.30696
ENSG00000047365	2765664	chr4:36212065-36212171	ARAP2	0.0460432	0.445678	0.292685	0.678645	0.799742	0.769022	0.501834	1.17847	0.354255	0.498718	0.323316	0.769278	0.760851	0.742171	0.467217	1.17893
ENSG00000047365	2765665	chr4:36214023-36214065	ARAP2	0.164633	0.561376	0.390728	0.806554	0.722071	0.7735	0.552656	1.08259	0.45179	0.597987	0.414015	0.863708	0.569644	0.703717	0.497547	0.995319
ENSG00000047365	2765666	chr4:36214865-36214936	ARAP2	0.560458	0.669658	0.452925	0.990101	0.972036	0.947378	0.64954	1.38178	0.619229	0.645138	0.424368	0.980758	0.815906	0.800976	0.52653	1.21847
ENSG00000047365	2765667	chr4:36216060-36216086	ARAP2	0.582679	0.651229	0.424531	0.998984	0.963162	0.935137	0.640886	1.36449	0.825632	0.763041	0.48355	1.20408	0.93897	1.10113	0.725255	1.67182
ENSG00000047365	2765669	chr4:36230243-36230341	ARAP2	0.0901726	0.522202	0.361855	0.753602	0.674292	0.739542	0.518548	1.05472	0.346914	0.528528	0.356438	0.783704	0.494068	0.669613	0.474803	0.944353
ENSG00000047365	2765670	chr4:36230651-36230837	ARAP2	0.207279	0.578475	0.40211	0.832194	0.957648	0.921555	0.609923	1.39241	0.5058	0.61803	0.424345	0.900118	0.90152	0.873686	0.580358	1.31527
ENSG00000047365	2765671	chr4:36230921-36231063	ARAP2	0.166698	0.570643	0.40026	0.813556	0.885356	1.17939	0.799474	1.73985	0.476032	0.606052	0.417083	0.880638	0.961523	1.06596	0.715333	1.58845
ENSG00000047365	2765672	chr4:36231131-36231267	ARAP2	0.124205	0.547927	0.381874	0.786185	0.990077	1.02591	0.682875	1.54127	0.434844	0.582076	0.398801	0.849578	0.907831	0.877896	0.579777	1.32931
ENSG00000047365	2765678	chr4:36245801-36245898	ARAP2	0.946631	0.885905	0.599396	1.30936	0.167435	1.85337	1.30134	2.63955	0.997107	1.00778	0.666149	1.52462	0.358233	1.7278	1.18984	2.50899
ENSG00000075884	2508615	chr2:143913096-143913224	ARHGAP15	0.538698	0.643793	0.428567	0.967106	0.157946	1.60564	1.22794	2.09951	0.863544	0.802378	0.513992	1.25257	0.372221	1.53517	1.13957	2.06811
ENSG00000075884	2508620	chr2:143959717-143959745	ARHGAP15	0.859198	0.781212	0.503203	1.21281	0.502479	1.4739	1.0488	2.07129	0.978879	0.947905	0.570287	1.57557	0.464923	1.58421	1.09097	2.30044
ENSG00000075884	2508622	chr2:143973954-143973978	ARHGAP15	0.156505	0.537604	0.364409	0.793114	0.355045	0.604174	0.42018	0.868738	0.569563	0.608181	0.393816	0.939231	0.570789	0.67534	0.458003	0.99581
ENSG00000075884	2508628	chr2:143986173-143986230	ARHGAP15	0.608477	0.671487	0.446189	1.01055	0.450618	1.61793	1.09274	2.39553	0.886298	0.821907	0.523429	1.29059	0.378227	1.75612	1.18278	2.60737
ENSG00000075884	2508634	chr2:144008080-144008162	ARHGAP15	0.0898151	0.492726	0.331739	0.731838	0.927586	0.88392	0.588069	1.32861	0.462057	0.55216	0.358632	0.850122	0.746704	0.721097	0.443253	1.1731
ENSG00000075884	2508675	chr2:144193172-144193262	ARHGAP15	0.131488	0.59045	0.431656	0.807658	0.47874	0.747902	0.584173	0.957521	0.475485	0.618549	0.43258	0.884468	0.444469	0.703581	0.534395	0.926331
ENSG00000075884	2508676	chr2:144194500-144194576	ARHGAP15	0.375368	0.608357	0.410569	0.901426	0.749464	0.767438	0.529634	1.11202	0.729037	0.711641	0.467901	1.08235	0.855246	0.847031	0.58158	1.23364
ENSG00000075884	2508691	chr2:144244942-144245000	ARHGAP15	0.161399	0.591318	0.426349	0.820119	0.746007	0.798355	0.583988	1.09141	0.563539	0.658002	0.45788	0.945588	0.695639	0.78119	0.567372	1.07559
ENSG00000075884	2508699	chr2:144276856-144276921	ARHGAP15	0.0662345	0.541218	0.388545	0.753881	0.172538	0.628679	0.481069	0.821582	0.45179	0.602293	0.419199	0.865357	0.318533	0.650238	0.492639	0.858254
ENSG00000075884	2508706	chr2:144313977-144314029	ARHGAP15	0.143724	0.574716	0.409511	0.80657	0.759259	1.31795	0.885613	1.96134	0.557676	0.64347	0.440773	0.939381	0.909064	1.14723	0.737506	1.78457
ENSG00000075884	2508725	chr2:144381708-144381811	ARHGAP15	0.042494	0.480514	0.33204	0.69538	0.9385	0.896829	0.597213	1.34676	0.433036	0.552687	0.366204	0.834133	0.867034	0.822422	0.513922	1.31611
ENSG00000075884	2508741	chr2:144461011-144461072	ARHGAP15	0.0477761	0.4393	0.288618	0.66865	0.957852	1.07902	0.733659	1.58697	0.474766	0.538889	0.340221	0.853568	0.938902	1.10561	0.715718	1.7079
ENSG00000075884	2508762	chr2:144525599-144525692	ARHGAP15	0.389557	0.599634	0.399314	0.900447	0.546518	1.4455	1.02405	2.04039	0.846944	0.779277	0.490617	1.23777	0.474792	1.52442	1.07513	2.16147
ENSG00000075884	2508763	chr2:144525713-144525741	ARHGAP15	0.103999	0.45981	0.295417	0.715684	0.667356	1.31791	0.957466	1.81403	0.521096	0.545713	0.334772	0.889569	0.77423	1.24746	0.871435	1.78574
ENSG00000075884	2508764	chr2:144525754-144525903	ARHGAP15	0.531949	0.614016	0.392786	0.959852	0.433356	1.54144	1.09244	2.17499	0.854573	0.782953	0.488731	1.2543	0.493082	1.51841	1.06201	2.17095
ENSG00000128805	3288343	chr10:49654099-49654208	ARHGAP22	0.897134	1.19516	0.816755	1.74887	0.900768	1.1556	0.79193	1.68627	0.883552	1.19544	0.798305	1.79013	0.899716	1.14607	0.762993	1.72148
ENSG00000128805	3288344	chr10:49654466-49654650	ARHGAP22	0.99935	1.00211	0.676787	1.4838	0.978715	0.954747	0.634561	1.43649	0.940094	1.09549	0.778919	1.54072	0.939094	1.09605	0.736093	1.63204
ENSG00000128805	3288345	chr10:49658643-49658890	ARHGAP22	0.999382	0.998099	0.668989	1.48912	0.957802	0.922786	0.614143	1.38654	0.993514	1.01579	0.660389	1.56244	0.93951	0.910092	0.603014	1.37354
ENSG00000128805	3288347	chr10:49661365-49661437	ARHGAP22	0.950774	0.889888	0.596272	1.32809	0.895188	0.856117	0.57941	1.26497	0.928167	0.880589	0.583472	1.32901	0.847592	0.824862	0.542389	1.25444
ENSG00000128805	3288349	chr10:49662140-49662199	ARHGAP22	0.984791	0.956581	0.645351	1.4179	0.963927	0.933886	0.631334	1.38143	0.926748	0.880362	0.586585	1.32127	0.849073	0.832466	0.556838	1.24453
ENSG00000128805	3288352	chr10:49663049-49663096	ARHGAP22	0.897079	1.21064	0.805562	1.81941	0.951573	1.08871	0.742848	1.59559	0.906668	1.16761	0.771025	1.76817	0.993367	1.01677	0.691771	1.49445
ENSG00000128805	3288353	chr10:49663122-49663177	ARHGAP22	0.964898	0.913241	0.617233	1.35121	0.848813	0.828957	0.574197	1.19675	0.988372	1.02483	0.686269	1.5304	0.954144	0.931827	0.636581	1.36401
ENSG00000128805	3288354	chr10:49667745-49667911	ARHGAP22	0.933014	0.867273	0.584157	1.2876	0.735923	0.757682	0.519943	1.10412	0.886602	0.840275	0.562664	1.25486	0.611455	0.703345	0.482388	1.02551
ENSG00000128805	3288364	chr10:49687638-49687678	ARHGAP22	0.934522	0.866057	0.578005	1.29766	0.807513	0.797384	0.546452	1.16354	0.953641	0.921929	0.629788	1.34959	0.850717	0.844366	0.58084	1.22745
ENSG00000128805	3288365	chr10:49687691-49687797	ARHGAP22	0.825963	1.26104	0.877834	1.81153	0.90659	1.16425	0.769298	1.76196	0.834324	1.24245	0.849363	1.81745	0.949477	1.09275	0.700352	1.70501
ENSG00000128805	3288374	chr10:49732099-49732250	ARHGAP22	0.60667	1.45545	0.992815	2.13368	0.845025	1.23658	0.821375	1.86167	0.59996	1.58196	1.03841	2.41002	0.851224	1.20731	0.794757	1.83403
ENSG00000128805	3288390	chr10:49763560-49763590	ARHGAP22	0.965342	1.08963	0.75007	1.58292	0.947337	1.09524	0.747564	1.60461	0.958371	1.08036	0.723125	1.61406	0.964753	1.06197	0.711169	1.58582
ENSG00000128805	3288391	chr10:49764627-49764658	ARHGAP22	0.0251097	1.99829	1.44249	2.76825	0.126885	1.83736	1.32436	2.54909	0.117002	2.00316	1.49853	2.67774	0.127005	1.88623	1.40434	2.53348
ENSG00000128805	3288403	chr10:49791014-49791197	ARHGAP22	0.964211	1.10035	0.734014	1.64951	0.989772	1.02563	0.69312	1.51766	0.919356	1.15196	0.756799	1.75345	0.978524	1.04003	0.71289	1.5173
ENSG00000128805	3288411	chr10:49812816-49812841	ARHGAP22	0.993967	0.980878	0.65961	1.45862	0.959668	0.929789	0.634816	1.36182	0.963128	1.08785	0.671168	1.76322	0.990853	0.977736	0.64573	1.48045
ENSG00000128805	3288412	chr10:49812842-49812866	ARHGAP22	0.976882	1.06924	0.711993	1.60574	0.98127	0.961031	0.655601	1.40875	0.86836	1.24825	0.787629	1.97826	0.990451	1.02348	0.677132	1.54698
ENSG00000128805	3288413	chr10:49812888-49813096	ARHGAP22	0.987474	1.03689	0.709669	1.515	1	1.00183	0.686763	1.46144	0.975753	1.04604	0.718341	1.52324	1	1.0027	0.687761	1.46184
ENSG00000088756	3777286	chr18:6789085-6791662	ARHGAP28	0.687167	1.3279	0.95945	1.83785	0.866395	0.824775	0.547695	1.24203	0.771306	1.26713	0.912394	1.75979	0.766414	0.773242	0.514816	1.16139
ENSG00000088756	3777292	chr18:6824761-6824818	ARHGAP28	0.650977	1.3973	0.97726	1.99789	0.626229	0.702243	0.481355	1.02449	0.774613	1.27405	0.90734	1.78896	0.448915	0.646919	0.459085	0.911606
ENSG00000088756	3777293	chr18:6824834-6824895	ARHGAP28	0.318829	1.45372	1.10619	1.91044	0.812473	0.76762	0.489498	1.20377	0.55259	1.35242	1.04623	1.74823	0.800284	0.777916	0.49784	1.21556
ENSG00000088756	3777294	chr18:6824928-6824963	ARHGAP28	0.41549	1.49192	1.08639	2.04881	0.726296	0.731181	0.483177	1.10648	0.617172	1.37199	1.01549	1.85365	0.689886	0.735299	0.496697	1.08852
ENSG00000088756	3777296	chr18:6837217-6837333	ARHGAP28	0.685214	1.37683	0.957211	1.98041	0.437574	0.562966	0.355681	0.891053	0.72723	1.31233	0.940612	1.83094	0.471298	0.566366	0.354637	0.904502
ENSG00000088756	3777300	chr18:6851033-6851125	ARHGAP28	0.300305	1.52897	1.12865	2.07129	0.868609	1.18954	0.819364	1.72696	0.61966	1.3667	1.01353	1.84294	0.986902	1.02781	0.703345	1.50195
ENSG00000088756	3777308	chr18:6859816-6859891	ARHGAP28	0.0435206	1.69773	1.30443	2.2096	0.556907	1.51599	1.02135	2.25016	0.330309	1.52656	1.18191	1.97172	0.541987	1.56261	1.02809	2.37505
ENSG00000088756	3777311	chr18:6868149-6868233	ARHGAP28	0.551976	1.45434	1.02483	2.06386	0.978952	1.04227	0.721698	1.50524	0.667956	1.34794	0.983094	1.84819	0.951494	1.07167	0.750592	1.53011
ENSG00000088756	3777312	chr18:6870648-6870679	ARHGAP28	0.398314	1.57476	1.10083	2.25272	0.89737	1.18013	0.773485	1.80056	0.62224	1.42104	1.01368	1.99209	0.957293	1.07699	0.705269	1.64462
ENSG00000088756	3777313	chr18:6873412-6873438	ARHGAP28	0.376601	1.65895	1.12202	2.45281	0.735325	1.42063	0.883061	2.28545	0.581948	1.51637	1.04717	2.19579	0.774877	1.35509	0.82672	2.22115
ENSG00000088756	3777314	chr18:6873471-6873512	ARHGAP28	0.493628	1.51152	1.05362	2.16842	0.91395	0.885008	0.621637	1.25996	0.670036	1.36496	0.980471	1.90023	0.854588	0.862668	0.618166	1.20388
ENSG00000088756	3777315	chr18:6873683-6873711	ARHGAP28	0.0753015	1.89793	1.34505	2.67807	0.249498	2.09036	1.30911	3.33785	0.326052	1.70899	1.24186	2.35183	0.311893	2.11672	1.31842	3.39838
ENSG00000088756	3777316	chr18:6873715-6873768	ARHGAP28	0.258963	1.65321	1.17187	2.33226	0.983841	0.964432	0.652821	1.42478	0.455058	1.53901	1.12945	2.09707	0.95082	1.09717	0.683377	1.76153
ENSG00000088756	3777317	chr18:6876137-6876207	ARHGAP28	0.636329	1.44851	0.978319	2.14468	1	0.999185	0.668924	1.4925	0.719785	1.35049	0.940831	1.93853	0.988476	0.973125	0.639075	1.48179
ENSG00000088756	3777322	chr18:6882136-6882231	ARHGAP28	0.572935	1.4939	1.01253	2.20412	0.895049	0.859753	0.588404	1.25624	0.650261	1.4063	0.993596	1.99044	0.961033	0.938039	0.632511	1.39115
ENSG00000088756	3777324	chr18:6887156-6887236	ARHGAP28	0.365893	1.56988	1.11787	2.20466	0.966104	0.940083	0.649637	1.36038	0.545284	1.44822	1.06114	1.97649	0.961021	0.931654	0.602438	1.44078
ENSG00000088756	3777325	chr18:6889916-6890070	ARHGAP28	0.245754	1.612	1.16325	2.23388	0.738724	1.34785	0.896847	2.02566	0.56386	1.42798	1.04863	1.94458	0.846243	1.21008	0.801617	1.82667
ENSG00000088756	3777326	chr18:6890431-6890541	ARHGAP28	0.123774	1.61996	1.2161	2.15794	0.729845	1.34515	0.905465	1.99833	0.491434	1.44038	1.08967	1.90397	0.814019	1.22537	0.836808	1.79436
ENSG00000088756	3777327	chr18:6894858-6894889	ARHGAP28	0.411091	1.49609	1.08767	2.05789	0.912285	0.8732	0.59318	1.28541	0.419663	1.49033	1.13573	1.95565	0.959049	1.07336	0.706984	1.6296
ENSG00000088756	3777328	chr18:6896501-6896607	ARHGAP28	0.134656	1.59447	1.21025	2.10066	0.788708	1.29049	0.864818	1.92569	0.435015	1.44778	1.11785	1.8751	0.717975	1.33937	0.896725	2.00052
ENSG00000088756	3777329	chr18:6898493-6898547	ARHGAP28	0.884977	1.19631	0.835985	1.71194	0.829562	0.793671	0.52225	1.20615	0.822181	1.22779	0.872474	1.72782	0.836402	0.814436	0.532204	1.24634
ENSG00000088756	3777330	chr18:6898574-6898683	ARHGAP28	0.419922	1.41373	1.0625	1.88106	0.938923	0.884696	0.55759	1.4037	0.522836	1.38026	1.06253	1.793	0.956724	0.916588	0.559686	1.50108
ENSG00000088756	3777333	chr18:6908977-6909007	ARHGAP28	0.527616	1.35361	1.02581	1.78615	0.819706	0.791241	0.525084	1.19231	0.586151	1.32805	1.02993	1.71248	0.813048	0.804544	0.535801	1.20808
ENSG00000088756	3777334	chr18:6912076-6912120	ARHGAP28	0.0136403	1.79044	1.36472	2.34898	0.264626	1.65503	1.1952	2.29179	0.326052	1.58438	1.20737	2.07912	0.434169	1.5441	1.10478	2.15811
ENSG00000088756	3777335	chr18:6912312-6913190	ARHGAP28	0.58323	1.44409	1.00531	2.07437	0.902265	0.865107	0.589709	1.26912	0.639429	1.38609	1.00222	1.91698	0.970988	0.94889	0.633216	1.42194
ENSG00000088756	3777336	chr18:6913755-6913779	ARHGAP28	0.675181	1.44833	0.953512	2.19994	0.957722	1.08056	0.730172	1.59908	0.762823	1.35925	0.89767	2.05818	0.997838	0.989459	0.640509	1.52852
ENSG00000088756	3777337	chr18:6913833-6914405	ARHGAP28	0.801241	1.32729	0.877745	2.00706	0.862047	0.844441	0.593498	1.20149	0.719783	1.37792	0.937358	2.02554	0.981424	0.96656	0.668358	1.39781
ENSG00000088756	3777338	chr18:6914668-6915344	ARHGAP28	0.821785	1.31298	0.860743	2.00281	0.0951135	0.528017	0.379882	0.733917	0.761978	1.31941	0.908072	1.91708	0.364927	0.580683	0.399388	0.844273
ENSG00000088756	3777339	chr18:6915557-6915659	ARHGAP28	0.458876	1.44904	1.0548	1.99063	0.967045	1.0647	0.725114	1.56331	0.592538	1.37129	1.0305	1.82476	0.886834	1.14682	0.790173	1.66445
ENSG00000186517	2440550	chr1:161016743-161016768	ARHGAP30	0.927667	0.857402	0.569135	1.29167	0.938991	1.10015	0.767615	1.57675	0.932307	1.13383	0.740472	1.73615	0.736826	1.30609	0.887453	1.92222
ENSG00000186517	2440551	chr1:161016769-161016795	ARHGAP30	0.944854	1.12832	0.769026	1.65549	0.620264	1.43695	0.979646	2.10774	0.866657	1.20317	0.822922	1.75913	0.686346	1.33548	0.926229	1.92555
ENSG00000186517	2440552	chr1:161016818-161016924	ARHGAP30	0.948277	0.892715	0.61281	1.30047	0.766895	1.28967	0.887342	1.8744	0.919975	0.880355	0.60196	1.2875	0.961995	1.06359	0.721925	1.56696
ENSG00000186517	2440553	chr1:161017034-161017177	ARHGAP30	0.0428246	0.511539	0.365375	0.716174	0.196524	0.576209	0.414983	0.800074	0.439572	0.596321	0.414819	0.857238	0.432945	0.649195	0.465651	0.905088
ENSG00000186517	2440554	chr1:161017252-161017277	ARHGAP30	0.61805	0.703984	0.490916	1.00953	0.994869	0.983293	0.650273	1.48686	0.821705	0.794335	0.541818	1.16454	0.96698	0.942766	0.62378	1.42487
ENSG00000186517	2440555	chr1:161017329-161017462	ARHGAP30	0.711861	0.726963	0.494739	1.06819	0.948624	1.09541	0.741179	1.61893	0.847746	0.805098	0.537793	1.20527	0.998536	1.00839	0.675529	1.50526
ENSG00000186517	2440556	chr1:161017524-161017550	ARHGAP30	0.720892	0.731264	0.49736	1.07517	0.88981	0.851619	0.577665	1.25549	0.897124	0.850595	0.568215	1.2733	0.961976	0.93884	0.631501	1.39576
ENSG00000186517	2440557	chr1:161017557-161017591	ARHGAP30	0.78806	0.737302	0.479337	1.1341	0.911737	1.14305	0.782515	1.6697	0.893412	0.824784	0.518246	1.31264	0.963124	1.0642	0.712904	1.58859
ENSG00000186517	2440558	chr1:161017612-161017662	ARHGAP30	0.261607	0.564497	0.378426	0.84206	0.538618	0.672915	0.466544	0.970574	0.643062	0.655084	0.428981	1.00036	0.646546	0.726005	0.501981	1.05001
ENSG00000186517	2440559	chr1:161017690-161017740	ARHGAP30	0.839324	0.781035	0.51956	1.1741	0.849277	1.21538	0.828843	1.78218	0.966251	1.07959	0.672593	1.73287	0.666487	1.40654	0.932678	2.12117
ENSG00000186517	2440560	chr1:161017743-161018035	ARHGAP30	0.46286	0.647593	0.44542	0.941532	0.864699	0.83891	0.578944	1.21561	0.719785	0.703534	0.46079	1.07416	0.831112	0.822531	0.554473	1.22018
ENSG00000186517	2440561	chr1:161018063-161018103	ARHGAP30	0.993826	0.980658	0.663092	1.45031	0.595078	1.4707	0.99631	2.17096	0.871735	1.21123	0.806974	1.81799	0.59056	1.45301	0.99015	2.13225
ENSG00000186517	2440562	chr1:161018172-161018463	ARHGAP30	0.207082	0.549375	0.369069	0.81777	0.467379	0.643535	0.445106	0.930422	0.607283	0.612285	0.387095	0.96848	0.65496	0.698011	0.458034	1.06372
ENSG00000186517	2440563	chr1:161018624-161018752	ARHGAP30	0.952405	0.893046	0.599283	1.33081	0.859448	1.19342	0.829083	1.71788	0.942171	1.12148	0.720442	1.74575	0.710396	1.35864	0.899017	2.05324
ENSG00000186517	2440564	chr1:161018789-161018863	ARHGAP30	0.951858	1.12151	0.751665	1.67335	0.291389	1.77765	1.2101	2.6114	0.932122	1.12959	0.747977	1.7059	0.597655	1.48374	0.983411	2.23862
ENSG00000186517	2440565	chr1:161018956-161019117	ARHGAP30	0.578557	0.674417	0.457264	0.994693	0.860207	1.21031	0.815676	1.79588	0.796779	0.769777	0.517268	1.14555	0.965856	1.06205	0.704891	1.60017
ENSG00000186517	2440567	chr1:161019237-161019268	ARHGAP30	0.934066	0.867144	0.580855	1.29454	0.589579	1.42822	0.99997	2.03987	0.983681	1.03325	0.698501	1.52842	0.718038	1.30137	0.906352	1.86854
ENSG00000186517	2440568	chr1:161019407-161019475	ARHGAP30	0.884248	0.817033	0.546252	1.22204	0.567379	1.50687	1.01444	2.23834	0.939416	0.893832	0.589453	1.35539	0.787572	1.2903	0.836718	1.98978
ENSG00000186517	2440570	chr1:161021150-161021238	ARHGAP30	0.926313	0.846615	0.546399	1.31178	0.552411	1.50859	1.02336	2.22387	0.979253	0.951561	0.588438	1.53877	0.754542	1.29984	0.871851	1.93793
ENSG00000186517	2440571	chr1:161021281-161021457	ARHGAP30	0.261389	0.577506	0.394022	0.846433	0.92318	0.889338	0.614601	1.28689	0.67074	0.682555	0.454411	1.02524	0.842721	0.843536	0.587169	1.21184
ENSG00000186517	2440572	chr1:161022110-161022137	ARHGAP30	0.564495	0.681245	0.469818	0.987816	0.651189	1.41875	0.958483	2.10004	0.744906	0.726603	0.482117	1.09507	0.925554	1.12318	0.725834	1.73805
ENSG00000186517	2440574	chr1:161022246-161022311	ARHGAP30	0.301313	0.612225	0.426989	0.87782	0.507257	0.676551	0.478908	0.95576	0.677988	0.69584	0.469686	1.03089	0.687279	0.75246	0.524608	1.07927
ENSG00000186517	2440575	chr1:161022417-161022503	ARHGAP30	0.370596	0.615136	0.421035	0.898719	0.802211	0.804356	0.562861	1.14946	0.675561	0.675082	0.442066	1.03092	0.765337	0.791583	0.547562	1.14435
ENSG00000186517	2440577	chr1:161023066-161023154	ARHGAP30	0.523798	0.659995	0.450548	0.966809	0.987169	0.971392	0.666016	1.41679	0.773144	0.740443	0.4869	1.12601	0.945469	0.922501	0.630104	1.35058
ENSG00000186517	2440578	chr1:161024185-161024247	ARHGAP30	0.815537	0.785172	0.543116	1.13511	0.982488	1.03724	0.717029	1.50044	0.958392	0.925849	0.619992	1.38259	0.914951	1.12371	0.758112	1.66563
ENSG00000186517	2440579	chr1:161024423-161024494	ARHGAP30	0.312431	0.582031	0.389479	0.869778	0.753033	0.777459	0.544585	1.10991	0.693703	0.678306	0.437937	1.0506	0.794262	0.79826	0.5395	1.18113
ENSG00000186517	2440581	chr1:161026178-161026279	ARHGAP30	0.370824	0.633574	0.44344	0.905231	0.75736	0.78565	0.556418	1.10932	0.704949	0.719283	0.490628	1.0545	0.798093	0.816112	0.570563	1.16734
ENSG00000186517	2440582	chr1:161029425-161029481	ARHGAP30	0.168549	0.513656	0.337216	0.782414	0.521253	0.623801	0.407585	0.954715	0.628509	0.627151	0.398357	0.987352	0.689866	0.718962	0.472018	1.0951
ENSG00000186517	2440584	chr1:161039338-161039387	ARHGAP30	0.272486	0.611847	0.433071	0.864422	1	0.997378	0.684831	1.45257	0.700125	0.71667	0.489111	1.0501	0.976873	0.963713	0.687995	1.34993
ENSG00000186517	2440585	chr1:161039427-161039750	ARHGAP30	0.9027	0.840529	0.572685	1.23364	0.900976	1.14879	0.798796	1.65214	0.988343	1.02475	0.687405	1.52764	0.818671	1.22217	0.832104	1.7951
ENSG00000124143	3884761	chr20:37266351-37266440	ARHGAP40	0.8702	0.811398	0.548636	1.20001	0.0826782	0.417524	0.269341	0.647234	0.967464	0.936265	0.614508	1.42649	0.206047	0.423711	0.267968	0.66997
ENSG00000124143	3884762	chr20:37267425-37267480	ARHGAP40	0.669016	1.39334	0.961352	2.01943	0.948809	1.09126	0.749261	1.58938	0.783564	1.3035	0.888138	1.91313	0.968439	0.943336	0.61775	1.44052
ENSG00000124143	3884763	chr20:37267891-37268003	ARHGAP40	0.63993	1.42793	0.973003	2.09557	0.777636	1.29928	0.873232	1.93318	0.542567	1.63009	1.08358	2.45224	0.662144	1.42409	0.934521	2.17013
ENSG00000124143	3884764	chr20:37270374-37270403	ARHGAP40	0.960017	0.90652	0.614013	1.33837	0.709202	0.747601	0.516932	1.0812	0.886769	0.834918	0.550386	1.26654	0.541457	0.670658	0.461273	0.975088
ENSG00000124143	3884765	chr20:37272372-37272537	ARHGAP40	0.78406	1.30827	0.896159	1.90989	0.981405	0.959866	0.646297	1.42557	0.705716	1.39774	0.946879	2.06327	0.983288	0.962215	0.614356	1.50704
ENSG00000124143	3884766	chr20:37274714-37274793	ARHGAP40	0.729077	1.32926	0.930823	1.89825	0.939811	0.908643	0.631117	1.30821	0.540944	1.53145	1.07346	2.18484	1	0.996327	0.666509	1.48935
ENSG00000124143	3884767	chr20:37275618-37275666	ARHGAP40	0.899816	0.841546	0.578679	1.22382	0.452058	0.622514	0.422624	0.916947	0.936302	0.898201	0.613307	1.31543	0.520481	0.64347	0.432617	0.957088
ENSG00000124143	3884768	chr20:37275674-37275739	ARHGAP40	0.751648	1.34793	0.91291	1.99025	0.983065	1.03732	0.71028	1.51493	0.683533	1.4484	0.962924	2.17862	0.985915	1.02968	0.70125	1.51195
ENSG00000124143	3884769	chr20:37275742-37275769	ARHGAP40	0.644452	1.48294	0.969687	2.26785	0.936496	1.10634	0.766398	1.59707	0.554208	1.77319	1.08763	2.89087	0.91052	1.12232	0.770826	1.63411
ENSG00000124143	3884771	chr20:37277286-37277341	ARHGAP40	0.514711	1.38521	1.03076	1.86154	0.77053	1.26511	0.89216	1.79398	0.377218	1.77732	1.22853	2.57125	0.616278	1.47967	0.969204	2.25899
ENSG00000124143	3884774	chr20:37278416-37278459	ARHGAP40	0.149235	1.73801	1.23203	2.45178	0.190447	1.82064	1.27889	2.59188	0.296851	1.80185	1.30305	2.49159	0.21786	1.86123	1.32492	2.61463
ENSG00000124143	3884778	chr20:37278993-37279032	ARHGAP40	0.392343	1.43308	1.07728	1.90637	0.667985	1.31024	0.957783	1.7924	0.503235	1.7103	1.12717	2.59511	0.724269	1.37741	0.880419	2.15496
ENSG00000165895	3346195	chr11:100784216-100784277	ARHGAP42	0.703174	1.34659	0.944794	1.91925	0.779388	1.27135	0.88161	1.83337	0.747096	1.31815	0.922397	1.88369	0.595383	1.46407	0.98569	2.17461
ENSG00000165895	3346196	chr11:100792228-100792287	ARHGAP42	0.803991	1.33147	0.874672	2.02683	0.82535	1.26617	0.831129	1.92892	0.870715	1.22292	0.800393	1.86851	0.802823	1.26805	0.827913	1.94218
ENSG00000165895	3346198	chr11:100803912-100803936	ARHGAP42	0.316196	1.57428	1.12524	2.2025	0.358624	1.69851	1.15762	2.49213	0.601023	1.43136	1.02917	1.99073	0.478837	1.55336	1.07485	2.24492
ENSG00000165895	3346200	chr11:100807016-100807045	ARHGAP42	0.666994	1.40181	0.963562	2.03939	0.968938	1.06174	0.722434	1.56042	0.818651	1.27395	0.856805	1.89418	0.869305	1.18581	0.782138	1.79782
ENSG00000165895	3346203	chr11:100812567-100812592	ARHGAP42	0.0215142	1.8484	1.37731	2.48063	0.249498	1.64167	1.19849	2.24873	0.257416	1.84004	1.34469	2.51786	0.267631	1.63108	1.21801	2.18423
ENSG00000165895	3346204	chr11:100814495-100814521	ARHGAP42	0.951345	1.13452	0.733112	1.75572	0.934445	0.902384	0.627195	1.29832	0.946361	0.893424	0.56054	1.424	0.568719	0.63304	0.403514	0.993125
ENSG00000165895	3346205	chr11:100819188-100819243	ARHGAP42	0.93631	1.15757	0.759139	1.76511	0.956251	0.926197	0.636544	1.34765	0.960687	1.0795	0.711233	1.63845	0.997607	1.011	0.657677	1.55415
ENSG00000165895	3346206	chr11:100820650-100820684	ARHGAP42	0.875327	0.816963	0.555334	1.20185	0.213815	0.645896	0.494968	0.842845	0.744063	0.728266	0.48518	1.09315	0.285987	0.628891	0.473315	0.835603
ENSG00000165895	3346207	chr11:100830621-100830668	ARHGAP42	0.981167	1.06415	0.683721	1.65625	0.850368	0.850009	0.616861	1.17128	0.978879	0.953954	0.609474	1.49314	0.778313	0.828858	0.608603	1.12882
ENSG00000165895	3346209	chr11:100831648-100831716	ARHGAP42	0.897345	1.21483	0.801065	1.84232	0.955411	1.08954	0.721451	1.64542	0.940094	1.11926	0.734475	1.70564	0.980047	1.04039	0.695187	1.55702
ENSG00000165895	3346210	chr11:100832466-100832490	ARHGAP42	0.982077	1.05891	0.692029	1.6203	0.931138	0.905337	0.644611	1.27152	0.965873	0.928549	0.589765	1.46194	0.81231	0.805831	0.538924	1.20493
ENSG00000165895	3346211	chr11:100833140-100833175	ARHGAP42	0.948624	1.13992	0.738104	1.76047	0.967184	0.940495	0.645304	1.37072	0.989351	1.02563	0.656216	1.60301	0.91788	0.889252	0.591062	1.33788
ENSG00000165895	3346212	chr11:100836434-100836469	ARHGAP42	0.979899	1.06593	0.693408	1.63858	0.913626	0.896453	0.654206	1.2284	0.979105	0.951234	0.587987	1.53889	0.776337	0.744014	0.458714	1.20676
ENSG00000165895	3346214	chr11:100843950-100843986	ARHGAP42	0.999621	0.998508	0.650404	1.53292	0.704815	0.778639	0.568536	1.06639	0.878842	0.807532	0.505089	1.29108	0.353749	0.584678	0.406263	0.841444
ENSG00000165895	3346215	chr11:100845192-100845228	ARHGAP42	0.989237	1.03564	0.683852	1.56839	0.756884	0.740202	0.481871	1.13703	0.945826	0.898246	0.579777	1.39165	0.775673	0.756898	0.480609	1.19202
ENSG00000165895	3346216	chr11:100845305-100845331	ARHGAP42	0.843874	1.25867	0.856395	1.8499	1	1.00348	0.668911	1.5054	0.938766	1.12116	0.736804	1.70603	0.956486	1.08011	0.699431	1.66799
ENSG00000165895	3346217	chr11:100847050-100847074	ARHGAP42	0.993094	0.977359	0.651079	1.46715	0.853921	0.838835	0.58959	1.19345	0.945428	0.893959	0.567248	1.40884	0.841993	0.835407	0.570493	1.22334
ENSG00000165895	3346218	chr11:100847550-100847700	ARHGAP42	0.88724	1.228	0.810369	1.86087	1	1.00261	0.685585	1.46623	0.980577	1.04208	0.67838	1.60078	0.979139	0.955865	0.612573	1.49154
ENSG00000165895	3346220	chr11:100849718-100849780	ARHGAP42	0.924713	1.1617	0.787586	1.71352	1	1.00344	0.686479	1.46675	0.932361	1.12319	0.757266	1.66594	0.962133	1.06858	0.70316	1.6239
ENSG00000165895	3346224	chr11:100856828-100857079	ARHGAP42	0.951104	1.11051	0.773342	1.59468	1	0.995587	0.675052	1.46832	0.999069	0.997229	0.673107	1.47743	0.996244	0.986774	0.646539	1.50606
ENSG00000165895	3346226	chr11:100858270-100858323	ARHGAP42	0.721891	1.34446	0.935036	1.93315	0.862544	1.188	0.828908	1.70264	0.717066	1.33076	0.946429	1.87116	0.520644	1.56143	1.04501	2.33304
ENSG00000165895	3346227	chr11:100859447-100859473	ARHGAP42	0.773353	1.31912	0.901845	1.92945	0.906325	1.1393	0.799004	1.62452	0.769698	1.32753	0.897118	1.96445	0.791031	1.26064	0.846814	1.8767
ENSG00000100852	3531486	chr14:32546513-32546640	ARHGAP5	0.59841	1.48094	0.993246	2.20809	0.98812	0.971113	0.649833	1.45123	0.524632	1.65164	1.09803	2.48437	0.93359	1.10764	0.729322	1.68219
ENSG00000100852	3531491	chr14:32559817-32559857	ARHGAP5	0.846983	1.28604	0.838306	1.97292	0.93672	1.12235	0.737029	1.70911	0.9027	1.19133	0.755844	1.87773	0.98724	1.03203	0.662476	1.60774
ENSG00000100852	3531492	chr14:32559880-32559922	ARHGAP5	0.870744	1.21843	0.840285	1.76676	1	0.997076	0.665871	1.49302	0.706107	1.38335	0.94825	2.0181	0.85201	1.21502	0.787417	1.87482
ENSG00000100852	3531493	chr14:32560019-32560279	ARHGAP5	0.82199	1.3113	0.859022	2.0017	0.878353	1.19831	0.796794	1.80216	0.842946	1.28357	0.814952	2.02166	0.880839	1.19036	0.755576	1.87534
ENSG00000100852	3531494	chr14:32560703-32562186	ARHGAP5	0.805649	1.34478	0.865043	2.09058	0.953305	0.914289	0.603968	1.38405	0.836036	1.29339	0.821255	2.03697	0.988439	0.971287	0.621276	1.51849
ENSG00000100852	3531495	chr14:32562648-32563323	ARHGAP5	0.967592	1.09252	0.728806	1.63775	0.701222	0.750929	0.525434	1.0732	0.999326	0.99779	0.63013	1.57997	0.66858	0.739	0.512326	1.06596
ENSG00000100852	3531504	chr14:32586359-32586396	ARHGAP5	0.693908	1.465	0.936284	2.29228	0.90372	1.16538	0.774595	1.75332	0.826847	1.30567	0.830391	2.05297	0.954512	1.08713	0.690053	1.7127
ENSG00000100852	3531505	chr14:32586416-32586472	ARHGAP5	0.564209	1.54376	1.00964	2.36043	0.565204	1.56933	1.01815	2.41888	0.798928	1.33449	0.858265	2.07497	0.795112	1.29552	0.824771	2.03494
ENSG00000100852	3531512	chr14:32615483-32615517	ARHGAP5	0.829966	1.30671	0.852639	2.00259	0.968005	1.06385	0.720267	1.57134	0.895321	1.19573	0.770582	1.85545	0.989174	0.973288	0.626622	1.51174
ENSG00000100852	3531513	chr14:32619155-32619181	ARHGAP5	0.892915	1.232	0.799868	1.89759	0.981289	0.963265	0.671687	1.38142	0.945855	1.1135	0.717379	1.72836	0.876081	0.811385	0.477575	1.37852
ENSG00000100852	3531514	chr14:32621681-32621714	ARHGAP5	0.821391	1.32976	0.85374	2.0712	0.898263	1.18606	0.765145	1.83853	0.90974	1.18892	0.739241	1.91214	0.990493	1.0282	0.623797	1.69477
ENSG00000100852	3531517	chr14:32623843-32623954	ARHGAP5	0.492693	1.59358	1.0531	2.41146	0.440243	1.70803	1.11048	2.6271	0.77443	1.35075	0.886528	2.05805	0.715559	1.38182	0.888376	2.14933
ENSG00000100852	3531518	chr14:32624079-32624127	ARHGAP5	0.857994	1.24687	0.843178	1.84384	0.933925	0.887456	0.582937	1.35105	0.870013	1.20331	0.816409	1.77356	0.984096	0.960261	0.589123	1.56521
ENSG00000100852	3531519	chr14:32624203-32624262	ARHGAP5	0.757739	1.38778	0.899886	2.1402	0.8386	1.25311	0.821414	1.91167	0.894672	1.20752	0.761849	1.91391	0.98947	1.02834	0.646783	1.63498
ENSG00000100852	3531520	chr14:32624571-32624755	ARHGAP5	0.950372	1.12869	0.746043	1.7076	0.718123	0.723334	0.475426	1.10051	0.96545	1.06993	0.711173	1.60968	0.785555	0.779138	0.511086	1.18778
ENSG00000100852	3531521	chr14:32624929-32625197	ARHGAP5	0.928782	1.15754	0.780878	1.71589	0.998421	1.0092	0.685356	1.48607	0.884298	1.18891	0.802363	1.76169	0.930497	1.10169	0.751832	1.61434
ENSG00000100852	3531522	chr14:32625274-32625600	ARHGAP5	0.997318	0.991157	0.656917	1.49546	0.427912	0.675442	0.495324	0.921059	0.946329	0.894018	0.562813	1.42013	0.263672	0.468704	0.299226	0.734171
ENSG00000100852	3531523	chr14:32625680-32626226	ARHGAP5	0.938965	0.875385	0.589192	1.30059	0.0951135	0.405853	0.254994	0.645962	0.938537	0.895158	0.596841	1.34258	0.278582	0.440939	0.268738	0.723481
ENSG00000100852	3531524	chr14:32626424-32626638	ARHGAP5	0.942725	1.14571	0.75047	1.74911	0.943176	0.903447	0.60395	1.35147	0.949336	1.10305	0.719624	1.69076	0.946214	0.916568	0.604944	1.38872
ENSG00000100852	3531525	chr14:32626715-32627269	ARHGAP5	0.875819	1.22945	0.826792	1.82821	0.967362	1.0631	0.728711	1.55094	0.884966	1.17177	0.815818	1.68303	0.913172	1.11596	0.774948	1.60702
ENSG00000100852	3531526	chr14:32627340-32627396	ARHGAP5	0.520523	1.39011	1.02796	1.87986	0.926873	1.13352	0.752333	1.70784	0.291408	2.0468	1.39661	2.99968	0.652779	1.43754	0.941282	2.19544
ENSG00000100852	3531527	chr14:32627759-32628871	ARHGAP5	0.979379	1.0611	0.716795	1.57078	0.921727	0.875375	0.579273	1.32283	0.91141	1.15231	0.777167	1.70854	0.997909	0.989264	0.630168	1.55299
ENSG00000123329	3458553	chr12:57866429-57866470	ARHGAP9	0.0819817	0.528496	0.372258	0.750307	0.194567	0.608312	0.452841	0.81716	0.484425	0.592499	0.398683	0.880537	0.451946	0.641243	0.451118	0.911499
ENSG00000123329	3458556	chr12:57867393-57867485	ARHGAP9	0.240414	0.559936	0.376227	0.83335	0.427224	0.631194	0.438857	0.907826	0.598665	0.636158	0.420708	0.96194	0.592432	0.68943	0.469728	1.01189
ENSG00000123329	3458557	chr12:57867897-57867938	ARHGAP9	0.0689389	0.49617	0.339434	0.725279	0.136919	0.549444	0.395502	0.763304	0.400501	0.54068	0.358731	0.814915	0.320809	0.574775	0.40132	0.823198
ENSG00000123329	3458558	chr12:57868218-57868253	ARHGAP9	0.402628	0.608593	0.409377	0.904752	0.588255	0.694657	0.482932	0.999206	0.703902	0.673723	0.426528	1.06418	0.747849	0.737085	0.467556	1.16199
ENSG00000123329	3458559	chr12:57868409-57868486	ARHGAP9	0.287388	0.591002	0.405672	0.861	0.57232	0.708691	0.507032	0.990556	0.569498	0.626338	0.416178	0.942624	0.557644	0.687645	0.478978	0.987218
ENSG00000123329	3458560	chr12:57868679-57868738	ARHGAP9	0.32186	0.566549	0.370986	0.865201	0.547457	0.666749	0.45612	0.974643	0.563494	0.600425	0.386022	0.933912	0.51031	0.615641	0.401148	0.944823
ENSG00000123329	3458561	chr12:57869093-57869172	ARHGAP9	0.994577	0.982861	0.664226	1.45435	0.597235	1.53239	0.994721	2.36067	0.862072	1.25324	0.796375	1.9722	0.449103	1.83046	1.13701	2.94682
ENSG00000123329	3458562	chr12:57869347-57869379	ARHGAP9	0.994181	1.01893	0.679943	1.52691	0.435148	1.62497	1.10333	2.39324	0.938623	1.12897	0.723575	1.76148	0.583531	1.46692	0.994955	2.16277
ENSG00000123329	3458564	chr12:57869581-57869614	ARHGAP9	0.955201	1.11824	0.74188	1.68554	0.283858	1.93043	1.24935	2.98281	0.815315	1.37543	0.821927	2.30168	0.434874	1.78049	1.14098	2.77845
ENSG00000123329	3458565	chr12:57869659-57869713	ARHGAP9	0.811281	0.775958	0.529349	1.13745	0.509659	1.54072	1.0493	2.26229	0.859593	0.8032	0.520129	1.24033	0.748146	1.29636	0.879589	1.91061
ENSG00000123329	3458566	chr12:57869873-57869938	ARHGAP9	0.825834	0.788677	0.542503	1.14656	0.681278	1.39045	0.938865	2.05926	0.793288	0.787202	0.54995	1.12681	0.930739	1.10959	0.735525	1.67389
ENSG00000123329	3458568	chr12:57870163-57870198	ARHGAP9	0.879478	0.823149	0.563184	1.20311	0.474819	1.52076	1.06715	2.16718	0.936085	0.897254	0.610704	1.31826	0.676185	1.35293	0.932008	1.96396
ENSG00000123329	3458569	chr12:57870397-57870433	ARHGAP9	0.877215	0.826177	0.571603	1.19413	0.867283	1.22636	0.793422	1.89555	0.930715	0.884957	0.589	1.32962	0.888903	1.17066	0.758707	1.80629
ENSG00000123329	3458571	chr12:57870681-57870728	ARHGAP9	0.846624	0.791576	0.531519	1.17887	0.520931	1.4724	1.03893	2.08671	0.834976	0.792568	0.526807	1.1924	0.860226	1.17097	0.812284	1.68806
ENSG00000123329	3458572	chr12:57870986-57871022	ARHGAP9	0.993966	0.981358	0.6672	1.44344	0.55153	1.57742	1.02649	2.42404	0.954251	1.09107	0.719114	1.65542	0.578357	1.53595	0.999013	2.36146
ENSG00000123329	3458573	chr12:57871297-57871440	ARHGAP9	0.9711	1.08009	0.734158	1.58902	0.235892	1.79606	1.24686	2.58717	0.931285	1.11683	0.771722	1.61627	0.466528	1.56808	1.08696	2.26216
ENSG00000123329	3458575	chr12:57872328-57872449	ARHGAP9	0.745315	0.750573	0.518517	1.08648	0.983079	1.03933	0.69706	1.54967	0.831088	0.810783	0.564172	1.16519	0.984469	0.970691	0.674657	1.39662
ENSG00000123329	3458576	chr12:57872938-57873042	ARHGAP9	0.443883	0.599063	0.390253	0.919598	0.801994	0.792604	0.541539	1.16007	0.681269	0.651548	0.407519	1.04171	0.832394	0.820144	0.547903	1.22766
ENSG00000123329	3458578	chr12:57873533-57873563	ARHGAP9	0.882724	1.21393	0.827061	1.78175	0.278363	1.94305	1.25515	3.00796	0.846172	1.23828	0.834386	1.83768	0.467081	1.73754	1.10679	2.72776
ENSG00000123329	3458579	chr12:57873580-57873623	ARHGAP9	0.573911	0.660993	0.439272	0.994627	0.816414	0.797719	0.539954	1.17854	0.814375	0.773086	0.510646	1.1704	0.898017	0.871832	0.582305	1.30531
ENSG00000123329	3458580	chr12:57874584-57874617	ARHGAP9	0.967198	1.09482	0.726053	1.65089	0.499477	1.6849	1.06837	2.65722	0.928082	1.13112	0.759739	1.68405	0.659135	1.45946	0.933313	2.28221
ENSG00000123329	3458581	chr12:57877683-57877709	ARHGAP9	0.999811	1.00051	0.683628	1.46429	0.857812	1.20978	0.819459	1.78602	0.993588	0.986138	0.666966	1.45805	0.926148	1.11122	0.745968	1.65531
ENSG00000123329	3458584	chr12:57882402-57882546	ARHGAP9	0.526602	0.642775	0.427071	0.967428	0.781052	0.771041	0.517669	1.14842	0.788279	0.745469	0.483459	1.14947	0.884269	0.851538	0.55444	1.30784
ENSG00000102401	3984946	chrX:100878136-100878179	ARMCX3	0.876947	1.22652	0.826877	1.8193	0.748549	0.753454	0.507224	1.11922	0.820753	1.30919	0.838319	2.04456	0.755851	0.756278	0.493401	1.15921
ENSG00000102401	3984949	chrX:100878776-100878803	ARMCX3	0.690217	1.46365	0.94654	2.26327	0.894992	0.858607	0.585827	1.2584	0.789822	1.37623	0.857244	2.20942	0.783096	0.782457	0.518835	1.18003
ENSG00000102401	3984950	chrX:100878815-100878882	ARMCX3	0.0614026	2.80368	1.65428	4.7517	0.982389	0.96316	0.660068	1.40543	0.300152	2.51729	1.50047	4.22319	0.937243	0.908373	0.604005	1.36611
ENSG00000102401	3984952	chrX:100879156-100879208	ARMCX3	0.421033	1.5905	1.08726	2.32665	0.995518	0.986315	0.681347	1.42779	0.476032	1.6542	1.13692	2.40682	0.953242	1.07115	0.743444	1.54331
ENSG00000102401	3984953	chrX:100879478-100879536	ARMCX3	0.404894	1.64894	1.10248	2.46624	0.706707	0.734304	0.497271	1.08432	0.533601	1.6158	1.08897	2.39751	0.763776	0.781716	0.531318	1.15012
ENSG00000102401	3984955	chrX:100879832-100879959	ARMCX3	0.455045	1.6302	1.07444	2.47342	0.89786	0.855124	0.572746	1.27672	0.613095	1.52965	1.02427	2.28439	0.931523	0.906948	0.614504	1.33857
ENSG00000102401	3984956	chrX:100879985-100880060	ARMCX3	0.131266	2.08324	1.34678	3.22244	0.999022	0.992646	0.668483	1.474	0.295234	2.29458	1.46636	3.59059	0.869951	1.19394	0.773118	1.84382
ENSG00000102401	3984957	chrX:100880128-100880154	ARMCX3	0.319989	1.80841	1.1748	2.78374	0.777446	1.31444	0.868251	1.98993	0.612132	1.5758	1.02689	2.41813	0.915796	1.13142	0.74249	1.72407
ENSG00000102401	3984958	chrX:100880189-100880236	ARMCX3	0.0977628	2.02358	1.3711	2.98655	0.853962	0.824467	0.559701	1.21448	0.338943	1.87386	1.27514	2.75369	0.736266	0.76097	0.512954	1.1289
ENSG00000102401	3984959	chrX:100880400-100880812	ARMCX3	0.230865	1.94625	1.25892	3.00884	1	0.998998	0.690584	1.44515	0.45179	1.80539	1.18456	2.7516	0.966448	1.0603	0.707796	1.58836
ENSG00000102401	3984960	chrX:100881160-100881381	ARMCX3	0.245813	1.83844	1.20913	2.79527	0.823636	1.24223	0.845724	1.82463	0.602646	1.57042	1.03562	2.38141	0.960885	1.06931	0.70863	1.61358
ENSG00000102401	3984961	chrX:100881394-100881463	ARMCX3	0.0907116	1.98043	1.35238	2.90015	0.585843	1.50237	1.00273	2.25098	0.326052	1.83523	1.27766	2.63611	0.483822	1.57351	1.0732	2.30707
ENSG00000102401	3984962	chrX:100881626-100882128	ARMCX3	0.516831	1.57955	1.03705	2.40586	0.989469	1.0254	0.703024	1.4956	0.63754	1.50175	1.00511	2.2438	0.96327	1.05908	0.73067	1.53509
ENSG00000102401	3984963	chrX:100882522-100882546	ARMCX3	0.637145	1.53736	0.969238	2.43849	0.860896	1.22968	0.800629	1.88865	0.700125	1.49412	0.942785	2.36786	0.848613	1.22816	0.783438	1.92534
ENSG00000102401	3984964	chrX:100882657-100882793	ARMCX3	0.886067	1.23193	0.809467	1.87489	0.878353	0.840784	0.568583	1.2433	0.851757	1.26566	0.809069	1.97994	0.895435	0.870464	0.58315	1.29934
ENSG00000029153	3409130	chr12:27486006-27486036	ARNTL2	0.970935	0.925909	0.630249	1.36027	0.117316	2.07508	1.40792	3.0584	0.875758	0.834284	0.564023	1.23404	0.241481	1.93053	1.32436	2.81415
ENSG00000029153	3409131	chr12:27486037-27486068	ARNTL2	0.954064	0.896928	0.606601	1.32621	0.13296	2.05219	1.38688	3.03668	0.986502	0.973934	0.666599	1.42297	0.239142	1.95188	1.33546	2.85282
ENSG00000029153	3409137	chr12:27521229-27521271	ARNTL2	0.0140757	0.342057	0.209994	0.557174	0.904188	1.15135	0.78929	1.6795	0.23038	0.376234	0.232449	0.608961	0.774849	1.27691	0.858122	1.90008
ENSG00000029153	3409138	chr12:27521292-27521336	ARNTL2	0.0583627	0.460363	0.303153	0.699099	0.157946	0.569565	0.414066	0.783459	0.278923	0.444734	0.290999	0.679685	0.127005	0.4852	0.348703	0.675129
ENSG00000029153	3409139	chr12:27523062-27523092	ARNTL2	0.115898	0.447491	0.277715	0.721056	0.389091	0.612328	0.423766	0.884794	0.298105	0.402655	0.242624	0.668239	0.262728	0.484534	0.315627	0.743833
ENSG00000029153	3409140	chr12:27523101-27523159	ARNTL2	0.966826	0.915709	0.615827	1.36162	0.193015	1.85181	1.28608	2.66641	0.885693	0.839935	0.56317	1.25271	0.295639	1.89802	1.27445	2.82668
ENSG00000029153	3409141	chr12:27529279-27529320	ARNTL2	0.668945	0.667357	0.4265	1.04423	0.479306	1.52391	1.06465	2.18129	0.672244	0.648126	0.407835	1.03	0.488199	1.55146	1.06778	2.25424
ENSG00000029153	3409145	chr12:27533221-27533333	ARNTL2	0.0792231	0.476253	0.314911	0.720256	0.272206	0.622027	0.456101	0.848316	0.296851	0.449614	0.291091	0.694466	0.202235	0.481135	0.326736	0.708496
ENSG00000029153	3409151	chr12:27538435-27538460	ARNTL2	0.907827	0.831423	0.545804	1.26651	0.487608	1.50153	1.05914	2.1287	0.897011	0.853515	0.575351	1.26616	0.426331	1.54042	1.1103	2.13714
ENSG00000029153	3409152	chr12:27538464-27538493	ARNTL2	0.18171	0.513047	0.33143	0.794185	0.428803	0.628308	0.434917	0.907694	0.404163	0.528521	0.344642	0.810506	0.464923	0.628718	0.431664	0.915728
ENSG00000029153	3409153	chr12:27540176-27540240	ARNTL2	0.0324504	0.437775	0.292268	0.655724	0.329565	0.645702	0.475338	0.877127	0.236562	0.467004	0.320484	0.680509	0.273611	0.54078	0.373631	0.782706
ENSG00000029153	3409154	chr12:27542136-27542182	ARNTL2	0.401041	0.568804	0.359076	0.90103	0.788592	0.780157	0.528475	1.1517	0.499966	0.560426	0.357969	0.877386	0.690168	0.731547	0.490788	1.09041
ENSG00000029153	3409155	chr12:27543051-27543169	ARNTL2	0.0477761	0.437149	0.288614	0.662127	0.13296	0.599746	0.453932	0.792399	0.300152	0.502028	0.341461	0.738099	0.358233	0.66561	0.504229	0.87864
ENSG00000029153	3409158	chr12:27553467-27553508	ARNTL2	0.306563	0.504946	0.304821	0.836459	0.869063	0.833321	0.562833	1.2338	0.4594	0.515271	0.319142	0.831932	0.776214	0.798641	0.553029	1.15334
ENSG00000029153	3409159	chr12:27553582-27553624	ARNTL2	0.125053	0.449092	0.276635	0.729061	0.440243	0.607087	0.406469	0.906724	0.369021	0.476764	0.29792	0.762968	0.481591	0.621725	0.416935	0.927103
ENSG00000029153	3409160	chr12:27553626-27553682	ARNTL2	0.201702	0.532373	0.350495	0.808631	0.630698	0.718069	0.502143	1.02684	0.439119	0.565824	0.379424	0.843796	0.676956	0.736851	0.505186	1.07475
ENSG00000029153	3409161	chr12:27554190-27554287	ARNTL2	0.0569246	0.439263	0.282133	0.683903	0.129324	0.52398	0.36944	0.743164	0.296851	0.446981	0.287857	0.694066	0.199049	0.495443	0.342575	0.716524
ENSG00000029153	3409162	chr12:27554475-27554606	ARNTL2	0.916555	0.820204	0.506756	1.32753	0.0730938	2.17599	1.48888	3.1802	0.896587	0.838256	0.541203	1.29835	0.163362	2.27309	1.51887	3.40183
ENSG00000029153	3409163	chr12:27555555-27555610	ARNTL2	0.171601	0.520393	0.343235	0.788988	0.741103	0.777031	0.549402	1.09897	0.388721	0.5444	0.365566	0.810721	0.718926	0.774177	0.54413	1.10148
ENSG00000029153	3409164	chr12:27556399-27556450	ARNTL2	0.165587	0.479278	0.299855	0.766062	0.901174	0.863537	0.587643	1.26896	0.376751	0.498051	0.318586	0.778611	0.79817	0.794015	0.528879	1.19207
ENSG00000029153	3409166	chr12:27568821-27568877	ARNTL2	0.146767	0.465616	0.290619	0.745987	0.678114	0.749376	0.532439	1.0547	0.309196	0.448969	0.28266	0.71313	0.381691	0.551746	0.363015	0.838599
ENSG00000029153	3409167	chr12:27571025-27571111	ARNTL2	0.0615155	0.37967	0.224624	0.641735	0.975477	1.04915	0.721485	1.52562	0.328331	0.448898	0.277179	0.726999	0.819325	1.24854	0.814914	1.91292
ENSG00000029153	3409169	chr12:27573346-27573422	ARNTL2	0.0336309	0.465574	0.320302	0.676735	0.526973	0.684446	0.484789	0.966329	0.295234	0.491619	0.335124	0.721195	0.698387	0.739248	0.498441	1.09639
ENSG00000141480	3707096	chr17:4613790-4613944	ARRB2	0.99658	1.01176	0.677953	1.50993	0.444838	1.57511	1.09068	2.27468	0.972231	1.0559	0.712961	1.5638	0.495724	1.52931	1.06159	2.20311
ENSG00000141480	3707097	chr17:4613967-4614003	ARRB2	0.817047	1.2631	0.882729	1.80739	0.131649	1.79731	1.30779	2.47006	0.67807	1.41183	0.971427	2.05191	0.239142	1.74422	1.27223	2.39132
ENSG00000141480	3707104	chr17:4618311-4618338	ARRB2	0.416669	0.613166	0.410004	0.916998	0.862435	0.835179	0.573317	1.21665	0.539645	0.618301	0.414765	0.921716	0.697605	0.725905	0.47851	1.1012
ENSG00000141480	3707106	chr17:4619268-4619315	ARRB2	0.62816	0.688045	0.462662	1.02322	0.712197	1.37992	0.914622	2.08192	0.678704	0.700616	0.476091	1.03103	0.843821	1.21096	0.80441	1.82298
ENSG00000141480	3707107	chr17:4619445-4619486	ARRB2	0.482875	0.631803	0.420658	0.94893	0.88371	1.19217	0.790769	1.79732	0.586926	0.631881	0.418651	0.953715	0.973446	1.06489	0.635076	1.78561
ENSG00000141480	3707109	chr17:4619755-4619865	ARRB2	0.680806	0.706291	0.473665	1.05316	0.438588	1.56216	1.09244	2.23383	0.693505	0.704212	0.474355	1.04545	0.61128	1.4463	0.974109	2.14737
ENSG00000141480	3707111	chr17:4620520-4620554	ARRB2	0.640696	0.690805	0.463605	1.02935	0.602807	1.41734	0.991348	2.02637	0.655395	0.687965	0.468268	1.01074	0.850841	1.18363	0.814962	1.71908
ENSG00000141480	3707112	chr17:4620990-4621031	ARRB2	0.178773	0.530806	0.353285	0.79753	0.329723	0.604006	0.424263	0.8599	0.396889	0.542325	0.361367	0.813899	0.303781	0.548951	0.377172	0.798965
ENSG00000141480	3707113	chr17:4621184-4621293	ARRB2	0.175634	0.535305	0.357817	0.800834	0.983477	1.03766	0.703089	1.53143	0.562505	0.632062	0.425092	0.939802	0.819767	1.2277	0.826838	1.8229
ENSG00000141480	3707115	chr17:4621575-4621640	ARRB2	0.167253	0.590719	0.427304	0.816629	0.667536	0.737206	0.517939	1.0493	0.498033	0.652749	0.469517	0.907488	0.833703	0.827871	0.562613	1.21819
ENSG00000141480	3707117	chr17:4621909-4621957	ARRB2	0.397651	0.64262	0.451157	0.915338	0.702621	1.38327	0.922061	2.07518	0.679458	0.720018	0.503593	1.02945	0.57434	1.47579	1.00162	2.17444
ENSG00000141480	3707119	chr17:4622592-4622655	ARRB2	0.401476	0.608431	0.407917	0.90751	0.85059	0.825315	0.564922	1.20573	0.483006	0.569071	0.371758	0.871111	0.683941	0.687474	0.429084	1.10146
ENSG00000141480	3707120	chr17:4623546-4623575	ARRB2	0.123703	0.516951	0.349551	0.764519	0.374063	0.628855	0.446716	0.885257	0.464243	0.587952	0.398878	0.86665	0.550819	0.620071	0.393038	0.978247
ENSG00000141480	3707121	chr17:4623704-4623733	ARRB2	0.143913	0.478296	0.3037	0.753267	0.461813	0.619157	0.415863	0.921831	0.459493	0.548211	0.355069	0.846415	0.570486	0.672147	0.453828	0.995492
ENSG00000141480	3707122	chr17:4623881-4623935	ARRB2	0.489216	0.624536	0.41163	0.947562	0.777658	0.774487	0.525445	1.14157	0.641641	0.676565	0.458147	0.999111	0.757642	0.793246	0.555778	1.13218
ENSG00000141480	3707125	chr17:4624272-4624326	ARRB2	0.0938327	0.479483	0.317169	0.724862	0.37087	0.583113	0.392426	0.866458	0.419663	0.555564	0.372442	0.828724	0.536802	0.664265	0.454143	0.971606
ENSG00000141480	3707126	chr17:4624396-4624731	ARRB2	0.203443	0.58918	0.415832	0.834791	0.743734	0.780458	0.554065	1.09936	0.545855	0.655462	0.459612	0.934767	0.876812	0.860038	0.585693	1.26289
ENSG00000180801	2782701	chr4:114821485-114822030	ARSJ	0.708155	1.38677	0.93707	2.05227	0.921614	1.13199	0.770937	1.66213	0.817157	1.28504	0.854454	1.93262	0.97385	1.05214	0.689635	1.60519
ENSG00000180801	2782702	chr4:114822273-114822330	ARSJ	0.994676	0.981734	0.642162	1.50087	0.733824	0.719674	0.46177	1.12162	0.943668	1.11079	0.734087	1.68079	0.923408	0.892085	0.585935	1.3582
ENSG00000180801	2782703	chr4:114822746-114822973	ARSJ	0.983083	1.04983	0.710433	1.55138	0.785009	0.789719	0.547538	1.13902	0.988097	1.02674	0.674459	1.56301	0.659037	0.722476	0.49193	1.06107
ENSG00000180801	2782704	chr4:114823029-114823055	ARSJ	0.903496	1.19616	0.803211	1.78136	0.937713	1.11114	0.752526	1.64067	0.894264	1.18951	0.780442	1.81299	0.953939	1.07918	0.716846	1.62466
ENSG00000180801	2782705	chr4:114823071-114823143	ARSJ	0.969652	1.08691	0.725383	1.62863	0.908891	0.867902	0.586059	1.28529	0.973813	1.05701	0.690534	1.61799	0.819838	0.815947	0.551297	1.20764
ENSG00000180801	2782706	chr4:114823210-114823351	ARSJ	0.894276	1.20127	0.816916	1.76647	0.936272	1.1125	0.756377	1.6363	0.88804	1.18648	0.796316	1.76781	0.958398	1.06895	0.724648	1.57685
ENSG00000180801	2782707	chr4:114823426-114823455	ARSJ	0.313851	1.62965	1.13451	2.34088	0.339365	1.6535	1.15779	2.36145	0.350106	1.77123	1.24243	2.5251	0.195634	2.2971	1.49582	3.52761
ENSG00000180801	2782708	chr4:114823514-114823545	ARSJ	0.450419	1.64627	1.08142	2.50616	0.839668	1.22431	0.836854	1.79115	0.618389	1.61076	1.02241	2.53769	0.900974	1.13615	0.772921	1.67007
ENSG00000180801	2782709	chr4:114823575-114823604	ARSJ	0.973067	0.929345	0.628906	1.37331	0.721599	0.734962	0.491432	1.09917	0.95701	1.08086	0.730975	1.59822	0.858363	0.824412	0.529017	1.28475
ENSG00000180801	2782710	chr4:114823653-114823680	ARSJ	0.0808195	1.96881	1.34821	2.87509	0.527208	1.53837	1.03956	2.27652	0.296851	2.0027	1.37192	2.92349	0.459779	1.67416	1.10712	2.53161
ENSG00000180801	2782711	chr4:114823693-114823823	ARSJ	0.943158	1.13046	0.770445	1.6587	0.904798	0.867845	0.592685	1.27075	0.890645	1.18405	0.793143	1.76761	0.961508	0.936835	0.623716	1.40715
ENSG00000180801	2782712	chr4:114824289-114824549	ARSJ	0.920957	1.1686	0.789095	1.73064	0.997171	1.01198	0.687555	1.48948	0.906797	1.16485	0.773737	1.75366	0.995485	0.986346	0.661558	1.47059
ENSG00000180801	2782713	chr4:114824702-114824822	ARSJ	0.749876	1.33458	0.915261	1.946	0.730952	1.34765	0.903606	2.0099	0.765089	1.32582	0.902929	1.94677	0.742229	1.33238	0.874652	2.02965
ENSG00000180801	2782728	chr4:114899650-114899872	ARSJ	0.957005	1.10893	0.749676	1.64034	0.89443	0.860644	0.59182	1.25158	0.974769	1.0563	0.67852	1.6444	0.63097	0.678163	0.439534	1.04635
ENSG00000180801	2782729	chr4:114899913-114899942	ARSJ	0.886622	1.20198	0.828256	1.74433	0.991727	0.978432	0.660562	1.44927	0.907825	1.16115	0.775177	1.7393	0.829186	0.811634	0.534043	1.23351
ENSG00000180801	2782730	chr4:114899952-114899976	ARSJ	0.945966	1.12465	0.771389	1.63969	0.879612	0.842014	0.568894	1.24626	0.943877	1.09704	0.760459	1.5826	0.866172	0.838417	0.549771	1.27861
ENSG00000180801	2782731	chr4:114900062-114900531	ARSJ	0.848639	1.25634	0.849158	1.85877	0.974055	1.05284	0.718053	1.54372	0.840204	1.25683	0.833826	1.89442	0.985906	1.03166	0.68524	1.55321
ENSG00000180801	2782732	chr4:114900652-114900695	ARSJ	0.871753	1.24578	0.822561	1.88674	0.896178	0.85389	0.572589	1.27339	0.781555	1.33676	0.880837	2.02867	0.91893	0.883787	0.57201	1.3655
ENSG00000169696	3738355	chr17:79935440-79935496	ASPSCR1	0.804378	1.29634	0.882278	1.90471	0.691958	1.38281	0.931134	2.05359	0.719785	1.40932	0.932632	2.12966	0.554137	1.50821	1.01667	2.23741
ENSG00000169696	3738356	chr17:79935546-79935614	ASPSCR1	0.796196	1.3266	0.881345	1.99679	0.815594	1.26596	0.843478	1.90004	0.848084	1.26577	0.815527	1.96459	0.792873	1.27881	0.835695	1.95687
ENSG00000169696	3738360	chr17:79937061-79937107	ASPSCR1	0.96132	0.913816	0.635485	1.31405	0.931436	0.903228	0.637214	1.28029	0.984833	0.973695	0.69196	1.37014	0.997596	1.00948	0.697485	1.46104
ENSG00000169696	3738363	chr17:79941431-79941463	ASPSCR1	0.951255	0.899536	0.623826	1.2971	0.899187	0.866866	0.599086	1.25434	0.902414	0.875872	0.621206	1.23494	0.861773	0.857201	0.59788	1.229
ENSG00000169696	3738364	chr17:79941514-79941544	ASPSCR1	0.989498	1.03374	0.692838	1.54239	0.988927	1.02601	0.706412	1.4902	0.960043	1.08189	0.708483	1.6521	0.88089	1.17644	0.769879	1.79771
ENSG00000169696	3738365	chr17:79943383-79943436	ASPSCR1	0.909654	1.17993	0.804812	1.7299	0.805008	1.26213	0.858461	1.8556	0.99536	0.989658	0.670739	1.46021	0.984162	1.03572	0.677149	1.58416
ENSG00000169696	3738375	chr17:79952725-79952754	ASPSCR1	0.745514	1.34006	0.917617	1.95698	0.671087	1.37039	0.948515	1.9799	0.863588	1.22175	0.814729	1.83212	0.785153	1.26602	0.850551	1.88444
ENSG00000169696	3738380	chr17:79953885-79953911	ASPSCR1	0.96545	0.917993	0.631152	1.33519	0.941944	0.904716	0.612988	1.33528	0.951772	0.911516	0.600019	1.38473	0.975002	0.951501	0.620426	1.45925
ENSG00000169696	3738381	chr17:79954296-79954320	ASPSCR1	0.833432	0.811253	0.578378	1.13789	0.798354	0.811739	0.579385	1.13727	0.796712	0.807158	0.583033	1.11744	0.778311	0.816959	0.585771	1.13939
ENSG00000169696	3738382	chr17:79954338-79954439	ASPSCR1	0.836999	1.24964	0.868284	1.79849	0.716229	1.36278	0.914335	2.03116	0.776687	1.35311	0.88279	2.07399	0.621238	1.47562	0.96471	2.25711
ENSG00000169696	3738383	chr17:79954551-79954592	ASPSCR1	0.904235	1.1918	0.805842	1.7626	0.871393	1.19027	0.814274	1.73988	0.790103	1.33301	0.869966	2.04251	0.683503	1.39832	0.917657	2.13077
ENSG00000169696	3738384	chr17:79954594-79954640	ASPSCR1	0.987196	0.96231	0.648404	1.42819	0.965517	0.936107	0.635002	1.37999	0.944621	0.904153	0.603817	1.35388	0.922017	0.898751	0.609972	1.32425
ENSG00000169696	3738385	chr17:79954680-79954704	ASPSCR1	0.983437	0.954079	0.648619	1.40339	0.970787	0.946542	0.653113	1.3718	0.987935	1.02687	0.678791	1.55344	0.953292	1.08425	0.705345	1.66669
ENSG00000169696	3738394	chr17:79966934-79967049	ASPSCR1	0.949059	0.888828	0.599556	1.31767	0.847088	0.823386	0.564308	1.20141	0.877145	0.841528	0.57796	1.22529	0.742281	0.767836	0.521042	1.13153
ENSG00000169696	3738395	chr17:79967394-79967428	ASPSCR1	0.96483	0.914881	0.62352	1.34239	0.934233	0.897218	0.611626	1.31616	0.853262	0.818128	0.557323	1.20098	0.788135	0.784416	0.518805	1.18601
ENSG00000169696	3738396	chr17:79967809-79967860	ASPSCR1	0.96483	1.09082	0.750209	1.58608	0.959714	1.07763	0.728109	1.59492	0.99893	1.00274	0.705604	1.42501	0.971213	1.05016	0.718893	1.53406
ENSG00000169696	3738397	chr17:79968702-79968731	ASPSCR1	0.98909	1.03289	0.710021	1.50258	0.97961	1.04226	0.714723	1.51989	0.916607	0.875969	0.596799	1.28573	0.895362	0.86339	0.565002	1.31936
ENSG00000169696	3738399	chr17:79969424-79969481	ASPSCR1	0.85746	0.799499	0.537642	1.18889	0.759238	0.765	0.520244	1.1249	0.81431	0.78657	0.534251	1.15806	0.722393	0.753793	0.509012	1.11629
ENSG00000169696	3738401	chr17:79970035-79970103	ASPSCR1	0.942869	0.880654	0.59234	1.3093	0.876843	0.837562	0.563304	1.24535	0.920928	0.87406	0.583449	1.30942	0.880696	0.85376	0.565503	1.28895
ENSG00000169696	3738402	chr17:79970116-79970155	ASPSCR1	0.921878	0.860753	0.588126	1.25976	0.826762	0.810522	0.556198	1.18113	0.825963	0.807508	0.562722	1.15878	0.696348	0.728836	0.48361	1.09841
ENSG00000169696	3738408	chr17:79972977-79973036	ASPSCR1	0.899816	1.18986	0.816645	1.73365	0.869334	1.18837	0.819015	1.7243	0.752086	1.38779	0.903649	2.1313	0.63784	1.48515	0.948792	2.32473
ENSG00000169696	3738409	chr17:79973092-79973198	ASPSCR1	0.996651	1.0108	0.686746	1.48775	0.995935	1.01395	0.687233	1.49599	0.967881	0.935152	0.606627	1.44159	0.98907	0.976325	0.663082	1.43755
ENSG00000169696	3738415	chr17:79974358-79974386	ASPSCR1	0.964003	0.91531	0.630826	1.32809	0.895015	0.869291	0.611741	1.23527	0.941034	0.904744	0.619081	1.32222	0.923141	0.905296	0.628244	1.30453
ENSG00000169696	3738417	chr17:79974711-79974738	ASPSCR1	0.977237	1.06336	0.72763	1.55401	0.959543	1.07475	0.737308	1.56662	0.988372	0.976605	0.662582	1.43946	1	0.998738	0.680464	1.46588
ENSG00000169696	3738419	chr17:79974901-79974959	ASPSCR1	0.445701	1.55743	1.07087	2.26508	0.420011	1.66961	1.11805	2.49327	0.476032	1.7033	1.14498	2.53388	0.312659	2.02833	1.29474	3.17756
ENSG00000169696	3738420	chr17:79974965-79974989	ASPSCR1	0.977186	0.93733	0.629349	1.39603	0.975089	0.948906	0.634985	1.41802	0.989451	0.978705	0.667204	1.43564	0.980851	1.04013	0.685631	1.57793
ENSG00000169696	3738421	chr17:79975216-79975272	ASPSCR1	0.207507	0.586126	0.411919	0.834007	0.0955041	0.44284	0.290904	0.67413	0.476032	0.642812	0.462186	0.89403	0.239958	0.494499	0.331048	0.738651
ENSG00000152092	2445367	chr1:176831279-176831924	ASTN1	0.628941	1.45117	0.980061	2.14874	0.95934	0.931797	0.64469	1.34677	0.696676	1.38934	0.956593	2.01785	0.933151	0.911566	0.626517	1.32631
ENSG00000152092	2445368	chr1:176832439-176833216	ASTN1	0.669179	1.41747	0.964418	2.08336	0.961807	0.934187	0.643754	1.35565	0.709741	1.45567	0.937317	2.26068	0.845491	0.815541	0.525729	1.26511
ENSG00000152092	2445369	chr1:176833429-176833577	ASTN1	0.975905	1.06652	0.733085	1.55161	0.637398	0.727669	0.514419	1.02932	0.761234	1.32476	0.90741	1.93405	0.937565	0.913382	0.620995	1.34343
ENSG00000152092	2445372	chr1:176837988-176838140	ASTN1	0.109588	1.83926	1.28604	2.63047	0.503813	1.50463	1.05086	2.15434	0.296851	1.85422	1.32394	2.59689	0.399838	1.59496	1.13677	2.23782
ENSG00000152092	2445373	chr1:176845682-176845770	ASTN1	0.828495	1.27535	0.867514	1.8749	0.448949	0.635768	0.439936	0.918771	0.650062	1.48037	0.992853	2.20726	0.725041	0.750969	0.5028	1.12163
ENSG00000152092	2445377	chr1:176852001-176852123	ASTN1	0.0397045	1.88814	1.38064	2.5822	0.278647	1.74027	1.20863	2.50578	0.352013	1.71543	1.22625	2.39975	0.537226	1.53462	1.03044	2.28548
ENSG00000152092	2445381	chr1:176853505-176853625	ASTN1	0.0159643	1.87585	1.41826	2.48107	0.116035	1.85368	1.33634	2.57129	0.257416	1.79923	1.33652	2.42214	0.333624	1.67225	1.19148	2.34702
ENSG00000152092	2445383	chr1:176857251-176857275	ASTN1	0.566477	1.54155	1.01123	2.35001	0.790273	1.29425	0.86182	1.94365	0.675767	1.49134	0.969275	2.2946	0.827884	1.24407	0.805266	1.922
ENSG00000152092	2445384	chr1:176857295-176857331	ASTN1	0.54787	1.4637	1.01907	2.10232	0.977339	1.04486	0.723884	1.50816	0.760521	1.31744	0.909902	1.90751	0.929758	0.909184	0.626452	1.31952
ENSG00000152092	2445386	chr1:176863712-176863925	ASTN1	0.793039	1.311	0.88707	1.93752	0.634551	0.681767	0.449614	1.03379	0.720032	1.3632	0.938728	1.9796	0.688569	0.722082	0.477138	1.09277
ENSG00000152092	2445405	chr1:176903294-176903471	ASTN1	0.2425	1.66296	1.1731	2.35738	0.570163	1.45595	1.0117	2.09527	0.587114	1.46816	1.04014	2.07231	0.733262	1.2775	0.899589	1.81417
ENSG00000152092	2445406	chr1:176905409-176905459	ASTN1	0.755194	1.34175	0.915093	1.96733	0.930274	0.886457	0.589281	1.3335	0.540441	1.74148	1.09729	2.76387	0.998222	1.01077	0.631373	1.61815
ENSG00000152092	2445407	chr1:176913044-176913147	ASTN1	0.465554	1.57178	1.0638	2.32232	0.994218	1.018	0.675237	1.53476	0.499939	1.71253	1.12923	2.59714	0.96721	1.06378	0.687936	1.64497
ENSG00000152092	2445408	chr1:176915111-176915251	ASTN1	0.677874	1.44732	0.954305	2.19502	0.984324	1.0379	0.68559	1.57125	0.73751	1.41713	0.912531	2.20076	0.984469	0.964694	0.621767	1.49676
ENSG00000152092	2445409	chr1:176918321-176918452	ASTN1	0.834635	1.25502	0.867641	1.81534	0.533575	0.61424	0.39275	0.960639	0.806875	1.28608	0.865775	1.91044	0.494567	0.591085	0.376456	0.92808
ENSG00000152092	2445413	chr1:176926825-176926921	ASTN1	0.238857	1.76083	1.19648	2.59136	0.952064	1.08874	0.740883	1.59992	0.462159	1.67696	1.15151	2.44219	0.972239	1.04732	0.724251	1.51449
ENSG00000152092	2445414	chr1:176927493-176927578	ASTN1	0.78307	1.33016	0.891481	1.98472	0.890263	0.858054	0.591948	1.24379	0.745688	1.3671	0.914022	2.04478	0.892259	0.879705	0.612882	1.26269
ENSG00000152092	2445415	chr1:176927594-176927618	ASTN1	0.728493	1.34989	0.927551	1.96453	0.906968	1.1436	0.792602	1.65002	0.462497	1.82602	1.1782	2.83003	0.617979	1.47882	0.967819	2.25964
ENSG00000152092	2445419	chr1:176934341-176934373	ASTN1	0.705493	1.30454	0.946273	1.79846	0.966952	1.05995	0.744251	1.50958	0.891758	1.14295	0.831186	1.57165	0.944177	0.928418	0.657887	1.3102
ENSG00000152092	2445438	chr1:176983940-176984003	ASTN1	0.577422	1.38802	1.00282	1.92119	0.902831	1.14245	0.802308	1.62678	0.769526	1.27137	0.912373	1.77162	0.98041	1.03635	0.716657	1.49865
ENSG00000152092	2445440	chr1:176992541-176992607	ASTN1	0.931676	1.1574	0.774171	1.73033	0.223159	0.558077	0.389973	0.798644	0.727113	1.38959	0.928688	2.07923	0.487677	0.630065	0.425416	0.933163
ENSG00000152092	2445441	chr1:176992647-176992673	ASTN1	0.933759	1.15473	0.772078	1.72704	0.524756	0.692704	0.496546	0.966353	0.920945	1.14347	0.76439	1.71055	0.52959	0.712978	0.52264	0.972634
ENSG00000152092	2445442	chr1:176993741-176993859	ASTN1	0.745514	1.36928	0.913539	2.05238	0.852256	0.828308	0.569509	1.20471	0.826487	1.26666	0.849019	1.88975	0.62845	0.659721	0.415503	1.04748
ENSG00000152092	2445444	chr1:176998770-176998877	ASTN1	0.441627	1.55915	1.07413	2.26318	0.958177	1.076	0.739893	1.5648	0.466987	1.63771	1.13969	2.35334	0.787509	1.27156	0.8454	1.91254
ENSG00000152092	2445445	chr1:176999948-177000049	ASTN1	0.478753	1.60427	1.06334	2.42037	0.94668	1.09473	0.750927	1.59594	0.457252	1.86278	1.19043	2.91486	0.825795	1.2766	0.787691	2.06896
ENSG00000152092	2445448	chr1:177001635-177001681	ASTN1	0.680558	1.40491	0.952062	2.07316	0.414608	0.605671	0.410474	0.893692	0.711244	1.38768	0.943921	2.04007	0.437771	0.61634	0.423696	0.896576
ENSG00000152092	2445449	chr1:177001726-177001945	ASTN1	0.0543109	1.85713	1.33898	2.5758	0.312909	1.6772	1.17539	2.39327	0.309922	1.77762	1.27361	2.48108	0.4563	1.56822	1.09456	2.24684
ENSG00000152092	2445456	chr1:177030214-177030380	ASTN1	0.825099	1.25796	0.876775	1.80488	0.687032	0.734391	0.505996	1.06588	0.737604	1.32681	0.92839	1.8962	0.775979	0.79635	0.549065	1.15501
ENSG00000152092	2445476	chr1:177133537-177133669	ASTN1	0.019726	1.96522	1.44884	2.66565	0.2921	1.77233	1.20862	2.59896	0.23038	1.93832	1.39911	2.68534	0.42966	1.67235	1.12984	2.47535
ENSG00000152092	2445477	chr1:177133813-177133841	ASTN1	0.698468	1.4074	0.939854	2.10754	0.356044	0.602841	0.418441	0.868502	0.726075	1.38393	0.930356	2.05865	0.418897	0.61261	0.425295	0.882425
ENSG00000152092	2445478	chr1:177133931-177134003	ASTN1	0.911138	0.841761	0.563863	1.25662	0.0833305	0.50831	0.361521	0.714699	0.868884	0.800551	0.503484	1.2729	0.199049	0.539763	0.390538	0.746006
ENSG00000136888	3186193	chr9:117350171-117350200	ATP6V1G1	0.0708082	1.6522	1.25239	2.17966	0.331219	1.63211	1.15742	2.30146	0.326052	1.57499	1.20038	2.06651	0.490687	1.51598	1.0628	2.16241
ENSG00000136888	3186195	chr9:117354877-117354902	ATP6V1G1	0.991292	1.02596	0.706216	1.49046	0.853863	0.81753	0.545804	1.22453	0.949552	1.0919	0.74381	1.60288	0.76621	0.7705	0.510207	1.16359
ENSG00000136888	3186201	chr9:117359851-117359885	ATP6V1G1	0.86058	0.807055	0.549425	1.18549	0.475598	0.573909	0.3587	0.918237	0.941267	0.907309	0.62642	1.31415	0.515761	0.601326	0.38214	0.946232
ENSG00000136888	3186202	chr9:117359922-117359947	ATP6V1G1	0.947676	1.12377	0.766302	1.64799	0.989939	1.02509	0.694692	1.51262	0.952668	1.0895	0.734063	1.61705	0.81914	0.801547	0.524163	1.22572
ENSG00000136888	3186203	chr9:117360038-117360109	ATP6V1G1	0.99702	1.00894	0.692785	1.46937	0.915036	0.884711	0.618454	1.2656	0.934526	1.10991	0.77322	1.59319	0.993379	0.984061	0.677929	1.42843
ENSG00000136888	3186204	chr9:117360675-117361051	ATP6V1G1	0.917448	1.16691	0.800305	1.70146	0.91252	1.14412	0.778674	1.68107	0.777969	1.29261	0.897453	1.86177	0.760728	1.27654	0.874031	1.86442
ENSG00000124406	2767379	chr4:42410480-42410506	ATP8A1	0.999708	1.00118	0.678433	1.47747	0.293193	1.71794	1.19439	2.47097	0.902142	1.17817	0.770866	1.80069	0.459852	1.61355	1.09898	2.36908
ENSG00000124406	2767380	chr4:42411126-42414329	ATP8A1	0.11171	0.507611	0.341681	0.754121	0.729737	0.733866	0.485631	1.10899	0.550521	0.610391	0.401732	0.927428	0.792771	0.783288	0.513503	1.19481
ENSG00000124406	2767381	chr4:42414661-42414915	ATP8A1	0.640345	0.68985	0.464887	1.02367	0.514219	1.49274	1.04333	2.13574	0.854897	0.804061	0.527715	1.22512	0.648187	1.36198	0.952811	1.94686
ENSG00000124406	2767382	chr4:42414937-42415006	ATP8A1	0.394159	0.618946	0.422832	0.906019	0.976881	0.954456	0.652393	1.39638	0.828163	0.783053	0.515686	1.18904	0.834176	1.26878	0.77891	2.06675
ENSG00000124406	2767384	chr4:42416656-42416730	ATP8A1	0.236192	0.485765	0.298975	0.789255	0.738735	1.29774	0.909317	1.85207	0.609342	0.588629	0.358096	0.967573	0.807989	1.24241	0.834427	1.84987
ENSG00000124406	2767386	chr4:42424868-42424900	ATP8A1	0.397568	0.638895	0.44665	0.913884	0.976152	1.04968	0.712448	1.54655	0.696249	0.703189	0.47176	1.04815	0.998376	1.00852	0.680805	1.494
ENSG00000124406	2767387	chr4:42425634-42425699	ATP8A1	0.438958	0.625086	0.422772	0.924214	0.497547	1.49682	1.05339	2.12692	0.768538	0.735763	0.48211	1.12287	0.527564	1.54259	1.03786	2.2928
ENSG00000124406	2767401	chr4:42445586-42445684	ATP8A1	0.482402	0.625405	0.415861	0.940534	0.310706	1.67396	1.17559	2.38361	0.83071	0.777015	0.502665	1.2011	0.418397	1.71703	1.14854	2.56691
ENSG00000124406	2767404	chr4:42446601-42446626	ATP8A1	0.219412	0.562672	0.381629	0.829599	0.615338	0.706619	0.491164	1.01658	0.625534	0.647403	0.425049	0.986075	0.748298	0.78011	0.53811	1.13094
ENSG00000124406	2767407	chr4:42448602-42448640	ATP8A1	0.540573	0.672316	0.462652	0.976994	0.972863	1.05657	0.712928	1.56586	0.800632	0.773888	0.521486	1.14846	0.937995	1.0941	0.744386	1.60811
ENSG00000124406	2767409	chr4:42453998-42454022	ATP8A1	0.877206	0.818572	0.557314	1.2023	0.426046	1.61563	1.1072	2.35755	0.970479	0.94139	0.62134	1.4263	0.531886	1.51125	1.03273	2.21149
ENSG00000124406	2767410	chr4:42457322-42457435	ATP8A1	0.156943	0.463835	0.291563	0.737894	0.915198	1.13577	0.781872	1.64985	0.468461	0.516854	0.317678	0.840907	0.976183	1.03963	0.735921	1.46866
ENSG00000124406	2767411	chr4:42457542-42457595	ATP8A1	0.258157	0.552244	0.363945	0.837967	0.534148	0.674949	0.4702	0.968858	0.624653	0.635845	0.410567	0.984733	0.679445	0.732645	0.497441	1.07906
ENSG00000124406	2767417	chr4:42466707-42466788	ATP8A1	0.38812	0.548608	0.343075	0.877275	0.93473	1.11166	0.762916	1.61982	0.687974	0.637246	0.385983	1.05207	0.927731	1.09511	0.772572	1.5523
ENSG00000124406	2767418	chr4:42466914-42466944	ATP8A1	0.24208	0.536645	0.35051	0.821624	0.948791	0.914723	0.623654	1.34164	0.597154	0.599888	0.376439	0.955972	0.967224	0.946468	0.642106	1.3951
ENSG00000124406	2767419	chr4:42466973-42467049	ATP8A1	0.579139	0.678652	0.462384	0.996072	0.751504	1.32615	0.891027	1.97377	0.799222	0.767895	0.5124	1.15078	0.821247	1.21175	0.834868	1.75878
ENSG00000124406	2767420	chr4:42467060-42467093	ATP8A1	0.686555	0.644749	0.389958	1.06602	0.881471	1.16673	0.817959	1.66422	0.858579	0.77527	0.469227	1.28092	0.808988	1.2612	0.822789	1.93321
ENSG00000124406	2767426	chr4:42487530-42487685	ATP8A1	0.303194	0.555661	0.364414	0.847276	0.793979	0.784249	0.532407	1.15522	0.607649	0.613141	0.388075	0.968734	0.807061	0.794728	0.522388	1.20905
ENSG00000124406	2767434	chr4:42505480-42505504	ATP8A1	0.908977	1.17248	0.813042	1.69081	0.245909	1.65702	1.20505	2.27852	0.825424	1.2254	0.869915	1.72615	0.375363	1.60211	1.15226	2.22759
ENSG00000124406	2767436	chr4:42509058-42509162	ATP8A1	0.296052	0.539861	0.344502	0.846001	0.9678	0.937216	0.624626	1.40624	0.669986	0.639239	0.397274	1.02858	0.994597	0.98416	0.648571	1.49339
ENSG00000124406	2767442	chr4:42524182-42524271	ATP8A1	0.523648	0.650501	0.438042	0.966009	0.63897	1.41755	0.967939	2.07601	0.777351	0.731207	0.469134	1.13968	0.673928	1.36763	0.931953	2.00697
ENSG00000124406	2767443	chr4:42526781-42526864	ATP8A1	0.555227	0.63848	0.414824	0.982724	0.941406	1.10706	0.747391	1.63982	0.802971	0.749235	0.478288	1.17367	0.902248	1.13816	0.767533	1.68775
ENSG00000124406	2767447	chr4:42545940-42545991	ATP8A1	0.267656	0.581208	0.395817	0.853432	0.664816	0.745297	0.531539	1.04502	0.655748	0.658533	0.428246	1.01266	0.811017	0.809975	0.548	1.19719
ENSG00000124406	2767451	chr4:42551030-42551067	ATP8A1	0.449357	0.608251	0.401206	0.922143	0.944673	0.907131	0.611263	1.34621	0.730826	0.685618	0.429632	1.09413	0.987823	0.971235	0.631245	1.49434
ENSG00000124406	2767452	chr4:42553215-42553295	ATP8A1	0.543032	0.634091	0.411822	0.976321	0.454294	1.538	1.08045	2.18933	0.90843	0.8424	0.528371	1.34307	0.445708	1.55273	1.09971	2.19237
ENSG00000124406	2767453	chr4:42554532-42554594	ATP8A1	0.467139	0.583529	0.367124	0.927498	0.423266	1.57019	1.10205	2.23719	0.826574	0.748606	0.458341	1.2227	0.53139	1.51342	1.03321	2.21681
ENSG00000124406	2767454	chr4:42554603-42554627	ATP8A1	0.401042	0.615064	0.413384	0.915138	0.625981	0.711091	0.494119	1.02334	0.609219	0.628729	0.406938	0.971401	0.593075	0.682363	0.459713	1.01285
ENSG00000124406	2767455	chr4:42557986-42558057	ATP8A1	0.0618087	0.533126	0.378941	0.750047	0.203193	0.608729	0.451785	0.820193	0.481529	0.616365	0.428049	0.887529	0.459779	0.686053	0.507079	0.928197
ENSG00000124406	2767460	chr4:42571180-42571205	ATP8A1	0.485998	0.619292	0.407345	0.941517	0.7309	1.30136	0.914582	1.85171	0.85658	0.793219	0.505266	1.24528	0.758629	1.25172	0.885598	1.7692
ENSG00000124406	2767464	chr4:42576636-42576719	ATP8A1	0.0876033	0.516263	0.353725	0.753487	0.184031	0.571075	0.411608	0.792322	0.469298	0.587695	0.396961	0.870075	0.374721	0.624145	0.449004	0.867604
ENSG00000124406	2767465	chr4:42577642-42577693	ATP8A1	0.0765324	0.519644	0.361596	0.746773	0.785279	0.786711	0.541954	1.14201	0.511786	0.615779	0.419419	0.90407	0.773605	0.787984	0.535627	1.15924
ENSG00000124406	2767468	chr4:42580278-42580402	ATP8A1	0.107189	0.550245	0.387514	0.781312	0.60251	0.741848	0.546343	1.00731	0.4608	0.592344	0.405441	0.865406	0.471506	0.679057	0.493625	0.934148
ENSG00000124406	2767469	chr4:42581839-42581993	ATP8A1	0.214289	0.579826	0.402593	0.835081	0.904625	0.872597	0.60502	1.25851	0.586031	0.6519	0.444391	0.956306	0.832458	0.849968	0.610583	1.18321
ENSG00000124406	2767471	chr4:42583653-42583749	ATP8A1	0.397744	0.632567	0.438193	0.913161	0.990587	1.02374	0.690453	1.51791	0.659405	0.653932	0.420718	1.01642	0.979864	0.952759	0.583773	1.55497
ENSG00000124406	2767472	chr4:42588377-42588493	ATP8A1	0.112055	0.503098	0.336272	0.752688	0.40577	0.672423	0.495903	0.911777	0.394643	0.50851	0.32501	0.795613	0.288515	0.546328	0.376689	0.792361
ENSG00000124406	2767473	chr4:42590297-42590323	ATP8A1	0.455974	0.637377	0.433115	0.937971	0.823789	0.813158	0.563377	1.17368	0.675566	0.676074	0.443381	1.03089	0.800898	0.806601	0.549856	1.18323
ENSG00000124406	2767475	chr4:42592834-42592899	ATP8A1	0.109588	0.474616	0.307939	0.731508	0.993392	0.981991	0.664529	1.45111	0.542869	0.577517	0.364896	0.91403	0.994971	1.01499	0.678296	1.5188
ENSG00000124406	2767479	chr4:42602497-42602526	ATP8A1	0.0748723	0.46201	0.302169	0.706405	0.933815	0.89208	0.597021	1.33296	0.45179	0.521471	0.327517	0.830284	0.886834	0.858415	0.566777	1.30012
ENSG00000124406	2767482	chr4:42618058-42618095	ATP8A1	0.399024	0.626595	0.428583	0.916091	0.738775	0.768396	0.536304	1.10093	0.717357	0.701183	0.458879	1.07143	0.844794	0.832739	0.562204	1.23346
ENSG00000124406	2767484	chr4:42626555-42626587	ATP8A1	0.163143	0.537511	0.363602	0.7946	0.494013	0.659122	0.45922	0.946043	0.464995	0.547284	0.352109	0.850645	0.456311	0.61487	0.416822	0.907017
ENSG00000124406	2767485	chr4:42626594-42626642	ATP8A1	0.296943	0.5734	0.38318	0.858051	0.694432	0.747905	0.523575	1.06835	0.643637	0.655528	0.429327	1.00091	0.775622	0.80741	0.56966	1.14439
ENSG00000124406	2767487	chr4:42627679-42627703	ATP8A1	0.274082	0.577549	0.389135	0.857189	0.529043	0.679386	0.477481	0.966668	0.583994	0.619565	0.403985	0.950186	0.587341	0.685317	0.466041	1.00776
ENSG00000124406	2767489	chr4:42629044-42629107	ATP8A1	0.0723507	0.467782	0.307795	0.710928	0.942376	0.904091	0.609398	1.34129	0.455894	0.544404	0.351704	0.842684	0.845362	0.829173	0.554019	1.24098
ENSG00000124406	2767496	chr4:42658842-42658875	ATP8A1	0.160446	0.511423	0.341166	0.766647	0.469687	1.54411	1.07245	2.22321	0.601678	0.624622	0.404932	0.963504	0.620282	1.41476	0.969337	2.06487
ENSG00000124406	2767497	chr4:42658908-42658964	ATP8A1	0.525788	0.627968	0.409148	0.963816	0.288598	1.70202	1.19419	2.4258	0.863397	0.791974	0.494399	1.26866	0.49573	1.52178	1.06078	2.18312
ENSG00000163635	2627391	chr3:63850246-63850342	ATXN7	0.913174	1.17604	0.801528	1.72554	0.450553	1.52557	1.08107	2.15283	0.676771	1.44625	0.97073	2.15472	0.336233	1.67533	1.19072	2.35717
ENSG00000163635	2627392	chr3:63850453-63850674	ATXN7	0.529818	0.664366	0.454414	0.971321	0.794857	0.797576	0.555677	1.14478	0.669785	0.683564	0.456517	1.02353	0.800997	0.799708	0.536786	1.19141
ENSG00000163635	2627397	chr3:63884078-63884139	ATXN7	0.528641	0.664068	0.455822	0.967453	0.915096	0.869413	0.576972	1.31008	0.611931	0.654156	0.438891	0.975004	0.858234	0.825769	0.532093	1.28153
ENSG00000163635	2627401	chr3:63898283-63898315	ATXN7	0.412377	0.620374	0.422988	0.909868	0.934733	1.11354	0.759483	1.63264	0.710379	0.704886	0.467454	1.06292	0.852078	1.18099	0.815247	1.71082
ENSG00000163635	2627402	chr3:63898440-63898584	ATXN7	0.590776	0.668292	0.446759	0.999678	0.687306	1.33651	0.941715	1.89681	0.729937	0.703034	0.454796	1.08677	0.691636	1.33917	0.921027	1.94714
ENSG00000163635	2627403	chr3:63898836-63898893	ATXN7	0.778447	0.777629	0.548618	1.10224	0.946988	1.10205	0.734136	1.65433	0.846392	0.829814	0.587626	1.17182	0.925787	1.10912	0.750813	1.63841
ENSG00000163635	2627413	chr3:63938067-63938159	ATXN7	0.657727	0.731716	0.521633	1.02641	0.863236	1.23503	0.793638	1.92192	0.548315	0.569725	0.354313	0.916102	0.985877	0.961937	0.579312	1.59728
ENSG00000163635	2627420	chr3:63965689-63965832	ATXN7	0.293056	0.587821	0.401067	0.861536	0.902454	0.865671	0.590885	1.26824	0.542869	0.637047	0.436973	0.928729	0.861851	0.865174	0.616458	1.21424
ENSG00000163635	2627422	chr3:63967914-63968049	ATXN7	0.225602	0.540579	0.359694	0.812429	0.972925	1.0547	0.720151	1.54465	0.521379	0.570987	0.363095	0.897911	0.905323	1.13912	0.758775	1.71011
ENSG00000163635	2627423	chr3:63968621-63968697	ATXN7	0.0702809	0.406304	0.24872	0.663732	0.504374	0.637273	0.42859	0.947566	0.326052	0.442709	0.272157	0.720139	0.469909	0.597623	0.391511	0.912241
ENSG00000163635	2627424	chr3:63973738-63973945	ATXN7	0.19585	0.499542	0.316157	0.789299	0.738724	0.745641	0.499542	1.11298	0.539042	0.57644	0.365021	0.910312	0.880857	0.856309	0.571332	1.28343
ENSG00000163635	2627427	chr3:63975903-63975965	ATXN7	0.215245	0.53002	0.347736	0.807858	0.75312	0.748898	0.497485	1.12737	0.533572	0.609085	0.405163	0.915642	0.831882	0.824391	0.55718	1.21975
ENSG00000163635	2627428	chr3:63975967-63975996	ATXN7	0.3769	0.577725	0.375146	0.889694	0.912652	1.13344	0.792079	1.62192	0.544429	0.569716	0.355415	0.913234	0.929106	1.10679	0.745822	1.64247
ENSG00000163635	2627430	chr3:63976416-63976505	ATXN7	0.395235	0.607027	0.410151	0.898406	0.964277	1.06811	0.730951	1.5608	0.590968	0.623948	0.40771	0.954871	0.963034	1.06538	0.708931	1.60104
ENSG00000163635	2627433	chr3:63981226-63981436	ATXN7	0.266623	0.591139	0.412156	0.847848	0.807107	0.814335	0.578281	1.14675	0.465802	0.558508	0.364517	0.855739	0.673302	0.733466	0.50197	1.07172
ENSG00000163635	2627434	chr3:63981583-63981613	ATXN7	0.703798	0.702802	0.460637	1.07228	0.270204	1.76482	1.21853	2.55602	0.720204	0.696262	0.450081	1.07709	0.526258	1.50185	1.03667	2.17576
ENSG00000163635	2627435	chr3:63981682-63981762	ATXN7	0.342373	0.620625	0.434065	0.88737	0.851919	0.841189	0.596909	1.18544	0.453555	0.57945	0.39194	0.856667	0.596081	0.699689	0.482697	1.01423
ENSG00000163635	2627436	chr3:63981763-63981791	ATXN7	0.605112	0.677428	0.453932	1.01096	0.956803	1.08379	0.728466	1.61244	0.68143	0.681227	0.447251	1.03761	0.993755	1.01773	0.667078	1.55272
ENSG00000163635	2627437	chr3:63981801-63982139	ATXN7	0.158478	0.468628	0.292307	0.751306	0.938488	0.901399	0.61182	1.32804	0.503408	0.52337	0.316394	0.865745	0.984648	1.037	0.66238	1.62349
ENSG00000163635	2627438	chr3:63982257-63982289	ATXN7	0.849837	0.779212	0.507749	1.19581	0.982999	0.962188	0.646218	1.43265	0.888561	0.816938	0.509039	1.31108	0.990885	1.02461	0.653325	1.60691
ENSG00000163635	2627439	chr3:63983304-63983336	ATXN7	0.401114	0.612982	0.413976	0.907655	0.715282	0.743508	0.507821	1.08858	0.596231	0.662061	0.454784	0.963808	0.712272	0.762564	0.52833	1.10065
ENSG00000163635	2627442	chr3:63985146-63985235	ATXN7	0.358834	0.593186	0.396797	0.886776	0.969683	1.05753	0.732775	1.5262	0.617199	0.653313	0.435657	0.979712	0.932992	1.10607	0.73593	1.66239
ENSG00000163635	2627443	chr3:63985254-63986211	ATXN7	0.283465	0.604671	0.422882	0.864607	0.872076	0.85626	0.609596	1.20273	0.511266	0.596701	0.396851	0.897193	0.864206	0.838585	0.552667	1.27242
ENSG00000163635	2627444	chr3:63986295-63986325	ATXN7	0.493867	0.629844	0.417051	0.951211	0.71804	1.362	0.912801	2.03226	0.673093	0.659602	0.422496	1.02977	0.681107	1.42669	0.915007	2.22451
ENSG00000105393	3824155	chr19:17378287-17378313	BABAM1	0.124335	1.85225	1.28938	2.66083	0.930395	1.12011	0.762377	1.64571	0.295234	2.09434	1.41005	3.11073	0.90372	1.1351	0.768244	1.67714
ENSG00000105393	3824157	chr19:17379570-17379602	BABAM1	0.851749	1.25449	0.84706	1.85789	0.741193	0.750464	0.505647	1.11381	0.774613	1.37351	0.880356	2.14291	0.740554	0.758978	0.507483	1.13511
ENSG00000105393	3824158	chr19:17379630-17379659	BABAM1	0.867179	1.23258	0.837817	1.81335	0.883522	0.852464	0.587534	1.23686	0.796684	1.28264	0.879043	1.87155	0.908622	0.887402	0.605056	1.3015
ENSG00000105393	3824159	chr19:17379691-17379886	BABAM1	0.337908	1.59939	1.12349	2.27688	0.765196	1.31808	0.880094	1.97404	0.511767	1.63182	1.10752	2.40433	0.801105	1.25136	0.838424	1.86766
ENSG00000105393	3824160	chr19:17382437-17382464	BABAM1	0.268444	1.57242	1.14424	2.16081	0.720349	1.30821	0.921771	1.85665	0.329291	1.91973	1.29435	2.84728	0.554353	1.69041	1.02081	2.79923
ENSG00000105393	3824161	chr19:17384723-17384787	BABAM1	0.0808456	1.92775	1.33791	2.77763	0.292101	1.89035	1.23397	2.89589	0.314848	1.93329	1.31658	2.83888	0.466528	1.72248	1.10654	2.68127
ENSG00000105393	3824162	chr19:17384790-17384833	BABAM1	0.212018	1.72395	1.20406	2.46832	0.977313	0.95535	0.652258	1.39928	0.313164	1.91163	1.31075	2.78795	0.949489	1.09013	0.707112	1.68061
ENSG00000105393	3824163	chr19:17384951-17384990	BABAM1	0.554831	1.47087	1.0179	2.12542	0.827826	0.80273	0.540669	1.19181	0.557831	1.56927	1.0657	2.31078	0.89028	0.85957	0.564118	1.30976
ENSG00000105393	3824167	chr19:17387193-17387217	BABAM1	0.981864	0.948378	0.642885	1.39904	0.605923	0.673472	0.448197	1.01198	0.947182	0.91866	0.643241	1.31201	0.58373	0.686436	0.468785	1.00514
ENSG00000105393	3824169	chr19:17387308-17387332	BABAM1	0.751253	1.34003	0.915193	1.96209	0.927431	0.894491	0.619404	1.29175	0.726372	1.38609	0.929787	2.06633	0.91188	0.881665	0.58251	1.33445
ENSG00000105393	3824170	chr19:17387338-17387399	BABAM1	0.849696	1.24197	0.856147	1.80167	0.464247	0.605209	0.398213	0.919806	0.709332	1.41204	0.942811	2.11481	0.666363	0.707929	0.467058	1.07302
ENSG00000105393	3824172	chr19:17387647-17387683	BABAM1	0.714951	1.37397	0.933466	2.02234	0.849715	1.22615	0.820829	1.83163	0.752092	1.38309	0.904279	2.11544	0.872212	1.18532	0.777631	1.80674
ENSG00000105393	3824175	chr19:17389671-17389799	BABAM1	0.351542	1.60709	1.11731	2.31157	0.817068	1.26234	0.842895	1.89051	0.540939	1.60282	1.08175	2.37489	0.952866	1.08642	0.701885	1.68161
ENSG00000105393	3824176	chr19:17389885-17389914	BABAM1	0.420363	1.60174	1.08895	2.35598	0.74934	1.32911	0.89236	1.97962	0.511767	1.68	1.11428	2.53292	0.700371	1.36846	0.906585	2.06566
ENSG00000105393	3824177	chr19:17389974-17390013	BABAM1	0.731783	1.358	0.925298	1.99306	0.988772	1.02825	0.689146	1.53422	0.675817	1.4941	0.969069	2.30357	0.97106	1.06282	0.663865	1.70154
ENSG00000123685	2454819	chr1:212859760-212859805	BATF3	0.097324	0.462567	0.296467	0.721726	0.193119	0.505444	0.337476	0.757014	0.465213	0.533879	0.337288	0.845053	0.410855	0.575005	0.382607	0.864151
ENSG00000123685	2454820	chr1:212859870-212860077	BATF3	0.816901	0.774898	0.52416	1.14558	0.964963	0.93797	0.646181	1.36152	0.863216	0.816467	0.542182	1.22951	0.935916	0.91067	0.615501	1.34739
ENSG00000123685	2454821	chr1:212860133-212860301	BATF3	0.96672	0.919114	0.628816	1.34343	0.776588	1.28457	0.879318	1.87658	0.996377	1.00905	0.671361	1.5166	0.742247	1.29672	0.885681	1.89853
ENSG00000123685	2454825	chr1:212870338-212870397	BATF3	0.946415	0.886219	0.600887	1.30704	0.931592	1.12195	0.755284	1.66662	0.955023	0.921861	0.621521	1.36734	0.955657	1.07761	0.711506	1.63208
ENSG00000123685	2454828	chr1:212873043-212873074	BATF3	0.999167	0.997103	0.674291	1.47446	0.501193	1.51211	1.05304	2.1713	0.985331	1.02918	0.704114	1.50431	0.721339	1.29039	0.906293	1.83728
ENSG00000123685	2454829	chr1:212873159-212873324	BATF3	0.861141	0.79777	0.532644	1.19486	0.809161	1.24466	0.861983	1.79724	0.975765	0.948956	0.612221	1.4709	0.778972	1.26613	0.857704	1.86903
ENSG00000076108	3457949	chr12:56989485-56989659	BAZ2A	0.841792	0.781805	0.519078	1.17751	0.994666	1.01612	0.690801	1.49465	0.922702	0.864884	0.555576	1.34639	0.875973	1.18169	0.774034	1.80404
ENSG00000076108	3457950	chr12:56990217-56991174	BAZ2A	0.0733796	0.52077	0.371688	0.729649	0.339416	0.675744	0.511815	0.892179	0.322085	0.572307	0.412446	0.794128	0.624258	0.765565	0.570673	1.02702
ENSG00000076108	3457951	chr12:56991469-56991678	BAZ2A	0.304276	0.593834	0.406364	0.867791	0.882733	0.850546	0.584573	1.23754	0.478285	0.584568	0.390848	0.874305	0.954192	0.928173	0.620517	1.38837
ENSG00000076108	3457952	chr12:56991946-56992042	BAZ2A	0.986968	0.963558	0.662268	1.40191	0.845097	1.22781	0.826652	1.82363	0.955345	0.927808	0.643645	1.33743	0.849833	1.19829	0.804695	1.78439
ENSG00000076108	3457953	chr12:56992193-56992344	BAZ2A	0.0493182	0.403098	0.252856	0.642611	0.274681	0.446937	0.263673	0.757579	0.336299	0.483173	0.30981	0.753545	0.461631	0.493982	0.280196	0.870886
ENSG00000076108	3457954	chr12:56992437-56992542	BAZ2A	0.0760929	0.465487	0.306388	0.707203	0.427224	0.550091	0.343092	0.881979	0.393151	0.541954	0.3614	0.812712	0.656294	0.639456	0.378008	1.08173
ENSG00000076108	3457956	chr12:56992668-56992749	BAZ2A	0.195247	0.543213	0.367781	0.802326	0.551962	0.70587	0.50823	0.980367	0.354702	0.494392	0.318339	0.767809	0.481901	0.559246	0.342944	0.911973
ENSG00000076108	3457957	chr12:56992929-56993005	BAZ2A	0.0508799	0.412765	0.259693	0.656062	0.651585	0.697242	0.465225	1.04497	0.298105	0.439054	0.277598	0.694415	0.81231	0.776862	0.485288	1.24362
ENSG00000076108	3457958	chr12:56993008-56993114	BAZ2A	0.23332	0.626725	0.460719	0.852546	0.72011	0.795391	0.590318	1.0717	0.378278	0.505693	0.326252	0.783826	0.67825	0.609656	0.330015	1.12625
ENSG00000076108	3457960	chr12:56993486-56993524	BAZ2A	0.42991	0.67972	0.497534	0.928619	0.758703	0.817681	0.61233	1.0919	0.448807	0.538751	0.347166	0.836063	0.594532	0.607733	0.362702	1.0183
ENSG00000076108	3457961	chr12:56993547-56993632	BAZ2A	0.481409	0.667676	0.472082	0.944308	0.940273	0.913303	0.645876	1.29146	0.509131	0.595213	0.395934	0.894791	0.932848	0.86728	0.48812	1.54096
ENSG00000076108	3457963	chr12:56993748-56993779	BAZ2A	0.316196	0.603592	0.419158	0.869177	0.824952	0.824341	0.584329	1.16294	0.469544	0.539861	0.34234	0.851346	0.872442	0.81917	0.499093	1.34452
ENSG00000076108	3457964	chr12:56993816-56993879	BAZ2A	0.490312	0.642809	0.435058	0.949767	0.9488	1.09509	0.74114	1.61808	0.596673	0.638449	0.424229	0.96084	0.818221	1.24226	0.820393	1.88106
ENSG00000076108	3457965	chr12:56994089-56994261	BAZ2A	0.209974	0.538514	0.35584	0.814965	0.674211	0.726654	0.499117	1.05792	0.406421	0.547313	0.365078	0.820514	0.662938	0.708307	0.469155	1.06937
ENSG00000076108	3457966	chr12:56994479-56994610	BAZ2A	0.743302	0.743196	0.50744	1.08848	0.905184	1.14797	0.791142	1.66573	0.702968	0.722792	0.496801	1.05158	0.883844	1.1536	0.788795	1.68712
ENSG00000076108	3457968	chr12:56994730-56994861	BAZ2A	0.71351	0.722439	0.487009	1.07168	0.783588	1.27016	0.877823	1.83784	0.680506	0.699064	0.472856	1.03349	0.728733	1.34196	0.885418	2.03391
ENSG00000076108	3457970	chr12:56994982-56995024	BAZ2A	0.537216	0.675933	0.467995	0.976261	0.800188	0.802923	0.561646	1.14785	0.47718	0.607651	0.418649	0.881979	0.58555	0.690989	0.47449	1.00627
ENSG00000076108	3457971	chr12:56995033-56995168	BAZ2A	0.787033	0.747861	0.495962	1.1277	0.605565	1.53497	0.987703	2.38548	0.682065	0.69817	0.470532	1.03594	0.65762	1.49075	0.931107	2.38676
ENSG00000076108	3457973	chr12:56995358-56995421	BAZ2A	0.793846	0.752359	0.499851	1.13243	0.848991	1.2179	0.827759	1.79191	0.806748	0.783711	0.534293	1.14956	0.746617	1.28769	0.884122	1.87546
ENSG00000076108	3457974	chr12:56995425-56995523	BAZ2A	0.883198	0.822112	0.557265	1.21283	0.733495	1.37512	0.895326	2.11201	0.768828	0.762537	0.524628	1.10833	0.812434	1.2976	0.798194	2.10948
ENSG00000076108	3457975	chr12:56995555-56995589	BAZ2A	0.589286	0.675029	0.455302	1.00079	0.922847	0.887177	0.609384	1.2916	0.540939	0.634524	0.434266	0.927129	0.801105	0.818499	0.572364	1.17048
ENSG00000076108	3457976	chr12:56995710-56995745	BAZ2A	0.911138	0.855198	0.594721	1.22976	0.630726	1.50764	0.967682	2.34888	0.701495	0.703128	0.468824	1.05453	0.83175	1.24907	0.795951	1.96015
ENSG00000076108	3457977	chr12:56995781-56995813	BAZ2A	0.791064	0.774426	0.537514	1.11576	0.97702	0.956069	0.661359	1.3821	0.514923	0.550773	0.34247	0.885772	0.692124	0.700053	0.44289	1.10654
ENSG00000076108	3457978	chr12:56995853-56995954	BAZ2A	0.7685	0.761678	0.526069	1.10281	0.872612	1.18729	0.814597	1.73049	0.670467	0.706385	0.48795	1.0226	0.938486	1.09061	0.750494	1.58486
ENSG00000076108	3457979	chr12:56996521-56996548	BAZ2A	0.853228	0.807435	0.556346	1.17184	0.867534	1.2131	0.803009	1.83262	0.581705	0.581515	0.359158	0.941533	0.988573	0.969323	0.597732	1.57192
ENSG00000076108	3457980	chr12:56996549-56996599	BAZ2A	0.739262	0.725956	0.482468	1.09233	0.856205	1.20228	0.828108	1.74552	0.737434	0.740244	0.506394	1.08208	0.772163	1.28877	0.855834	1.94072
ENSG00000076108	3457981	chr12:56996601-56996639	BAZ2A	0.91316	0.856198	0.593654	1.23485	0.815241	1.30117	0.827501	2.04598	0.684512	0.662142	0.419996	1.0439	0.960372	1.08834	0.650202	1.82172
ENSG00000076108	3457982	chr12:56997151-56997183	BAZ2A	0.766489	0.753633	0.513737	1.10555	0.934146	1.11986	0.751385	1.66904	0.662002	0.681743	0.456962	1.0171	0.981305	1.03648	0.704236	1.52546
ENSG00000076108	3457983	chr12:56997389-56997478	BAZ2A	0.844432	0.800215	0.549439	1.16545	0.686983	1.39734	0.933246	2.09221	0.773426	0.766926	0.529455	1.11091	0.688643	1.3691	0.917914	2.04205
ENSG00000076108	3457985	chr12:56998006-56998070	BAZ2A	0.900475	0.838658	0.571876	1.22989	0.944673	1.09697	0.753977	1.59599	0.833032	0.805342	0.552329	1.17426	0.960098	1.06337	0.733035	1.54257
ENSG00000076108	3457986	chr12:56998479-56998560	BAZ2A	0.567038	0.665102	0.44708	0.989445	0.990321	1.02379	0.698677	1.50017	0.630415	0.664544	0.446002	0.990172	0.967007	1.05763	0.713845	1.56698
ENSG00000076108	3457988	chr12:56998974-56999102	BAZ2A	0.781353	0.770495	0.535801	1.10799	0.856552	1.22445	0.812189	1.84597	0.606314	0.639756	0.422082	0.969688	0.955014	1.0876	0.685841	1.72472
ENSG00000076108	3457990	chr12:56999618-56999697	BAZ2A	0.945608	1.13026	0.764117	1.67185	0.190474	1.88444	1.29677	2.73844	0.969741	0.940578	0.621735	1.42293	0.388529	1.75238	1.17575	2.6118
ENSG00000076108	3457991	chr12:56999702-56999752	BAZ2A	0.932785	0.874389	0.602925	1.26808	0.800001	1.22234	0.881701	1.69459	0.785233	0.769077	0.52481	1.12704	0.900183	1.11118	0.810248	1.52389
ENSG00000076108	3457993	chr12:57000067-57000093	BAZ2A	0.921695	0.866658	0.603105	1.24538	0.873746	1.20077	0.802194	1.79738	0.870438	0.848147	0.599841	1.19924	0.861076	1.18628	0.797085	1.76552
ENSG00000076108	3457996	chr12:57000417-57000454	BAZ2A	0.821534	0.784046	0.537047	1.14465	0.852915	1.20991	0.827246	1.76958	0.780203	0.762345	0.517073	1.12396	0.815906	1.21263	0.842262	1.74585
ENSG00000076108	3458001	chr12:57003539-57003597	BAZ2A	0.29015	0.558431	0.367464	0.848643	0.856205	0.826908	0.562887	1.21477	0.632642	0.670916	0.453594	0.992358	0.992026	0.982452	0.68004	1.41934
ENSG00000076108	3458002	chr12:57003623-57003709	BAZ2A	0.621006	0.700575	0.484157	1.01373	0.969623	1.0597	0.725245	1.54838	0.659975	0.674535	0.447769	1.01614	0.911653	1.12585	0.762719	1.66188
ENSG00000076108	3458003	chr12:57003944-57003999	BAZ2A	0.729563	0.736169	0.501875	1.07984	0.812004	1.24535	0.857807	1.80797	0.700559	0.697574	0.461295	1.05488	0.717499	1.35461	0.893369	2.05398
ENSG00000076108	3458004	chr12:57004225-57004295	BAZ2A	0.267354	0.571415	0.389135	0.839079	0.894337	0.85931	0.588741	1.25422	0.630166	0.663091	0.444232	0.989775	0.943825	1.09175	0.728311	1.63655
ENSG00000076108	3458007	chr12:57005371-57005417	BAZ2A	0.834635	0.803428	0.563328	1.14586	0.96136	1.07455	0.728554	1.58487	0.79764	0.781619	0.536828	1.13803	0.933964	1.10044	0.743053	1.62972
ENSG00000076108	3458008	chr12:57005557-57005620	BAZ2A	0.974739	0.933443	0.635841	1.37033	0.617328	1.44244	0.981721	2.11938	0.921853	0.878743	0.594021	1.29993	0.627207	1.44134	0.96144	2.16079
ENSG00000076108	3458009	chr12:57005695-57005740	BAZ2A	0.270972	0.535218	0.346553	0.826592	0.697009	0.746971	0.521218	1.0705	0.400443	0.526941	0.344104	0.806927	0.589045	0.6825	0.461689	1.00892
ENSG00000076108	3458010	chr12:57005791-57006018	BAZ2A	0.295713	0.584649	0.396675	0.861699	0.863888	0.811165	0.522463	1.2594	0.388721	0.540105	0.360955	0.808171	0.723391	0.705404	0.433647	1.14747
ENSG00000076108	3458011	chr12:57006800-57007000	BAZ2A	0.600362	0.695324	0.480328	1.00655	0.73586	1.32944	0.903469	1.95626	0.52233	0.610709	0.409445	0.910906	0.824452	1.21804	0.826639	1.79476
ENSG00000076108	3458012	chr12:57007814-57007908	BAZ2A	0.577818	0.688253	0.475996	0.995159	0.974762	1.05487	0.704038	1.58052	0.486217	0.584248	0.388386	0.878881	0.881034	0.835889	0.523285	1.33524
ENSG00000076108	3458015	chr12:57008841-57008910	BAZ2A	0.653945	0.715747	0.496266	1.0323	0.90368	1.16373	0.776503	1.74407	0.598432	0.668856	0.46322	0.965781	0.967571	1.06022	0.699936	1.60595
ENSG00000076108	3458016	chr12:57008918-57008960	BAZ2A	0.516209	0.671816	0.467577	0.965266	0.872372	0.847567	0.589818	1.21795	0.369021	0.526152	0.350045	0.790857	0.481901	0.574046	0.3598	0.915867
ENSG00000076108	3458017	chr12:57008977-57009002	BAZ2A	0.593229	0.693589	0.479602	1.00305	0.97414	0.94947	0.645435	1.39672	0.740405	0.748678	0.518342	1.08137	0.937995	1.10216	0.72668	1.67164
ENSG00000076108	3458018	chr12:57009043-57009274	BAZ2A	0.336612	0.5618	0.361639	0.872749	0.901995	0.862468	0.583598	1.2746	0.487863	0.556103	0.355734	0.869329	0.920299	0.888237	0.582001	1.35561
ENSG00000076108	3458019	chr12:57009312-57009371	BAZ2A	0.524098	0.661267	0.451019	0.969524	0.891475	0.858271	0.590927	1.24656	0.4608	0.571766	0.381464	0.857006	0.718498	0.747482	0.500975	1.11528
ENSG00000076108	3458020	chr12:57011187-57011230	BAZ2A	0.556051	0.673697	0.460436	0.985735	0.99978	1.00591	0.688052	1.47061	0.460688	0.56065	0.368792	0.852318	0.892661	0.851948	0.541553	1.34025
ENSG00000076108	3458021	chr12:57011233-57011272	BAZ2A	0.353357	0.606988	0.41421	0.889487	0.973434	1.05457	0.71561	1.55409	0.496686	0.63071	0.442195	0.899592	0.927409	1.1131	0.738704	1.67725
ENSG00000076108	3458029	chr12:57029984-57030067	BAZ2A	0.305831	0.572081	0.380954	0.859099	0.674211	0.721885	0.492017	1.05915	0.511674	0.590912	0.389833	0.89571	0.720616	0.734344	0.479085	1.1256
ENSG00000076108	3458030	chr12:57030091-57030142	BAZ2A	0.81417	0.775939	0.52714	1.14217	0.886339	1.17598	0.801211	1.72604	0.883795	0.853824	0.596726	1.22169	0.741038	1.27777	0.89306	1.82821
ENSG00000116752	2429166	chr1:115110200-115110283	BCAS2	0.923181	0.854247	0.5706	1.2789	0.93378	1.10886	0.771148	1.59446	0.95418	0.916188	0.603219	1.39154	0.849846	1.20549	0.798832	1.81917
ENSG00000116752	2429167	chr1:115110450-115110516	BCAS2	0.692198	0.719495	0.491568	1.05311	0.98322	1.03675	0.711311	1.51107	0.775419	0.781031	0.551719	1.10565	1	0.998964	0.697856	1.42999
ENSG00000116752	2429168	chr1:115110821-115110850	BCAS2	0.171211	0.59317	0.426545	0.824886	0.371895	0.644504	0.466489	0.89045	0.440578	0.613415	0.435074	0.864861	0.432127	0.64407	0.459328	0.903116
ENSG00000116752	2429169	chr1:115112622-115112691	BCAS2	0.3682	0.627831	0.436439	0.903152	0.753594	0.799546	0.582435	1.09759	0.574706	0.628852	0.41809	0.94586	0.733269	0.75219	0.500272	1.13096
ENSG00000116752	2429170	chr1:115113325-115113358	BCAS2	0.613154	0.699641	0.482831	1.01381	0.901916	1.15415	0.7908	1.68446	0.744229	0.754329	0.525457	1.08289	0.891143	1.14957	0.778501	1.6975
ENSG00000116752	2429172	chr1:115118235-115118342	BCAS2	0.880522	0.825664	0.567423	1.20143	0.925735	1.13873	0.747882	1.73384	0.891408	0.854983	0.58888	1.24133	0.928681	1.11395	0.733401	1.69196
ENSG00000116752	2429173	chr1:115119313-115119366	BCAS2	0.470478	0.653427	0.450606	0.947537	0.788698	0.798882	0.561624	1.13637	0.593939	0.669722	0.465531	0.963475	0.603937	0.690955	0.467545	1.02112
ENSG00000116752	2429176	chr1:115123923-115123997	BCAS2	0.0716034	0.510879	0.353956	0.737372	0.886315	0.849463	0.577356	1.24981	0.401324	0.569189	0.390659	0.829306	0.924619	0.902292	0.615526	1.32266
ENSG00000116752	2429178	chr1:115124120-115124148	BCAS2	0.04529	0.436612	0.288569	0.660607	0.981705	1.04068	0.705344	1.53543	0.359739	0.509346	0.333383	0.778186	0.960885	1.06444	0.72545	1.56182
ENSG00000116752	2429179	chr1:115124149-115124178	BCAS2	0.153469	0.543089	0.375052	0.786413	0.987096	1.03063	0.697511	1.52283	0.557831	0.63675	0.432162	0.93819	0.900505	1.157	0.74648	1.79328
ENSG00000116752	2429180	chr1:115124213-115124241	BCAS2	0.787824	1.32008	0.890131	1.9577	0.340063	1.71153	1.16909	2.50567	0.886041	1.19461	0.793996	1.79736	0.505703	1.60471	1.06156	2.42576
ENSG00000171791	3811353	chr18:60790585-60790610	BCL2	0.996724	1.00994	0.694754	1.46811	0.828848	1.22175	0.851007	1.75399	0.966422	1.05675	0.750569	1.48782	0.733869	1.31777	0.887009	1.95773
ENSG00000171791	3811354	chr18:60790623-60790861	BCL2	0.99394	0.980995	0.663562	1.45028	0.827787	1.23403	0.845468	1.80117	0.982634	0.967865	0.666537	1.40542	0.889209	1.13773	0.796788	1.62455
ENSG00000171791	3811355	chr18:60791016-60791127	BCL2	0.922826	0.844942	0.549151	1.30006	0.967471	1.06343	0.726612	1.55637	0.946927	0.903018	0.590004	1.3821	0.912631	1.12608	0.760082	1.66831
ENSG00000171791	3811356	chr18:60791149-60791183	BCL2	0.727166	0.697167	0.445574	1.09082	0.689891	0.723741	0.488975	1.07122	0.800269	0.762798	0.503134	1.15647	0.754542	0.777662	0.530235	1.14055
ENSG00000171791	3811357	chr18:60791206-60791361	BCL2	0.786554	0.728817	0.465591	1.14086	0.779756	0.768931	0.514958	1.14816	0.80249	0.758837	0.494452	1.16459	0.763675	0.778021	0.525039	1.1529
ENSG00000171791	3811358	chr18:60791502-60793333	BCL2	0.835417	0.758272	0.482904	1.19066	0.942534	0.907566	0.620524	1.32739	0.843593	0.796489	0.525909	1.20628	0.88583	0.870068	0.597598	1.26677
ENSG00000171791	3811359	chr18:60793479-60793752	BCL2	0.964275	0.910928	0.612563	1.35462	0.660747	1.43561	0.950256	2.16885	0.917684	0.867207	0.571952	1.31488	0.865992	1.19516	0.780346	1.83049
ENSG00000171791	3811360	chr18:60794278-60794687	BCL2	0.852358	0.787471	0.521064	1.19009	0.98812	0.973172	0.670356	1.41278	0.859409	0.801377	0.516772	1.24273	0.979646	0.959347	0.631959	1.45634
ENSG00000171791	3811361	chr18:60794763-60794801	BCL2	0.980102	0.943526	0.636042	1.39966	0.493045	1.67966	1.07198	2.6318	0.981007	0.964996	0.66213	1.40639	0.535598	1.68283	1.03871	2.72639
ENSG00000171791	3811362	chr18:60794884-60795522	BCL2	0.919384	0.834372	0.531696	1.30935	0.928397	1.11912	0.769574	1.62742	0.916537	0.866126	0.571205	1.31332	0.952282	1.07054	0.749911	1.52826
ENSG00000171791	3811363	chr18:60795862-60795902	BCL2	0.407303	0.547284	0.336891	0.889071	0.0807598	0.43319	0.285045	0.658331	0.680311	0.664958	0.426055	1.03782	0.369246	0.537974	0.350072	0.826732
ENSG00000171791	3811364	chr18:60795904-60795984	BCL2	0.531431	0.603741	0.378587	0.9628	0.261785	0.562439	0.388199	0.814884	0.710435	0.693966	0.451821	1.06588	0.469909	0.638926	0.442292	0.92298
ENSG00000171791	3811441	chr18:60985359-60985568	BCL2	0.793426	0.718973	0.446352	1.1581	0.96714	0.938902	0.637765	1.38223	0.825413	0.76639	0.489458	1.20001	0.926474	0.898768	0.599192	1.34812
ENSG00000171791	3811442	chr18:60985609-60985633	BCL2	0.821184	0.76351	0.501832	1.16164	0.984771	1.03449	0.702748	1.52282	0.851184	0.8088	0.541147	1.20884	0.991123	1.01947	0.705007	1.47419
ENSG00000171791	3811443	chr18:60985685-60985770	BCL2	0.963358	0.910823	0.61679	1.34502	0.782173	1.31827	0.862246	2.01548	0.935694	0.88663	0.580393	1.35445	0.850055	1.20185	0.801493	1.80218
ENSG00000171791	3811444	chr18:60985814-60985876	BCL2	0.760246	0.706838	0.444242	1.12466	0.721404	0.732685	0.488012	1.10003	0.74892	0.708493	0.45288	1.10838	0.62604	0.690882	0.459125	1.03962
ENSG00000171791	3811445	chr18:60985971-60986182	BCL2	0.903101	0.822	0.532152	1.26972	0.931216	0.891926	0.603337	1.31855	0.932407	0.889665	0.598279	1.32297	0.981592	0.966545	0.667178	1.40024
ENSG00000171791	3811446	chr18:60986223-60986376	BCL2	0.914038	0.828954	0.529298	1.29826	0.948674	0.910327	0.608269	1.36238	0.864675	0.814011	0.535684	1.23695	0.848956	0.839529	0.572175	1.23181
ENSG00000171791	3811447	chr18:60986528-60986946	BCL2	0.951695	0.890661	0.595648	1.33179	0.931436	1.11806	0.762799	1.63879	0.99709	0.993103	0.686953	1.43569	0.708058	1.33805	0.906035	1.97604
ENSG00000171791	3811448	chr18:60987163-60987189	BCL2	0.926474	1.15495	0.78963	1.68928	0.725329	1.42053	0.894165	2.25674	0.833209	1.2416	0.851429	1.81056	0.740132	1.35149	0.871078	2.09684
ENSG00000171791	3811449	chr18:60987222-60987259	BCL2	0.91868	1.17005	0.794295	1.72356	0.667536	1.46526	0.941433	2.28055	0.795899	1.32077	0.86675	2.01261	0.665826	1.42763	0.930738	2.1898
ENSG00000171791	3811450	chr18:60987283-60987313	BCL2	0.878644	0.808655	0.534951	1.2224	0.863836	1.23039	0.795806	1.9023	0.905052	0.861963	0.582014	1.27657	0.889206	1.15626	0.774486	1.72622
ENSG00000110934	3454842	chr12:51675142-51675281	BIN2	0.229965	0.570788	0.390225	0.8349	0.988647	0.974386	0.67286	1.41103	0.683225	0.681793	0.447393	1.039	0.999014	1.00678	0.678047	1.49488
ENSG00000110934	3454843	chr12:51675283-51675312	BIN2	0.510858	0.663793	0.458685	0.960619	0.883265	0.845855	0.573131	1.24835	0.748461	0.746856	0.51145	1.09061	0.854737	0.846865	0.581882	1.23252
ENSG00000110934	3454844	chr12:51678539-51678566	BIN2	0.256167	0.573602	0.388677	0.846512	0.632925	0.710653	0.490741	1.02911	0.522551	0.587604	0.381694	0.904595	0.500351	0.631544	0.424027	0.94062
ENSG00000110934	3454845	chr12:51681895-51681927	BIN2	0.839326	1.21486	0.881044	1.67516	0.385855	1.51173	1.10995	2.05895	0.808988	1.22706	0.88736	1.69681	0.557096	1.44373	1.01298	2.05764
ENSG00000110934	3454846	chr12:51685381-51685481	BIN2	0.695881	0.725498	0.497746	1.05746	0.709202	1.33088	0.926159	1.91247	0.896481	0.859948	0.591687	1.24983	0.753037	1.31465	0.868333	1.99038
ENSG00000110934	3454847	chr12:51685487-51685592	BIN2	0.98895	1.03504	0.696299	1.53856	0.481784	1.51362	1.06278	2.15571	0.959255	1.08308	0.710508	1.65101	0.639224	1.4105	0.953996	2.08546
ENSG00000110934	3454848	chr12:51685658-51685684	BIN2	0.87423	1.21691	0.837027	1.7692	0.3328	1.62357	1.15479	2.28264	0.780785	1.30254	0.891668	1.90274	0.511955	1.48937	1.04677	2.11912
ENSG00000110934	3454849	chr12:51685767-51685845	BIN2	0.503593	0.67432	0.474944	0.957391	0.82335	1.2166	0.859702	1.72166	0.763615	0.770124	0.540651	1.09699	0.931844	1.09669	0.75828	1.58614
ENSG00000110934	3454850	chr12:51686055-51686093	BIN2	0.182352	0.587092	0.416782	0.826997	0.638857	0.763513	0.568496	1.02543	0.563494	0.650022	0.447674	0.943832	0.551371	0.713946	0.517476	0.985009
ENSG00000110934	3454851	chr12:51686095-51686125	BIN2	0.0910309	0.52852	0.368279	0.758485	0.717354	0.729933	0.485742	1.09688	0.432782	0.58062	0.398207	0.846595	0.58571	0.680042	0.459385	1.00669
ENSG00000110934	3454852	chr12:51689603-51689662	BIN2	0.313496	0.609517	0.423023	0.878229	0.46161	0.672705	0.484098	0.934794	0.700125	0.704237	0.47108	1.05279	0.677136	0.746443	0.519899	1.0717
ENSG00000110934	3454853	chr12:51690883-51690948	BIN2	0.190641	0.579669	0.408416	0.82273	0.336751	0.682988	0.521634	0.894254	0.622808	0.672229	0.458704	0.985149	0.601065	0.757768	0.566376	1.01384
ENSG00000110934	3454855	chr12:51692987-51693066	BIN2	0.859432	0.810413	0.556684	1.17979	0.73454	1.34511	0.900947	2.00826	0.973608	0.948924	0.638037	1.41129	0.639224	1.42756	0.952406	2.13977
ENSG00000110934	3454856	chr12:51693454-51693483	BIN2	0.386176	0.630102	0.437375	0.907755	0.963472	0.936232	0.644305	1.36043	0.773823	0.750228	0.502072	1.12104	0.96442	1.0613	0.717016	1.57089
ENSG00000110934	3454857	chr12:51695804-51695830	BIN2	0.329996	0.603458	0.413148	0.881431	0.655499	0.740331	0.527143	1.03974	0.695912	0.695695	0.461378	1.04901	0.768613	0.795541	0.552718	1.14504
ENSG00000110934	3454859	chr12:51696488-51696561	BIN2	0.538895	0.657104	0.443147	0.974361	0.664567	1.43411	0.947622	2.17035	0.873168	0.815924	0.52838	1.25995	0.615425	1.4869	0.96921	2.2811
ENSG00000110934	3454860	chr12:51696871-51696922	BIN2	0.430944	0.600543	0.393647	0.916182	0.761953	0.759777	0.510218	1.1314	0.715579	0.688859	0.442375	1.07268	0.791135	0.78775	0.522783	1.18701
ENSG00000110934	3454862	chr12:51707620-51707649	BIN2	0.659079	0.686436	0.451967	1.04254	0.858973	0.836555	0.57956	1.20751	0.840328	0.766855	0.47579	1.23598	0.927393	0.888046	0.56396	1.39837
ENSG00000110934	3454864	chr12:51717810-51717866	BIN2	0.449496	0.65551	0.458335	0.937507	0.977388	1.04646	0.715183	1.53118	0.835603	0.785816	0.513904	1.2016	0.869717	1.15651	0.810082	1.65109
ENSG00000023445	3346553	chr11:102192576-102192631	BIRC3	0.846584	0.743776	0.452503	1.22254	0.454451	1.54948	1.08173	2.21949	0.893757	0.823888	0.515852	1.31587	0.531328	1.45432	1.03001	2.05342
ENSG00000023445	3346554	chr11:102192663-102194126	BIRC3	0.05569	0.52031	0.371009	0.729693	0.65196	0.727822	0.509473	1.03975	0.412308	0.592497	0.415954	0.843971	0.806453	0.816867	0.56518	1.18064
ENSG00000023445	3346555	chr11:102195192-102195219	BIRC3	0.48305	0.594604	0.378447	0.934224	0.972804	1.05701	0.711717	1.56981	0.785385	0.730326	0.462015	1.15445	0.756147	1.29476	0.872026	1.92243
ENSG00000023445	3346556	chr11:102195287-102196020	BIRC3	0.0999285	0.518106	0.357152	0.751596	0.98812	0.970663	0.64517	1.46037	0.460031	0.582979	0.394655	0.861167	0.978853	1.04576	0.676658	1.61619
ENSG00000023445	3346558	chr11:102196222-102196250	BIRC3	0.0813372	0.474119	0.314784	0.714104	0.297925	1.67552	1.18194	2.37521	0.455894	0.548933	0.356683	0.844805	0.430243	1.56633	1.11217	2.20593
ENSG00000023445	3346560	chr11:102198794-102198839	BIRC3	0.0933082	0.492625	0.331329	0.732442	0.137923	0.580317	0.430291	0.782651	0.420133	0.555683	0.372013	0.830034	0.336233	0.639396	0.475595	0.859611
ENSG00000023445	3346561	chr11:102199629-102199666	BIRC3	0.0667368	0.483598	0.329097	0.710632	0.666985	1.40533	0.948233	2.08276	0.43186	0.563702	0.378836	0.83878	0.624059	1.45212	0.963756	2.18796
ENSG00000023445	3346563	chr11:102201730-102201773	BIRC3	0.217866	0.559841	0.380727	0.823222	1	0.999788	0.68782	1.45325	0.513001	0.609056	0.411024	0.902501	0.967216	0.946465	0.642137	1.39502
ENSG00000023445	3346564	chr11:102201782-102201904	BIRC3	0.170245	0.48021	0.302874	0.761379	0.442409	0.635759	0.441176	0.916164	0.504928	0.550684	0.345745	0.877099	0.609695	0.709297	0.491423	1.02377
ENSG00000023445	3346566	chr11:102206697-102206725	BIRC3	0.878863	1.15433	0.871502	1.52895	0.0306377	2.00889	1.50139	2.68793	0.905251	1.10622	0.846843	1.44505	0.199049	1.79621	1.32272	2.4392
ENSG00000023445	3346567	chr11:102206750-102206945	BIRC3	0.0640486	0.513035	0.35903	0.733101	0.166427	0.618553	0.469796	0.814413	0.328842	0.549512	0.382966	0.788484	0.219653	0.613818	0.469598	0.80233
ENSG00000023445	3346569	chr11:102207492-102207528	BIRC3	0.827011	0.754905	0.484198	1.17696	0.515524	1.47734	1.04159	2.09537	0.849262	0.790929	0.509434	1.22797	0.581552	1.4244	0.996625	2.03579
ENSG00000023445	3346570	chr11:102207649-102207679	BIRC3	0.0838661	0.506681	0.346772	0.740329	0.191875	0.600621	0.444497	0.811582	0.331821	0.527648	0.357885	0.777939	0.179787	0.527914	0.383135	0.727403
ENSG00000023445	3346571	chr11:102207702-102207737	BIRC3	0.7926	0.729853	0.464361	1.14714	0.466469	1.58367	1.0786	2.32524	0.845939	0.79221	0.515432	1.21761	0.514638	1.58714	1.05236	2.3937
ENSG00000023445	3346572	chr11:102207749-102207807	BIRC3	0.238044	0.556393	0.372395	0.831302	0.65133	0.738512	0.525663	1.03755	0.516266	0.58857	0.385315	0.899041	0.630787	0.711004	0.485896	1.0404
ENSG00000023445	3346573	chr11:102207808-102207833	BIRC3	0.764207	0.695748	0.426494	1.13499	0.910253	1.14112	0.788549	1.65132	0.800269	0.721279	0.43644	1.19202	0.92906	1.11045	0.738964	1.66868
ENSG00000023445	3346574	chr11:102208170-102208406	BIRC3	0.0723507	0.485991	0.32872	0.718506	0.276139	0.627069	0.461602	0.851849	0.354351	0.526545	0.352987	0.785438	0.21786	0.501482	0.34377	0.731547
ENSG00000136492	3765584	chr17:59760715-59760767	BRIP1	0.926241	0.863715	0.587246	1.27034	0.870649	1.20239	0.805808	1.79415	0.971569	0.939586	0.605135	1.45888	0.741149	1.3763	0.862863	2.19525
ENSG00000136492	3765585	chr17:59760824-59761110	BRIP1	0.765038	0.741808	0.495414	1.11075	0.951096	0.917884	0.626344	1.34513	0.829653	0.792128	0.530979	1.18172	0.959672	0.940187	0.649986	1.35995
ENSG00000136492	3765586	chr17:59761150-59761404	BRIP1	0.236902	0.558072	0.374931	0.83067	0.778661	0.781877	0.53761	1.13713	0.599605	0.642872	0.42898	0.963413	0.868185	0.848248	0.56905	1.26443
ENSG00000136492	3765588	chr17:59763198-59763223	BRIP1	0.854316	0.78873	0.520514	1.19516	0.876822	1.18593	0.80989	1.73657	0.976005	0.951078	0.62262	1.45281	0.721737	1.34004	0.892957	2.01096
ENSG00000136492	3765589	chr17:59763299-59763398	BRIP1	0.863742	0.804802	0.541788	1.1955	0.978272	1.04547	0.71178	1.53559	0.87234	0.818042	0.533718	1.25383	0.985732	1.0327	0.679948	1.56847
ENSG00000136492	3765590	chr17:59763456-59763517	BRIP1	0.672077	0.693773	0.459642	1.04716	0.552809	1.43447	1.02017	2.01702	0.817386	0.772222	0.506854	1.17653	0.545039	1.46445	1.02242	2.0976
ENSG00000136492	3765591	chr17:59770791-59770863	BRIP1	0.462943	0.631378	0.424579	0.938902	0.978525	1.04481	0.711922	1.53334	0.675561	0.677606	0.445524	1.03058	0.945597	1.08789	0.729748	1.62179
ENSG00000136492	3765598	chr17:59793327-59793351	BRIP1	0.940609	0.878842	0.594362	1.29948	0.952694	1.08853	0.738203	1.60512	0.991755	0.982271	0.666032	1.44866	0.855453	1.18727	0.804649	1.75183
ENSG00000136492	3765599	chr17:59793364-59793424	BRIP1	0.702646	0.720539	0.487047	1.06597	0.971152	1.06408	0.696824	1.62488	0.801507	0.760554	0.498213	1.16104	0.953218	1.0909	0.687235	1.73167
ENSG00000136492	3765605	chr17:59820402-59820487	BRIP1	0.57811	0.66825	0.448585	0.995481	0.691629	1.32905	0.939682	1.87975	0.803758	0.767123	0.507422	1.15974	0.518008	1.55928	1.04734	2.32147
ENSG00000136492	3765606	chr17:59821812-59821940	BRIP1	0.540173	0.659553	0.445506	0.976441	0.970562	1.06149	0.71146	1.58374	0.73698	0.722698	0.479767	1.08864	0.90533	1.14746	0.747083	1.76242
ENSG00000136492	3765608	chr17:59853793-59853895	BRIP1	0.503865	0.623517	0.406663	0.95601	0.975477	1.05149	0.710474	1.55618	0.700448	0.682482	0.440206	1.0581	0.934807	1.10426	0.733149	1.66323
ENSG00000136492	3765610	chr17:59857634-59857745	BRIP1	0.77186	0.753954	0.511487	1.11136	0.987096	0.97234	0.676328	1.39791	0.855286	0.81916	0.556814	1.20511	0.991328	1.01808	0.718608	1.44235
ENSG00000136492	3765611	chr17:59858239-59858359	BRIP1	0.690618	0.720417	0.490728	1.05761	0.996009	1.01329	0.696516	1.47414	0.779216	0.756995	0.508878	1.12609	0.996918	1.01159	0.677471	1.5105
ENSG00000136492	3765612	chr17:59861635-59861725	BRIP1	0.442607	0.623861	0.418576	0.929826	0.664601	0.721613	0.495934	1.04999	0.77807	0.753853	0.504415	1.12664	0.919285	0.89925	0.617785	1.30895
ENSG00000136492	3765614	chr17:59870959-59871020	BRIP1	0.751337	0.719105	0.466442	1.10863	0.893083	1.16154	0.801697	1.6829	0.818283	0.765707	0.494994	1.18447	0.88046	1.16976	0.777782	1.7593
ENSG00000136492	3765616	chr17:59876467-59876623	BRIP1	0.467646	0.62829	0.420827	0.938031	0.904581	1.1471	0.793396	1.65848	0.670018	0.671062	0.43913	1.02549	0.895454	1.13981	0.781133	1.66317
ENSG00000136492	3765617	chr17:59878650-59878755	BRIP1	0.564801	0.666629	0.449233	0.989229	0.874481	0.848856	0.590593	1.22006	0.685396	0.693527	0.4626	1.03973	0.836897	0.839347	0.583437	1.20751
ENSG00000136492	3765619	chr17:59885870-59885963	BRIP1	0.476951	0.646223	0.441708	0.94543	0.886912	0.858708	0.59784	1.23341	0.660441	0.693111	0.473121	1.01539	0.867818	0.864839	0.60906	1.22803
ENSG00000136492	3765623	chr17:59924464-59924576	BRIP1	0.664208	0.714461	0.490995	1.03963	0.941725	0.906232	0.618603	1.3276	0.699247	0.720469	0.495605	1.04736	0.805459	0.818868	0.570113	1.17616
ENSG00000136492	3765625	chr17:59926491-59926615	BRIP1	0.516831	0.654074	0.445508	0.960282	0.995524	0.985491	0.665044	1.46034	0.65265	0.673404	0.449302	1.00928	0.928617	0.901991	0.605138	1.34447
ENSG00000136492	3765627	chr17:59934456-59934499	BRIP1	0.0873866	0.49403	0.333083	0.732748	0.605884	0.654343	0.422753	1.0128	0.346033	0.51463	0.341753	0.774957	0.476957	0.610002	0.404303	0.920357
ENSG00000136492	3765628	chr17:59934528-59934591	BRIP1	0.131442	0.506165	0.334449	0.766045	0.915989	1.13786	0.777138	1.66603	0.478285	0.57619	0.381041	0.871284	0.922464	1.11996	0.740699	1.69341
ENSG00000136492	3765629	chr17:59937162-59937245	BRIP1	0.231784	0.555313	0.37128	0.830565	0.937104	0.897356	0.603921	1.33337	0.505735	0.590897	0.391751	0.891278	0.839301	0.831491	0.564241	1.22532
ENSG00000136492	3765630	chr17:59938813-59938890	BRIP1	0.131708	0.530255	0.361289	0.778241	0.968263	0.942406	0.647603	1.37141	0.348247	0.528831	0.356429	0.784621	0.757642	0.78847	0.547305	1.1359
ENSG00000136492	3765631	chr17:59938901-59938930	BRIP1	0.584465	0.697153	0.48613	0.999776	0.793726	0.797342	0.555858	1.14373	0.585392	0.645031	0.435748	0.954829	0.554353	0.65528	0.43655	0.983602
ENSG00000136492	3765632	chr17:59940650-59940740	BRIP1	0.368208	0.621383	0.430342	0.897233	0.923189	1.13155	0.766447	1.67057	0.530983	0.589237	0.381916	0.909103	0.980851	1.04033	0.684679	1.58071
ENSG00000156983	2609873	chr3:9775832-9775896	BRPF1	0.269452	0.564782	0.378467	0.842816	0.575023	0.687738	0.477251	0.991058	0.392257	0.542692	0.362722	0.811958	0.609703	0.689607	0.463617	1.02575
ENSG00000156983	2609874	chr3:9775898-9775930	BRPF1	0.389507	0.634339	0.441619	0.91116	0.589234	0.707565	0.500701	0.999894	0.46215	0.598108	0.411656	0.869011	0.548263	0.680972	0.473187	0.98
ENSG00000156983	2609875	chr3:9776075-9776341	BRPF1	0.272731	0.497261	0.305988	0.808101	0.985266	0.967666	0.657176	1.42485	0.346914	0.477493	0.302485	0.753755	0.990895	1.02184	0.68486	1.52462
ENSG00000156983	2609876	chr3:9780740-9781108	BRPF1	0.751059	0.743754	0.506208	1.09277	0.74499	1.31323	0.900146	1.91587	0.639344	0.683952	0.469104	0.997199	0.671846	1.40867	0.927209	2.14015
ENSG00000156983	2609877	chr3:9781165-9781404	BRPF1	0.175634	0.514352	0.33907	0.780247	0.491862	0.69639	0.509382	0.952054	0.295234	0.437611	0.280758	0.682095	0.329018	0.55926	0.38199	0.818797
ENSG00000156983	2609878	chr3:9781454-9781479	BRPF1	0.541898	0.654678	0.441529	0.970725	0.95344	1.08235	0.749777	1.56245	0.586926	0.628461	0.414321	0.953278	0.700918	1.40186	0.899266	2.18534
ENSG00000156983	2609879	chr3:9781540-9781590	BRPF1	0.0760929	0.428802	0.272431	0.674926	0.330134	0.573539	0.388473	0.846768	0.257416	0.378292	0.230044	0.622077	0.44147	0.574356	0.372993	0.884428
ENSG00000156983	2609881	chr3:9782481-9782617	BRPF1	0.702925	0.736094	0.51202	1.05823	0.936266	1.12082	0.74184	1.6934	0.482764	0.586503	0.392161	0.877156	0.992881	0.980053	0.625344	1.53596
ENSG00000156983	2609883	chr3:9783013-9783114	BRPF1	0.563939	0.675555	0.46359	0.984435	0.926873	1.12471	0.765801	1.65182	0.457294	0.558489	0.367203	0.849421	0.933119	1.1037	0.740407	1.64525
ENSG00000156983	2609884	chr3:9783729-9783836	BRPF1	0.594815	0.6721	0.453088	0.996976	0.891957	1.16966	0.796737	1.71715	0.470658	0.556115	0.360272	0.858418	0.847754	1.21745	0.792849	1.86943
ENSG00000156983	2609885	chr3:9784668-9784798	BRPF1	0.635809	0.728865	0.52058	1.02049	0.937787	0.909492	0.640286	1.29188	0.338707	0.540458	0.370962	0.787399	0.588625	0.685403	0.465839	1.00845
ENSG00000156983	2609887	chr3:9785381-9785509	BRPF1	0.703288	0.68154	0.434491	1.06906	0.683049	1.40316	0.935707	2.10415	0.640701	0.656258	0.431438	0.998232	0.61377	1.44794	0.972376	2.15609
ENSG00000156983	2609888	chr3:9785908-9785955	BRPF1	0.834186	0.780689	0.52253	1.16639	0.745432	1.29585	0.904523	1.85647	0.848339	0.815561	0.557384	1.19332	0.508075	1.53584	1.05335	2.23933
ENSG00000156983	2609889	chr3:9785982-9786011	BRPF1	0.889313	1.20868	0.819599	1.78248	0.345202	1.70246	1.16433	2.48931	0.915275	1.15327	0.766501	1.73521	0.318362	1.89208	1.25455	2.85357
ENSG00000156983	2609890	chr3:9786091-9786156	BRPF1	0.938965	0.886193	0.618792	1.26915	0.590731	1.46481	0.999137	2.14752	0.775264	0.769184	0.531886	1.11235	0.547673	1.62332	1.02626	2.56774
ENSG00000156983	2609892	chr3:9786707-9786839	BRPF1	0.540173	0.652648	0.438452	0.971484	0.988581	0.973312	0.662273	1.43043	0.355522	0.504479	0.328751	0.774138	0.694889	0.706091	0.450325	1.10712
ENSG00000156983	2609893	chr3:9787282-9787363	BRPF1	0.700152	0.724015	0.494097	1.06092	0.956816	1.07956	0.739255	1.57653	0.643156	0.68479	0.468744	1.00041	0.908766	1.13427	0.756902	1.69977
ENSG00000156983	2609895	chr3:9787577-9787611	BRPF1	0.263137	0.54939	0.362245	0.833218	0.626972	0.707111	0.487887	1.02484	0.337721	0.528862	0.35827	0.78068	0.591292	0.710103	0.49927	1.00997
ENSG00000156983	2609896	chr3:9787986-9788117	BRPF1	0.390874	0.629394	0.434893	0.910884	0.743492	0.769534	0.53585	1.10513	0.309663	0.489512	0.323808	0.740012	0.479248	0.613767	0.407946	0.923431
ENSG00000156983	2609898	chr3:9788876-9788994	BRPF1	0.548348	0.641049	0.421836	0.974179	0.769856	1.30549	0.879318	1.9382	0.511266	0.587148	0.385539	0.894183	0.603894	1.44909	0.979516	2.14379
ENSG00000156983	2609899	chr3:9789190-9789558	BRPF1	0.831241	0.783319	0.530615	1.15637	0.866921	1.19481	0.817585	1.74609	0.823403	0.813576	0.575975	1.14919	0.683924	1.37996	0.920365	2.06905
ENSG00000138152	3268223	chr10:124030835-124031018	BTBD16	0.963143	0.906184	0.602005	1.36406	0.543747	0.651886	0.43763	0.971039	0.981132	1.04075	0.680911	1.59076	0.690379	0.718519	0.470936	1.09626
ENSG00000138152	3268224	chr10:124034566-124034592	BTBD16	0.949947	1.11401	0.77158	1.60842	0.970171	1.05898	0.724768	1.5473	0.960747	1.06776	0.746449	1.52737	0.999449	1.00546	0.689779	1.46562
ENSG00000138152	3268226	chr10:124036331-124036437	BTBD16	0.988416	1.03399	0.71166	1.5023	0.880351	0.837555	0.558143	1.25684	0.998328	0.995388	0.659182	1.50307	0.711027	0.730273	0.477852	1.11603
ENSG00000138152	3268229	chr10:124043413-124043438	BTBD16	0.746395	1.38041	0.917214	2.07751	0.92041	1.13632	0.768165	1.68091	0.642726	1.4672	0.999994	2.1527	0.839006	1.23195	0.795322	1.90829
ENSG00000138152	3268231	chr10:124045620-124045719	BTBD16	0.886146	1.21538	0.821253	1.79867	0.884198	0.843498	0.566246	1.2565	0.783608	1.30345	0.888077	1.9131	0.885629	0.856409	0.564023	1.30037
ENSG00000138152	3268233	chr10:124049452-124049513	BTBD16	0.969477	0.916882	0.602934	1.3943	0.720637	0.741657	0.502194	1.09531	0.97151	0.938783	0.60129	1.4657	0.6971	0.738078	0.497424	1.09516
ENSG00000138152	3268236	chr10:124050602-124050689	BTBD16	0.951396	1.1226	0.752044	1.67575	0.702961	0.720328	0.477798	1.08597	0.886539	1.20305	0.785921	1.84158	0.670823	0.716248	0.476971	1.07556
ENSG00000138152	3268237	chr10:124057284-124057352	BTBD16	0.696221	1.39574	0.957351	2.03487	0.974345	0.950449	0.650018	1.38974	0.503235	1.50746	1.09576	2.07384	0.972714	1.05149	0.700399	1.57857
ENSG00000138152	3268238	chr10:124058529-124058638	BTBD16	0.963326	1.10334	0.732401	1.66213	0.698955	0.721889	0.481934	1.08132	0.907976	1.15998	0.776115	1.7337	0.694968	0.741974	0.504425	1.09139
ENSG00000138152	3268241	chr10:124066743-124066817	BTBD16	0.37385	1.50502	1.10278	2.05399	0.762179	1.30166	0.887944	1.90813	0.400443	1.53046	1.15325	2.03104	0.606099	1.41331	0.978951	2.04039
ENSG00000138152	3268245	chr10:124088995-124089032	BTBD16	0.532453	1.48749	1.0485	2.11028	0.925147	1.12948	0.763448	1.67101	0.599605	1.4397	1.03089	2.01063	0.942614	1.09234	0.731375	1.63145
ENSG00000138152	3268246	chr10:124089051-124089081	BTBD16	0.323539	1.7	1.17019	2.46968	0.681278	1.42405	0.934549	2.16994	0.529598	1.61441	1.09119	2.38851	0.883274	1.17872	0.762085	1.82314
ENSG00000138152	3268247	chr10:124090698-124090773	BTBD16	0.160105	1.74123	1.25549	2.4149	0.547515	1.58365	1.02951	2.43605	0.300999	1.763	1.27878	2.43057	0.570197	1.55376	1.0055	2.40095
ENSG00000138152	3268248	chr10:124091961-124091998	BTBD16	0.731602	1.37613	0.933848	2.02788	0.969032	1.06368	0.714676	1.58312	0.583424	1.45768	1.0415	2.04015	0.86838	1.1822	0.787253	1.77528
ENSG00000138152	3268249	chr10:124094396-124094481	BTBD16	0.0927754	1.47937	1.13438	1.92928	0.728114	1.36229	0.903174	2.0548	0.415192	1.44799	1.12687	1.86061	0.589113	1.42461	0.991662	2.04658
ENSG00000138152	3268250	chr10:124096029-124096085	BTBD16	0.984211	1.04575	0.712505	1.53486	0.703455	0.741081	0.509127	1.07871	0.953758	1.09872	0.705686	1.71067	0.600469	0.672207	0.443265	1.01939
ENSG00000138152	3268251	chr10:124096105-124096132	BTBD16	0.667277	1.43366	0.966123	2.12747	0.970464	0.944495	0.644663	1.38378	0.327774	1.72895	1.24408	2.40279	0.877075	1.18864	0.764781	1.8474
ENSG00000138152	3268252	chr10:124097538-124097582	BTBD16	0.478835	1.43741	1.05156	1.96485	0.845399	1.22787	0.826357	1.82447	0.723347	1.31275	0.943209	1.82706	0.964693	1.06311	0.707652	1.59712
ENSG00000138152	3268253	chr10:124097607-124097658	BTBD16	0.831362	1.30408	0.860586	1.97611	0.95385	0.916589	0.610863	1.37532	0.807847	1.28378	0.865585	1.90401	0.908077	0.871476	0.561609	1.35231
ENSG00000010671	4015710	chrX:100604551-100604745	BTK	0.848182	0.799871	0.54569	1.17245	0.612672	1.44642	0.984365	2.12536	0.991406	0.981235	0.660708	1.45726	0.73639	1.29653	0.890891	1.88687
ENSG00000010671	4015711	chrX:100604883-100604943	BTK	0.196472	0.569445	0.396215	0.818414	0.688788	0.745431	0.522369	1.06375	0.573284	0.633093	0.423629	0.946125	0.619547	0.700522	0.475659	1.03169
ENSG00000010671	4015713	chrX:100608183-100608210	BTK	0.358924	0.610356	0.416892	0.893601	0.87931	0.847542	0.581749	1.23477	0.675772	0.670632	0.435931	1.03169	0.837594	0.82798	0.558821	1.22678
ENSG00000010671	4015714	chrX:100608220-100608325	BTK	0.476337	0.64914	0.44759	0.941448	0.97961	0.960272	0.66383	1.38909	0.681343	0.656351	0.413813	1.04104	0.856771	0.818114	0.517357	1.29371
ENSG00000010671	4015716	chrX:100608890-100608971	BTK	0.543744	0.667435	0.455419	0.978154	0.909575	1.15253	0.776124	1.71148	0.904373	0.863023	0.585694	1.27167	0.815307	1.21099	0.844108	1.73734
ENSG00000010671	4015718	chrX:100609619-100609682	BTK	0.116053	0.52344	0.358129	0.76506	0.415341	0.6376	0.449472	0.904469	0.583984	0.634742	0.422955	0.952577	0.597508	0.710684	0.497856	1.01449
ENSG00000010671	4015720	chrX:100611082-100611141	BTK	0.433754	0.615578	0.414223	0.914815	0.448542	1.51944	1.08158	2.13456	0.823618	0.774797	0.505153	1.18837	0.736667	1.28325	0.894627	1.84068
ENSG00000010671	4015721	chrX:100611201-100611231	BTK	0.941333	1.14198	0.761858	1.71175	0.232125	1.78932	1.24666	2.56821	0.785345	1.38709	0.861189	2.23415	0.50546	1.54554	1.05666	2.26061
ENSG00000010671	4015724	chrX:100611838-100611941	BTK	0.676483	0.705309	0.475956	1.04518	0.847258	1.22417	0.826011	1.81424	0.897893	0.85252	0.57177	1.27112	0.874686	1.16544	0.793072	1.71264
ENSG00000010671	4015729	chrX:100612511-100612571	BTK	0.36093	0.589277	0.394079	0.881162	0.883265	1.16741	0.814581	1.67305	0.754048	0.732411	0.485882	1.10402	0.970256	1.04715	0.738109	1.4856
ENSG00000010671	4015730	chrX:100613334-100613360	BTK	0.364006	0.587118	0.389859	0.884185	0.733187	1.31218	0.910356	1.89138	0.821801	0.761348	0.483825	1.19806	0.766969	1.30035	0.857804	1.97122
ENSG00000010671	4015731	chrX:100613375-100613423	BTK	0.628241	0.703965	0.486248	1.01916	0.965593	1.07064	0.716336	1.60018	0.971666	0.944041	0.628137	1.41882	0.725025	1.34935	0.886899	2.05293
ENSG00000010671	4015732	chrX:100613628-100613679	BTK	0.640106	0.698088	0.475246	1.02542	0.996547	1.01286	0.688831	1.48932	0.958074	0.921625	0.605391	1.40305	0.792349	1.26972	0.840823	1.9174
ENSG00000010671	4015733	chrX:100614283-100614330	BTK	0.056388	0.411712	0.258885	0.654757	0.720904	0.744831	0.50706	1.0941	0.439488	0.488195	0.295128	0.807563	0.613054	0.696816	0.472612	1.02738
ENSG00000010671	4015734	chrX:100615077-100615134	BTK	0.504149	0.623956	0.408246	0.953642	0.867999	0.834588	0.566566	1.2294	0.841345	0.787719	0.511939	1.21206	0.977257	0.957869	0.643995	1.42472
ENSG00000010671	4015735	chrX:100615606-100615686	BTK	0.507395	0.667454	0.46613	0.955731	0.614624	1.4569	0.982592	2.16015	0.861962	0.810988	0.532663	1.23474	0.622619	1.45993	0.964527	2.20979
ENSG00000010671	4015736	chrX:100617194-100617221	BTK	0.0561325	0.53804	0.388046	0.746012	0.27202	0.628572	0.464118	0.851297	0.497083	0.626164	0.436416	0.898411	0.427679	0.672234	0.496991	0.909269
ENSG00000010671	4015738	chrX:100617563-100617675	BTK	0.301974	0.604862	0.42036	0.870347	0.949527	1.10781	0.710008	1.7285	0.721717	0.706141	0.463616	1.07554	0.976737	1.05017	0.673527	1.63743
ENSG00000010671	4015741	chrX:100624989-100625058	BTK	0.0790531	0.476637	0.319356	0.71138	0.696685	0.738528	0.508263	1.07311	0.462057	0.555617	0.362566	0.851461	0.562665	0.66288	0.444023	0.989609
ENSG00000010671	4015743	chrX:100626626-100626654	BTK	0.801011	0.758294	0.504284	1.14025	0.935375	1.10706	0.768872	1.59401	0.895957	0.8267	0.516639	1.32284	0.945539	1.08984	0.725458	1.63725
ENSG00000010671	4015745	chrX:100629584-100629617	BTK	0.26222	0.539441	0.349625	0.832311	0.509131	0.642142	0.433361	0.951507	0.631208	0.624062	0.393648	0.989345	0.625661	0.683851	0.449472	1.04045
ENSG00000010671	4015746	chrX:100630152-100630250	BTK	0.031887	0.499784	0.356382	0.700888	0.119401	0.568886	0.421108	0.768524	0.412308	0.571013	0.39096	0.833987	0.241481	0.549453	0.390055	0.773991
ENSG00000010671	4015747	chrX:100632868-100633007	BTK	0.969465	1.08204	0.739525	1.58318	0.381321	1.51713	1.1129	2.06818	0.728194	1.36914	0.930829	2.01386	0.490897	1.47435	1.05837	2.05382
ENSG00000010671	4015751	chrX:100641057-100641137	BTK	0.0258804	0.459035	0.315617	0.667623	0.112486	0.481716	0.327827	0.707843	0.477836	0.566846	0.37056	0.867107	0.410632	0.583075	0.392101	0.867062
ENSG00000010671	4015752	chrX:100641152-100641182	BTK	0.975586	1.07046	0.72503	1.58047	0.450551	1.54986	1.08439	2.21515	0.879199	1.20864	0.796707	1.83356	0.596567	1.45487	0.984899	2.1491
ENSG00000186265	2688726	chr3:112182848-112183052	BTLA	0.141574	0.45492	0.284815	0.72662	0.553444	0.688836	0.484282	0.979791	0.533787	0.538269	0.323388	0.895931	0.682643	0.749747	0.522374	1.07609
ENSG00000186265	2688727	chr3:112184260-112184654	BTLA	0.311967	0.4647	0.272774	0.791667	0.921901	1.13186	0.769966	1.66384	0.63573	0.560416	0.316867	0.991162	0.901947	1.15733	0.742525	1.80386
ENSG00000186265	2688728	chr3:112184806-112184951	BTLA	0.224896	0.472437	0.291663	0.765255	0.867151	1.20947	0.806099	1.81469	0.618353	0.566375	0.329416	0.973784	0.9239	1.11839	0.739769	1.6908
ENSG00000186265	2688729	chr3:112185006-112185140	BTLA	0.502075	0.544343	0.323853	0.914948	0.609995	1.37231	0.988158	1.90579	0.876715	0.782196	0.458815	1.3335	0.386094	1.82713	1.19261	2.79924
ENSG00000186265	2688731	chr3:112188605-112188650	BTLA	0.3771	0.537824	0.332037	0.871151	0.790223	1.30283	0.858617	1.97686	0.698449	0.633839	0.377166	1.06518	0.864328	1.18303	0.794364	1.76187
ENSG00000186265	2688733	chr3:112190091-112190186	BTLA	0.383482	0.540142	0.335345	0.87001	0.249018	1.79986	1.23994	2.61261	0.732546	0.682046	0.423691	1.09794	0.486362	1.67371	1.08134	2.59057
ENSG00000186265	2688735	chr3:112198355-112198566	BTLA	0.0790236	0.406434	0.248516	0.664702	0.249018	0.562877	0.391022	0.810264	0.460058	0.474477	0.276662	0.813729	0.431458	0.583188	0.385685	0.881829
ENSG00000186265	2688738	chr3:112218124-112218193	BTLA	0.105615	0.456039	0.291395	0.713712	0.628571	0.736314	0.52993	1.02308	0.47646	0.508454	0.306806	0.842635	0.648691	0.731581	0.509478	1.05051
ENSG00000124508	2899341	chr6:26383356-26383407	BTN2A2	0.906998	0.851754	0.592407	1.22464	0.873302	1.18412	0.816378	1.71751	0.987163	0.975548	0.676011	1.40781	0.722595	1.30222	0.902142	1.87974
ENSG00000124508	2899345	chr6:26384020-26384049	BTN2A2	0.94987	1.11952	0.763676	1.64117	0.183578	2.07257	1.35385	3.17284	0.966911	1.06366	0.722024	1.56694	0.431251	1.74272	1.13913	2.66615
ENSG00000124508	2899346	chr6:26384065-26384143	BTN2A2	0.804167	0.773242	0.528556	1.1312	0.366218	1.71753	1.15729	2.54897	0.818441	0.791028	0.539087	1.16071	0.536106	1.5353	1.03144	2.28529
ENSG00000124508	2899347	chr6:26385248-26385280	BTN2A2	0.134054	0.507631	0.337309	0.763957	0.751405	0.764747	0.524261	1.11555	0.426487	0.540819	0.354032	0.826155	0.69433	0.730299	0.48679	1.09562
ENSG00000124508	2899348	chr6:26385297-26385324	BTN2A2	0.543605	0.701436	0.501718	0.980656	1	0.998562	0.685467	1.45467	0.526439	0.652948	0.461317	0.924182	0.83535	0.827618	0.560206	1.22268
ENSG00000124508	2899349	chr6:26385345-26385383	BTN2A2	0.329874	0.611156	0.422699	0.883634	0.814272	1.26617	0.84529	1.89661	0.576831	0.659951	0.457342	0.95232	0.837772	1.22533	0.801967	1.8722
ENSG00000124508	2899350	chr6:26385398-26385424	BTN2A2	0.93615	0.872273	0.588306	1.29331	0.785255	1.27415	0.874553	1.85632	0.98574	0.970835	0.650795	1.44826	0.730978	1.29158	0.897149	1.85942
ENSG00000124508	2899351	chr6:26385511-26385586	BTN2A2	0.948781	0.891679	0.608974	1.30563	0.740962	1.32299	0.900872	1.94289	0.970937	0.948805	0.658416	1.36727	0.722681	1.32641	0.895603	1.96446
ENSG00000124508	2899352	chr6:26388247-26388420	BTN2A2	0.508374	0.669851	0.465908	0.963067	0.969536	0.943801	0.646832	1.37711	0.729037	0.735326	0.503357	1.0742	0.979572	1.04351	0.681593	1.59759
ENSG00000124508	2899353	chr6:26388481-26388505	BTN2A2	0.946049	0.888656	0.608476	1.29785	0.622416	1.53363	0.974102	2.41456	0.984603	0.969574	0.655412	1.43432	0.604727	1.49775	0.976728	2.2967
ENSG00000124508	2899354	chr6:26390280-26390377	BTN2A2	0.574115	0.679209	0.463792	0.994679	0.857386	0.837319	0.582967	1.20264	0.607052	0.65214	0.437702	0.971634	0.697005	0.717826	0.466636	1.10423
ENSG00000124508	2899360	chr6:26392705-26393035	BTN2A2	0.406478	0.608731	0.406763	0.910982	1	0.998713	0.673081	1.48188	0.477836	0.548923	0.350346	0.860052	0.871653	0.841785	0.549709	1.28905
ENSG00000124508	2899361	chr6:26393136-26393171	BTN2A2	0.0130021	0.379677	0.249316	0.578202	0.0474503	0.410076	0.271658	0.619023	0.296851	0.466891	0.308503	0.706597	0.213016	0.466188	0.308159	0.705258
ENSG00000124508	2899362	chr6:26393204-26393853	BTN2A2	0.058987	0.440346	0.287091	0.675412	0.202359	0.518089	0.349129	0.768816	0.403137	0.523218	0.339076	0.807362	0.423958	0.582425	0.387748	0.874843
ENSG00000124508	2899363	chr6:26393954-26394195	BTN2A2	0.459082	0.557106	0.339906	0.913096	0.689539	0.69508	0.447274	1.08018	0.667626	0.635525	0.393656	1.026	0.762337	0.754417	0.486321	1.17031
ENSG00000124508	2899364	chr6:26394239-26394502	BTN2A2	0.985495	0.957186	0.640851	1.42967	0.881092	1.16975	0.815826	1.67722	0.99893	0.997157	0.69083	1.43931	0.858369	1.15548	0.828964	1.61061
ENSG00000124508	2899365	chr6:26394646-26395032	BTN2A2	0.24171	0.503768	0.314331	0.807374	0.496542	0.600845	0.385758	0.935858	0.520879	0.564027	0.35553	0.894793	0.553573	0.619843	0.391832	0.980535
ENSG00000186470	2899300	chr6:26365493-26365573	BTN3A2	0.927615	0.859988	0.575844	1.28434	0.375949	1.60589	1.13147	2.27922	0.981924	0.962116	0.627947	1.47412	0.390146	1.62526	1.14857	2.29979
ENSG00000186470	2899304	chr6:26368232-26368266	BTN3A2	0.700307	0.734359	0.509402	1.05866	0.960879	0.929328	0.627628	1.37606	0.799439	0.787511	0.545862	1.13614	0.976036	0.957011	0.648361	1.41259
ENSG00000186470	2899306	chr6:26368434-26368464	BTN3A2	0.379296	0.653322	0.467804	0.912412	0.953144	0.922111	0.634348	1.34041	0.500431	0.622346	0.431002	0.898638	0.834259	0.821137	0.548162	1.23005
ENSG00000186470	2899308	chr6:26368799-26368829	BTN3A2	0.556939	0.66276	0.44553	0.985908	0.699194	1.32267	0.93494	1.87118	0.693208	0.679955	0.44043	1.04974	0.755109	1.25302	0.888117	1.76786
ENSG00000186470	2899309	chr6:26368905-26368935	BTN3A2	0.187661	0.573854	0.4024	0.818362	0.703676	0.735136	0.499922	1.08102	0.484236	0.592267	0.398434	0.880397	0.79211	0.79689	0.538786	1.17864
ENSG00000186470	2899310	chr6:26368973-26369105	BTN3A2	0.390348	0.682023	0.504679	0.921687	0.954762	1.08053	0.748971	1.55887	0.510062	0.655641	0.470216	0.914186	0.972236	0.950666	0.635016	1.42322
ENSG00000186470	2899312	chr6:26370551-26370782	BTN3A2	0.787187	0.754679	0.506474	1.12452	0.855016	1.22617	0.813025	1.84925	0.841468	0.794586	0.524194	1.20445	0.85927	1.19026	0.796301	1.77912
ENSG00000186470	2899315	chr6:26373194-26373223	BTN3A2	0.315591	0.604919	0.416841	0.877858	0.747345	0.765962	0.528304	1.11053	0.508678	0.601835	0.403999	0.896549	0.550614	0.654091	0.436445	0.980271
ENSG00000186470	2899316	chr6:26373287-26373315	BTN3A2	0.610142	0.705055	0.492033	1.0103	0.876415	1.21389	0.787453	1.87127	0.802325	0.789647	0.547582	1.13872	0.709518	1.43186	0.883875	2.31959
ENSG00000186470	2899321	chr6:26374556-26374595	BTN3A2	0.66444	0.709409	0.483162	1.0416	0.90518	0.868992	0.595009	1.26914	0.837604	0.807302	0.552011	1.18066	0.998415	0.991836	0.676339	1.45451
ENSG00000186470	2899323	chr6:26374999-26375026	BTN3A2	0.776202	0.779507	0.553366	1.09806	0.820137	1.29451	0.823301	2.03541	0.868607	0.849824	0.605879	1.19199	0.792333	1.28072	0.835611	1.96292
ENSG00000186470	2899324	chr6:26375785-26376010	BTN3A2	0.803652	0.774677	0.53101	1.13016	0.876839	1.16684	0.82619	1.64795	0.80889	0.786058	0.536887	1.15087	0.923331	1.10208	0.77075	1.57585
ENSG00000186470	2899325	chr6:26376026-26376065	BTN3A2	0.671619	0.726817	0.508251	1.03937	0.927586	1.1261	0.760784	1.66683	0.766462	0.752415	0.510011	1.11003	0.919262	1.1166	0.756248	1.64865
ENSG00000186470	2899326	chr6:26376100-26376140	BTN3A2	0.833782	0.787714	0.534565	1.16074	0.904462	1.16614	0.771917	1.76168	0.860383	0.812683	0.537761	1.22816	0.88392	1.18079	0.758558	1.83805
ENSG00000186470	2899332	chr6:26376568-26376753	BTN3A2	0.726778	0.735489	0.500885	1.07998	0.584145	1.46087	1.0036	2.12648	0.776694	0.761245	0.517816	1.11911	0.682188	1.35957	0.925178	1.99792
ENSG00000186470	2899334	chr6:26376776-26376800	BTN3A2	0.104964	0.52716	0.362649	0.766298	0.561972	0.699186	0.496688	0.984241	0.350083	0.519011	0.345584	0.779468	0.525899	0.713139	0.524155	0.970261
ENSG00000186470	2899335	chr6:26376864-26376975	BTN3A2	0.520593	0.689893	0.490596	0.970152	0.893832	1.1645	0.797261	1.7009	0.694066	0.721843	0.499794	1.04254	0.862201	1.18878	0.792394	1.78347
ENSG00000186470	2899336	chr6:26377194-26377375	BTN3A2	0.482081	0.686121	0.492577	0.955712	0.988107	0.973858	0.677721	1.39939	0.683736	0.737777	0.527626	1.03163	0.998222	0.992428	0.712165	1.38298
ENSG00000186470	2899337	chr6:26377458-26377488	BTN3A2	0.620576	0.699026	0.482175	1.0134	0.809872	1.23206	0.867218	1.7504	0.783003	0.759639	0.510726	1.12986	0.782718	1.23963	0.865332	1.77583
ENSG00000186470	2899338	chr6:26377971-26378182	BTN3A2	0.40038	0.648805	0.457607	0.919889	0.820732	0.811487	0.562277	1.17115	0.61826	0.690223	0.484746	0.982798	0.813467	0.829453	0.584405	1.17725
ENSG00000186470	2899339	chr6:26378490-26378517	BTN3A2	0.0556827	0.464614	0.310919	0.694287	0.053725	0.46973	0.329294	0.670058	0.351964	0.523379	0.349899	0.782871	0.237718	0.532493	0.373034	0.760114
ENSG00000120029	3304117	chr10:103605438-103605961	C10orf76	0.83774	1.29807	0.846306	1.99097	0.863286	1.21413	0.808499	1.82327	0.876947	1.23232	0.782388	1.941	0.920031	1.13291	0.726523	1.76662
ENSG00000120029	3304118	chr10:103606307-103607258	C10orf76	0.980789	0.945568	0.640548	1.39583	0.968794	0.938999	0.62722	1.40576	0.996786	1.00816	0.669346	1.51847	0.977664	0.953578	0.611877	1.4861
ENSG00000120029	3304119	chr10:103607285-103607376	C10orf76	0.889693	1.19841	0.826643	1.73737	0.836003	1.23099	0.837195	1.81002	0.863481	1.20972	0.823269	1.77757	0.821254	1.24558	0.813446	1.90728
ENSG00000120029	3304122	chr10:103609568-103609643	C10orf76	0.972526	1.07488	0.735837	1.57014	0.952807	1.08651	0.742818	1.58922	0.921818	1.13217	0.777487	1.64865	0.888256	1.17819	0.751507	1.84714
ENSG00000120029	3304128	chr10:103649178-103649212	C10orf76	0.868896	1.20892	0.849874	1.71965	0.720772	1.27507	0.928585	1.75084	0.717066	1.3739	0.940648	2.0067	0.452587	1.6516	1.10975	2.45804
ENSG00000120029	3304137	chr10:103699620-103699645	C10orf76	0.931786	0.868164	0.588247	1.28128	0.857063	0.825742	0.559216	1.2193	0.962506	0.92528	0.596557	1.43514	0.899195	0.864124	0.559849	1.33377
ENSG00000120029	3304138	chr10:103699662-103699686	C10orf76	0.972595	1.07488	0.735138	1.57164	0.933526	1.11619	0.759205	1.64102	0.883555	1.20993	0.785953	1.86263	0.828492	1.23215	0.812362	1.86886
ENSG00000120029	3304140	chr10:103716369-103716460	C10orf76	0.935321	0.870557	0.586222	1.2928	0.714778	0.715514	0.465544	1.0997	0.983043	0.965748	0.644504	1.44711	0.818379	0.787415	0.498339	1.24418
ENSG00000120029	3304141	chr10:103717428-103717474	C10orf76	0.789631	0.781433	0.550212	1.10982	0.481998	0.7075	0.526617	0.950512	0.708516	0.692274	0.450364	1.06412	0.309132	0.553071	0.380925	0.803013
ENSG00000120029	3304151	chr10:103734975-103735057	C10orf76	0.963326	0.908275	0.608108	1.35661	0.821977	0.792525	0.526043	1.194	0.99893	0.996704	0.653906	1.51921	0.861628	0.818389	0.512365	1.3072
ENSG00000120029	3304155	chr10:103750308-103750336	C10orf76	0.933142	1.15667	0.770953	1.73535	0.90101	1.17036	0.775045	1.76731	0.895414	1.19033	0.775215	1.82772	0.880676	1.18017	0.766529	1.81703
ENSG00000120029	3304156	chr10:103751731-103751771	C10orf76	0.858506	1.25011	0.841487	1.85717	0.767385	1.25281	0.899096	1.74567	0.815654	1.29994	0.850623	1.9866	0.827496	1.17693	0.851158	1.62739
ENSG00000120029	3304157	chr10:103753298-103753338	C10orf76	0.826114	1.25824	0.87549	1.80831	0.684305	1.34138	0.943073	1.90791	0.735931	1.36525	0.923269	2.01882	0.581552	1.4499	0.996444	2.10972
ENSG00000120029	3304158	chr10:103755054-103755096	C10orf76	0.793253	1.3061	0.889097	1.91869	0.628031	1.46593	0.972507	2.20971	0.798897	1.29908	0.870636	1.93836	0.689442	1.37986	0.915382	2.08001
ENSG00000120029	3304161	chr10:103761733-103761820	C10orf76	0.433774	1.59372	1.07811	2.35591	0.124387	2.14466	1.4249	3.22799	0.602994	1.52465	1.03301	2.25026	0.35063	1.8157	1.21434	2.71485
ENSG00000120029	3304163	chr10:103766297-103766361	C10orf76	0.943809	0.885675	0.60449	1.29766	0.93545	0.89317	0.595356	1.33996	0.970302	0.94472	0.640167	1.39416	0.925873	0.897239	0.596194	1.3503
ENSG00000120029	3304165	chr10:103769172-103769201	C10orf76	0.498575	0.661951	0.458269	0.956162	0.0940535	0.499236	0.349296	0.713541	0.702377	0.73054	0.50862	1.04929	0.334974	0.587329	0.413252	0.834733
ENSG00000120029	3304166	chr10:103769735-103769762	C10orf76	0.864606	0.823417	0.577967	1.17311	0.644675	0.761328	0.562837	1.02982	0.850489	0.790974	0.508155	1.2312	0.519471	0.575995	0.350963	0.945313
ENSG00000120029	3304167	chr10:103771480-103771540	C10orf76	0.928154	1.15913	0.781441	1.71936	0.893163	1.17241	0.790627	1.73854	0.911779	1.15982	0.767483	1.75272	0.908564	1.13789	0.752127	1.72151
ENSG00000120029	3304168	chr10:103772590-103772617	C10orf76	0.904752	0.84693	0.583921	1.2284	0.736673	0.782021	0.559879	1.0923	0.891912	0.837628	0.548851	1.27834	0.652399	0.723153	0.495521	1.05536
ENSG00000120029	3304169	chr10:103773734-103773763	C10orf76	0.992285	0.976471	0.663055	1.43803	0.979929	0.957231	0.640433	1.43074	0.936556	1.1171	0.752701	1.65792	0.957072	1.08733	0.675113	1.75125
ENSG00000120029	3304177	chr10:103783241-103783305	C10orf76	0.968665	1.08432	0.741396	1.58585	0.955925	1.08389	0.732327	1.60422	0.894334	1.1721	0.796674	1.72443	0.914635	1.13218	0.745598	1.7192
ENSG00000120029	3304180	chr10:103783439-103783506	C10orf76	0.98461	0.956456	0.647057	1.4138	0.93672	0.902141	0.619901	1.31288	0.973947	0.948797	0.632036	1.42431	0.880548	0.864084	0.590661	1.26408
ENSG00000120029	3304182	chr10:103784913-103784939	C10orf76	0.957749	0.902901	0.61157	1.33301	0.800285	0.805697	0.566624	1.14564	0.84501	0.777776	0.490198	1.23406	0.410139	0.545608	0.349607	0.851496
ENSG00000120029	3304186	chr10:103789267-103789366	C10orf76	0.982354	0.949634	0.638793	1.41173	0.974725	0.948615	0.636772	1.41318	0.958539	1.08308	0.713894	1.64318	0.964165	1.06855	0.691577	1.65099
ENSG00000120029	3304187	chr10:103789434-103789502	C10orf76	0.894736	1.211	0.809549	1.81154	0.803443	1.30674	0.840914	2.03063	0.858162	1.26049	0.79909	1.98829	0.800749	1.32023	0.804794	2.16578
ENSG00000120029	3304190	chr10:103792795-103792900	C10orf76	0.985563	0.959661	0.654493	1.40712	0.941721	0.910074	0.631519	1.3115	0.987027	0.972134	0.641104	1.47409	0.898475	0.874763	0.589184	1.29876
ENSG00000120029	3304191	chr10:103793052-103793087	C10orf76	0.993132	0.978658	0.663451	1.44362	0.986964	0.969203	0.649633	1.44598	0.991462	1.02005	0.670019	1.55294	0.97878	0.954476	0.607427	1.49981
ENSG00000120029	3304195	chr10:103799817-103799848	C10orf76	0.954946	1.11113	0.755422	1.63434	0.92278	1.13807	0.758726	1.70707	0.921348	1.15282	0.75087	1.76994	0.946214	1.09217	0.717184	1.66321
ENSG00000120029	3304200	chr10:103815882-103815941	C10orf76	0.911138	0.84551	0.572263	1.24923	0.970978	0.942669	0.631263	1.40769	0.914127	0.875866	0.601533	1.27531	0.94101	0.912288	0.606096	1.37317
ENSG00000130731	3675206	chr16:684434-684464	C16orf13	0.622868	1.43412	0.98235	2.09364	0.640717	1.44205	0.964554	2.15594	0.731163	1.37877	0.925897	2.05316	0.72886	1.33166	0.888069	1.99681
ENSG00000130731	3675207	chr16:684503-684580	C16orf13	0.897767	1.19744	0.813409	1.76277	0.982832	1.03822	0.707132	1.52433	0.859449	1.23372	0.813681	1.87059	0.988681	1.02824	0.664407	1.59131
ENSG00000130731	3675208	chr16:684597-684623	C16orf13	0.808644	0.777818	0.533028	1.13503	0.352146	0.630608	0.452838	0.878165	0.759278	0.741698	0.497111	1.10663	0.263096	0.51517	0.34794	0.762774
ENSG00000130731	3675210	chr16:684720-684787	C16orf13	0.84535	0.793843	0.537356	1.17275	0.0784573	0.443283	0.29583	0.664232	0.866503	0.827303	0.560644	1.22079	0.207553	0.461861	0.305326	0.698649
ENSG00000130731	3675212	chr16:684898-684923	C16orf13	0.903639	1.18543	0.81181	1.73099	0.919019	1.13428	0.77555	1.65894	0.77827	1.32429	0.888042	1.97485	0.760728	1.30766	0.862547	1.98248
ENSG00000130731	3675213	chr16:684991-685038	C16orf13	0.912669	1.19293	0.787539	1.807	0.960528	1.08406	0.705213	1.66644	0.784192	1.33046	0.879335	2.01304	0.828829	1.24597	0.80251	1.93447
ENSG00000130731	3675215	chr16:685281-685340	C16orf13	0.909654	1.17688	0.808135	1.71388	0.968263	1.06397	0.71861	1.57532	0.895054	1.16659	0.799956	1.70124	0.991792	1.0204	0.677304	1.53729
ENSG00000130731	3675218	chr16:685630-685729	C16orf13	0.567477	1.56543	1.01441	2.41575	0.567636	1.59073	1.01614	2.49024	0.507722	1.76995	1.13148	2.76869	0.412097	1.97123	1.19459	3.25278
ENSG00000130731	3675219	chr16:685775-685829	C16orf13	0.94566	1.13911	0.75094	1.72793	0.981602	0.960245	0.646934	1.42529	0.939119	1.12481	0.72877	1.73608	0.942853	0.914042	0.60677	1.37692
ENSG00000130731	3675221	chr16:685991-686084	C16orf13	0.990584	1.03161	0.683898	1.55611	0.873642	0.840846	0.573861	1.23204	0.995828	0.990269	0.66521	1.47417	0.799695	0.811592	0.560605	1.17495
ENSG00000130731	3675222	chr16:686104-686259	C16orf13	0.995064	1.01538	0.69965	1.4736	0.929299	0.893596	0.612785	1.30309	0.989859	0.979715	0.673069	1.42607	0.823438	0.812021	0.540136	1.22076
ENSG00000130731	3675223	chr16:686296-686321	C16orf13	0.955752	1.11337	0.747133	1.65913	0.958601	0.929202	0.636501	1.3565	0.938696	1.12378	0.732389	1.72433	0.921526	0.891618	0.589406	1.34879
ENSG00000140688	3688426	chr16:31500819-31500845	C16orf58	0.881842	0.802515	0.520917	1.23634	0.741131	0.724374	0.464979	1.12848	0.95471	0.91237	0.585878	1.42081	0.865582	0.8282	0.52828	1.29839
ENSG00000140688	3688427	chr16:31500866-31500970	C16orf58	0.976123	1.06744	0.727344	1.56656	0.938367	0.907389	0.631506	1.30379	0.989482	0.976079	0.632859	1.50544	0.725444	0.738539	0.482749	1.12986
ENSG00000140688	3688428	chr16:31500996-31501021	C16orf58	0.900388	0.831046	0.555661	1.24291	0.442218	0.598185	0.395276	0.905253	0.914664	0.872855	0.59275	1.28533	0.526832	0.623376	0.404873	0.959799
ENSG00000140688	3688429	chr16:31501022-31501050	C16orf58	0.980272	0.943934	0.637173	1.39838	0.810311	0.791247	0.533132	1.17433	0.970643	0.940959	0.617977	1.43275	0.785302	0.780111	0.51316	1.18593
ENSG00000140688	3688430	chr16:31501145-31501459	C16orf58	0.977186	0.938271	0.634048	1.38846	0.646303	0.71066	0.486177	1.03879	0.937866	0.894775	0.597986	1.33887	0.526787	0.643127	0.429801	0.962335
ENSG00000140688	3688431	chr16:31501513-31501620	C16orf58	0.955658	1.11007	0.753738	1.63487	0.987211	0.971007	0.661893	1.42448	0.985087	1.03004	0.699333	1.51713	0.904736	0.885922	0.608291	1.29027
ENSG00000140688	3688432	chr16:31501782-31501886	C16orf58	0.919521	1.16873	0.792858	1.7228	0.999976	0.994567	0.672131	1.47168	0.87904	1.20777	0.797751	1.82852	0.990109	1.02588	0.657641	1.6003
ENSG00000140688	3688433	chr16:31501991-31502016	C16orf58	0.983847	1.04747	0.709786	1.54581	0.838491	0.808013	0.54222	1.2041	0.937916	1.12157	0.739777	1.70042	0.905924	0.879609	0.588393	1.31496
ENSG00000140688	3688434	chr16:31502037-31502073	C16orf58	0.889049	1.19812	0.827721	1.73427	0.957452	1.0805	0.732184	1.59451	0.886638	1.17041	0.814235	1.68239	0.962884	1.06054	0.728005	1.54496
ENSG00000140688	3688435	chr16:31502156-31502231	C16orf58	0.663613	1.42085	0.96164	2.09933	0.718501	1.40602	0.903887	2.18712	0.685973	1.46319	0.959531	2.23122	0.685185	1.48035	0.902597	2.42791
ENSG00000140688	3688437	chr16:31503346-31503393	C16orf58	0.828561	1.26531	0.870084	1.84005	0.905622	1.15905	0.77728	1.72834	0.769807	1.32542	0.897594	1.95717	0.806032	1.28528	0.81443	2.02834
ENSG00000140688	3688438	chr16:31503591-31503659	C16orf58	0.0758754	2.14621	1.42664	3.22873	0.141327	2.51909	1.51219	4.19644	0.377218	1.94111	1.2679	2.97177	0.387314	2.13273	1.24676	3.6483
ENSG00000140688	3688439	chr16:31504299-31504350	C16orf58	0.530339	1.4798	1.02554	2.13528	0.640287	1.4854	0.962037	2.29348	0.694307	1.40152	0.957652	2.05111	0.756149	1.33086	0.859385	2.06101
ENSG00000140688	3688442	chr16:31504789-31504845	C16orf58	0.765943	1.34336	0.902618	1.99932	0.830942	1.24088	0.837656	1.83819	0.777646	1.37134	0.876158	2.1464	0.897831	1.14594	0.768086	1.70966
ENSG00000140688	3688444	chr16:31504928-31505028	C16orf58	0.825602	1.2926	0.863789	1.93427	0.919099	1.1395	0.768082	1.69054	0.699318	1.48623	0.945339	2.3366	0.799764	1.28432	0.82415	2.00143
ENSG00000140688	3688446	chr16:31505190-31505242	C16orf58	0.900731	1.19246	0.812733	1.74961	0.957175	0.924878	0.626333	1.36573	0.872106	1.20657	0.809855	1.79762	0.954802	0.930734	0.628291	1.37876
ENSG00000140688	3688448	chr16:31508186-31508265	C16orf58	0.878767	1.21334	0.833312	1.76669	0.968416	0.94397	0.654198	1.36209	0.868056	1.20984	0.815028	1.7959	0.951318	0.925834	0.623467	1.37484
ENSG00000140688	3688450	chr16:31510649-31510721	C16orf58	0.921663	1.16743	0.789461	1.72636	0.988681	1.02726	0.699265	1.50912	0.877454	1.2178	0.792197	1.87204	0.969834	1.05884	0.690337	1.62405
ENSG00000140688	3688451	chr16:31510818-31510844	C16orf58	0.904752	1.18726	0.808847	1.7427	0.929674	1.12152	0.76191	1.65086	0.868898	1.20217	0.818919	1.76479	0.895596	1.14319	0.776567	1.68291
ENSG00000140688	3688452	chr16:31512008-31512041	C16orf58	0.941486	1.13293	0.773494	1.6594	0.930639	0.89458	0.612803	1.30592	0.866503	1.20743	0.820233	1.77739	0.997173	1.00995	0.705286	1.44622
ENSG00000140688	3688453	chr16:31519098-31519151	C16orf58	0.819015	1.28198	0.874079	1.88023	0.948504	0.912379	0.616376	1.35053	0.773144	1.33834	0.891409	2.00934	0.977363	0.958031	0.64416	1.42484
ENSG00000140688	3688454	chr16:31519395-31519419	C16orf58	0.372088	1.60137	1.10767	2.31512	0.424467	1.70333	1.12095	2.58829	0.461156	1.82139	1.17965	2.81226	0.445708	1.73087	1.12582	2.6611
ENSG00000140688	3688455	chr16:31519420-31519454	C16orf58	0.70072	1.38025	0.940731	2.02513	0.771436	1.31953	0.87323	1.99393	0.687408	1.44736	0.95959	2.18306	0.708296	1.3721	0.89808	2.09632
ENSG00000140688	3688456	chr16:31519507-31519566	C16orf58	0.993004	1.02195	0.699483	1.49307	0.800774	0.785364	0.529367	1.16516	0.984152	1.0336	0.689596	1.5492	0.786802	0.785832	0.522189	1.18258
ENSG00000140688	3688457	chr16:31519591-31519691	C16orf58	0.861911	1.22776	0.847972	1.77764	0.942611	0.908694	0.623849	1.3236	0.821713	1.25956	0.85832	1.84836	0.949619	0.925174	0.625897	1.36755
ENSG00000105072	3823753	chr19:16607234-16607275	C19orf44	0.734387	1.34946	0.925182	1.96831	0.518426	0.649454	0.440634	0.957234	0.664335	1.44794	0.98187	2.13525	0.726476	0.755872	0.510013	1.12025
ENSG00000105072	3823754	chr19:16611623-16612333	C19orf44	0.299907	1.6774	1.15271	2.44092	0.740625	1.3424	0.896343	2.01042	0.548315	1.59731	1.07561	2.37207	0.818907	1.25291	0.813104	1.93059
ENSG00000105072	3823756	chr19:16613879-16613910	C19orf44	0.664026	1.42546	0.961826	2.11257	0.773841	1.31515	0.87181	1.98393	0.873421	1.21631	0.800169	1.84888	0.941255	1.10221	0.713752	1.70209
ENSG00000105072	3823757	chr19:16613912-16614021	C19orf44	0.501954	1.47812	1.04681	2.08715	0.983587	0.96591	0.668301	1.39605	0.623706	1.41315	1.01232	1.9727	0.97915	1.04256	0.690845	1.57334
ENSG00000105072	3823758	chr19:16614058-16614086	C19orf44	0.0268815	2.09149	1.48757	2.9406	0.0630833	2.54832	1.62689	3.99163	0.304365	1.8411	1.29924	2.60894	0.271189	2.13983	1.35745	3.37314
ENSG00000105072	3823759	chr19:16614098-16614131	C19orf44	0.544178	1.45588	1.01993	2.07818	0.916311	0.877128	0.594914	1.29322	0.554162	1.58634	1.0702	2.35141	0.970166	0.944694	0.613954	1.4536
ENSG00000105072	3823760	chr19:16617523-16617585	C19orf44	0.406503	1.55248	1.08842	2.2144	0.873796	1.18048	0.818807	1.70189	0.555208	1.4805	1.05825	2.07123	0.787572	1.23688	0.861836	1.77515
ENSG00000105072	3823762	chr19:16620323-16620488	C19orf44	0.789286	1.31293	0.891539	1.93349	0.961754	0.935425	0.649615	1.34698	0.758329	1.36632	0.900836	2.07234	1	0.998329	0.704365	1.41498
ENSG00000105072	3823763	chr19:16620552-16620669	C19orf44	0.68419	1.37234	0.956138	1.96972	0.909575	1.15366	0.774825	1.71772	0.698449	1.36718	0.957593	1.95196	0.819344	1.25158	0.813036	1.92666
ENSG00000105072	3823764	chr19:16620723-16620799	C19orf44	0.746801	1.34517	0.920585	1.96558	0.960852	1.07649	0.725443	1.59741	0.873319	1.20127	0.811776	1.77764	0.976421	0.956591	0.643072	1.42296
ENSG00000105072	3823767	chr19:16623857-16623910	C19orf44	0.990739	1.02812	0.708799	1.4913	0.495708	0.647518	0.443862	0.944617	0.998573	1.00356	0.703339	1.43192	0.594798	0.707931	0.494835	1.01279
ENSG00000105072	3823769	chr19:16625326-16625355	C19orf44	0.987758	1.03714	0.699999	1.53666	0.657633	0.725961	0.504734	1.04415	0.95466	1.09773	0.700188	1.72097	0.754693	0.770748	0.518282	1.1462
ENSG00000105072	3823770	chr19:16625377-16625450	C19orf44	0.939989	1.13275	0.778731	1.6477	0.422823	0.617549	0.423168	0.901218	0.924729	1.1331	0.767548	1.67275	0.550142	0.65886	0.443014	0.979869
ENSG00000105072	3823771	chr19:16628059-16628090	C19orf44	0.945308	1.12689	0.770028	1.64915	0.809872	0.792539	0.535922	1.17203	0.893261	1.18859	0.783928	1.80213	0.886949	0.856221	0.561152	1.30645
ENSG00000105072	3823772	chr19:16628125-16628152	C19orf44	0.157722	1.8179	1.25297	2.63753	0.668472	1.36577	0.95098	1.96148	0.348247	1.94895	1.28957	2.94548	0.538519	1.55878	1.03085	2.35708
ENSG00000105072	3823775	chr19:16630921-16631484	C19orf44	0.975611	0.934348	0.63281	1.37957	0.425777	0.601845	0.403568	0.897538	0.941756	0.902776	0.609884	1.33633	0.496773	0.630052	0.423164	0.938088
ENSG00000198520	2334053	chr1:45140438-45140541	C1orf228	0.995101	0.983924	0.661059	1.46448	0.912304	1.14693	0.775584	1.69607	0.977944	0.958487	0.651137	1.41091	0.993486	1.01743	0.677827	1.52719
ENSG00000198520	2334061	chr1:45155384-45155412	C1orf228	0.773326	1.3254	0.899374	1.95323	0.506615	1.5766	1.05446	2.35729	0.913511	1.15802	0.765548	1.7517	0.81227	1.24983	0.825077	1.89325
ENSG00000198520	2334062	chr1:45155415-45155500	C1orf228	0.870263	1.21448	0.844313	1.74693	0.611189	1.4101	0.986458	2.01567	0.857481	1.18687	0.848421	1.66033	0.706469	1.28858	0.918979	1.80682
ENSG00000198520	2334063	chr1:45155547-45155572	C1orf228	0.888775	1.20218	0.825292	1.75117	0.706352	1.36913	0.9215	2.0342	0.928223	1.12097	0.774435	1.62256	0.827018	1.2239	0.819423	1.82802
ENSG00000198520	2334067	chr1:45162817-45162842	C1orf228	0.850801	0.746433	0.451649	1.23362	0.913036	0.860264	0.558666	1.32468	0.830708	0.73849	0.437663	1.24609	0.837945	0.800235	0.502496	1.27439
ENSG00000198520	2334068	chr1:45163755-45163879	C1orf228	0.983366	0.952153	0.637467	1.42218	0.971128	1.06028	0.711578	1.57986	0.985726	1.03438	0.655329	1.63269	0.941995	1.11074	0.692201	1.78235
ENSG00000198520	2334069	chr1:45166664-45166753	C1orf228	0.981657	1.05541	0.711949	1.56457	0.778823	1.30215	0.870991	1.94674	0.973489	1.05522	0.703433	1.58295	0.877435	1.18584	0.767079	1.8332
ENSG00000198520	2334071	chr1:45169782-45169836	C1orf228	0.935286	0.873036	0.592914	1.2855	0.978381	1.04643	0.705296	1.55257	0.929842	0.880719	0.579104	1.33942	0.97888	0.958492	0.633892	1.44931
ENSG00000198520	2334081	chr1:45189795-45189902	C1orf228	0.635476	0.68944	0.463864	1.02471	0.700299	0.731816	0.496284	1.07913	0.877318	0.821611	0.535264	1.26114	0.879685	0.85056	0.559161	1.29382
ENSG00000198520	2334083	chr1:45190012-45190041	C1orf228	0.958356	1.10744	0.747475	1.64077	0.767943	1.30889	0.880101	1.94658	0.927677	1.15003	0.734358	1.801	0.845639	1.21065	0.801978	1.82758
ENSG00000198520	2334084	chr1:45190070-45190185	C1orf228	0.867196	1.23298	0.837743	1.81469	0.522333	1.60506	1.04673	2.46123	0.739256	1.3652	0.920231	2.02533	0.603894	1.5019	0.977508	2.30761
ENSG00000198520	2334085	chr1:45190213-45190305	C1orf228	0.99684	0.990301	0.671706	1.46001	0.832378	1.24784	0.83211	1.87127	0.978146	1.04817	0.679473	1.61693	0.891107	1.16612	0.758903	1.79184
ENSG00000198520	2334087	chr1:45190454-45190487	C1orf228	0.677806	0.705527	0.478193	1.04094	0.7872	0.778789	0.526933	1.15102	0.780008	0.747812	0.493606	1.13294	0.757904	0.772717	0.519754	1.1488
ENSG00000198520	2334088	chr1:45190531-45190664	C1orf228	0.929682	1.1524	0.784669	1.69248	0.581981	1.50674	1.00524	2.25843	0.869631	1.23115	0.796776	1.90232	0.753563	1.28732	0.877171	1.88924
ENSG00000198520	2334089	chr1:45190710-45190800	C1orf228	0.941136	0.87186	0.574309	1.32357	0.988831	1.02731	0.696933	1.51429	0.998755	1.00382	0.653164	1.54271	0.957374	1.06933	0.728946	1.56865
ENSG00000198520	2334090	chr1:45190808-45190877	C1orf228	0.806792	0.763115	0.509836	1.14222	0.811859	0.799383	0.546553	1.16917	0.902605	0.839477	0.533002	1.32218	0.88575	0.852624	0.554649	1.31068
ENSG00000198520	2334091	chr1:45190977-45191065	C1orf228	0.676777	0.6997	0.466704	1.04902	0.628571	0.688182	0.460566	1.02829	0.891662	0.83632	0.546309	1.28029	0.849394	0.826422	0.543497	1.25663
ENSG00000198520	2334092	chr1:45191221-45191250	C1orf228	0.0746077	0.440376	0.281608	0.688655	0.125991	0.43373	0.276851	0.679506	0.439572	0.504511	0.31198	0.815857	0.351819	0.499454	0.312361	0.798609
ENSG00000176659	3891727	chr20:58631008-58631058	C20orf197	0.927519	1.16467	0.777102	1.74554	0.772755	0.768263	0.517886	1.13969	0.875868	1.25393	0.768663	2.04554	0.756128	0.745771	0.476094	1.1682
ENSG00000176659	3891730	chr20:58633978-58634030	C20orf197	0.859672	1.25163	0.838371	1.86858	0.721617	0.736158	0.493266	1.09866	0.801525	1.30682	0.864141	1.97626	0.817451	0.809042	0.540219	1.21164
ENSG00000176659	3891735	chr20:58644896-58644971	C20orf197	0.709742	1.42765	0.931217	2.18873	0.949101	1.10165	0.724922	1.67417	0.746109	1.37182	0.912553	2.06222	0.93159	1.11143	0.729227	1.69395
ENSG00000176659	3891736	chr20:58645048-58645083	C20orf197	0.516036	1.4493	1.03368	2.03204	0.935416	0.883447	0.566491	1.37774	0.599605	1.53767	1.03723	2.27956	0.920907	0.872396	0.534609	1.42361
ENSG00000176659	3891738	chr20:58645775-58645963	C20orf197	0.283727	1.75303	1.1755	2.61429	0.774148	1.27715	0.884468	1.84416	0.433833	1.78808	1.1934	2.67909	0.687171	1.34838	0.923095	1.96959
ENSG00000176659	3891739	chr20:58646024-58647343	C20orf197	0.676777	1.4816	0.956622	2.29469	0.98093	0.962861	0.671281	1.38109	0.821801	1.32583	0.829569	2.11897	0.787509	0.783686	0.517979	1.18569
ENSG00000176659	3891740	chr20:58647666-58647978	C20orf197	0.0994332	2.01348	1.35576	2.99029	0.59788	1.48618	0.994623	2.22068	0.388401	1.83969	1.23626	2.73767	0.652794	1.40785	0.944535	2.09842
ENSG00000196476	3894100	chr20:251549-251809	C20orf96	0.937803	0.877854	0.598616	1.28735	0.0879588	0.486155	0.336927	0.701478	0.747966	0.734596	0.492542	1.0956	0.263134	0.526003	0.359647	0.769307
ENSG00000196476	3894101	chr20:251851-251898	C20orf96	0.975965	1.0681	0.726345	1.57065	0.479451	0.614716	0.406209	0.930251	0.964156	0.936254	0.63678	1.37657	0.61815	0.686809	0.457026	1.03212
ENSG00000196476	3894102	chr20:256609-256711	C20orf96	0.883803	1.21078	0.827571	1.77142	0.852794	0.841611	0.59674	1.18696	0.998131	1.00496	0.692198	1.45903	0.784862	0.820945	0.588823	1.14457
ENSG00000196476	3894105	chr20:257482-257519	C20orf96	0.987357	0.963357	0.654165	1.41869	0.534123	0.679858	0.476836	0.969321	0.833156	0.805827	0.553148	1.17393	0.419188	0.619066	0.433069	0.884945
ENSG00000196476	3894108	chr20:257728-257777	C20orf96	0.656545	1.43836	0.966301	2.14104	0.907579	0.867549	0.587389	1.28133	0.920713	1.15212	0.753655	1.76125	0.91017	0.881959	0.586718	1.32577
ENSG00000196476	3894110	chr20:257888-257922	C20orf96	0.657727	1.43439	0.964242	2.13376	0.896017	1.16418	0.792786	1.70957	0.89507	1.16991	0.79651	1.71836	0.95806	1.06201	0.749023	1.50578
ENSG00000196476	3894111	chr20:257951-257975	C20orf96	0.0593618	2.26166	1.4546	3.51649	0.273475	1.91976	1.25302	2.94129	0.326978	2.0391	1.32929	3.12791	0.291348	2.04807	1.31622	3.18686
ENSG00000196476	3894113	chr20:259034-259070	C20orf96	0.760708	1.2917	0.917285	1.81894	0.935965	1.10447	0.771528	1.58109	0.96515	1.06464	0.731352	1.54982	0.975257	0.958485	0.663905	1.38377
ENSG00000196476	3894114	chr20:259850-259951	C20orf96	0.326013	1.84433	1.17075	2.90544	0.957279	0.92618	0.630946	1.35956	0.693178	1.5128	0.949272	2.41088	0.958184	1.06833	0.727542	1.56873
ENSG00000196476	3894116	chr20:264613-264721	C20orf96	0.842185	1.25671	0.85761	1.84154	0.857898	0.828559	0.563907	1.21742	0.970175	1.06067	0.709648	1.58534	0.830564	0.81503	0.539753	1.2307
ENSG00000196476	3894121	chr20:270200-270227	C20orf96	0.0702809	1.85372	1.32647	2.59056	0.190313	1.86752	1.29247	2.69844	0.51355	1.59862	1.10122	2.32069	0.430871	1.66167	1.1272	2.44956
ENSG00000196476	3894122	chr20:270229-270256	C20orf96	0.550121	1.47972	1.01806	2.15072	0.994572	1.01535	0.705839	1.46058	0.765175	1.32106	0.903971	1.9306	0.910407	1.11091	0.789285	1.5636
ENSG00000196476	3894123	chr20:270918-270946	C20orf96	0.433058	1.66572	1.09423	2.53567	0.987614	0.971846	0.66476	1.42079	0.540188	1.71064	1.09435	2.674	0.800234	1.26732	0.832046	1.9303
ENSG00000196476	3894124	chr20:271004-271057	C20orf96	0.86251	1.24147	0.841074	1.83246	0.920335	0.888915	0.620057	1.27435	0.97748	0.954962	0.632632	1.44152	0.69024	0.742391	0.507407	1.0862
ENSG00000197536	2828565	chr5:131746582-131746677	C5orf56	0.960436	1.10369	0.744235	1.63674	0.210686	1.71562	1.23669	2.38001	0.934659	1.12282	0.751029	1.67866	0.433888	1.61572	1.11665	2.33786
ENSG00000197536	2828566	chr5:131755541-131755629	C5orf56	0.28736	0.547453	0.353925	0.846803	0.264398	1.65538	1.19541	2.29233	0.681158	0.661873	0.421346	1.0397	0.431251	1.62221	1.11993	2.34974
ENSG00000197536	2828577	chr5:131785342-131785377	C5orf56	0.0567849	0.518411	0.36675	0.732788	0.190474	0.61858	0.465932	0.821239	0.328892	0.520997	0.351363	0.772527	0.28066	0.569424	0.404209	0.802168
ENSG00000197536	2828582	chr5:131796734-131797364	C5orf56	0.127812	0.480299	0.308402	0.74801	0.644762	0.700401	0.472043	1.03923	0.478855	0.540508	0.340439	0.858154	0.688138	0.725021	0.481881	1.09084
ENSG00000197536	2828594	chr5:131811387-131811550	C5orf56	0.191131	0.561288	0.384061	0.820299	0.720219	0.749853	0.515322	1.09112	0.602646	0.616514	0.394635	0.96314	0.919216	0.882304	0.567034	1.37286
ENSG00000151067	3400732	chr12:2162730-2162772	CACNA1C	0.962808	1.08605	0.772951	1.52597	0.980423	1.03983	0.721666	1.49827	0.998565	0.996593	0.71179	1.39535	0.983126	0.969334	0.677737	1.38639
ENSG00000151067	3400740	chr12:2224390-2224418	CACNA1C	0.98117	1.05558	0.71635	1.55544	0.855065	0.828591	0.567181	1.21048	0.940266	1.11334	0.744264	1.66543	0.965242	0.942023	0.630064	1.40844
ENSG00000151067	3400741	chr12:2224483-2224595	CACNA1C	0.956112	0.902578	0.61499	1.32465	0.635741	0.717335	0.499684	1.02979	0.868085	0.815178	0.53353	1.24551	0.736826	0.785661	0.554154	1.11388
ENSG00000151067	3400746	chr12:2229502-2229543	CACNA1C	0.9537	1.10508	0.772522	1.58079	0.998661	1.00848	0.688535	1.47711	0.991846	1.01624	0.710731	1.45307	0.971934	0.952736	0.650255	1.39592
ENSG00000151067	3400747	chr12:2229566-2229596	CACNA1C	0.967745	1.0811	0.755627	1.54676	0.692919	0.720864	0.483116	1.07561	0.981238	1.03544	0.714183	1.5012	0.81117	0.807521	0.543173	1.20052
ENSG00000151067	3400781	chr12:2558142-2558267	CACNA1C	0.969063	1.07697	0.756247	1.53371	0.986722	1.02998	0.71112	1.49182	0.978264	0.961625	0.669288	1.38165	0.943888	0.920945	0.62975	1.34679
ENSG00000151067	3400784	chr12:2566772-2566872	CACNA1C	0.907766	0.857932	0.60614	1.21432	0.347607	0.653685	0.482274	0.886019	0.777938	0.760941	0.516099	1.12194	0.45038	0.65486	0.468882	0.914605
ENSG00000151067	3400791	chr12:2595400-2595428	CACNA1C	0.999974	1.00004	0.693993	1.44104	0.858419	0.833984	0.574608	1.21044	0.955807	0.92629	0.635504	1.35013	0.766056	0.763672	0.4988	1.16919
ENSG00000151067	3400800	chr12:2602356-2602515	CACNA1C	0.979486	1.05708	0.73114	1.52834	0.701219	0.747124	0.519512	1.07446	0.977144	0.95892	0.663954	1.38493	0.691777	0.75819	0.531627	1.08131
ENSG00000151067	3400806	chr12:2613603-2613685	CACNA1C	0.799596	1.2778	0.891839	1.83079	0.885356	1.17803	0.800692	1.73319	0.908758	1.13643	0.801736	1.61086	0.935168	1.09376	0.754336	1.5859
ENSG00000151067	3400807	chr12:2614048-2614111	CACNA1C	0.96542	1.08242	0.765094	1.53136	0.970314	0.944711	0.647057	1.37929	0.98574	0.974263	0.684939	1.3858	0.866787	0.847946	0.570598	1.2601
ENSG00000151067	3400809	chr12:2622048-2622111	CACNA1C	0.702352	1.32203	0.946846	1.84587	0.708804	1.3718	0.91885	2.04803	0.857481	1.18938	0.846886	1.6704	0.809932	1.24025	0.833385	1.84574
ENSG00000151067	3400826	chr12:2656620-2656687	CACNA1C	0.970013	0.929713	0.651281	1.32718	0.640854	0.705044	0.480165	1.03524	0.917457	0.883062	0.614533	1.26893	0.663711	0.721219	0.487811	1.06631
ENSG00000151067	3400830	chr12:2659118-2659192	CACNA1C	0.919384	1.15816	0.803915	1.66852	0.951165	0.920499	0.636047	1.33216	0.945855	1.09823	0.748893	1.61051	0.96698	0.941467	0.616968	1.43664
ENSG00000151067	3400837	chr12:2666117-2666143	CACNA1C	0.951662	1.11146	0.769976	1.60438	0.980886	1.04099	0.710398	1.52543	0.993104	1.01502	0.698922	1.47408	0.985197	0.969037	0.650906	1.44266
ENSG00000151067	3400840	chr12:2675598-2675746	CACNA1C	0.827561	1.27347	0.868793	1.86663	0.954442	0.925365	0.642578	1.3326	0.835865	1.23134	0.85298	1.77753	0.97543	1.04229	0.727041	1.49424
ENSG00000151067	3400841	chr12:2676759-2676935	CACNA1C	0.935051	1.12855	0.799968	1.5921	0.89496	0.858522	0.58581	1.25819	0.988123	0.978877	0.695612	1.37749	0.661379	0.693635	0.449056	1.07142
ENSG00000151067	3400845	chr12:2690757-2690801	CACNA1C	0.991292	0.974841	0.676414	1.40493	0.5667	0.687562	0.479294	0.98633	0.945855	0.91703	0.64306	1.30772	0.58602	0.713724	0.506366	1.006
ENSG00000151067	3400846	chr12:2690802-2690867	CACNA1C	0.943765	1.12389	0.778267	1.62299	0.864155	0.838361	0.57833	1.21531	0.957215	1.07841	0.735623	1.58093	0.914681	0.891935	0.606935	1.31076
ENSG00000151067	3400847	chr12:2690878-2690938	CACNA1C	0.875067	1.19416	0.849656	1.67835	0.89074	1.16655	0.802074	1.69665	0.952807	1.07703	0.764634	1.51704	0.959908	1.06622	0.724498	1.56911
ENSG00000151067	3400848	chr12:2691995-2692019	CACNA1C	0.977847	1.06105	0.729247	1.54382	0.887794	0.861142	0.602439	1.23094	0.995054	1.01234	0.659411	1.55417	0.886425	0.869268	0.594525	1.27098
ENSG00000151067	3400849	chr12:2692035-2692089	CACNA1C	0.78894	1.25775	0.906502	1.74508	0.781007	1.25764	0.885185	1.78682	0.864621	1.1677	0.852038	1.60031	0.78389	1.22986	0.869177	1.74021
ENSG00000151067	3400852	chr12:2693703-2693752	CACNA1C	0.99394	0.98161	0.672596	1.4326	0.694283	0.744462	0.518341	1.06922	0.90061	0.859763	0.583943	1.26587	0.580446	0.6668	0.443269	1.00305
ENSG00000151067	3400853	chr12:2694613-2694654	CACNA1C	0.979379	1.05569	0.737711	1.51073	0.94009	0.907676	0.627346	1.31327	0.981334	0.966491	0.670221	1.39372	0.85746	0.840821	0.565374	1.25046
ENSG00000151067	3400854	chr12:2695001-2695055	CACNA1C	0.995965	0.987957	0.69235	1.40978	0.430452	0.62399	0.429237	0.907107	0.968765	0.94859	0.670022	1.34297	0.585475	0.701311	0.488931	1.00594
ENSG00000151067	3400857	chr12:2702399-2702500	CACNA1C	0.980364	1.05264	0.741188	1.49497	0.568357	0.703877	0.50128	0.988356	0.986265	0.975998	0.691726	1.37709	0.524988	0.652428	0.442479	0.961995
ENSG00000151067	3400858	chr12:2705050-2705165	CACNA1C	0.969762	1.07648	0.752541	1.53986	0.772256	0.788044	0.552216	1.12458	0.990704	1.01791	0.720411	1.43827	0.834956	0.845893	0.599461	1.19363
ENSG00000151067	3400860	chr12:2706410-2706455	CACNA1C	0.910672	1.16224	0.819482	1.64835	0.920094	1.12601	0.783931	1.61735	0.957807	1.0727	0.749153	1.53599	0.965104	1.05791	0.724669	1.5444
ENSG00000151067	3400862	chr12:2706627-2706662	CACNA1C	0.743209	1.31772	0.924306	1.87858	0.968673	0.944017	0.653056	1.36461	0.714958	1.36719	0.943113	1.98196	0.984612	1.03035	0.712976	1.48899
ENSG00000151067	3400865	chr12:2711024-2711084	CACNA1C	0.885814	1.19026	0.838333	1.68993	0.886912	1.17538	0.800548	1.72572	0.970287	1.05229	0.74249	1.49134	0.985197	1.0303	0.706225	1.50308
ENSG00000151067	3400866	chr12:2714247-2714300	CACNA1C	0.886067	1.18256	0.843141	1.65861	0.907986	1.14625	0.787007	1.66947	0.953774	1.07149	0.773791	1.48372	0.957691	1.06533	0.739948	1.5338
ENSG00000151067	3400867	chr12:2714853-2714908	CACNA1C	0.831362	1.23686	0.879054	1.7403	0.855758	1.22495	0.812924	1.84582	0.939648	1.0936	0.78398	1.52551	0.945876	1.08816	0.728348	1.62571
ENSG00000151067	3400868	chr12:2715777-2715816	CACNA1C	0.858598	1.20563	0.864009	1.68231	0.894592	1.16137	0.799179	1.68772	0.949552	1.07781	0.777076	1.49492	0.959428	1.06482	0.732888	1.54707
ENSG00000151067	3400869	chr12:2716150-2716294	CACNA1C	0.83959	1.22761	0.874919	1.72247	0.900715	1.15143	0.796644	1.66421	0.874031	1.16938	0.836063	1.63557	0.83228	1.235	0.803979	1.89709
ENSG00000151067	3400872	chr12:2717677-2717735	CACNA1C	0.839704	1.23138	0.872558	1.73777	0.973376	1.05285	0.723881	1.53131	0.867268	1.17418	0.843124	1.63523	0.84978	1.19266	0.809337	1.75752
ENSG00000151067	3400873	chr12:2717738-2717828	CACNA1C	0.983843	1.04403	0.728053	1.49715	0.909729	0.869681	0.589278	1.28351	0.932682	0.897866	0.622131	1.29581	0.667008	0.728443	0.497193	1.06725
ENSG00000151067	3400874	chr12:2717834-2717870	CACNA1C	0.869525	1.21089	0.847216	1.73067	0.972804	1.05656	0.713607	1.56432	0.933672	1.11212	0.772491	1.60106	0.983583	1.03772	0.670228	1.60672
ENSG00000151067	3400876	chr12:2719707-2719835	CACNA1C	0.968357	1.07837	0.758048	1.53405	0.97296	0.948078	0.646741	1.38982	0.987623	1.0218	0.734526	1.42142	0.979039	0.964474	0.676443	1.37515
ENSG00000151067	3400877	chr12:2721069-2721101	CACNA1C	0.913957	1.15044	0.823776	1.60665	0.937598	0.896879	0.600381	1.3398	0.965704	1.05661	0.755259	1.47821	0.922274	0.886038	0.57063	1.37578
ENSG00000151067	3400878	chr12:2721153-2721179	CACNA1C	0.943305	1.11687	0.790205	1.57858	0.994742	0.984142	0.667707	1.45054	0.982218	1.03143	0.730333	1.45665	0.966448	0.939068	0.608537	1.44913
ENSG00000151067	3400895	chr12:2742795-2742874	CACNA1C	0.969652	1.07555	0.755339	1.53149	0.995816	1.01359	0.698583	1.47063	0.97277	0.951467	0.660353	1.37092	0.907831	0.88431	0.597775	1.30819
ENSG00000151067	3400898	chr12:2743474-2743546	CACNA1C	0.920003	1.16389	0.796554	1.70064	0.955719	1.08699	0.726449	1.62647	0.980006	1.03622	0.724797	1.48146	0.999222	0.994247	0.684708	1.44372
ENSG00000151067	3400906	chr12:2757641-2757673	CACNA1C	0.720265	1.33191	0.935204	1.89689	0.69943	1.38641	0.924094	2.08002	0.828689	1.22231	0.866929	1.72338	0.724009	1.33102	0.892799	1.98433
ENSG00000151067	3400909	chr12:2760806-2760924	CACNA1C	0.428227	1.4955	1.07151	2.08726	0.551048	1.50591	1.02435	2.21385	0.699509	1.33476	0.959325	1.85713	0.563271	1.46462	1.00941	2.12512
ENSG00000151067	3400912	chr12:2763005-2763066	CACNA1C	0.303194	1.59754	1.13287	2.25282	0.110529	1.91784	1.36182	2.70088	0.638112	1.41158	1.00368	1.98526	0.312574	1.7048	1.21533	2.39141
ENSG00000151067	3400913	chr12:2764316-2764361	CACNA1C	0.652176	1.41743	0.966921	2.07783	0.622351	1.51923	0.9747	2.36798	0.799082	1.28428	0.875645	1.88362	0.691636	1.41757	0.906431	2.21693
ENSG00000151067	3400915	chr12:2774048-2774119	CACNA1C	0.714031	1.34325	0.936897	1.92585	0.943704	1.10151	0.748286	1.62147	0.741435	1.33638	0.923874	1.93306	0.835472	1.21281	0.814481	1.80596
ENSG00000151067	3400918	chr12:2774752-2774867	CACNA1C	0.191457	1.7384	1.21199	2.49344	0.0896351	2.09573	1.43733	3.05574	0.555041	1.50595	1.061	2.13749	0.248484	2.05292	1.35415	3.11226
ENSG00000151067	3400920	chr12:2775852-2775947	CACNA1C	0.565893	1.41631	1.00916	1.98772	0.772256	1.28397	0.884035	1.86482	0.744094	1.30547	0.927693	1.83708	0.749844	1.3265	0.867925	2.02737
ENSG00000151067	3400921	chr12:2778143-2778182	CACNA1C	0.456838	1.48574	1.06044	2.08161	0.856589	1.21689	0.817204	1.81205	0.645851	1.40051	0.996927	1.96749	0.755711	1.31891	0.863912	2.01354
ENSG00000151067	3400923	chr12:2783652-2783706	CACNA1C	0.916943	0.850637	0.574316	1.2599	0.66265	0.738856	0.52236	1.04508	0.940733	0.906659	0.626218	1.31269	0.811926	0.829051	0.584986	1.17494
ENSG00000151067	3400924	chr12:2783707-2783783	CACNA1C	0.403007	1.50343	1.08021	2.09247	0.490358	1.56867	1.06401	2.31268	0.666414	1.36197	0.983717	1.88566	0.533368	1.51204	1.03154	2.21634
ENSG00000151067	3400925	chr12:2786264-2786384	CACNA1C	0.333425	1.56492	1.11662	2.19321	0.419169	1.63648	1.11355	2.40499	0.519583	1.47829	1.07982	2.02382	0.318533	1.81732	1.23645	2.67108
ENSG00000151067	3400927	chr12:2786913-2787023	CACNA1C	0.687167	1.34997	0.953473	1.91134	0.755843	1.34851	0.881052	2.06399	0.844562	1.20653	0.855197	1.70219	0.81231	1.25279	0.82313	1.90673
ENSG00000151067	3400929	chr12:2788640-2788895	CACNA1C	0.699398	1.38144	0.941972	2.02594	0.999816	1.00575	0.685137	1.47638	0.680311	1.41122	0.96919	2.05486	0.880412	1.15985	0.788573	1.70592
ENSG00000151067	3400930	chr12:2789531-2789673	CACNA1C	0.969164	1.08349	0.73847	1.58971	0.843062	0.831773	0.584835	1.18298	0.963024	1.07867	0.699249	1.66398	0.907008	0.893144	0.624863	1.27661
ENSG00000151067	3400931	chr12:2791119-2791152	CACNA1C	0.944191	1.13326	0.763968	1.68107	0.975477	0.951029	0.642699	1.40728	0.81391	1.29651	0.853809	1.96877	0.900425	1.14496	0.762385	1.71952
ENSG00000151067	3400932	chr12:2791757-2791809	CACNA1C	0.790763	1.27237	0.900225	1.79835	0.768529	1.29086	0.885377	1.88204	0.914809	1.12995	0.797368	1.60126	0.885414	1.15257	0.786869	1.68824
ENSG00000151067	3400933	chr12:2794950-2795008	CACNA1C	0.943221	1.12482	0.778691	1.62481	0.912016	0.875908	0.600845	1.27689	0.910406	1.15655	0.77407	1.72801	0.982646	0.962978	0.628012	1.47661
ENSG00000151067	3400936	chr12:2795399-2795423	CACNA1C	0.923183	1.17385	0.780541	1.76535	0.995816	1.01408	0.689275	1.49194	0.874278	1.18681	0.821661	1.71423	0.904938	1.13059	0.771932	1.65589
ENSG00000151067	3400938	chr12:2797614-2797659	CACNA1C	0.949814	1.11915	0.764919	1.63742	0.918813	0.885236	0.613062	1.27824	0.86793	1.19029	0.829686	1.70761	0.989904	1.02149	0.708507	1.47274
ENSG00000151067	3400939	chr12:2797762-2797931	CACNA1C	0.496582	1.53585	1.04785	2.25112	0.991228	0.979352	0.681464	1.40745	0.774361	1.31151	0.897126	1.91731	0.995639	0.988225	0.695223	1.40471
ENSG00000151067	3400941	chr12:2800082-2800360	CACNA1C	0.935802	0.869242	0.581628	1.29908	0.664163	0.732194	0.511838	1.04742	0.950921	0.906128	0.584494	1.40475	0.813706	0.825518	0.576288	1.18253
ENSG00000151067	3400942	chr12:2800417-2800763	CACNA1C	0.857211	1.22402	0.856007	1.75024	0.924794	1.12599	0.769665	1.64728	0.831854	1.2142	0.867259	1.69992	0.76915	1.30448	0.853518	1.99371
ENSG00000151067	3400943	chr12:2801046-2801303	CACNA1C	0.895585	1.18253	0.829053	1.68671	0.944772	1.09386	0.759994	1.57439	0.933464	1.11029	0.776222	1.58813	0.956401	1.06948	0.732802	1.56085
ENSG00000151067	3400944	chr12:2801422-2802204	CACNA1C	0.965024	0.916115	0.626986	1.33857	0.659669	0.727635	0.506546	1.04522	0.947147	0.913847	0.626127	1.33378	0.766155	0.794929	0.553045	1.1426
ENSG00000151067	3400945	chr12:2806426-2806676	CACNA1C	0.982045	0.950276	0.651548	1.38597	0.775687	0.779187	0.534802	1.13525	0.871923	0.83017	0.55934	1.23213	0.576638	0.641725	0.41195	0.999662
ENSG00000151067	3400946	chr12:2806827-2807005	CACNA1C	0.92097	0.855599	0.577588	1.26743	0.709284	0.743944	0.511189	1.08268	0.936965	0.899957	0.6168	1.3131	0.823438	0.834222	0.585011	1.1896
ENSG00000151067	3401087	chr12:2802597-2804331	CACNA1C	0.807955	1.29686	0.8797	1.91185	0.963472	1.07321	0.718668	1.60267	0.830803	1.28665	0.832495	1.98855	0.923892	1.1335	0.713529	1.80066
ENSG00000151067	3401088	chr12:2804411-2804477	CACNA1C	0.975122	1.06786	0.737534	1.54613	0.851057	0.836135	0.586754	1.19151	0.972356	1.05579	0.713005	1.56337	0.913978	0.898132	0.626746	1.28703
ENSG00000151067	3401089	chr12:2804484-2804567	CACNA1C	0.984931	1.04489	0.70586	1.54677	0.853895	0.838427	0.588757	1.19397	0.956275	1.09099	0.708431	1.68015	0.939415	0.922939	0.650491	1.3095
ENSG00000151067	3401090	chr12:2804702-2804786	CACNA1C	0.923909	0.861005	0.585295	1.26659	0.711	0.756774	0.530575	1.07941	0.979717	0.954305	0.601046	1.51519	0.875978	0.864966	0.598864	1.24931
ENSG00000151067	3401091	chr12:2804890-2805445	CACNA1C	0.900062	1.18064	0.823494	1.69268	0.998811	1.00789	0.682665	1.48804	0.981689	1.03452	0.715077	1.49667	0.936998	0.910836	0.613067	1.35323
ENSG00000160014	3836845	chr19:47104595-47104689	CALM3	0.501415	0.64083	0.436448	0.94092	0.886912	1.16982	0.805726	1.69844	0.742874	0.745049	0.511746	1.08471	0.859801	1.17723	0.807101	1.71709
ENSG00000160014	3836846	chr19:47105416-47105460	CALM3	0.97265	1.07718	0.727796	1.59428	0.561441	1.4556	1.01712	2.08309	0.938851	1.13491	0.712309	1.80823	0.621722	1.46196	0.965082	2.21467
ENSG00000160014	3836849	chr19:47109084-47109114	CALM3	0.879058	0.81152	0.540526	1.21838	0.415341	1.67375	1.12153	2.49787	0.94747	0.908111	0.603541	1.36638	0.43604	1.72012	1.13112	2.61582
ENSG00000160014	3836852	chr19:47111460-47111591	CALM3	0.828728	0.767024	0.503238	1.16908	0.673458	1.44331	0.938416	2.21985	0.935812	0.889562	0.588587	1.34444	0.609368	1.46174	0.974546	2.1925
ENSG00000160014	3836854	chr19:47111746-47111842	CALM3	0.67071	0.704815	0.47605	1.04351	0.974999	1.05149	0.716861	1.54233	0.764092	0.744621	0.499226	1.11064	1	1.00318	0.686077	1.46685
ENSG00000160014	3836857	chr19:47112104-47112163	CALM3	0.810238	0.774061	0.526166	1.13875	0.883242	1.19706	0.788034	1.8184	0.862029	0.827318	0.565427	1.21051	0.895346	1.15287	0.764609	1.73829
ENSG00000160014	3836858	chr19:47112207-47112238	CALM3	0.6551	0.689814	0.459658	1.03521	0.298025	1.84763	1.2197	2.79884	0.828286	0.792246	0.532094	1.17959	0.41496	1.74162	1.15484	2.62656
ENSG00000160014	3836859	chr19:47112384-47112410	CALM3	0.637158	0.690903	0.465104	1.02632	0.390619	1.62891	1.12888	2.35044	0.772412	0.74808	0.499465	1.12044	0.581552	1.42079	0.996611	2.02552
ENSG00000160014	3836860	chr19:47112419-47112450	CALM3	0.474014	0.625304	0.418328	0.934686	0.798175	1.25451	0.869939	1.80907	0.704578	0.712981	0.481516	1.05571	0.837731	1.18425	0.832379	1.68486
ENSG00000160014	3836861	chr19:47112471-47112528	CALM3	0.190118	0.587763	0.416094	0.830257	0.712721	0.767057	0.546484	1.07666	0.499381	0.625591	0.435195	0.899284	0.649918	0.718696	0.489929	1.05428
ENSG00000160014	3836862	chr19:47112543-47112568	CALM3	0.557526	0.699147	0.496781	0.983948	0.84171	0.841288	0.606059	1.16782	0.630635	0.652879	0.430539	0.990041	0.69726	0.717616	0.466219	1.10457
ENSG00000160014	3836863	chr19:47112625-47112675	CALM3	0.566974	0.656044	0.435064	0.989264	0.913803	0.882003	0.613745	1.26751	0.735931	0.728648	0.489536	1.08455	0.909481	0.893131	0.620074	1.28643
ENSG00000160014	3836864	chr19:47112685-47112714	CALM3	0.938113	0.87785	0.59766	1.2894	0.948447	1.0947	0.744197	1.61029	0.950309	0.910959	0.60372	1.37455	0.934968	1.10572	0.729681	1.67556
ENSG00000160014	3836865	chr19:47112864-47112985	CALM3	0.189244	0.512049	0.33235	0.788908	0.370898	0.570587	0.377913	0.861494	0.597955	0.63234	0.416153	0.960833	0.575281	0.656981	0.432143	0.998798
ENSG00000160014	3836866	chr19:47113061-47113197	CALM3	0.0761891	0.483114	0.32572	0.716563	0.179027	0.515609	0.350661	0.758146	0.465856	0.583738	0.393489	0.86597	0.432064	0.615961	0.424583	0.893601
ENSG00000160014	3836867	chr19:47113347-47113521	CALM3	0.0577859	0.480455	0.329127	0.701363	0.0738849	0.494324	0.350268	0.697629	0.36139	0.556413	0.384821	0.804519	0.212479	0.540347	0.387116	0.754232
ENSG00000160014	3836868	chr19:47113601-47113633	CALM3	0.528641	0.63258	0.413772	0.967097	1	1.00219	0.684782	1.46673	0.702588	0.680714	0.436647	1.06121	0.99775	1.01154	0.634147	1.61353
ENSG00000160014	3836869	chr19:47113858-47113992	CALM3	0.599053	0.685032	0.467979	1.00276	0.944387	0.913251	0.633226	1.31711	0.729037	0.696961	0.446679	1.08748	0.944068	0.905819	0.573282	1.43125
ENSG00000152495	2823884	chr5:110560111-110560143	CAMK4	0.980951	1.05705	0.717012	1.55835	0.109556	2.09241	1.41981	3.08365	0.918654	1.13078	0.787259	1.62421	0.31451	1.84563	1.24675	2.73218
ENSG00000152495	2823885	chr5:110560215-110560240	CAMK4	0.269893	0.543892	0.35455	0.83435	0.293375	1.7976	1.21207	2.66601	0.562536	0.592149	0.376347	0.931694	0.552182	1.53952	1.01894	2.32606
ENSG00000152495	2823886	chr5:110560252-110560330	CAMK4	0.221759	0.526595	0.345943	0.801585	0.900961	1.15069	0.79685	1.66165	0.645187	0.642834	0.411846	1.00337	0.805825	1.24031	0.839073	1.83342
ENSG00000152495	2823904	chr5:110679736-110679789	CAMK4	0.0350932	0.38904	0.246279	0.614557	0.100582	0.509307	0.358924	0.722696	0.348247	0.450687	0.275189	0.738105	0.398587	0.576281	0.386536	0.85917
ENSG00000152495	2823911	chr5:110710560-110710610	CAMK4	0.381838	0.594539	0.395485	0.893779	0.817957	1.25395	0.846079	1.85845	0.740405	0.697554	0.441428	1.10229	0.701237	1.34459	0.910645	1.98532
ENSG00000152495	2823912	chr5:110712586-110712631	CAMK4	0.203825	0.514848	0.334402	0.792664	0.612672	0.709358	0.495869	1.01476	0.483006	0.534978	0.333463	0.858271	0.607279	0.692829	0.468889	1.02372
ENSG00000152495	2823916	chr5:110730408-110730440	CAMK4	0.0879053	0.434966	0.273553	0.691622	0.255216	0.542746	0.367161	0.802298	0.42146	0.500322	0.311078	0.804694	0.427679	0.587003	0.391537	0.880049
ENSG00000152495	2823922	chr5:110782395-110782432	CAMK4	0.0631285	0.441707	0.286973	0.679872	0.382975	0.618182	0.431927	0.884754	0.309196	0.437388	0.271255	0.70527	0.318533	0.518006	0.338922	0.791717
ENSG00000152495	2823923	chr5:110784828-110784882	CAMK4	0.473925	0.606554	0.394168	0.933376	0.944424	0.907819	0.614324	1.34153	0.664462	0.647981	0.410908	1.02183	0.910833	0.887083	0.599961	1.31161
ENSG00000152495	2823932	chr5:110809014-110809084	CAMK4	0.642554	0.704761	0.483376	1.02754	0.691629	1.37702	0.932277	2.03393	0.869889	0.824652	0.550666	1.23496	0.663735	1.38919	0.937435	2.05866
ENSG00000152495	2823933	chr5:110814086-110814191	CAMK4	0.417569	0.570917	0.362387	0.89944	0.976073	1.05016	0.711314	1.55044	0.747476	0.684476	0.418959	1.11827	0.880994	1.16722	0.779498	1.74779
ENSG00000152495	2823936	chr5:110818501-110818629	CAMK4	0.0941352	0.445201	0.282068	0.702681	0.7839	0.779363	0.530062	1.14592	0.419663	0.496704	0.308421	0.79993	0.722681	0.757684	0.515139	1.11443
ENSG00000152495	2823937	chr5:110819803-110819944	CAMK4	0.898216	0.826905	0.549389	1.24461	0.200017	1.78491	1.26229	2.52391	0.990151	0.977941	0.645574	1.48142	0.313995	1.84953	1.25114	2.73412
ENSG00000152495	2823938	chr5:110820025-110820164	CAMK4	0.119496	0.480334	0.315275	0.73181	0.975073	0.951718	0.651911	1.3894	0.464243	0.538543	0.342653	0.84642	0.966087	0.942653	0.629177	1.41231
ENSG00000152495	2823939	chr5:110820180-110820230	CAMK4	0.167331	0.458259	0.281011	0.747307	0.479528	0.63304	0.428881	0.934382	0.464261	0.469017	0.269683	0.815687	0.550614	0.611967	0.383192	0.977325
ENSG00000182472	3861505	chr19:39220876-39221132	CAPN12	0.245159	1.74429	1.18665	2.56397	0.59334	1.44879	0.997879	2.10346	0.400443	1.72376	1.19967	2.47681	0.534369	1.48365	1.02971	2.1377
ENSG00000182472	3861506	chr19:39221251-39221404	CAPN12	0.581534	1.49325	1.00375	2.22148	0.775032	1.29883	0.876126	1.92547	0.656654	1.4439	0.988279	2.10958	0.758543	1.28503	0.873181	1.89114
ENSG00000182472	3861507	chr19:39221492-39221518	CAPN12	0.651068	1.45582	0.966785	2.19223	0.761356	1.32828	0.880931	2.00281	0.64413	1.52612	0.998232	2.33316	0.701237	1.36271	0.906855	2.04772
ENSG00000182472	3861508	chr19:39221605-39221655	CAPN12	0.964012	1.09526	0.746654	1.60662	0.75895	0.761176	0.514164	1.12686	0.917104	1.13202	0.789189	1.62379	0.835727	0.825517	0.555523	1.22673
ENSG00000182472	3861509	chr19:39221770-39221836	CAPN12	0.296052	1.67166	1.15395	2.42164	0.676706	1.38897	0.942336	2.04731	0.600191	1.47771	1.03239	2.11513	0.797687	1.26255	0.837975	1.90223
ENSG00000182472	3861511	chr19:39224355-39224391	CAPN12	0.5896	1.44937	1.00155	2.09741	0.743622	1.35063	0.891578	2.04604	0.78423	1.27206	0.897245	1.80346	0.829728	1.22022	0.818051	1.82009
ENSG00000182472	3861514	chr19:39224782-39224811	CAPN12	0.971455	1.07719	0.738868	1.57044	0.784929	0.788931	0.546194	1.13955	0.885764	1.19318	0.795749	1.7891	0.917921	0.885355	0.579372	1.35294
ENSG00000182472	3861515	chr19:39224812-39224844	CAPN12	0.908455	1.18219	0.807249	1.73127	0.980094	0.961762	0.670198	1.38017	0.83822	1.2642	0.833149	1.91828	0.984657	1.03122	0.705664	1.50697
ENSG00000182472	3861517	chr19:39224984-39225009	CAPN12	0.859368	1.23805	0.845739	1.81235	0.976578	0.95359	0.6491	1.40092	0.94137	1.10198	0.760777	1.5962	0.862175	0.84652	0.572742	1.25117
ENSG00000182472	3861519	chr19:39225479-39225508	CAPN12	0.0671087	1.82544	1.32497	2.51495	0.157946	1.78581	1.28585	2.48015	0.350106	1.71616	1.22763	2.39911	0.346179	1.70741	1.19294	2.44377
ENSG00000182472	3861521	chr19:39226013-39226052	CAPN12	0.935667	1.14281	0.77996	1.67445	0.870919	0.841843	0.578855	1.22431	0.965926	1.06656	0.718133	1.58404	0.736682	0.767388	0.523217	1.12551
ENSG00000182472	3861523	chr19:39226145-39226180	CAPN12	0.823856	1.28497	0.866875	1.9047	0.926776	1.12614	0.763943	1.66005	0.879542	1.20047	0.8025	1.79579	0.976097	1.04363	0.714437	1.52451
ENSG00000182472	3861525	chr19:39226753-39226883	CAPN12	0.986942	1.03809	0.713527	1.51028	0.556255	0.653741	0.436889	0.978228	0.992851	1.01542	0.699875	1.47323	0.509906	0.627876	0.416524	0.946472
ENSG00000182472	3861527	chr19:39227796-39228005	CAPN12	0.998399	0.995056	0.677784	1.46084	0.815286	0.817122	0.577389	1.15639	0.986059	1.03004	0.681578	1.55664	0.839941	0.840547	0.583018	1.21183
ENSG00000182472	3861528	chr19:39228126-39228247	CAPN12	0.954091	0.900437	0.617255	1.31354	0.622351	0.722211	0.511289	1.02014	0.986474	0.971277	0.639327	1.47558	0.692124	0.696379	0.4376	1.10819
ENSG00000182472	3861529	chr19:39228929-39228962	CAPN12	0.826545	1.25066	0.87786	1.78178	0.960526	0.926217	0.615743	1.39324	0.838197	1.25093	0.840099	1.86268	0.916998	0.88666	0.58541	1.34293
ENSG00000182472	3861530	chr19:39229082-39229133	CAPN12	0.747468	1.34235	0.914689	1.96996	0.920206	0.880559	0.597072	1.29864	0.825471	1.27556	0.846201	1.92276	0.840375	0.828281	0.556725	1.2323
ENSG00000182472	3861531	chr19:39229215-39229286	CAPN12	0.98037	0.945942	0.646457	1.38417	0.719325	0.738081	0.49742	1.09518	0.972691	0.949804	0.652088	1.38344	0.725625	0.764941	0.525171	1.11418
ENSG00000182472	3861533	chr19:39230697-39230832	CAPN12	0.888775	1.1973	0.828576	1.73012	0.977212	1.04784	0.711987	1.54212	0.916538	1.14353	0.775364	1.68651	0.988027	0.973541	0.652419	1.45272
ENSG00000182472	3861534	chr19:39232442-39232532	CAPN12	0.949393	1.12349	0.759648	1.66161	0.879032	0.845171	0.576805	1.2384	0.91373	1.1605	0.762079	1.76721	0.887361	0.865425	0.583555	1.28345
ENSG00000182472	3861536	chr19:39233055-39233090	CAPN12	0.683349	1.42109	0.947194	2.13208	0.821489	1.24849	0.84463	1.84547	0.665261	1.48463	0.979844	2.24947	0.769647	1.28113	0.861984	1.90408
ENSG00000182472	3861537	chr19:39233682-39233737	CAPN12	0.705632	0.729883	0.501548	1.06217	0.366979	0.618521	0.43547	0.878519	0.789022	0.76349	0.51247	1.13747	0.465687	0.621809	0.422657	0.9148
ENSG00000182472	3861539	chr19:39234612-39234724	CAPN12	0.826723	1.28431	0.865651	1.90544	0.941612	1.10651	0.747751	1.63738	0.765299	1.34276	0.898416	2.00687	0.874463	1.16756	0.79118	1.723
ENSG00000182472	3861540	chr19:39234760-39234798	CAPN12	0.926241	0.861531	0.581782	1.2758	0.494419	0.624469	0.415029	0.939601	0.915132	0.863931	0.568368	1.31319	0.551808	0.661666	0.445805	0.982049
ENSG00000182472	3861541	chr19:39234812-39235038	CAPN12	0.964376	0.916142	0.630905	1.33034	0.638412	0.712577	0.492125	1.03178	0.940356	0.903682	0.617646	1.32219	0.628334	0.716786	0.495142	1.03765
ENSG00000132357	2807687	chr5:40841297-40841402	CARD6	0.861668	0.813737	0.561625	1.17902	0.422075	0.594018	0.39495	0.893425	0.941946	0.912244	0.64067	1.29894	0.467557	0.618457	0.417614	0.915893
ENSG00000132357	2807688	chr5:40841486-40841764	CARD6	0.303194	1.72694	1.16439	2.56127	0.847363	1.21631	0.830962	1.78035	0.402817	1.77575	1.20928	2.60756	0.777174	1.31304	0.84	2.05246
ENSG00000132357	2807689	chr5:40843273-40843492	CARD6	0.636952	1.4249	0.974925	2.08255	0.971362	1.05802	0.718587	1.55779	0.546298	1.54367	1.07127	2.22439	0.881198	1.16207	0.784646	1.72103
ENSG00000132357	2807690	chr5:40843520-40843792	CARD6	0.445601	1.63256	1.07717	2.47431	0.798721	1.2892	0.854679	1.94464	0.488471	1.71228	1.13666	2.57941	0.72773	1.35897	0.881871	2.09417
ENSG00000132357	2807693	chr5:40852292-40852316	CARD6	0.532047	1.60627	1.03211	2.49982	0.941406	1.10562	0.750201	1.62944	0.547656	1.706	1.0873	2.67674	0.925288	1.10756	0.75509	1.62457
ENSG00000132357	2807694	chr5:40852365-40852479	CARD6	0.0810013	2.08731	1.39486	3.12349	0.456562	1.52678	1.0779	2.16258	0.257416	2.064	1.42854	2.98215	0.418897	1.71736	1.148	2.56909
ENSG00000132357	2807695	chr5:40852595-40853040	CARD6	0.354114	1.68225	1.1275	2.50994	0.727286	1.37075	0.90195	2.08322	0.478697	1.64233	1.13139	2.384	0.70324	1.36616	0.904254	2.06402
ENSG00000132357	2807696	chr5:40853428-40853475	CARD6	0.589249	1.46557	0.998787	2.1505	0.942038	0.90439	0.61169	1.33715	0.573622	1.5539	1.05477	2.28922	0.903629	0.881525	0.598051	1.29936
ENSG00000132357	2807697	chr5:40853521-40853741	CARD6	0.555893	1.52554	1.01827	2.28554	0.996818	0.988035	0.678093	1.43965	0.586926	1.50196	1.04287	2.16317	1	1.0001	0.700647	1.42752
ENSG00000132357	2807698	chr5:40853851-40854052	CARD6	0.782169	1.33534	0.890227	2.00302	0.576916	0.668703	0.450985	0.991528	0.673766	1.43277	0.974359	2.10684	0.647328	0.701788	0.466257	1.0563
ENSG00000132357	2807699	chr5:40854228-40854524	CARD6	0.767741	1.34362	0.899383	2.00728	0.642254	0.723776	0.5068	1.03365	0.612478	1.51072	1.02403	2.22871	0.751708	0.763692	0.508261	1.14749
ENSG00000132357	2807700	chr5:40854586-40855394	CARD6	0.0924783	1.93896	1.33117	2.82426	0.518583	1.5608	1.04605	2.32884	0.291408	1.96988	1.37212	2.82805	0.495188	1.68006	1.076	2.62324
ENSG00000132357	2807701	chr5:40860104-40860147	CARD6	0.942621	1.1204	0.787201	1.59464	0.754753	0.754574	0.505841	1.12561	0.990433	1.01819	0.723117	1.43367	0.569079	0.676175	0.459754	0.994474
ENSG00000137757	3389331	chr11:104864991-104865052	CASP5	0.585874	0.511468	0.274445	0.953195	1	0.996341	0.679072	1.46184	0.78792	0.66196	0.360608	1.21514	0.990214	0.976011	0.638803	1.49122
ENSG00000137757	3389333	chr11:104866497-104866526	CASP5	0.428078	0.570345	0.359806	0.90408	0.932545	0.893362	0.604005	1.32134	0.785134	0.69661	0.411645	1.17884	1	1.00107	0.598607	1.67414
ENSG00000137757	3389334	chr11:104866531-104866568	CASP5	0.689904	0.626708	0.371595	1.05696	0.954931	1.08247	0.742561	1.57799	0.84122	0.761477	0.465747	1.24498	0.983142	1.03602	0.689087	1.55761
ENSG00000137757	3389335	chr11:104868114-104868140	CASP5	0.0940806	0.379675	0.220142	0.65482	0.154149	0.490074	0.32799	0.732256	0.391406	0.416128	0.2336	0.741279	0.233718	0.438024	0.275349	0.696807
ENSG00000137757	3389336	chr11:104868159-104868206	CASP5	0.889934	0.81594	0.537224	1.23926	0.449084	1.61886	1.09395	2.39564	0.967585	0.937681	0.620781	1.41635	0.647651	1.41159	0.947747	2.10244
ENSG00000137757	3389338	chr11:104869612-104869642	CASP5	0.850647	0.775958	0.501413	1.20083	0.727778	1.30937	0.915335	1.87302	0.990295	1.02343	0.66225	1.58158	0.601235	1.42927	0.982168	2.07991
ENSG00000137757	3389339	chr11:104869643-104869751	CASP5	0.302138	0.539236	0.347105	0.837716	0.884052	0.853649	0.589537	1.23608	0.709741	0.679736	0.432231	1.06897	0.919697	0.898311	0.61413	1.31399
ENSG00000137757	3389340	chr11:104871071-104871135	CASP5	0.614064	0.704248	0.490325	1.0115	0.726372	1.34629	0.90826	1.99557	0.88634	0.835839	0.553207	1.26287	0.760386	1.30129	0.865184	1.95722
ENSG00000137757	3389341	chr11:104872769-104872869	CASP5	0.498045	0.617744	0.406512	0.938737	0.676852	1.35697	0.946149	1.94617	0.787199	0.752993	0.49644	1.14213	0.847978	1.20413	0.802909	1.80585
ENSG00000137757	3389342	chr11:104874034-104874109	CASP5	0.662705	0.687976	0.455279	1.03961	0.475252	1.73469	1.08872	2.76395	0.871206	0.810369	0.519759	1.26347	0.683805	1.44387	0.909818	2.29139
ENSG00000137757	3389345	chr11:104877853-104878032	CASP5	0.305137	0.518552	0.326036	0.824746	0.565351	0.690607	0.483939	0.985532	0.714606	0.656754	0.398823	1.0815	0.801757	0.801123	0.538816	1.19113
ENSG00000137757	3389346	chr11:104879555-104879665	CASP5	0.651068	0.609712	0.359211	1.0349	0.963571	0.935539	0.64014	1.36725	0.785786	0.696796	0.411321	1.18041	0.925245	0.891649	0.580059	1.37062
ENSG00000141668	3812874	chr18:70203975-70204050	CBLN2	0.757739	1.29815	0.919281	1.83317	0.988033	0.973553	0.676302	1.40145	0.643693	1.3587	0.999066	1.84779	0.931765	1.0958	0.760274	1.57939
ENSG00000141668	3812875	chr18:70204095-70204152	CBLN2	0.0286872	1.50444	1.21178	1.86778	0.221023	1.5993	1.19946	2.13241	0.321179	1.41822	1.15575	1.74029	0.255907	1.56202	1.20374	2.02695
ENSG00000141668	3812876	chr18:70204160-70204237	CBLN2	0.134679	1.43322	1.13823	1.80465	0.768025	1.30174	0.88229	1.92061	0.551395	1.32053	1.04284	1.67215	0.912617	1.12546	0.761108	1.66424
ENSG00000141668	3812877	chr18:70204285-70205230	CBLN2	0.0838661	1.53756	1.20499	1.96191	0.677307	1.396	0.940996	2.07103	0.350106	1.44848	1.15086	1.82307	0.604565	1.4361	0.979281	2.10603
ENSG00000141668	3812878	chr18:70205421-70205467	CBLN2	0.162162	1.4954	1.16796	1.91464	0.879057	0.844564	0.575357	1.23973	0.419663	1.40719	1.11531	1.77546	0.824756	0.799989	0.515607	1.24122
ENSG00000141668	3812879	chr18:70205510-70205598	CBLN2	0.0941352	1.491	1.18556	1.87512	0.86	1.21545	0.812255	1.81878	0.458555	1.37492	1.09286	1.72977	0.942483	1.09086	0.735676	1.61753
ENSG00000141668	3812880	chr18:70205897-70205987	CBLN2	0.0563491	1.43031	1.16555	1.7552	0.369909	1.5276	1.11954	2.08439	0.419663	1.34303	1.09844	1.64208	0.459779	1.45153	1.07639	1.9574
ENSG00000141668	3812884	chr18:70209055-70209196	CBLN2	0.539951	1.50355	1.02735	2.20049	0.385093	0.662641	0.487282	0.901105	0.671478	1.42146	0.976814	2.0685	0.419667	0.691806	0.525509	0.910728
ENSG00000141668	3812885	chr18:70209298-70209376	CBLN2	0.622561	1.4336	0.981512	2.09392	0.259319	0.695987	0.551418	0.878459	0.622818	1.55851	1.01656	2.38937	0.390146	0.736333	0.591595	0.916482
ENSG00000141668	3812886	chr18:70209464-70209535	CBLN2	0.416015	1.60607	1.09437	2.35702	0.946988	0.912679	0.622931	1.3372	0.46336	1.71665	1.15736	2.54623	0.923726	0.89646	0.598924	1.34181
ENSG00000141668	3812893	chr18:70210724-70210765	CBLN2	0.989498	0.967166	0.645931	1.44816	0.145036	0.58956	0.4397	0.790496	0.937612	0.887099	0.575353	1.36776	0.220279	0.615703	0.471416	0.804154
ENSG00000141668	3812895	chr18:70211231-70211558	CBLN2	0.563073	1.32152	1.00665	1.73487	0.972505	0.943921	0.627574	1.41973	0.572405	1.31034	1.03377	1.66091	0.957386	1.07924	0.697416	1.6701
ENSG00000103021	3663183	chr16:58283922-58284005	CCDC113	0.533969	1.57427	1.03481	2.39496	0.751627	0.747438	0.495891	1.12659	0.723143	1.41802	0.927891	2.16706	0.724009	0.73545	0.478835	1.12959
ENSG00000103021	3663186	chr16:58286631-58286664	CCDC113	0.782736	1.29105	0.901328	1.84929	0.948185	0.912923	0.620144	1.34393	0.786651	1.27766	0.892546	1.82893	0.985024	0.968852	0.650678	1.44261
ENSG00000103021	3663187	chr16:58286673-58286727	CCDC113	0.241919	1.78897	1.20019	2.66658	0.992359	0.980318	0.669064	1.43637	0.392288	1.86693	1.23667	2.8184	0.897478	1.15444	0.757869	1.75853
ENSG00000103021	3663188	chr16:58287903-58288033	CCDC113	0.215332	1.79619	1.21542	2.65446	0.954711	1.08881	0.728212	1.62798	0.433833	1.69227	1.17326	2.44086	0.741561	1.30776	0.882845	1.93717
ENSG00000103021	3663190	chr16:58292277-58292425	CCDC113	0.130638	2.01342	1.32675	3.0555	0.466698	1.66995	1.08799	2.56318	0.466987	1.76305	1.16253	2.67376	0.679746	1.425	0.916552	2.21551
ENSG00000103021	3663191	chr16:58293760-58293786	CCDC113	0.440157	1.46347	1.06104	2.01853	0.871577	1.18999	0.813959	1.73973	0.509131	1.57334	1.10194	2.24639	0.757904	1.28877	0.872522	1.9036
ENSG00000103021	3663192	chr16:58296299-58296330	CCDC113	0.551459	1.52535	1.01915	2.28297	0.937359	1.11139	0.754106	1.63795	0.712459	1.43273	0.937478	2.18961	0.99652	1.0139	0.643083	1.59852
ENSG00000103021	3663193	chr16:58296334-58296363	CCDC113	0.094669	1.90342	1.3154	2.75429	0.307113	1.72781	1.1894	2.50994	0.392288	1.76299	1.21232	2.56378	0.411708	1.73106	1.15476	2.59499
ENSG00000103021	3663194	chr16:58296377-58296440	CCDC113	0.351542	1.67138	1.12702	2.47867	0.724925	1.37487	0.903938	2.09114	0.607134	1.55843	1.02976	2.3585	0.848607	1.24157	0.773436	1.99304
ENSG00000103021	3663196	chr16:58301384-58301431	CCDC113	0.319839	1.69328	1.14151	2.51175	0.601723	1.50437	0.990745	2.28428	0.622899	1.53375	1.01586	2.31565	0.750474	1.32342	0.868071	2.01762
ENSG00000103021	3663199	chr16:58312389-58312498	CCDC113	0.365738	1.61736	1.11234	2.35166	0.914856	0.87545	0.59388	1.29052	0.607052	1.50489	1.02775	2.20356	0.926038	0.898614	0.600208	1.34538
ENSG00000103021	3663201	chr16:58313595-58313680	CCDC113	0.6711	1.43429	0.955672	2.15261	0.985171	1.03303	0.705455	1.51271	0.776184	1.36303	0.880883	2.10909	0.977827	0.955714	0.624654	1.46223
ENSG00000103021	3663202	chr16:58313943-58315241	CCDC113	0.785762	1.30551	0.896858	1.90037	0.303045	0.524393	0.338213	0.813062	0.818022	1.24931	0.868748	1.79657	0.468909	0.567317	0.356613	0.902516
ENSG00000103021	3663203	chr16:58315623-58315708	CCDC113	0.749181	1.34009	0.915691	1.96119	0.550676	0.663901	0.451534	0.976148	0.663147	1.41257	0.983763	2.0283	0.736297	0.756566	0.505706	1.13187
ENSG00000103021	3663204	chr16:58316451-58316850	CCDC113	0.975246	0.935503	0.641433	1.36439	0.223792	0.533472	0.362477	0.785132	0.961169	0.931744	0.631666	1.37438	0.341347	0.553364	0.373099	0.820725
ENSG00000103021	3663205	chr16:58316872-58317439	CCDC113	0.435786	1.61489	1.08378	2.40628	0.961544	0.931031	0.631519	1.37259	0.645187	1.49801	0.996838	2.25116	0.954517	0.928254	0.619033	1.39194
ENSG00000176714	2546001	chr2:27849256-27849769	CCDC121	0.548815	0.677582	0.468018	0.980983	0.0414547	0.486544	0.352138	0.672251	0.650694	0.693504	0.477333	1.00757	0.0818102	0.484583	0.36005	0.652189
ENSG00000176714	2546002	chr2:27849944-27850601	CCDC121	0.982077	1.0519	0.722297	1.53192	0.976413	0.955235	0.660816	1.38083	0.930368	1.13475	0.74605	1.72597	0.950534	0.92389	0.617749	1.38175
ENSG00000176714	2546003	chr2:27850709-27850768	CCDC121	0.257765	1.79742	1.19037	2.71405	0.139906	2.16599	1.41476	3.3161	0.42146	1.84856	1.21282	2.81753	0.291348	1.95435	1.29266	2.95473
ENSG00000176714	2546005	chr2:27851821-27851876	CCDC121	0.956449	1.10866	0.752705	1.63295	0.99909	0.993183	0.681472	1.44747	0.743947	1.35577	0.918156	2.00196	0.922498	1.10871	0.760384	1.61659
ENSG00000198624	2881861	chr5:150560643-150561279	CCDC69	0.0723632	0.499183	0.342371	0.72782	0.144681	0.544334	0.388428	0.762815	0.530247	0.594291	0.388009	0.91024	0.436194	0.618481	0.426595	0.896679
ENSG00000198624	2881862	chr5:150561432-150561457	CCDC69	0.833569	0.798943	0.555983	1.14808	0.694428	1.39787	0.926723	2.10855	0.786132	0.753284	0.497918	1.13962	0.968214	1.06296	0.683854	1.65224
ENSG00000198624	2881863	chr5:150561479-150561523	CCDC69	0.893193	0.833595	0.570628	1.21775	0.798372	1.2905	0.854424	1.94915	0.995116	0.98871	0.661485	1.47781	0.784281	1.27031	0.849682	1.89915
ENSG00000198624	2881864	chr5:150561614-150562118	CCDC69	0.405855	0.604253	0.404075	0.903598	0.823003	0.818868	0.57503	1.1661	0.722399	0.681506	0.428409	1.08413	0.782414	0.795141	0.542303	1.16586
ENSG00000198624	2881865	chr5:150562580-150562611	CCDC69	0.116053	0.49883	0.332904	0.747455	0.23145	0.557054	0.387449	0.800903	0.531833	0.585563	0.377454	0.908412	0.470427	0.628655	0.429101	0.921012
ENSG00000198624	2881866	chr5:150562658-150562848	CCDC69	0.486923	0.616473	0.407713	0.932123	0.962706	0.933497	0.635559	1.3711	0.758926	0.715765	0.457614	1.11954	0.926439	0.906154	0.623254	1.31747
ENSG00000198624	2881867	chr5:150562878-150562976	CCDC69	0.808827	0.760457	0.504624	1.14599	0.645399	1.3682	0.966363	1.93714	0.958386	0.922886	0.607964	1.40094	0.807061	1.22302	0.846764	1.76645
ENSG00000198624	2881868	chr5:150563044-150563165	CCDC69	0.985829	0.95808	0.640866	1.43231	0.357528	1.65645	1.15032	2.38528	0.909952	1.17903	0.749231	1.85539	0.559092	1.51679	1.01307	2.27099
ENSG00000198624	2881872	chr5:150563911-150563941	CCDC69	0.456838	0.594033	0.38563	0.91506	0.456711	1.52448	1.07719	2.1575	0.761908	0.710504	0.448352	1.12594	0.833712	1.22596	0.808259	1.85951
ENSG00000198624	2881873	chr5:150563959-150563994	CCDC69	0.331254	0.555375	0.358094	0.861343	0.673237	0.705609	0.46879	1.06206	0.788975	0.7253	0.451412	1.16537	0.901456	0.861296	0.547955	1.35382
ENSG00000198624	2881877	chr5:150564983-150565007	CCDC69	0.377924	0.627349	0.435855	0.902978	0.70624	0.759805	0.537524	1.07401	0.784766	0.75744	0.505787	1.1343	0.851276	0.847819	0.587617	1.22324
ENSG00000198624	2881878	chr5:150565013-150565070	CCDC69	0.323841	0.58233	0.389469	0.870696	0.486074	0.654518	0.455143	0.941228	0.654898	0.642415	0.407731	1.01218	0.591292	0.663183	0.434476	1.01228
ENSG00000198624	2881879	chr5:150565585-150565627	CCDC69	0.663702	0.708652	0.48284	1.04007	0.909729	0.875055	0.603213	1.2694	0.96975	0.939811	0.617725	1.42984	0.917856	1.12147	0.752638	1.67105
ENSG00000198624	2881880	chr5:150565641-150565685	CCDC69	0.987717	1.03475	0.718119	1.49098	0.291451	1.86994	1.2305	2.84167	0.802967	1.35281	0.845922	2.16342	0.3901	1.86059	1.19449	2.89814
ENSG00000198624	2881882	chr5:150566947-150567020	CCDC69	0.325516	0.559352	0.36383	0.859946	0.960614	0.928922	0.626966	1.3763	0.721717	0.672028	0.415567	1.08676	0.936375	0.912263	0.620039	1.34221
ENSG00000198624	2881885	chr5:150578601-150578634	CCDC69	0.589329	0.700674	0.492038	0.997777	0.951558	0.925866	0.65487	1.30901	0.867026	0.823288	0.551607	1.22878	0.992026	0.982018	0.673834	1.43115
ENSG00000198624	2881887	chr5:150581172-150581217	CCDC69	0.112385	0.537414	0.37625	0.767612	0.331699	0.636049	0.462975	0.873825	0.546095	0.573772	0.359581	0.915549	0.520157	0.636759	0.424249	0.955718
ENSG00000198624	2881888	chr5:150584967-150585007	CCDC69	0.994787	0.982996	0.657475	1.46968	0.650588	1.39178	0.961125	2.01541	0.772967	1.38611	0.879391	2.1848	0.508271	1.5965	1.05821	2.40862
ENSG00000198624	2881905	chr5:150603484-150603531	CCDC69	0.906823	0.853705	0.597643	1.21948	0.570716	1.44389	1.01113	2.06188	0.971847	1.0589	0.703966	1.5928	0.69024	1.34993	0.920176	1.98038
ENSG00000198624	2881906	chr5:150603544-150603607	CCDC69	0.904522	0.833822	0.555757	1.25101	0.342081	1.66969	1.1596	2.40416	0.960852	0.928892	0.620488	1.39058	0.728798	1.33194	0.888122	1.99754
ENSG00000015133	3576442	chr14:91737931-91738968	CCDC88C	0.951104	0.900042	0.625924	1.29421	0.984848	1.03381	0.706169	1.51345	0.85484	0.812086	0.543502	1.2134	0.931936	0.899682	0.589313	1.37351
ENSG00000015133	3576443	chr14:91738994-91739108	CCDC88C	0.968618	1.08828	0.731878	1.61824	0.84093	1.20134	0.849069	1.69977	0.908351	1.16085	0.774091	1.74084	0.686891	1.35555	0.922128	1.99269
ENSG00000015133	3576444	chr14:91739110-91739417	CCDC88C	0.979566	1.06142	0.713072	1.57995	0.841828	1.21858	0.837294	1.77351	0.975701	1.04799	0.709135	1.54878	0.793733	1.25731	0.845114	1.87054
ENSG00000015133	3576445	chr14:91739745-91739804	CCDC88C	0.986527	0.961596	0.654006	1.41385	0.946988	1.09204	0.755727	1.57802	0.965662	0.9378	0.634191	1.38676	0.942656	1.09297	0.729576	1.63738
ENSG00000015133	3576446	chr14:91739818-91739997	CCDC88C	0.970066	0.923722	0.626287	1.36241	0.930366	1.11772	0.766354	1.63017	0.976759	1.0434	0.723452	1.50484	0.733295	1.31366	0.888669	1.94191
ENSG00000015133	3576447	chr14:91744338-91744522	CCDC88C	0.990484	0.968575	0.638343	1.46965	0.90778	1.14638	0.787127	1.66961	0.998329	0.994984	0.635004	1.55904	0.843683	1.20991	0.805328	1.81775
ENSG00000015133	3576448	chr14:91745582-91745650	CCDC88C	0.594092	0.698976	0.48706	1.00309	0.592028	0.689909	0.475255	1.00151	0.662847	0.698337	0.479551	1.01694	0.621238	0.706923	0.48399	1.03254
ENSG00000015133	3576449	chr14:91747805-91747833	CCDC88C	0.977645	0.940489	0.639223	1.38374	0.894562	1.15568	0.805217	1.65868	0.955804	0.928237	0.643459	1.33905	0.881548	1.14981	0.79732	1.65813
ENSG00000015133	3576450	chr14:91749733-91749855	CCDC88C	0.293056	0.549755	0.356029	0.848893	0.0776553	0.420153	0.273938	0.644411	0.486217	0.562341	0.363099	0.87091	0.197112	0.443541	0.291167	0.675657
ENSG00000015133	3576452	chr14:91739582-91739675	CCDC88C	0.900145	1.18694	0.818904	1.72038	0.762255	1.2726	0.896995	1.80547	0.833913	1.28899	0.826846	2.00942	0.682075	1.36233	0.924763	2.00693
ENSG00000015133	3576464	chr14:91755468-91755669	CCDC88C	0.874989	0.811495	0.544431	1.20956	0.895776	0.85804	0.583155	1.2625	0.849622	0.812992	0.550966	1.19963	0.875759	0.865282	0.600031	1.24779
ENSG00000015133	3576470	chr14:91757394-91757425	CCDC88C	0.968763	0.923226	0.633774	1.34487	0.990465	0.977605	0.673743	1.41851	0.904373	0.864342	0.588947	1.26851	0.92994	0.908647	0.624244	1.32262
ENSG00000015133	3576472	chr14:91760523-91760616	CCDC88C	0.961351	0.915129	0.63987	1.3088	0.944772	1.09966	0.747861	1.61696	0.887123	0.841993	0.565286	1.25415	0.998231	1.01009	0.646551	1.57803
ENSG00000015133	3576474	chr14:91763663-91763795	CCDC88C	0.86814	0.805787	0.540097	1.20218	0.946886	0.914012	0.62795	1.33039	0.786751	0.749237	0.490922	1.14347	0.806032	0.77662	0.490467	1.22972
ENSG00000015133	3576476	chr14:91766289-91766412	CCDC88C	0.849145	0.796276	0.539291	1.17572	0.951625	0.918496	0.626276	1.34707	0.810437	0.767625	0.504056	1.16901	0.920271	0.892502	0.594923	1.33893
ENSG00000015133	3576478	chr14:91770076-91770313	CCDC88C	0.995072	0.984644	0.674459	1.43748	0.923304	1.12267	0.778982	1.61799	0.995156	1.01005	0.707687	1.44161	0.862336	1.16939	0.809889	1.68846
ENSG00000015133	3576480	chr14:91772128-91772219	CCDC88C	0.783802	0.750455	0.502073	1.12172	0.763765	0.758434	0.506933	1.13471	0.728299	0.717728	0.477326	1.07921	0.644361	0.711883	0.481886	1.05166
ENSG00000015133	3576486	chr14:91774700-91774792	CCDC88C	0.978475	0.943557	0.649386	1.37099	0.983436	1.03777	0.703009	1.53194	0.953302	0.922457	0.633226	1.3438	0.995485	1.01359	0.685614	1.49846
ENSG00000015133	3576488	chr14:91776204-91776267	CCDC88C	0.886622	0.832608	0.57567	1.20423	0.98905	1.02656	0.69871	1.50823	0.850241	0.818486	0.56104	1.19407	0.987018	1.03509	0.640713	1.67222
ENSG00000015133	3576490	chr14:91779438-91780464	CCDC88C	0.604537	0.68197	0.461071	1.0087	0.736792	0.740132	0.491661	1.11417	0.689552	0.716896	0.49445	1.03942	0.756286	0.765456	0.508405	1.15247
ENSG00000015133	3576492	chr14:91782070-91782128	CCDC88C	0.889551	0.830196	0.566868	1.21585	0.909456	0.874183	0.601361	1.27078	0.923564	0.891022	0.625072	1.27013	0.967316	0.950701	0.665317	1.3585
ENSG00000015133	3576496	chr14:91787466-91787623	CCDC88C	0.96724	0.91856	0.624625	1.35081	0.856589	1.20683	0.824195	1.76709	0.976483	0.958701	0.668123	1.37566	0.709949	1.38223	0.894086	2.13689
ENSG00000015133	3576498	chr14:91791128-91791265	CCDC88C	0.933103	0.878605	0.612485	1.26035	0.968374	0.944089	0.654886	1.36101	0.902087	0.864755	0.593954	1.25902	0.958717	0.935769	0.633781	1.38165
ENSG00000015133	3576500	chr14:91792254-91792399	CCDC88C	0.982196	1.05042	0.726803	1.51814	0.715339	1.37764	0.912144	2.0807	0.988128	1.02326	0.707797	1.47932	0.708641	1.35343	0.901977	2.03083
ENSG00000015133	3576502	chr14:91804360-91804485	CCDC88C	0.903189	1.20028	0.801481	1.79752	0.689891	1.35874	0.936902	1.97052	0.875199	1.21355	0.799659	1.84167	0.623695	1.42828	0.96554	2.1128
ENSG00000015133	3576504	chr14:91804887-91804912	CCDC88C	0.968307	1.08527	0.741061	1.58935	0.870195	1.18303	0.822136	1.70236	0.986736	1.02674	0.700075	1.50584	0.889832	1.14986	0.78087	1.69321
ENSG00000015133	3576510	chr14:91805652-91805797	CCDC88C	0.970331	0.929091	0.646059	1.33612	0.927236	1.11893	0.773591	1.61844	0.929948	0.896866	0.625965	1.28501	0.954882	1.06947	0.740176	1.54527
ENSG00000015133	3576512	chr14:91806236-91806367	CCDC88C	0.83143	0.793002	0.546928	1.14979	0.867857	0.84881	0.597701	1.20542	0.70428	0.696477	0.457848	1.05948	0.641564	0.696923	0.461315	1.05286
ENSG00000015133	3576516	chr14:91808724-91808765	CCDC88C	0.875067	0.822906	0.567534	1.19319	0.994097	0.983537	0.673905	1.43543	0.807205	0.77509	0.519024	1.15749	0.959584	0.937616	0.638248	1.3774
ENSG00000015133	3576520	chr14:91809962-91809992	CCDC88C	0.973916	0.930358	0.626505	1.38158	0.939821	1.10616	0.753527	1.62383	0.896973	0.82593	0.513057	1.3296	0.962074	1.06758	0.707457	1.61103
ENSG00000015133	3576522	chr14:91825990-91826049	CCDC88C	0.982793	0.953346	0.654145	1.3894	0.983918	1.03572	0.708491	1.51408	0.937549	0.882933	0.563315	1.3839	0.99033	0.973	0.600804	1.57577
ENSG00000015133	3576534	chr14:91875003-91875104	CCDC88C	0.830634	0.78564	0.534442	1.15491	0.823326	0.80816	0.554227	1.17844	0.769653	0.721127	0.45886	1.1333	0.741219	0.73108	0.462412	1.15585
ENSG00000015133	3576536	chr14:91883095-91883175	CCDC88C	0.96829	0.924597	0.642205	1.33116	0.991836	1.02031	0.707357	1.47171	0.959599	0.927227	0.620531	1.38551	0.964068	1.06859	0.692032	1.65004
ENSG00000015133	3576538	chr14:91883507-91883670	CCDC88C	0.700152	0.717492	0.484653	1.06219	0.828968	0.80694	0.547712	1.18886	0.700128	0.693518	0.455779	1.05526	0.807164	0.792241	0.51766	1.21247
ENSG00000015133	3576540	chr14:91883975-91884005	CCDC88C	0.479716	0.632719	0.425092	0.941758	0.368951	0.564397	0.371296	0.857926	0.647511	0.657549	0.430059	1.00538	0.593702	0.667644	0.439535	1.01414
ENSG00000015133	3576542	chr14:91884086-91884125	CCDC88C	0.923909	1.16312	0.787524	1.71784	0.788066	1.26174	0.876694	1.8159	0.788975	1.31368	0.877954	1.96564	0.620054	1.41736	0.969371	2.07238
ENSG00000142039	3834151	chr19:41816216-41816240	CCDC97	0.857745	1.24391	0.845164	1.83079	0.101497	2.30759	1.49487	3.56215	0.88193	1.18446	0.811028	1.72984	0.28066	1.98519	1.308	3.013
ENSG00000142039	3834155	chr19:41822318-41822420	CCDC97	0.657727	0.676159	0.439576	1.04007	0.667795	1.43212	0.944554	2.17137	0.73751	0.715002	0.468133	1.09206	0.736617	1.3143	0.885215	1.95139
ENSG00000142039	3834156	chr19:41822486-41822649	CCDC97	0.335981	0.558808	0.361945	0.862745	0.962116	0.933681	0.640461	1.36115	0.496826	0.570787	0.370544	0.879242	0.822751	0.796517	0.510787	1.24208
ENSG00000142039	3834159	chr19:41825479-41825665	CCDC97	0.151045	0.490517	0.318224	0.756093	0.424315	0.5987	0.400129	0.895815	0.370781	0.519331	0.342234	0.78807	0.390486	0.567782	0.378507	0.851706
ENSG00000142039	3834160	chr19:41825683-41825732	CCDC97	0.92574	0.86807	0.599399	1.25717	0.470212	1.57268	1.07523	2.30026	0.910628	0.870836	0.594134	1.2764	0.590399	1.42537	0.990826	2.05049
ENSG00000142039	3834161	chr19:41826272-41826360	CCDC97	0.0602441	0.467686	0.31487	0.694666	0.234144	0.609126	0.447394	0.829326	0.354255	0.548177	0.376945	0.797193	0.389568	0.661987	0.49353	0.887943
ENSG00000142039	3834164	chr19:41828502-41828603	CCDC97	0.153226	0.49836	0.324956	0.764297	0.394441	0.609199	0.418971	0.885798	0.45179	0.574704	0.386743	0.854016	0.497468	0.673068	0.478326	0.947098
ENSG00000142039	3834165	chr19:41828746-41829229	CCDC97	0.115248	0.485125	0.319496	0.736617	0.434116	0.620926	0.424807	0.907585	0.445653	0.562222	0.374009	0.845149	0.577583	0.671206	0.450436	1.00018
ENSG00000142039	3834166	chr19:41830452-41830735	CCDC97	0.681596	0.721655	0.496838	1.0482	0.964754	1.06921	0.725196	1.57643	0.90723	0.865486	0.586758	1.27662	0.771679	1.27989	0.86007	1.90464
ENSG00000006074	3718904	chr17:34391726-34391768	CCL18	0.0748707	0.461399	0.297441	0.715736	0.11872	1.73548	1.2939	2.32775	0.524239	0.583667	0.376675	0.904405	0.418897	1.50997	1.1109	2.05241
ENSG00000006074	3718908	chr17:34397835-34397890	CCL18	0.036303	0.458848	0.308309	0.682891	0.13296	0.528258	0.373169	0.747802	0.434633	0.556908	0.370037	0.83815	0.374157	0.588095	0.40601	0.851841
ENSG00000006074	3718909	chr17:34398363-34398390	CCL18	0.0268815	0.477213	0.33311	0.683656	0.193119	0.658502	0.514227	0.843256	0.4153	0.572797	0.392681	0.83553	0.488199	0.73689	0.568339	0.955429
ENSG00000006074	3718910	chr17:34398487-34398784	CCL18	0.175913	0.51816	0.339402	0.791067	0.819263	1.25082	0.845715	1.84998	0.562505	0.608996	0.396624	0.935084	0.819782	1.26264	0.805563	1.97906
ENSG00000205021	3754071	chr17:34522390-34522678	CCL3L1	0.919292	0.861651	0.595335	1.2471	0.156416	1.86758	1.3121	2.65824	0.932122	0.894871	0.614346	1.30349	0.467081	1.55259	1.08411	2.2235
ENSG00000205021	3754072	chr17:34522685-34522711	CCL3L1	0.904235	0.840551	0.570272	1.23893	0.127387	1.89532	1.34222	2.67633	0.904885	0.865982	0.592253	1.26622	0.441765	1.58319	1.10702	2.26417
ENSG00000205021	3754073	chr17:34522712-34522775	CCL3L1	0.0378966	0.427606	0.276327	0.661706	0.170536	0.483772	0.318594	0.734587	0.449147	0.537421	0.345632	0.835632	0.425272	0.559603	0.36107	0.867299
ENSG00000205021	3754074	chr17:34523213-34523250	CCL3L1	0.337256	0.60829	0.416138	0.889168	0.76738	0.781259	0.543279	1.12348	0.631524	0.673516	0.457465	0.991604	0.79471	0.802005	0.546154	1.17771
ENSG00000205021	3754078	chr17:34524001-34524063	CCL3L1	0.185805	0.506426	0.326338	0.785896	1	1.00182	0.668105	1.50222	0.462561	0.528338	0.331956	0.840898	0.944161	0.895406	0.536568	1.49422
ENSG00000205021	3754079	chr17:34524090-34524119	CCL3L1	0.609129	0.656574	0.424804	1.0148	0.61287	1.42587	0.98483	2.06444	0.80443	0.739815	0.46212	1.18438	0.515527	1.64829	1.05603	2.57269
ENSG00000129277	3718932	chr17:34431299-34431326	CCL4	0.180316	0.535732	0.35714	0.803631	0.923908	1.12951	0.76672	1.66397	0.590968	0.622548	0.405941	0.954734	0.955139	1.08047	0.70545	1.65484
ENSG00000129277	3718935	chr17:34431964-34432006	CCL4	0.100327	0.547152	0.38827	0.771052	0.25849	0.658003	0.502998	0.860775	0.462497	0.607	0.422103	0.87289	0.41496	0.678632	0.509266	0.904324
ENSG00000129277	3718937	chr17:34432630-34432672	CCL4	0.200844	0.542499	0.36017	0.817126	0.584614	0.696126	0.486095	0.996908	0.609219	0.6295	0.407888	0.971518	0.74358	0.778893	0.539148	1.12525
ENSG00000129277	3718938	chr17:34432823-34432983	CCL4	0.87872	1.20638	0.8374	1.73794	0.0433587	2.06842	1.4899	2.87158	0.706427	1.5073	0.9347	2.43068	0.199049	2.04041	1.40389	2.96552
ENSG00000205020	3718980	chr17:34538544-34538571	CCL4L1	0.161788	0.532822	0.357342	0.794476	0.762397	1.27307	0.896603	1.8076	0.591438	0.628903	0.41377	0.955892	0.851468	1.16684	0.828106	1.64412
ENSG00000205020	3718982	chr17:34539221-34539263	CCL4L1	0.11063	0.553507	0.391989	0.781579	0.374695	0.64652	0.468525	0.892137	0.470698	0.617694	0.432473	0.882242	0.472356	0.680224	0.494868	0.935006
ENSG00000205020	3718983	chr17:34539695-34539735	CCL4L1	0.872417	0.815292	0.553929	1.19997	0.602963	1.48668	0.989941	2.23268	0.948839	0.904546	0.585942	1.39639	0.664233	1.407	0.934791	2.11775
ENSG00000205020	3718984	chr17:34539772-34539800	CCL4L1	0.8897	0.830129	0.566325	1.21682	0.504948	1.54354	1.05302	2.26255	0.94858	0.908543	0.600735	1.37407	0.66738	1.37264	0.936481	2.01192
ENSG00000205020	3718985	chr17:34539941-34539966	CCL4L1	0.304173	0.620091	0.436539	0.880823	0.873854	0.854062	0.603091	1.20947	0.749017	0.750505	0.516901	1.08968	0.987314	1.02578	0.71581	1.46996
ENSG00000205020	3718986	chr17:34539982-34540224	CCL4L1	0.0580557	0.379841	0.227479	0.634254	0.409846	0.566692	0.365759	0.878008	0.419223	0.457544	0.268855	0.778659	0.507607	0.622941	0.411204	0.943705
ENSG00000161570	3753862	chr17:34198576-34198718	CCL5	0.0484213	0.442635	0.289895	0.675852	0.0565483	0.518383	0.379898	0.707352	0.426487	0.513334	0.324154	0.812923	0.386428	0.62156	0.443822	0.870477
ENSG00000161570	3753863	chr17:34199381-34199421	CCL5	0.118743	0.514584	0.347147	0.76278	0.199995	0.572476	0.410148	0.79905	0.451234	0.553973	0.363611	0.843995	0.312209	0.576344	0.406365	0.817425
ENSG00000161570	3753867	chr17:34205539-34205618	CCL5	0.112055	0.521658	0.355572	0.765323	0.295227	0.642558	0.47698	0.865615	0.466987	0.574585	0.382505	0.86312	0.416664	0.660123	0.484954	0.898565
ENSG00000161570	3753868	chr17:34207241-34207309	CCL5	0.433573	0.588311	0.377741	0.916262	0.0609056	1.89249	1.39566	2.56618	0.709437	0.669592	0.418613	1.07105	0.191342	1.89132	1.36681	2.61712
ENSG00000161570	3753869	chr17:34207319-34207354	CCL5	0.864371	0.785583	0.505673	1.22043	0.0613326	2.0184	1.44269	2.82384	0.894334	0.824208	0.515219	1.31851	0.274575	1.79964	1.263	2.56429
ENSG00000183813	2616134	chr3:32994889-32994914	CCR4	0.00874221	0.404513	0.274085	0.597008	0.148658	0.565846	0.411792	0.777534	0.311269	0.481889	0.315337	0.736409	0.469521	0.660199	0.469653	0.928052
ENSG00000183813	2616135	chr3:32995157-32995396	CCR4	0.00874221	0.379559	0.251132	0.573662	0.750734	0.778616	0.547837	1.10661	0.257416	0.414727	0.264465	0.650363	0.723907	0.732654	0.474575	1.13108
ENSG00000183813	2616136	chr3:32995400-32995429	CCR4	0.352079	0.571777	0.37302	0.876437	0.018415	2.35835	1.68519	3.30041	0.643936	0.614927	0.377505	1.00167	0.188831	2.06382	1.43093	2.97663
ENSG00000183813	2616137	chr3:32995499-32995936	CCR4	0.00158976	0.33491	0.222851	0.503318	0.0309402	0.413605	0.285097	0.60004	0.194968	0.373944	0.236147	0.592148	0.191342	0.46551	0.314801	0.68837
ENSG00000160791	2620858	chr3:46414442-46415409	CCR5	0.0277032	0.426529	0.282268	0.644517	0.592041	1.46035	0.998426	2.13598	0.344051	0.488274	0.314131	0.758957	0.780345	1.26229	0.857984	1.85711
ENSG00000160791	2620859	chr3:46415473-46417186	CCR5	0.0251178	0.399328	0.257071	0.620308	0.592041	0.684768	0.46817	1.00158	0.389938	0.464966	0.281153	0.768953	0.780345	0.792212	0.538471	1.16552
ENSG00000126353	3756320	chr17:38710306-38710987	CCR7	0.0483749	0.374983	0.231602	0.607129	0.0603335	0.497635	0.356803	0.694053	0.370894	0.443171	0.263991	0.743967	0.355058	0.595832	0.419137	0.847016
ENSG00000126353	3756321	chr17:38711306-38711987	CCR7	0.031887	0.396864	0.255581	0.616247	0.0309402	0.445386	0.316392	0.626973	0.300152	0.421357	0.258941	0.685646	0.162402	0.474551	0.330245	0.681915
ENSG00000126353	3756324	chr17:38715164-38715193	CCR7	0.85288	0.792734	0.529764	1.18624	0.00523466	3.23677	2.11934	4.94339	0.922442	0.847975	0.513494	1.40033	0.103279	2.98291	1.87396	4.7481
ENSG00000126353	3756333	chr17:38721662-38721721	CCR7	0.927085	0.850137	0.553127	1.30663	0.187637	1.875	1.29631	2.71204	0.998021	1.00654	0.626375	1.61745	0.31451	1.89547	1.26088	2.84944
ENSG00000179934	2618178	chr3:39373856-39374251	CCR8	0.0111126	0.366591	0.233863	0.574646	0.0306377	0.411759	0.284074	0.596837	0.298105	0.396115	0.236644	0.66305	0.220279	0.471493	0.311494	0.713675
ENSG00000179934	2618180	chr3:39374316-39374885	CCR8	0.134054	0.506025	0.334847	0.764711	0.892678	0.857014	0.586124	1.2531	0.510383	0.57385	0.37053	0.888735	0.9548	0.933702	0.641436	1.35914
ENSG00000179934	2618182	chr3:39375056-39375966	CCR8	0.829416	0.79045	0.543001	1.15066	0.083324	2.11923	1.45247	3.09208	0.787547	0.774865	0.532442	1.12766	0.388412	1.77517	1.18051	2.66937
ENSG00000177575	3442708	chr12:7623793-7623951	CD163	0.695817	0.719043	0.487171	1.06128	0.978057	0.955775	0.647766	1.41024	0.892169	0.848822	0.573719	1.25584	0.966604	1.05548	0.7249	1.53682
ENSG00000177575	3442713	chr12:7632538-7632590	CD163	0.304352	0.574844	0.383162	0.862418	0.560601	0.661849	0.446516	0.981026	0.680708	0.680788	0.447217	1.03635	0.731751	0.755936	0.507094	1.12689
ENSG00000177575	3442716	chr12:7633762-7633841	CD163	0.5302	0.680409	0.475733	0.973144	0.900861	0.872827	0.611616	1.2456	0.743294	0.746763	0.514277	1.08435	0.856638	0.848806	0.583997	1.23369
[truncated: 14,619 more rows]

## Sheet: B_Surv_G_07072014
ENSG	GeneName	qval: GE	Hazard Ratio: GE	Hazard Ratio Lower: GE	Hazard Ratio Upper: GE	qval: GE + Lymph	Hazard Ratio: GE + Lymph	Hazard Ratio Lower: GE + Lymph	Hazard Ratio Upper: GE + Lymph
ENSG00000002549	LAP3	0.0462713	0.425084	0.26857	0.672811	0.508071	0.496658	0.302292	0.815997
ENSG00000002933	TMEM176A	0.0962829	0.521473	0.356097	0.76365	0.537425	0.610954	0.423536	0.881304
ENSG00000004468	CD38	0.0701988	0.461077	0.296832	0.716202	0.58481	0.529551	0.316958	0.884735
ENSG00000005844	ITGAL	0.0282851	0.405653	0.256739	0.640939	0.477332	0.474505	0.284698	0.790858
ENSG00000006074	CCL18	0.0301197	0.459645	0.308654	0.684499	0.508071	0.560945	0.372229	0.845338
ENSG00000009790	TRAF3IP3	0.0529567	0.456633	0.304157	0.685547	0.537425	0.540522	0.344787	0.847376
ENSG00000019582	CD74	0.0861029	0.564734	0.406445	0.784668	0.604781	0.658408	0.463793	0.934686
ENSG00000026751	SLAMF7	0.0282851	0.438489	0.289082	0.665115	0.512612	0.513067	0.318507	0.826475
ENSG00000029153	ARNTL2	0.0919893	0.425011	0.256685	0.70372	0.3845	0.457376	0.283195	0.738687
ENSG00000043462	LCP2	0.0255272	0.459727	0.31374	0.673643	0.46013	0.543764	0.360372	0.820484
ENSG00000047365	ARAP2	0.0871457	0.493948	0.328619	0.742455	0.537425	0.566836	0.373307	0.860694
ENSG00000048740	CELF2	0.0956013	0.498284	0.332575	0.746561	0.512612	0.577022	0.389489	0.85485
ENSG00000049249	TNFRSF9	0.0919893	0.45302	0.28253	0.726392	0.61342	0.561448	0.34117	0.923948
ENSG00000053501	USE1	0.0528529	1.79696	1.30873	2.46733	0.246269	1.98517	1.36837	2.88
ENSG00000055163	CYFIP2	0.0347346	0.438237	0.288406	0.665909	0.34274	0.501373	0.332258	0.756564
ENSG00000065413	ANKRD44	0.0616691	0.503126	0.345611	0.73243	0.560106	0.592869	0.396919	0.885556
ENSG00000065675	PRKCQ	0.00717544	0.283667	0.158129	0.508868	0.246269	0.323659	0.176185	0.594573
ENSG00000066294	CD84	0.0861029	0.521019	0.357494	0.759343	0.67076	0.642044	0.426446	0.966643
ENSG00000072818	ACAP1	0.0347108	0.380635	0.231975	0.624564	0.415029	0.436433	0.256052	0.743886
ENSG00000077984	CST7	0.0701988	0.401592	0.239648	0.672971	0.474863	0.474	0.284556	0.789568
ENSG00000078081	LAMP3	0.0630447	0.470375	0.308659	0.71682	0.549356	0.569013	0.371682	0.871108
ENSG00000078589	P2RY10	0.0215174	0.391217	0.252071	0.607172	0.40322	0.464713	0.286224	0.754507
ENSG00000079263	SP140	0.0116573	0.296491	0.171864	0.511488	0.246269	0.338147	0.18816	0.607693
ENSG00000081237	NA	0.0286897	0.500177	0.35543	0.703873	0.448206	0.564451	0.387193	0.822858
ENSG00000082074	FYB	0.0722548	0.538736	0.380572	0.762633	0.604781	0.627269	0.423732	0.928575
ENSG00000084070	SMAP2	0.0869447	0.466131	0.301876	0.719757	0.56485	0.546961	0.343187	0.87173
ENSG00000089012	SIRPG	0.080627	0.430604	0.265105	0.699422	0.56485	0.514851	0.308696	0.858683
ENSG00000090382	LYZ	0.0377559	0.565252	0.419238	0.762121	0.508071	0.631927	0.456058	0.875617
ENSG00000100351	GRAP2	0.0888594	0.444232	0.276924	0.712623	0.592623	0.540138	0.326367	0.893931
ENSG00000100385	IL2RB	0.0441295	0.409639	0.255459	0.656872	0.457924	0.460819	0.273287	0.777037
ENSG00000100453	GZMB	0.0347346	0.375921	0.228256	0.619113	0.448206	0.452273	0.26756	0.764503
ENSG00000101082	SLA2	0.0621348	0.431441	0.270388	0.688424	0.45352	0.481448	0.294858	0.786114
ENSG00000102245	CD40LG	0.0956013	0.407054	0.24045	0.689094	0.61342	0.528287	0.304505	0.916529
ENSG00000102401	ARMCX3	0.0462713	2.30404	1.50436	3.52881	0.271967	2.06801	1.37311	3.11459
ENSG00000104725	NEFL	0.0683782	1.44393	1.15667	1.80253	0.551255	1.3343	1.07208	1.66066
ENSG00000104894	CD37	0.0630447	0.429812	0.271218	0.681144	0.512612	0.500688	0.305732	0.81996
ENSG00000105323	HNRNPUL1	0.0922387	0.487023	0.319856	0.741556	0.357609	0.504611	0.333298	0.763978
ENSG00000105967	TFEC	0.0861029	0.524516	0.360398	0.76337	0.671819	0.635708	0.417425	0.968136
ENSG00000106070	GRB10	0.0962494	1.98097	1.32841	2.95409	0.40322	1.85378	1.25995	2.72751
ENSG00000106785	TRIM14	0.0626648	0.470524	0.31089	0.712128	0.416125	0.52961	0.351017	0.79907
ENSG00000106952	TNFSF8	0.0950062	0.502759	0.336701	0.750714	0.698029	0.643453	0.417252	0.992284
ENSG00000108518	PFN1	0.0844065	0.530339	0.36742	0.7655	0.52197	0.599534	0.414392	0.867393
ENSG00000110324	IL10RA	0.0462713	0.461708	0.304164	0.700854	0.537425	0.548332	0.350247	0.858447
ENSG00000110484	SCGB2A2	0.0462713	1.81554	1.30966	2.51684	0.246269	1.88029	1.35913	2.60127
ENSG00000110848	CD69	0.0116573	0.401531	0.267453	0.602825	0.246269	0.43876	0.285535	0.674208
ENSG00000110876	SELPLG	0.046015	0.487133	0.33346	0.711624	0.573067	0.593191	0.393164	0.894986
ENSG00000111679	PTPN6	0.0962494	0.497165	0.329015	0.751253	0.58481	0.582754	0.37819	0.897968
ENSG00000111913	FAM65B	0.0956013	0.379768	0.220262	0.654784	0.52197	0.455319	0.258031	0.803453
ENSG00000113088	GZMK	0.00717544	0.397927	0.262884	0.602339	0.246269	0.435978	0.280105	0.678591
ENSG00000113263	ITK	0.0215174	0.36832	0.227817	0.595475	0.354673	0.405959	0.235351	0.700243
ENSG00000114166	KAT2B	0.0462713	0.486277	0.333169	0.709747	0.551255	0.586479	0.391353	0.878894
ENSG00000115165	CYTIP	0.0269475	0.459344	0.314116	0.671716	0.470069	0.534165	0.349112	0.81731
ENSG00000115415	STAT1	0.0683782	0.578793	0.426389	0.785671	0.537425	0.619066	0.435851	0.879296
ENSG00000115525	ST3GAL5	0.0462713	0.452938	0.296681	0.691493	0.573067	0.567137	0.362619	0.887005
ENSG00000115935	WIPF1	0.0395703	0.531218	0.386054	0.730967	0.444173	0.579837	0.405186	0.829767
ENSG00000115956	PLEK	0.0888594	0.525717	0.361287	0.764984	0.641923	0.629284	0.415881	0.952193
ENSG00000116824	CD2	0.00674812	0.355881	0.224262	0.564749	0.252924	0.393644	0.23552	0.657928
ENSG00000117090	SLAMF1	0.0223797	0.330784	0.194867	0.561501	0.407266	0.395634	0.219054	0.714555
ENSG00000117091	CD48	0.0140398	0.411667	0.27411	0.618254	0.384925	0.4833	0.309238	0.755337
ENSG00000117228	GBP1	0.0462713	0.570796	0.425692	0.765362	0.512959	0.614165	0.433348	0.870429
ENSG00000117501	MROH9	0.0986914	1.50613	1.17652	1.92809	0.407266	1.43948	1.14123	1.81567
ENSG00000118503	TNFAIP3	0.0530089	0.452134	0.293639	0.69618	0.436541	0.508283	0.326477	0.791332
ENSG00000120217	CD274	0.0888594	0.442326	0.275231	0.710867	0.619674	0.557587	0.335365	0.927059
ENSG00000120899	PTK2B	0.0872213	0.41762	0.250207	0.697048	0.604781	0.521446	0.300648	0.904399
ENSG00000120910	PPP3CC	0.0888594	0.490077	0.324381	0.740413	0.61779	0.60406	0.389893	0.935869
ENSG00000121594	CD80	0.089963	0.488448	0.320344	0.744768	0.679029	0.61703	0.392404	0.970241
ENSG00000122188	LAX1	0.0310607	0.380867	0.234049	0.619784	0.505617	0.455208	0.262312	0.789954
ENSG00000123338	NCKAP1L	0.0919893	0.551021	0.388858	0.780811	0.64171	0.646611	0.438225	0.954091
ENSG00000123562	MORF4L2	0.0992644	2.25711	1.42935	3.56424	0.52197	1.8946	1.19478	3.00432
ENSG00000124935	SCGB1D2	0.0024309	1.69339	1.35067	2.12307	0.127603	1.6566	1.31586	2.08557
ENSG00000124939	SCGB2A1	0.0347346	1.51077	1.21104	1.88469	0.0532088	2.10934	1.54671	2.87664
ENSG00000125347	IRF1	0.0861029	0.490229	0.321948	0.746468	0.56485	0.549421	0.345795	0.872954
ENSG00000127311	HELB	0.0722548	0.420753	0.261181	0.677818	0.474863	0.498388	0.310469	0.800051
ENSG00000127511	SIN3B	0.0992644	1.80658	1.2699	2.57008	0.549356	1.64422	1.12988	2.39271
ENSG00000130513	GDF15	0.0997335	1.45114	1.15116	1.8293	0.40322	1.39977	1.13074	1.73282
ENSG00000131203	IDO1	0.0986914	0.484453	0.311933	0.752388	0.615324	0.58726	0.370615	0.930545
ENSG00000131323	TRAF3	0.089963	0.495963	0.32846	0.748886	0.444173	0.528857	0.347836	0.804082
ENSG00000132182	NUP210	0.0621395	0.482853	0.324158	0.71924	0.278807	0.519419	0.358088	0.753436
ENSG00000133106	EPSTI1	0.079284	0.518317	0.357086	0.752348	0.580733	0.598654	0.398114	0.90021
ENSG00000133138	TBC1D8B	0.0992644	1.95056	1.31222	2.89942	0.40322	1.83805	1.25266	2.69703
ENSG00000133574	GIMAP4	0.0543358	0.505495	0.348536	0.733138	0.58481	0.599615	0.395715	0.908578
ENSG00000133636	NTS	0.0543358	1.79821	1.2597	2.56693	0.407266	1.96596	1.27726	3.026
ENSG00000134028	ADAMDEC1	0.0888594	0.501335	0.332871	0.755058	0.698236	0.624136	0.392313	0.992944
ENSG00000134242	PTPN22	0.0817648	0.490258	0.326013	0.737251	0.618066	0.602024	0.387383	0.935592
ENSG00000134343	ANO3	0.0528529	1.71099	1.26824	2.30831	0.40322	1.60655	1.19245	2.16445
ENSG00000134460	IL2RA	0.0376914	0.376565	0.229881	0.616848	0.455356	0.474461	0.287591	0.782755
ENSG00000134516	DOCK2	0.0861029	0.540486	0.380055	0.76864	0.604781	0.630321	0.426612	0.931301
ENSG00000135297	MTO1	0.0986914	0.527468	0.363693	0.764991	0.40322	0.544613	0.370216	0.801165
ENSG00000135426	TESPA1	0.0922387	0.381666	0.220375	0.661004	0.571288	0.478746	0.268496	0.853636
ENSG00000135604	STX11	0.0215174	0.430988	0.286659	0.647986	0.46013	0.524774	0.339466	0.811238
ENSG00000135899	SP110	0.0659417	0.435666	0.278233	0.682181	0.488171	0.484884	0.2938	0.800248
ENSG00000135916	ITM2C	0.0888594	0.495389	0.330647	0.742213	0.474863	0.562743	0.380076	0.833201
ENSG00000136250	AOAH	0.0888594	0.53324	0.370336	0.767803	0.58481	0.611305	0.410567	0.910189
ENSG00000136286	MYO1G	0.0621395	0.448778	0.284688	0.707447	0.571288	0.533256	0.326331	0.871389
ENSG00000137265	IRF4	0.0712468	0.41007	0.24872	0.676091	0.58481	0.496131	0.280672	0.876985
ENSG00000137478	FCHSD2	0.0935299	0.484683	0.321289	0.731174	0.40322	0.510287	0.334244	0.77905
ENSG00000137496	IL18BP	0.0888594	0.440878	0.274205	0.708862	0.553545	0.529413	0.325836	0.86018
ENSG00000137857	DUOX1	0.0543358	1.89902	1.33145	2.70852	0.386074	1.75397	1.24106	2.47884
ENSG00000138378	STAT4	0.092942	0.468048	0.300164	0.729832	0.58481	0.546961	0.336644	0.888674
ENSG00000138755	CXCL9	0.006577	0.421653	0.287553	0.618289	0.296116	0.473392	0.307419	0.728971
ENSG00000139193	CD27	0.0347346	0.379813	0.23244	0.620624	0.468374	0.441279	0.253564	0.767961
ENSG00000140749	IGSF6	0.0888594	0.536852	0.373863	0.770899	0.617689	0.629119	0.420892	0.940361
ENSG00000141668	CBLN2	0.0215174	1.43029	1.18038	1.7331	0.40322	1.34758	1.11746	1.62508
ENSG00000143119	CD53	0.0415581	0.531679	0.383768	0.736597	0.508071	0.594706	0.411073	0.860373
ENSG00000143184	XCL1	0.089963	0.430654	0.262808	0.705698	0.574778	0.518232	0.30847	0.870635
ENSG00000145649	GZMA	0.0783441	0.405519	0.24093	0.682546	0.537425	0.463569	0.261308	0.822385
ENSG00000146070	PLA2G7	0.0360874	0.475712	0.323199	0.700195	0.563601	0.5887	0.391727	0.884718
ENSG00000147138	GPR174	0.00270771	0.44151	0.318109	0.612781	0.162275	0.473389	0.330755	0.677533
ENSG00000147168	IL2RG	0.00663849	0.413729	0.281803	0.607416	0.262002	0.472782	0.311616	0.717301
ENSG00000147676	MAL2	0.0421624	0.595569	0.443757	0.799317	0.354673	0.611277	0.454159	0.822751
ENSG00000149090	PAMR1	0.0888594	1.75905	1.27146	2.43362	0.444173	1.6055	1.17634	2.19122
ENSG00000149557	FEZ1	0.0370002	1.75731	1.29343	2.38754	0.296116	1.71582	1.25579	2.34438
ENSG00000150394	CDH8	0.089963	1.6645	1.22994	2.2526	0.34274	1.6603	1.22877	2.24337
ENSG00000150637	CD226	0.0922387	0.491567	0.322325	0.749673	0.664743	0.604214	0.380336	0.959874
ENSG00000151092	NGLY1	0.0347108	0.477345	0.328789	0.693022	0.34274	0.512823	0.345825	0.760462
ENSG00000152495	CAMK4	0.0856341	0.388306	0.230611	0.653835	0.508071	0.460587	0.266902	0.794825
ENSG00000153283	CD96	0.0203256	0.424057	0.281351	0.639145	0.296116	0.4583	0.292074	0.71913
ENSG00000153563	CD8A	0.0528529	0.377284	0.220324	0.646064	0.52197	0.453702	0.257111	0.800609
ENSG00000153898	MCOLN2	0.006577	0.362572	0.232957	0.564303	0.252924	0.418648	0.258938	0.676866
ENSG00000154451	GBP5	0.0462713	0.485472	0.32861	0.717214	0.56485	0.56694	0.365329	0.879812
ENSG00000154814	OXNAD1	0.089963	0.537554	0.375695	0.769144	0.424805	0.561226	0.385238	0.81761
ENSG00000154822	PLCL2	0.0462713	0.481468	0.328182	0.70635	0.537425	0.585169	0.39207	0.873372
ENSG00000155465	SLC7A7	0.0900356	0.543732	0.380547	0.776894	0.604627	0.633902	0.433152	0.927691
ENSG00000156234	CXCL13	0.0024309	0.403433	0.277735	0.586019	0.162275	0.43289	0.288629	0.649256
ENSG00000156755	IGKV1OR-2	0.0922387	0.564234	0.399016	0.797864	0.58481	0.610135	0.411089	0.905559
ENSG00000158714	SLAMF8	0.0476208	0.477341	0.319929	0.712201	0.604627	0.593432	0.384989	0.914731
ENSG00000160654	CD3G	0.0261769	0.409417	0.263477	0.636192	0.3845	0.461034	0.286736	0.741283
ENSG00000160791	CCR5	0.00717544	0.362007	0.227497	0.576047	0.34274	0.410256	0.241777	0.696137
ENSG00000161405	IKZF3	0.0259264	0.364609	0.228203	0.582548	0.252924	0.398177	0.239367	0.662351
ENSG00000161570	CCL5	0.0900356	0.479126	0.310867	0.738457	0.537425	0.53735	0.338581	0.85281
ENSG00000162645	GBP2	0.0276826	0.507577	0.363598	0.708571	0.448206	0.57296	0.394853	0.831408
ENSG00000162654	GBP4	0.0286897	0.41008	0.260675	0.645115	0.484133	0.482311	0.291424	0.798231
[truncated: 72 more rows]
