# Supplementary material for: Splicing imbalances in basal-like breast cancer underpin perturbation of cell surface and oncogenic pathways and are associated with patients’ survival
Source: Sci Rep. 2017 Jan 6;7:40177. doi: 10.1038/srep40177 (PMC5216415; doi:10.1038/srep40177)
Supplement: Supplementary Dataset 20 [file srep40177-s6.xls]

## Sheet: exons
gene	geneSymbol	Location	Q-val: BasalVsHER2	Q-val: BasalVsLuminalA	Q-val: BasalVsLuminalB	Q-val: BasalVsNormal-like	Q-val: BasalVsNBT	Q-val: BasalVsOthers	Q-val: HER2VsLuminalA	Q-val: HER2VsLuminalB	Q-val: HER2VsNormal-like	Q-val: HER2VsNBT	Q-val: LuminalAVsLuminalB	Q-val: LuminalAVsNormal-like	Q-val: LuminalAVsNBT	Q-val: LuminalBVsNormal-like	Q-val: LuminalBVsNBT	Q-val: Normal-likeVsNBT	Q-val:OthersVsNBT	BasalVsHER2_logFC	BasalVsLuminalA_logFC	BasalVsLuminalB_logFC	BasalVsNormal-like_logFC	BasalVsNBT_logFC	BasalVsOthers_logFC	HER2VsLuminalA_logFC	HER2VsLuminalB_logFC	HER2VsNormal-like_logFC	HER2VsNBT_logFC	LuminalAVsLuminalB_logFC	LuminalAVsNormal-like_logFC	LuminalAVsNBT_logFC	LuminalBVsNormal-like_logFC	LuminalBVsNBT_logFC	Normal-likeVsNBT_logFC	OthersVsNBT_logFC	Q-val: BasalVsHER2.si	Q-val: BasalVsLuminalA.si	Q-val: BasalVsLuminalB.si	Q-val: BasalVsNormal-like.si	Q-val: BasalVsNBT.si	Q-val: BasalVsOthers.si	Q-val: BasalTnVsOthersTn.si	Q-val: HER2VsLuminalA.si	Q-val: HER2VsLuminalB.si	Q-val: HER2VsNormal-like.si	Q-val: HER2VsNBT.si	Q-val: LuminalAVsLuminalB.si	Q-val: LuminalAVsNormal-like.si
ENSG00000000003	TSPAN6	chrX:99883882-99883973	0.7906	0.03516	0.0002278	0.4455	0.3025	0.02106	0.3038	0.04764	0.7595	0.5734	0.3098	0.8301	0.8782	0.8301	0.1914	0.9804	0.958	-0.0933324	-0.541886	-1.63208	-0.396009	-0.444893	-0.409569	-0.448554	-1.53875	-0.302676	-0.351561	-1.09019	0.145877	0.0969927	0.145877	1.18718	-0.0488848	-0.0353241	0.4639	0.6531	0.7527	0.7532	0.2461	0.7271	0.66408	0.9041	0.6772	0.5874	0.1396	0.8331	0.5678
ENSG00000000003	TSPAN6	chrX:99884068-99884125	0.4679	0.005052	4.251e-05	0.1084	0.23	0.000801	0.2554	0.04408	0.5814	0.6486	0.2299	0.9929	0.7033	0.9929	0.09898	0.8838	0.9088	-0.226458	-0.739419	-1.89165	-0.745868	-0.527211	-0.602981	-0.51296	-1.66519	-0.519409	-0.300753	-1.15223	-0.00644898	0.212208	-0.00644898	1.36444	0.218657	0.0757699	0.8957	0.9582	0.6236	0.1596	0.147	0.5552	0.0534986	0.8681	0.678	0.2499	0.1106	0.8426	0.2413
ENSG00000000003	TSPAN6	chrX:99884316-99884828	0.1021	9.141e-05	9.981e-07	0.6823	0.3125	6.717e-05	0.269	0.06654	0.876	0.983	0.2122	0.1599	0.192	0.1599	0.01817	0.8797	0.6145	-0.34416	-0.765571	-1.72678	-0.18927	-0.330732	-0.574128	-0.421411	-1.38262	0.15489	0.0134287	-0.961208	0.576301	0.43484	0.576301	1.39605	-0.141461	0.243396	0.9299	0.4172	0.6359	0.5317	0.4755	0.5266	0.0595226	0.6487	0.8788	0.7301	0.716	0.9552	0.8683
ENSG00000000003	TSPAN6	chrX:99885757-99885783	0.06421	2.196e-06	5.67e-07	0.3507	0.2325	4.8e-06	0.1883	0.1134	0.9747	0.9933	0.4258	0.1649	0.174	0.1649	0.03261	0.9771	0.5775	-0.378862	-0.910256	-1.65262	-0.34252	-0.37318	-0.645261	-0.531394	-1.27376	0.0363423	0.00568142	-0.742363	0.567737	0.537076	0.567737	1.27944	-0.0306609	0.272081	0.5388	0.5401	0.2817	1	0.2258	0.7596	0.855565	0.9858	0.2557	0.833	0.4636	0.7398	0.8228
ENSG00000000003	TSPAN6	chrX:99885798-99885863	0.1466	2.484e-05	5.034e-08	0.4557	0.3233	4.589e-05	0.2065	0.04826	0.9848	0.9965	0.3207	0.2305	0.2131	0.2305	0.02045	0.9811	0.5757	-0.311514	-0.836008	-1.86433	-0.288846	-0.31438	-0.605027	-0.524494	-1.55282	0.0226675	-0.00286603	-1.02833	0.547162	0.521628	0.547162	1.54996	-0.0255335	0.290647	0.9723	0.83	0.933	0.8078	0.2404	0.9463	0.373218	0.9292	0.981	0.8432	0.2866	0.994	0.7704
ENSG00000000003	TSPAN6	chrX:99887498-99887555	0.2228	0.0002302	2.743e-06	0.3989	0.3954	0.0002259	0.2559	0.0884	0.9602	0.9923	0.406	0.3729	0.2571	0.3729	0.03227	0.9611	0.6007	-0.307251	-0.837583	-1.85103	-0.369642	-0.314274	-0.61332	-0.530331	-1.54378	-0.0623905	-0.00702303	-1.01344	0.467941	0.523308	0.467941	1.53675	0.0553674	0.299046	0.7959	0.4118	0.4916	0.8348	0.413	0.3008	0.0704593	0.8237	0.8602	0.9678	0.6713	0.9419	0.9297
ENSG00000000003	TSPAN6	chrX:99888422-99888536	0.2392	0.0005132	1.743e-06	0.6148	0.5947	0.0003459	0.2304	0.03783	0.972	0.9062	0.2789	0.2636	0.1794	0.2636	0.02184	0.9777	0.4855	-0.2982	-0.812601	-1.99952	-0.256444	-0.220997	-0.600696	-0.514401	-1.70132	0.0417561	0.0772036	-1.18692	0.556157	0.591604	0.556157	1.77853	0.0354475	0.3797	0.9356	0.9525	0.4443	0.8005	0.9308	0.9748	0.85638	0.9862	0.5503	0.8311	0.8108	0.8386	0.8272
ENSG00000000003	TSPAN6	chrX:99888932-99889000	0.04806	1.291e-05	2.229e-07	0.6169	0.4144	1.533e-05	0.2559	0.0864	0.8474	0.8219	0.4242	0.1675	0.1462	0.1675	0.01961	0.9552	0.4522	-0.434288	-0.955251	-1.94641	-0.229314	-0.288985	-0.697543	-0.520963	-1.51212	0.204973	0.145303	-0.991158	0.725937	0.666266	0.725937	1.65742	-0.0596705	0.408558	0.01917	0.01305	0.2062	0.6884	0.4976	0.01222	0.00231993	0.8322	0.9316	0.4143	0.7333	0.9747	0.2849
ENSG00000000003	TSPAN6	chrX:99890188-99890243	0.03942	1.88e-05	2.145e-05	0.7255	0.9718	1.329e-05	0.2003	0.1151	0.7784	0.3848	0.4977	0.1209	0.01521	0.1209	0.003144	0.8464	0.1406	-0.436129	-0.935192	-1.64049	-0.182083	-0.0164407	-0.656564	-0.499063	-1.20436	0.254046	0.419688	-0.705299	0.753109	0.918751	0.753109	1.62405	0.165642	0.640123	0.8361	0.9141	0.4688	0.7774	0.5294	0.9058	0.219451	0.9433	0.7127	0.7765	0.4815	0.7636	0.6515
ENSG00000000003	TSPAN6	chrX:99890555-99890642	0.1658	6.295e-05	2.158e-06	0.6622	0.9826	0.000141	0.2113	0.08147	0.9151	0.5459	0.3956	0.1618	0.02627	0.1618	0.006096	0.7265	0.2072	-0.324743	-0.861167	-1.81847	-0.207433	0.00993622	-0.60268	-0.536424	-1.49373	0.117309	0.334679	-0.957304	0.653733	0.871103	0.653733	1.82841	0.21737	0.612616	0.8656	0.6369	0.9228	0.6103	0.117	0.8394	0.513469	0.8971	0.9863	0.6213	0.1429	1	0.4599
ENSG00000000003	TSPAN6	chrX:99891605-99891637	0.2839	0.005024	0.0001099	0.2212	0.7648	0.0004578	0.3419	0.07568	0.7776	0.824	0.2722	0.795	0.2362	0.795	0.02637	0.6511	0.3844	-0.337503	-0.817085	-1.96358	-0.652193	-0.169348	-0.672518	-0.479582	-1.62608	-0.31469	0.168155	-1.1465	0.164892	0.647737	0.164892	1.79424	0.482846	0.503171	0.532	0.1721	0.02801	0.3376	0.9029	0.01692	0.0152568	0.7638	0.4311	0.7633	0.8471	0.7308	0.8579
ENSG00000000003	TSPAN6	chrX:99891653-99891683	0.1947	0.00138	2.975e-06	0.5681	0.6	0.0006467	0.4399	0.1229	0.9651	0.3736	0.2955	0.3903	0.02528	0.3903	0.002811	0.4612	0.1309	-0.307235	-0.664458	-1.69775	-0.252184	0.186429	-0.534006	-0.357223	-1.39051	0.0550509	0.493664	-1.03329	0.412274	0.850887	0.412274	1.88418	0.438613	0.720435	0.7146	0.5354	0.8903	0.9226	0.005266	0.939	0.640466	0.5093	0.9915	0.8464	0.01752	0.9025	0.9097
ENSG00000000003	TSPAN6	chrX:99891729-99891766	0.3476	0.2369	0.4749	0.4722	0.02202	0.8832	0.1544	0.3971	0.8994	0.2028	0.9261	0.229	0.02296	0.229	0.05364	0.5898	0.05585	0.113423	-0.14824	-0.227008	0.169754	0.39023	0.0154651	-0.261663	-0.340431	0.0563309	0.276807	-0.0787682	0.317993	0.538469	0.317993	0.617237	0.220476	0.374764	0.04108	0.007596	6.688e-06	0.3038	0.05825	4.439e-05	0.000119537	0.8439	0.3526	0.9984	0.8259	0.5982	0.8654
ENSG00000000005	TNMD	chrX:99840017-99840053	0.4306	0.1763	0.9098	0.8003	0.7116	0.1519	0.7017	0.9716	0.9573	0.9391	0.8801	0.7068	0.6349	0.7068	0.9693	0.9932	0.8872	-0.0961507	-0.159038	-0.0613275	-0.072979	-0.0785688	-0.107016	-0.0628875	0.0348232	0.0231718	0.0175819	0.0977107	0.0860593	0.0804694	0.0860593	-0.0172413	-0.00558989	0.0284467	0.7603	0.6016	0.9364	0.525	0.0003805	0.3896	0.458544	0.9417	0.9979	0.8013	0.01235	0.9994	0.7916
ENSG00000000005	TNMD	chrX:99848898-99849027	0.05909	0.6245	0.9589	0.6176	1.83e-05	0.2852	0.4754	0.5854	0.2933	0.0001343	0.9021	0.5033	0.01	0.5033	0.1799	0.283	3.923e-05	-0.276891	-0.0967351	0.0438789	0.194046	1.25345	-0.130254	0.180156	0.32077	0.470937	1.53034	0.140614	0.290781	1.35019	0.290781	1.20957	1.0594	1.3837	0.05459	0.9638	0.9802	0.9418	0.07251	0.3004	0.056484	0.3446	0.8014	0.5867	0.01422	0.9903	0.926
ENSG00000000005	TNMD	chrX:99849259-99849296	0.4336	0.8173	0.7666	0.3073	5.605e-06	0.9118	0.7392	0.613	0.2914	0.0002355	0.7986	0.3073	0.005644	0.3073	0.1713	0.2896	4.732e-05	-0.166234	-0.055881	0.21253	0.39993	1.49754	-0.0201223	0.110353	0.378765	0.566164	1.66378	0.268411	0.455811	1.55342	0.455811	1.28501	1.09761	1.51766	0.6658	0.7639	0.7396	0.5487	0.03023	0.8928	0.345384	0.6527	0.843	0.6177	0.06987	0.9435	0.7339
ENSG00000000005	TNMD	chrX:99852525-99852640	0.4089	0.6931	0.887	0.5892	1.261e-06	0.7126	0.8152	0.6541	0.4054	0.0001925	0.8619	0.5077	0.00831	0.5077	0.1922	0.2476	9.617e-06	-0.141277	-0.0805679	0.107739	0.211977	1.61713	-0.0511405	0.0607093	0.249016	0.353255	1.7584	0.188306	0.292545	1.69769	0.292545	1.50939	1.40515	1.66827	0.6186	0.988	0.9088	0.9017	0.002067	0.871	0.925054	0.7223	0.8579	0.762	0.008172	0.9695	0.9142
ENSG00000000005	TNMD	chrX:99854123-99854154	0.9486	0.4703	0.3919	0.1869	0.02757	0.8569	0.5957	0.4211	0.2271	0.01817	0.7234	0.07465	0.01273	0.07465	0.02536	0.8177	0.00856	-0.0150474	-0.123323	-0.350176	0.377028	0.523442	-0.023251	-0.108276	-0.335128	0.392076	0.538489	-0.226853	0.500351	0.646765	0.500351	0.873618	0.146414	0.546693	0.7487	0.7914	0.6057	0.9237	0.007408	0.8295	0.472976	0.9622	0.3924	0.9849	0.001974	0.7129	1
ENSG00000000005	TNMD	chrX:99854589-99854683	0.9013	0.8581	0.9904	0.6795	1.362e-07	0.8866	0.8057	0.9695	0.6697	5.522e-05	0.9859	0.811	0.007175	0.811	0.09772	0.1566	4.815e-06	-0.0375202	0.052029	0.0143791	0.222548	2.13158	0.0285209	0.0895492	0.0518994	0.260068	2.1691	-0.0376499	0.170519	2.07955	0.170519	2.1172	1.90903	2.10306	0.9034	0.5365	1	0.9612	0.000223	0.6919	0.581591	0.7813	0.9913	1	0.003219	0.9675	0.8919
ENSG00000000005	TNMD	chrX:99854684-99854714	0.3939	0.1319	0.9865	0.9263	0.0001307	0.9583	0.048	0.8972	0.842	0.01027	0.7186	0.3102	0.002121	0.3102	0.1725	0.1718	0.0001559	0.0903236	-0.157476	0.00926627	0.0261891	0.632696	0.00470233	-0.247799	-0.0810573	-0.0641345	0.542372	0.166742	0.183665	0.790171	0.183665	0.62343	0.606507	0.627994	0.05885	0.8287	0.9857	0.3522	0.0002551	0.4684	0.883777	0.4301	0.8025	0.1407	0.0002151	0.9824	0.3754
ENSG00000000005	TNMD	chrX:99854741-99854854	0.5145	0.9252	0.8934	0.07106	1.215e-08	0.8817	0.6485	0.7021	0.04068	1.281e-05	0.8897	0.1081	0.001491	0.1081	0.09203	0.2294	1.549e-07	-0.0884307	-0.0149979	0.0758845	0.401488	1.36362	0.0159867	0.0734328	0.164315	0.489919	1.45205	0.0908824	0.416486	1.37862	0.416486	1.28774	0.962133	1.34763	0.8323	0.504	0.9218	0.1887	0.0002613	0.5385	0.10925	0.4642	0.9015	0.2041	0.0002656	0.9939	0.5237
ENSG00000000419	DPM1	chr20:49562274-49562298	0.1323	0.9237	0.2984	0.6752	0.006851	0.5007	0.1952	0.1133	0.8967	0.004028	0.6021	0.5542	0.08021	0.5542	0.7529	0.2561	0.003221	-0.146404	0.013018	0.294817	-0.105021	0.509401	-0.0534759	0.159422	0.441221	0.0413828	0.655805	0.281799	-0.118039	0.496383	-0.118039	0.214584	0.614422	0.562877	0.3972	0.9871	0.8383	0.9819	0.001931	0.6602	0.933834	0.4014	0.642	0.7538	0.0007878	0.9076	0.9517
ENSG00000000457	SCYL3	chr1:169822326-169822736	0.0001539	3.983e-06	0.01748	0.9271	0.04491	4.704e-08	0.3581	0.7584	0.2472	0.0002208	0.9678	0.01288	4.915e-06	0.01288	0.001732	0.1367	6.987e-06	0.468937	0.657242	0.688847	0.0377329	-0.453898	0.482735	0.188305	0.21991	-0.431204	-0.922836	0.0316051	-0.619509	-1.11114	-0.619509	-1.14275	-0.491631	-0.936633	0.3384	0.4082	0.5319	0.9893	0.0979	0.1276	0.146426	0.9727	0.9218	0.7277	0.415	0.9112	0.6049
ENSG00000000457	SCYL3	chr1:169822858-169822892	0.0005093	1.251e-06	0.05746	0.5944	0.005943	5.272e-08	0.264	0.9062	0.5461	0.0002682	0.85	0.05003	1.989e-05	0.05003	0.004317	0.04473	1.925e-06	0.42535	0.672985	0.547079	0.163176	-0.587605	0.469559	0.247635	0.121729	-0.262174	-1.01295	-0.125906	-0.509809	-1.26059	-0.509809	-1.13468	-0.750781	-1.05716	0.9129	0.8124	0.957	0.6954	0.1217	0.6523	0.985585	0.9703	0.995	0.86	0.3093	0.9979	0.7659
ENSG00000000457	SCYL3	chr1:169823430-169823585	0.003339	4.924e-05	0.1643	0.7507	0.05194	4.321e-05	0.2978	0.9288	0.2076	0.0009969	0.8378	0.02087	3.557e-05	0.02087	0.006663	0.5047	0.0002172	0.52541	0.82373	0.65465	-0.163798	-0.628123	0.525118	0.29832	0.12924	-0.689208	-1.15353	-0.16908	-0.987528	-1.45185	-0.987528	-1.28277	-0.464325	-1.15324	0.1425	0.02496	0.6357	0.6087	0.9859	0.03905	0.406879	0.6358	0.9792	0.3252	0.4204	0.9775	0.07256
ENSG00000000457	SCYL3	chr1:169823653-169823858	0.000149	9.445e-07	0.1539	0.9574	3.251e-05	4.475e-07	0.3084	0.9967	0.2403	1.847e-06	0.7107	0.02637	3.601e-07	0.02637	0.0008925	0.03921	4.404e-08	0.49245	0.732783	0.486129	-0.0240569	-0.915156	0.486858	0.240333	-0.00632128	-0.516507	-1.40761	-0.246654	-0.75684	-1.64794	-0.75684	-1.40129	-0.891099	-1.40201	0.1594	0.09641	0.9395	0.8242	0.1166	0.07593	0.123352	0.8208	0.9343	0.3877	0.003944	0.8871	0.183
ENSG00000000457	SCYL3	chr1:169823925-169824074	0.001014	6.459e-06	0.2134	0.956	0.003204	2.727e-06	0.2833	0.9925	0.3614	3.274e-05	0.7049	0.03519	2.033e-07	0.03519	0.0003679	0.05133	1.648e-06	0.497431	0.771856	0.513809	0.0286568	-0.745279	0.510145	0.274425	0.0163785	-0.468774	-1.24271	-0.258047	-0.743199	-1.51713	-0.743199	-1.25909	-0.773935	-1.25542	0.1479	0.02755	0.8721	0.9737	0.7932	0.02606	0.184858	0.7098	0.9766	0.6647	0.3295	0.8726	0.2167
ENSG00000000457	SCYL3	chr1:169828229-169828344	0.01565	0.01643	0.2704	0.9536	5.373e-05	0.0006712	0.7874	0.9007	0.4002	7.766e-07	0.9513	0.1494	1.042e-05	0.1494	0.003092	0.02671	2.121e-09	0.353318	0.416011	0.468938	0.0294143	-1.04942	0.336987	0.0626932	0.11562	-0.323904	-1.40274	0.0529265	-0.386597	-1.46543	-0.386597	-1.51836	-1.07884	-1.38641	0.4581	0.0216	0.878	0.9505	0.702	0.04668	0.222177	0.1941	0.9981	0.8408	0.9513	0.8698	0.2526
ENSG00000000457	SCYL3	chr1:169831786-169831899	0.0002215	8.758e-05	0.01998	0.4758	0.003584	5.864e-08	0.6409	0.7735	0.5833	3.929e-05	0.8875	0.1755	2.126e-05	0.1755	0.001479	0.02522	2.49e-07	0.420702	0.521581	0.617021	0.2018	-0.587615	0.437407	0.10088	0.196319	-0.218901	-1.00832	0.0954398	-0.319781	-1.1092	-0.319781	-1.20464	-0.789415	-1.02502	0.8635	0.2639	0.7647	0.4254	0.04906	0.83	0.168565	0.1738	0.8959	0.5531	0.05417	0.6671	0.07202
ENSG00000000457	SCYL3	chr1:169831902-169831938	3.102e-05	0.0001291	0.1386	0.9113	0.004296	5.128e-07	0.9014	0.9847	0.2551	6.935e-05	0.9478	0.07957	9.058e-05	0.07957	0.01775	0.1257	6.025e-06	0.461132	0.492675	0.435754	0.039934	-0.563111	0.408927	0.031543	-0.0253781	-0.421198	-1.02424	-0.0569211	-0.452741	-1.05579	-0.452741	-0.998864	-0.603045	-0.972037	0.1183	0.818	0.9841	0.9944	0.4751	0.3846	0.932824	0.1696	0.8918	0.6402	0.9454	0.9688	0.9223
ENSG00000000457	SCYL3	chr1:169833565-169833624	0.0005488	1.984e-05	0.1687	0.7199	0.001026	4.285e-07	0.3704	0.9785	0.4392	2.338e-05	0.803	0.05109	1.071e-05	0.05109	0.007985	0.04538	9.989e-08	0.485574	0.694562	0.524077	0.141476	-0.836626	0.499578	0.208988	0.0385024	-0.344098	-1.3222	-0.170486	-0.553086	-1.53119	-0.553086	-1.3607	-0.978102	-1.3362	0.2749	0.4461	0.9642	0.6297	0.7709	0.09831	0.130657	0.8827	0.9512	0.9871	0.3548	0.9578	0.8319
ENSG00000000457	SCYL3	chr1:169836055-169836108	0.006856	0.0001116	0.2785	0.7424	0.007367	0.0001795	0.3273	0.975	0.2392	0.0007372	0.8031	0.03699	0.0003434	0.03699	0.02937	0.3526	0.0001028	0.546208	0.897411	0.60896	-0.183146	-0.966905	0.548566	0.351203	0.0627527	-0.729354	-1.51311	-0.288451	-1.08056	-1.86432	-1.08056	-1.57587	-0.783758	-1.51547	0.213	0.03295	0.7906	0.6747	0.141	0.06143	0.44676	0.6279	1	0.386	0.05625	0.9324	0.0926
ENSG00000000457	SCYL3	chr1:169838077-169838142	0.001409	9.736e-05	0.09424	0.8486	1.489e-05	3.298e-06	0.4349	0.8855	0.4325	1.815e-06	0.9672	0.08878	4.35e-06	0.08878	0.00208	0.02996	5.026e-09	0.366861	0.522291	0.488	0.0682492	-0.887364	0.380339	0.15543	0.12114	-0.298611	-1.25422	-0.0342905	-0.454042	-1.40965	-0.454042	-1.37536	-0.955613	-1.2677	0.6683	0.1362	0.9521	0.9858	0.7468	0.2601	0.935884	0.5332	0.995	0.8506	0.9805	0.91	0.4053
ENSG00000000457	SCYL3	chr1:169839396-169839496	0.09163	0.002448	0.4315	0.8899	0.0003581	0.002239	0.2739	0.929	0.6898	0.0001174	0.8603	0.1624	0.0001003	0.1624	0.02134	0.08349	1.841e-06	0.267843	0.521804	0.371037	0.0650856	-0.945307	0.32026	0.25396	0.103194	-0.202758	-1.21315	-0.150767	-0.456718	-1.46711	-0.456718	-1.31634	-1.01039	-1.26557	0.233	0.4485	0.821	0.9855	0.2475	0.1463	0.10282	0.8888	1	0.6464	0.714	0.9898	0.6786
ENSG00000000457	SCYL3	chr1:169842844-169842885	0.02547	0.002328	0.3823	0.8048	0.0004356	0.0004248	0.4257	0.9592	0.6204	7.341e-05	0.9041	0.1927	0.0002454	0.1927	0.03332	0.07155	1.274e-06	0.267282	0.423711	0.321414	0.08487	-0.751604	0.290662	0.156429	0.0541316	-0.182412	-1.01889	-0.102298	-0.338841	-1.17532	-0.338841	-1.07302	-0.836474	-1.04227	0.2994	0.08336	0.7106	0.9302	0.996	0.06526	0.190711	0.7099	0.976	0.6333	0.5393	0.9941	0.2175
ENSG00000000457	SCYL3	chr1:169845132-169845232	0.03378	6.82e-05	0.3643	0.7418	0.06243	0.0007567	0.1565	0.9515	0.3164	0.005899	0.7853	0.01881	0.0001536	0.01881	0.09315	0.5176	0.001605	0.285445	0.578807	0.364432	-0.117841	-0.433648	0.318602	0.293362	0.0789868	-0.403286	-0.719093	-0.214375	-0.696648	-1.01246	-0.696648	-0.79808	-0.315807	-0.75225	0.8139	0.1509	0.9497	0.69	0.9377	0.5161	0.871186	0.4461	0.9978	0.6014	0.9362	0.9317	0.1455
ENSG00000000457	SCYL3	chr1:169847782-169847921	0.2496	0.002171	0.4395	0.6637	2.109e-06	0.003251	0.1112	0.8275	0.9743	1.79e-06	0.8544	0.2773	1.029e-05	0.2773	0.00518	0.01202	2.326e-09	0.143321	0.396581	0.272662	0.128925	-0.921208	0.224246	0.253259	0.129341	-0.0143965	-1.06453	-0.123919	-0.267656	-1.31779	-0.267656	-1.19387	-1.05013	-1.14545	0.002953	0.01574	0.4729	0.8463	0.7158	0.0007295	0.119406	0.9844	0.997	0.2881	0.4148	0.9988	0.1294
ENSG00000000457	SCYL3	chr1:169847926-169847959	0.09378	0.0005168	0.2728	0.7791	0.02174	0.0005152	0.128	0.7985	0.7726	0.0009215	0.8801	0.141	0.0001475	0.141	0.01098	0.09342	4.548e-05	0.228471	0.519852	0.401678	0.103834	-0.520676	0.308939	0.291381	0.173207	-0.124636	-0.749147	-0.118174	-0.416018	-1.04053	-0.416018	-0.922354	-0.62451	-0.829615	0.1753	0.6705	0.942	0.8805	0.1107	0.24	0.194911	0.5615	0.9278	0.348	0.0009235	1	0.5298
ENSG00000000457	SCYL3	chr1:169857866-169857962	0.06305	0.0003757	0.5036	0.4904	0.002253	0.0001935	0.1227	0.9682	0.9546	7.48e-05	0.696	0.2114	1.368e-05	0.2114	0.01668	0.02284	5.303e-07	0.27997	0.588933	0.328333	0.247296	-0.773496	0.365957	0.308963	0.0483627	-0.0326743	-1.05347	-0.260601	-0.341638	-1.36243	-0.341638	-1.10183	-1.02079	-1.13945	0.6971	0.7956	0.8847	0.4543	0.7039	1	0.735191	0.4219	0.9771	0.2103	0.9017	0.8694	0.3879
ENSG00000000460	C1orf112	chr1:169764577-169764738	0.1018	0.0005525	0.7856	0.0005772	8.183e-07	0.0001439	0.1082	0.2959	0.03132	2.072e-05	0.1756	0.4035	0.03264	0.4035	1.705e-05	0.2381	0.0007322	-0.292989	-0.701605	0.203631	-1.02068	-1.38153	-0.459279	-0.408615	0.49662	-0.727689	-1.08854	0.905235	-0.319074	-0.679922	-0.319074	-1.58516	-0.360848	-0.922247	0.7016	0.3205	0.8487	0.9743	0.04812	0.9407	0.812742	0.3006	0.9792	0.9381	0.1913	0.7764	0.6069
ENSG00000000460	C1orf112	chr1:169764755-169764864	0.01726	0.002633	0.7221	3.92e-05	2.963e-08	3.677e-05	0.4018	0.1302	0.01751	2.659e-06	0.2173	0.1395	0.002824	0.1395	3.091e-05	0.4837	0.0002324	-0.433902	-0.67236	0.274557	-1.34392	-1.71994	-0.557654	-0.238458	0.708459	-0.910019	-1.28603	0.946917	-0.671561	-1.04758	-0.671561	-1.99449	-0.376015	-1.16228	0.6635	0.1722	0.6655	0.05285	0.4254	0.1539	0.00158347	0.6465	0.6929	0.3574	0.7112	0.7241	0.5153
ENSG00000000460	C1orf112	chr1:169765015-169765111	0.04324	0.0006689	0.8253	8.187e-05	5.793e-11	2.871e-05	0.1607	0.2434	0.007845	9.006e-09	0.1948	0.2019	0.0003206	0.2019	5.075e-06	0.01497	4.498e-07	-0.373579	-0.744614	0.190979	-1.24334	-2.04751	-0.542557	-0.371035	0.564558	-0.869761	-1.67393	0.935593	-0.498726	-1.30289	-0.498726	-2.23848	-0.804166	-1.50495	0.8206	0.4799	0.8799	0.9049	0.9406	0.9726	0.354295	0.4514	0.9694	0.8046	0.7768	0.865	0.8807
ENSG00000000460	C1orf112	chr1:169767998-169768058	0.7592	0.9449	0.7936	0.4389	0.169	0.6518	0.8472	0.7261	0.6544	0.2311	0.8318	0.4622	0.1884	0.4622	0.1792	0.9116	0.1833	-0.0397215	-0.00905483	0.102579	-0.166775	-0.222943	-0.0350145	0.0306667	0.1423	-0.127053	-0.183221	0.111634	-0.15772	-0.213888	-0.15772	-0.325521	-0.0561681	-0.187928	0.1384	0.01824	0.8967	0.04392	2.374e-08	0.001034	0.0158472	0.5004	0.9629	0.4412	8.51e-06	0.8805	0.6901
ENSG00000000460	C1orf112	chr1:169768070-169768099	0.8896	0.1694	0.9639	0.5074	1.618e-05	0.3422	0.3694	0.9509	0.664	4.458e-05	0.735	0.9856	0.005551	0.9856	0.002033	0.03723	0.0001221	-0.10961	-0.815325	0.129291	-0.787826	-3.35487	-0.376612	-0.705714	0.238902	-0.678215	-3.24526	0.944616	0.0274991	-2.53955	0.0274991	-3.48416	-2.56705	-2.97826	0.6767	0.7737	0.9765	0.8128	0.0613	0.7401	0.183504	0.598	0.986	0.9759	0.03285	0.9685	0.6921
ENSG00000000460	C1orf112	chr1:169770052-169770084	0.003115	0.002011	0.9642	0.0001767	3.07e-16	1.393e-06	0.5812	0.3591	0.08863	4.701e-10	0.4141	0.1921	5.167e-06	0.1921	5.289e-05	0.01366	2.389e-11	-0.41486	-0.541332	-0.0400111	-0.985268	-2.25292	-0.492771	-0.126473	0.374849	-0.570408	-1.83806	0.501321	-0.443936	-1.71159	-0.443936	-2.21291	-1.26766	-1.76015	0.4798	0.2261	0.9477	0.04606	0.2772	0.04404	0.0283473	0.7511	0.8257	0.2035	0.5638	0.784	0.2204
ENSG00000000460	C1orf112	chr1:169771788-169771860	0.02304	0.02963	0.9365	0.0005258	6.336e-10	0.0001758	0.8294	0.3431	0.09469	7.987e-07	0.4958	0.1395	0.0001729	0.1395	2.348e-05	0.111	1.621e-06	-0.445049	-0.522257	0.0888517	-1.2193	-2.07354	-0.522124	-0.077208	0.533901	-0.774251	-1.62849	0.611109	-0.697043	-1.55128	-0.697043	-2.16239	-0.854237	-1.55141	0.963	0.5839	0.9412	1	0.8937	0.7429	0.345566	0.7662	0.9782	0.9881	0.9367	0.9937	0.8263
ENSG00000000460	C1orf112	chr1:169772341-169772450	0.001538	0.03646	0.9375	0.03521	3.086e-06	2.422e-05	0.8073	0.2412	0.5602	3.641e-05	0.6585	0.4424	0.002623	0.4424	0.001134	0.0932	3.071e-05	-0.381205	-0.334923	-0.0597961	-0.543585	-1.03248	-0.359654	0.0462823	0.321409	-0.16238	-0.651272	0.275127	-0.208662	-0.697554	-0.208662	-0.972681	-0.488892	-0.672823	0.5613	0.5936	0.9294	0.1747	0.006209	0.8936	0.434826	0.368	0.9962	0.1353	0.002281	0.9124	0.4002
ENSG00000000460	C1orf112	chr1:169773226-169773252	0.01681	0.09088	0.9311	0.01576	5.903e-05	0.0005404	0.9194	0.6207	0.3768	0.005147	0.8015	0.3205	0.03276	0.3205	0.01159	0.3531	0.005523	-0.422615	-0.385484	-0.0883511	-0.806961	-1.21479	-0.433185	0.0371307	0.334264	-0.384346	-0.79217	0.297133	-0.421477	-0.829301	-0.421477	-1.12643	-0.407824	-0.781601	0.4666	0.9479	0.944	0.8964	0.8841	0.4727	0.207803	0.7389	0.9832	0.9241	0.5669	0.9884	0.9292
ENSG00000000460	C1orf112	chr1:169773271-169773352	0.009267	0.02884	0.9913	0.006526	2.575e-09	0.000102	0.9772	0.3689	0.3499	3.867e-06	0.4528	0.2319	3.617e-05	0.2319	7.732e-05	0.09686	8.347e-07	-0.444179	-0.453262	0.0120762	-0.902144	-1.78009	-0.46595	-0.00908368	0.456255	-0.457965	-1.33591	0.465339	-0.448882	-1.32683	-0.448882	-1.79217	-0.877947	-1.31414	0.88	0.248	0.997	0.3178	0.3331	0.509	0.906756	0.2935	0.9867	0.4645	0.3622	0.8894	0.7162
ENSG00000000460	C1orf112	chr1:169775169-169775228	0.09996	0.2079	0.9458	0.004159	1.605e-08	0.00436	0.9192	0.4547	0.08653	1.387e-07	0.612	0.06321	4.146e-06	0.06321	3.929e-06	0.04912	8.445e-08	-0.386208	-0.349104	0.0892382	-1.18621	-2.13393	-0.440789	0.0371041	0.475446	-0.800004	-1.74772	0.438342	-0.837108	-1.78482	-0.837108	-2.22317	-0.947716	-1.69314	0.9622	0.3659	0.9243	0.4988	0.005698	0.9439	0.81555	0.4511	0.9488	0.6166	0.008035	0.9739	0.1819
ENSG00000000460	C1orf112	chr1:169776950-169777065	0.1491	0.06284	0.7746	0.01403	2.445e-06	0.005841	0.6742	0.3476	0.2003	0.0001257	0.292	0.1687	0.001044	0.1687	0.0009449	0.1701	2.483e-05	-0.205692	-0.290517	0.163868	-0.599669	-1.04619	-0.248044	-0.0848256	0.36956	-0.393977	-0.8405	0.454386	-0.309152	-0.755674	-0.309152	-1.21006	-0.446523	-0.798148	0.1775	0.1153	0.6928	0.05623	2.696e-05	0.004934	0.003995	0.8328	0.9847	0.5105	0.008079	0.9953	0.7035
ENSG00000000460	C1orf112	chr1:169790820-169790851	0.05587	0.1144	0.9541	0.000299	1.637e-08	0.0004928	0.9404	0.7081	0.05752	2.621e-05	0.636	0.01397	2.445e-05	0.01397	0.002453	0.3051	3.164e-06	-0.507188	-0.474682	-0.0866556	-1.62737	-2.51568	-0.612854	0.0325054	0.420532	-1.12018	-2.00849	0.388027	-1.15269	-2.041	-1.15269	-2.42902	-0.888305	-1.90282	0.6227	0.8862	0.9634	0.04121	0.0004721	0.2732	0.496376	0.6219	0.9881	0.4019	0.03512	0.9504	0.06292
ENSG00000000460	C1orf112	chr1:169790869-169790900	0.00148	0.0002307	0.9893	1.049e-06	1.578e-15	4.71e-08	0.3529	0.2514	0.005141	3.761e-10	0.1635	0.05522	1.976e-06	0.05522	9.465e-06	0.04284	5.819e-10	-0.456191	-0.648184	-0.0126501	-1.29081	-2.2081	-0.582321	-0.191993	0.443541	-0.834623	-1.75191	0.635534	-0.64263	-1.55992	-0.64263	-2.19545	-0.917289	-1.62578	0.8882	0.9352	0.9701	1	0.9492	0.895	0.233023	0.9572	0.9621	0.9569	0.9732	0.9767	0.9714
ENSG00000000460	C1orf112	chr1:169792572-169792603	0.002066	0.001251	0.9484	1.624e-05	2.35e-12	7.992e-07	0.6839	0.2935	0.08248	1.762e-06	0.1818	0.06793	1.683e-05	0.06793	7.533e-05	0.09054	3.314e-07	-0.485059	-0.596133	0.0610681	-1.19596	-1.98253	-0.561554	-0.111074	0.546128	-0.710904	-1.49747	0.657201	-0.599831	-1.3864	-0.599831	-2.0436	-0.78657	-1.42098	0.8832	0.7372	0.9602	0.8785	0.2564	0.9176	0.900462	0.7353	0.969	0.8604	0.3151	0.9989	0.9859
ENSG00000000460	C1orf112	chr1:169796194-169796285	0.0541	0.003841	0.9828	0.0002133	3.861e-11	6.001e-05	0.3657	0.5677	0.05551	3.605e-07	0.2655	0.1088	2.358e-05	0.1088	4.969e-05	0.06539	1.226e-07	-0.362661	-0.605998	0.0245671	-1.17553	-2.0721	-0.505505	-0.243337	0.387228	-0.812865	-1.70944	0.630565	-0.569528	-1.46611	-0.569528	-2.09667	-0.896579	-1.5666	0.6554	0.9142	0.9862	0.9103	0.4327	0.8316	0.666442	0.741	0.9813	0.8262	0.4018	0.9898	0.957
ENSG00000000460	C1orf112	chr1:169796896-169796979	0.006673	0.0004253	0.9577	0.0003374	2.582e-10	1.223e-06	0.32	0.5164	0.1201	1.101e-06	0.2599	0.2006	3.665e-05	0.2006	0.0001452	0.05932	8.184e-07	-0.393874	-0.598713	-0.0474104	-0.943085	-1.60262	-0.493369	-0.204839	0.346463	-0.549212	-1.20874	0.551303	-0.344372	-1.0039	-0.344372	-1.5552	-0.65953	-1.10925	0.8178	0.9904	0.922	0.2899	0.0009683	0.6055	0.178179	0.8856	0.9379	0.6204	0.01734	0.9668	0.4222
ENSG00000000460	C1orf112	chr1:169798414-169798440	0.08472	0.1121	0.9919	0.0002113	6.111e-08	0.001606	0.9945	0.7228	0.1365	0.0004041	0.6433	0.04836	6.406e-05	0.04836	0.0004821	0.5143	0.0002777	-0.470899	-0.46688	0.0159595	-1.62717	-2.2243	-0.583043	0.00401911	0.486859	-1.15627	-1.7534	0.482839	-1.16029	-1.75742	-1.16029	-2.24026	-0.597124	-1.64126	0.7597	0.8374	0.9948	0.05061	0.03298	0.4599	0.0182885	0.7582	0.9797	0.5259	0.3012	0.9924	0.1696
ENSG00000000460	C1orf112	chr1:169798553-169798577	0.2915	0.3655	0.9771	0.5271	0.09693	0.1258	0.9711	0.8628	0.9264	0.3366	0.8744	0.8716	0.3339	0.8716	0.3006	0.7442	0.2744	-0.214154	-0.201381	-0.0311481	-0.278452	-0.527366	-0.201744	0.0127734	0.183006	-0.0642972	-0.313212	0.170233	-0.0770706	-0.325985	-0.0770706	-0.496218	-0.248915	-0.325622	0.5928	0.1712	0.9756	0.01789	3.003e-07	0.07397	0.0156054	0.7795	0.9558	0.4435	0.004046	0.8878	0.4442
ENSG00000000460	C1orf112	chr1:169799438-169799471	0.001117	8.936e-05	0.9411	2.604e-05	3.781e-14	3.119e-08	0.2965	0.3562	0.04573	1.228e-07	0.1795	0.1447	8.665e-05	0.1447	0.001071	0.07031	4e-09	-0.546374	-0.797049	-0.0761518	-1.29675	-2.57033	-0.674509	-0.250675	0.470222	-0.750376	-2.02396	0.720898	-0.499701	-1.77328	-0.499701	-2.49418	-1.27358	-1.89582	0.4858	0.2011	0.8886	0.8688	0.01058	0.1488	0.304743	0.709	0.9998	0.9648	0.1577	0.9731	0.8095
ENSG00000000460	C1orf112	chr1:169799864-169799888	0.04622	0.006985	0.9696	0.009218	1.247e-07	0.0001257	0.3816	0.5998	0.1995	1.554e-05	0.3489	0.2902	0.0007031	0.2902	0.002381	0.1305	3.444e-06	-0.492636	-0.764263	-0.0576133	-1.1887	-2.24201	-0.62247	-0.271627	0.435023	-0.696065	-1.74937	0.70665	-0.424438	-1.47775	-0.424438	-2.1844	-1.05331	-1.61954	0.9009	0.6223	0.974	1	0.5322	0.7085	0.892707	0.8115	0.9997	0.959	0.6158	0.9835	0.8171
ENSG00000000460	C1orf112	chr1:169801598-169801630	0.01323	0.01523	0.9415	0.00249	9.63e-10	8.565e-05	0.7968	0.3195	0.2285	1.132e-06	0.3534	0.1946	2.555e-05	0.1946	1.122e-05	0.055	5.884e-07	-0.538215	-0.632179	0.0937703	-1.22222	-2.28193	-0.597874	-0.093964	0.631985	-0.684009	-1.74372	0.725949	-0.590045	-1.64975	-0.590045	-2.3757	-1.05971	-1.68406	0.2022	0.2512	0.9173	0.1675	6.539e-07	0.05011	0.0024759	0.9836	0.8261	0.771	0.004426	0.8402	0.6226
ENSG00000000460	C1orf112	chr1:169806155-169806179	0.04209	0.008681	0.9987	0.0007594	1.232e-07	0.0001703	0.5965	0.6285	0.2055	0.0004053	0.3958	0.2068	0.001824	0.2068	0.0006899	0.565	0.0006658	-0.45655	-0.654867	-0.00234201	-1.33707	-1.91163	-0.589774	-0.198318	0.454208	-0.880524	-1.45508	0.652525	-0.682206	-1.25676	-0.682206	-1.90929	-0.574556	-1.32186	0.7261	0.4941	1	0.4343	0.3314	0.3484	0.797158	0.9116	0.9754	0.7875	0.6455	0.947	0.7769
ENSG00000000460	C1orf112	chr1:169806211-169806253	0.01757	0.003355	0.9634	0.004141	8.946e-08	3.325e-05	0.4621	0.5642	0.2544	1.98e-05	0.4413	0.3872	0.001088	0.3872	0.0002238	0.1568	5.752e-05	-0.436391	-0.639438	-0.0516994	-0.98776	-1.6554	-0.531971	-0.203047	0.384692	-0.551369	-1.21901	0.587738	-0.348322	-1.01596	-0.348322	-1.6037	-0.667636	-1.12342	0.6928	0.2235	0.9373	0.9694	0.8812	0.3519	0.338038	0.7673	1	0.9521	0.7186	0.9579	0.7359
ENSG00000000460	C1orf112	chr1:169811568-169811642	0.02173	0.1262	0.3891	0.009315	3.445e-05	0.0001667	0.804	0.9573	0.311	0.00192	0.8889	0.1455	0.002178	0.1455	0.05309	0.466	0.002726	-0.417215	-0.341968	-0.492673	-0.89305	-1.25976	-0.469737	0.0752464	-0.0754585	-0.475835	-0.842545	-0.150705	-0.551081	-0.917791	-0.551081	-0.767086	-0.36671	-0.790022	0.4976	0.7385	0.1662	0.7559	0.7092	0.3413	0.105406	0.5056	0.7386	0.9929	0.4402	0.6569	0.6304
ENSG00000000460	C1orf112	chr1:169811645-169811670	0.08062	0.008324	0.969	0.00396	1.127e-11	0.0001961	0.332	0.6621	0.07635	5.546e-09	0.4693	0.2559	2.524e-05	0.2559	9.88e-05	0.006085	3.554e-10	-0.308765	-0.536077	-0.0409234	-0.890603	-2.04502	-0.426678	-0.227312	0.267841	-0.581839	-1.73625	0.495154	-0.354526	-1.50894	-0.354526	-2.0041	-1.15442	-1.61834	0.559	0.9664	0.9513	0.5248	0.05614	0.5126	0.237204	0.6958	0.9218	0.8749	0.08054	0.9841	0.5243
ENSG00000000460	C1orf112	chr1:169812815-169812841	0.04266	0.007637	0.9735	0.0007485	1.486e-09	9.597e-05	0.4544	0.6154	0.09133	2.478e-06	0.4864	0.1971	0.0005447	0.1971	0.001556	0.2307	3.977e-06	-0.445552	-0.68597	-0.0445127	-1.33586	-2.31121	-0.596998	-0.240418	0.401039	-0.890304	-1.86566	0.641458	-0.649886	-1.62524	-0.649886	-2.2667	-0.975356	-1.71421	0.9019	0.4469	0.9623	0.4258	0.02227	0.3997	0.0097154	0.7412	0.996	0.6867	0.137	0.9745	0.7966
ENSG00000000460	C1orf112	chr1:169812845-169812910	0.0405	0.01661	0.8038	0.03144	0.0001372	0.0002581	0.6039	0.8911	0.3914	0.002965	0.7657	0.4699	0.01917	0.4699	0.05528	0.26	0.006101	-0.386452	-0.52909	-0.217893	-0.773572	-1.18769	-0.463453	-0.142637	0.16856	-0.38712	-0.801243	0.311197	-0.244483	-0.658605	-0.244483	-0.969802	-0.414123	-0.724242	0.5931	0.3763	0.7572	0.9585	0.6765	0.2574	0.916074	0.8874	0.9622	0.9082	0.4142	0.9835	0.7253
ENSG00000000460	C1orf112	chr1:169816831-169816905	0.1312	0.03522	0.9327	0.003856	4.414e-09	0.000812	0.5272	0.8154	0.08311	1.456e-07	0.5896	0.1057	4.731e-06	0.1057	7.252e-05	0.02337	3.605e-08	-0.283501	-0.435167	-0.0847987	-0.923049	-1.7357	-0.395138	-0.151666	0.198702	-0.639548	-1.4522	0.350368	-0.487882	-1.30054	-0.487882	-1.65091	-0.812654	-1.34057	0.6208	0.7322	0.8867	0.9989	0.2803	0.6516	0.441919	0.9289	0.8657	0.8796	0.1773	0.8931	0.8699
ENSG00000000460	C1orf112	chr1:169818652-169818743	0.09986	0.006652	0.8958	0.0009409	4.973e-07	0.0003634	0.3324	0.4804	0.07945	7.154e-05	0.1744	0.1268	0.0007316	0.1268	0.0003598	0.3644	0.0001069	-0.319697	-0.568533	0.125251	-1.07316	-1.53371	-0.450207	-0.248836	0.444949	-0.753466	-1.21401	0.693784	-0.50463	-0.965175	-0.50463	-1.65896	-0.460545	-1.0835	0.8735	0.6563	0.8889	0.7636	0.5607	0.9498	0.799549	0.6068	0.97	0.7518	0.7248	0.8588	0.9058
ENSG00000000460	C1orf112	chr1:169819412-169819441	0.03026	0.06609	0.7819	0.05246	0.000335	0.0004228	0.9864	0.8574	0.4915	0.004334	0.827	0.3182	0.003063	0.3182	0.009699	0.3503	0.002614	-0.353677	-0.358308	-0.202037	-0.6369	-0.983302	-0.379557	-0.00463113	0.15164	-0.283223	-0.629625	0.156271	-0.278592	-0.624994	-0.278592	-0.781265	-0.346403	-0.603745	0.5514	0.8977	0.7802	0.9766	0.6876	0.4476	0.453708	0.7823	0.9725	0.8874	0.376	0.9171	0.9879
ENSG00000000460	C1orf112	chr1:169820959-169821003	0.02621	0.002827	0.9998	0.001564	3.73e-08	2.968e-05	0.352	0.5033	0.1104	4.356e-06	0.359	0.2448	0.000567	0.2448	0.0004094	0.1239	9.13e-06	-0.318029	-0.501638	-0.000366035	-0.820115	-1.33556	-0.407882	-0.18361	0.317663	-0.502087	-1.01753	0.501272	-0.318477	-0.833921	-0.318477	-1.33519	-0.515443	-0.927677	0.6391	0.8887	0.9865	0.3094	0.0005179	0.3621	0.0173903	0.8177	0.9448	0.5487	0.008043	0.9835	0.308
ENSG00000000460	C1orf112	chr1:169821936-169822128	0.2788	0.516	0.8025	0.02404	1.466e-05	0.06598	0.807	0.2665	0.07802	3.421e-06	0.6693	0.105	0.000627	0.105	0.001785	0.3453	1.686e-05	-0.212314	-0.151895	0.202697	-0.781452	-1.31031	-0.234229	0.0604191	0.415011	-0.569139	-1.098	0.354592	-0.629558	-1.15841	-0.629558	-1.51301	-0.528856	-1.07608	0.6192	0.08435	0.7241	0.9194	0.9368	0.1778	0.108442	0.442	0.9248	0.7571	0.7371	0.9902	0.4148
ENSG00000000938	FGR	chr1:27939425-27939565	0.01645	0.02134	0.6215	0.1186	0.5922	0.0001098	0.8463	0.9443	0.7698	0.4699	0.8575	0.7318	0.2404	0.7318	0.8024	0.4127	0.3216	-0.380977	-0.428682	-0.298359	-0.52328	-0.181453	-0.40596	-0.0477054	0.0826172	-0.142304	0.199524	0.130323	-0.0945984	0.247229	-0.0945984	0.116906	0.341827	0.224507	0.08077	0.3533	0.9006	0.2499	0.6544	0.01175	0.0201561	0.7602	0.9485	0.8402	0.6511	0.9882	0.4927
ENSG00000000938	FGR	chr1:27939738-27939831	0.04165	0.02088	0.5885	0.09219	0.6503	0.0003113	0.7277	0.987	0.6793	0.581	0.8746	0.6797	0.2577	0.6797	0.7518	0.4891	0.3741	-0.317668	-0.401692	-0.294428	-0.52956	-0.14788	-0.368178	-0.084024	0.0232396	-0.211892	0.169788	0.107264	-0.127868	0.253812	-0.127868	0.146548	0.38168	0.220298	0.206	0.3616	0.8828	0.1576	0.7108	0.02483	0.0252195	0.8984	0.9807	0.7284	0.7874	0.9931	0.4047
ENSG00000000938	FGR	chr1:27949586-27949628	0.003889	0.2598	0.3046	0.05358	0.123	0.0001411	0.2806	0.9581	0.6625	0.912	0.7495	0.1982	0.4171	0.1982	0.9743	0.8714	0.835	-0.335977	-0.172373	-0.386226	-0.482263	-0.365411	-0.315734	0.163604	-0.0502489	-0.146286	-0.0294337	-0.213853	-0.30989	-0.193038	-0.30989	0.0208152	0.116852	-0.0496765	0.06962	0.6454	0.6502	0.1876	0.1116	0.07879	0.126133	0.09779	0.9927	0.8003	0.6852	0.7973	0.141
ENSG00000000938	FGR	chr1:27950389-27950416	0.02966	0.0262	0.3395	0.02706	0.08178	5.504e-05	0.8126	0.9243	0.4537	0.619	0.9567	0.2886	0.7111	0.2886	0.9267	0.8198	0.7463	-0.355101	-0.415632	-0.462795	-0.684972	-0.518981	-0.428201	-0.0605306	-0.107694	-0.329871	-0.16388	-0.0471632	-0.26934	-0.103349	-0.26934	-0.0561862	0.165991	-0.0907803	0.2148	0.4416	0.6708	0.06803	0.04607	0.01173	0.0130067	0.8448	0.9799	0.5449	0.3677	0.9223	0.1379
ENSG00000000971	CFH	chr1:196695903-196696060	0.2764	0.9795	0.9391	0.8186	0.6302	0.4383	0.4637	0.5478	0.8807	0.218	0.9562	0.8438	0.6927	0.8438	0.8847	0.7785	0.3686	0.314918	0.0108857	-0.113059	0.182748	-0.285552	0.170499	-0.304032	-0.427977	-0.13217	-0.60047	-0.123945	0.171862	-0.296438	0.171862	-0.172493	-0.4683	-0.456051	0.5904	0.5049	0.9865	0.894	0.004702	0.9831	0.432731	0.2382	0.9356	0.7341	0.0008382	0.9578	0.9302
ENSG00000001036	FUCA2	chr6:143816713-143816831	0.09559	0.37	0.726	0.02568	5.234e-05	0.9263	0.08503	0.9683	0.008997	8.555e-05	0.6744	0.2288	0.0299	0.2288	0.04034	0.5329	0.0003706	0.260286	-0.171029	0.20693	-0.606099	-1.06199	0.0149574	-0.431315	-0.0533561	-0.866385	-1.32227	0.377959	-0.43507	-0.890956	-0.43507	-1.26891	-0.455886	-1.07694	0.9539	0.64	0.8499	0.4705	0.002954	0.6018	0.230601	0.7492	0.9175	0.567	0.01793	0.9899	0.7821
ENSG00000001036	FUCA2	chr6:143816872-143816970	0.08907	0.3678	0.7129	0.04357	0.000159	0.8754	0.06336	0.974	0.009261	6.928e-05	0.6474	0.2293	0.02732	0.2293	0.03837	0.5165	0.0004468	0.274999	-0.17678	0.227484	-0.586794	-1.014	0.0251919	-0.451779	-0.0475146	-0.861793	-1.289	0.404264	-0.410014	-0.83722	-0.410014	-1.24148	-0.427206	-1.03919	0.838	0.4358	0.7945	0.4045	0.0006394	0.5475	0.121782	0.4408	0.8165	0.4	0.002675	0.9876	0.727
ENSG00000001036	FUCA2	chr6:143818527-143818596	0.0255	0.6977	0.4451	0.3196	0.02898	0.3135	0.1059	0.9855	0.05895	0.0008144	0.6388	0.5379	0.1657	0.5379	0.02272	0.6575	0.01189	0.344731	-0.085191	0.37151	-0.343208	-0.584584	0.132365	-0.429922	0.0267789	-0.687939	-0.929315	0.456701	-0.258017	-0.499393	-0.258017	-0.956094	-0.241376	-0.716948	0.1213	0.9576	0.7896	0.991	0.794	0.2686	0.32197	0.4231	0.9938	0.6678	0.2365	0.9317	0.9729
ENSG00000001036	FUCA2	chr6:143823087-143823171	0.2394	0.6379	0.9515	0.3182	0.0005619	0.827	0.1877	0.8933	0.1671	0.0002107	0.8641	0.3498	0.006035	0.3498	0.06563	0.2337	0.000191	0.182031	-0.0826989	0.0486264	-0.300914	-0.794983	0.0284493	-0.26473	-0.133404	-0.482944	-0.977014	0.131325	-0.218215	-0.712284	-0.218215	-0.84361	-0.49407	-0.823433	0.6008	0.8022	0.5033	0.5117	0.8076	0.8156	0.424643	0.577	0.8462	0.4109	0.9388	0.8227	0.6903
ENSG00000001036	FUCA2	chr6:143823601-143823697	0.08022	0.2508	0.4755	0.1985	0.002247	0.7424	0.0264	0.9424	0.03006	5.755e-05	0.4891	0.5978	0.08048	0.5978	0.02523	0.4653	0.001938	0.262974	-0.212396	0.34735	-0.401045	-0.764101	0.0469055	-0.47537	0.0843758	-0.664019	-1.02708	0.559746	-0.188649	-0.551705	-0.188649	-1.11145	-0.363056	-0.811007	0.936	0.2637	0.9803	0.8095	0.7224	0.8892	0.465734	0.3365	0.9996	0.8797	0.6339	0.9009	0.3962
ENSG00000001084	GCLC	chr6:53362591-53362730	0.4688	9.635e-06	0.5544	0.8362	0.6841	0.004907	0.006979	0.8792	0.9498	0.4647	0.5909	0.08428	0.01887	0.08428	0.5527	0.8333	0.1662	0.134873	0.724228	0.303191	0.0912643	-0.137512	0.30889	0.589354	0.168318	-0.0436092	-0.272385	-0.421036	-0.632963	-0.861739	-0.632963	-0.440703	-0.228776	-0.446402	0.6964	0.1126	0.9601	0.6051	0.003473	0.4641	0.721088	0.475	0.9957	0.5401	0.008346	0.9261	0.2295
ENSG00000001084	GCLC	chr6:53363258-53363534	0.8959	0.000579	0.729	0.4507	0.08452	0.03982	0.01627	0.8545	0.6689	0.1395	0.6189	0.4862	0.6678	0.4862	0.5474	0.8628	0.5113	0.0385441	0.700947	0.244032	0.336122	0.537447	0.283853	0.662403	0.205488	0.297577	0.498903	-0.456915	-0.364825	-0.163499	-0.364825	0.293415	0.201326	0.253594	0.9213	0.09715	0.9792	0.8647	0.385	0.5607	0.333843	0.235	0.9826	0.8763	0.3934	0.8702	0.7078
ENSG00000001084	GCLC	chr6:53364854-53364957	0.7976	0.000264	0.7586	0.4875	0.3153	0.02195	0.008367	0.8916	0.708	0.4367	0.5425	0.3509	0.2697	0.3509	0.8536	0.9809	0.9268	0.0759196	0.814481	0.249622	0.341067	0.37798	0.334789	0.738562	0.173702	0.265148	0.302061	-0.56486	-0.473414	-0.436501	-0.473414	0.128358	0.036913	0.0431908	0.9327	0.009021	0.9527	0.815	0.8402	0.1626	0.563383	0.04486	0.987	0.8866	0.9061	0.7318	0.3667
ENSG00000001167	NFYA	chr6:41048560-41048586	0.003513	0.1581	0.07535	0.8318	0.06053	0.001643	0.4517	0.7153	0.1736	0.0001418	0.4569	0.2379	0.002011	0.2379	0.0007223	0.3658	0.0001937	-0.478515	-0.291639	-0.74188	0.109898	0.570808	-0.370486	0.186876	-0.263365	0.588413	1.04932	-0.450241	0.401537	0.862447	0.401537	1.31269	0.46091	0.941294	0.05935	0.7363	0.2959	0.6796	0.00242	0.1014	0.820368	0.4252	0.8975	0.2678	4.528e-05	0.6963	0.4386
ENSG00000001167	NFYA	chr6:41057318-41057367	0.0638	0.00295	0.2841	0.5248	0.07223	0.0004681	0.2976	0.8401	0.9469	0.5002	0.9692	0.4362	0.9915	0.4362	0.9603	0.7744	0.6242	-0.194011	-0.349793	-0.318743	-0.165403	-0.346943	-0.245437	-0.155782	-0.124732	0.0286078	-0.152932	0.0310494	0.18439	0.00284953	0.18439	-0.0281998	-0.18154	-0.101506	0.7029	0.7464	0.9845	0.9854	0.8948	0.8898	0.769429	0.5521	0.9513	0.9084	0.6145	0.9897	0.843
ENSG00000001167	NFYA	chr6:41062148-41062234	0.03866	0.01031	0.5831	0.3104	0.04056	0.0004511	0.4941	0.9964	0.9341	0.3458	0.8736	0.7749	0.7518	0.7749	0.6535	0.7723	0.4243	-0.256079	-0.37861	-0.250979	-0.292529	-0.462103	-0.294682	-0.122531	0.00509973	-0.03645	-0.206024	0.127631	0.0860808	-0.0834935	0.0860808	-0.211124	-0.169574	-0.167421	0.9859	0.6531	0.8114	0.5629	0.3401	0.8055	0.639232	0.7577	0.9072	0.6647	0.327	0.8726	0.792
ENSG00000001167	NFYA	chr6:41065151-41065423	0.02246	0.008209	0.2672	0.4715	0.03224	0.0001808	0.6197	0.8952	0.8858	0.4363	0.9883	0.5137	0.7098	0.5137	0.8795	0.5896	0.4448	-0.259187	-0.34986	-0.363373	-0.199436	-0.435977	-0.286204	-0.0906732	-0.104186	0.059751	-0.17679	-0.0135128	0.150424	-0.086117	0.150424	-0.0726042	-0.236541	-0.149773	0.774	0.6846	0.9783	0.942	0.9335	0.582	0.372521	0.9727	0.9914	0.9777	0.7428	0.9829	0.9321
ENSG00000001167	NFYA	chr6:41065720-41066410	0.01214	0.001646	0.2756	0.1725	0.0003003	1.06e-05	0.3744	0.9076	0.8766	0.01578	0.9505	0.746	0.1385	0.746	0.3418	0.2507	0.02434	-0.280095	-0.420673	-0.369106	-0.339149	-0.704772	-0.336	-0.140578	-0.0890107	-0.0590541	-0.424677	0.051567	0.0815236	-0.284099	0.0815236	-0.335666	-0.365623	-0.368772	0.9427	0.5344	0.9711	0.5294	0.00676	0.4936	0.0803248	0.731	0.9945	0.6587	0.00968	0.9775	0.7928
ENSG00000001461	NIPAL3	chr1:24766662-24766722	0.0003231	0.8235	0.5803	0.8257	0.1274	0.01769	0.04866	0.7855	0.1715	0.7825	0.801	0.7588	0.2455	0.7588	0.8028	0.4221	0.6597	-0.396314	-0.0385699	-0.232865	0.0818265	-0.329147	-0.214641	0.357744	0.163449	0.478141	0.0671675	-0.194295	0.120396	-0.290577	0.120396	-0.0962814	-0.410973	-0.114505	0.4696	0.8756	0.7455	0.881	0.9623	0.4615	0.139283	0.6446	0.9905	0.9477	0.7339	0.8653	0.7839
ENSG00000001461	NIPAL3	chr1:24775971-24776087	0.0003548	0.8334	0.2701	0.9751	0.2306	0.008327	0.04384	0.9805	0.2788	0.5543	0.601	0.9056	0.3295	0.9056	0.757	0.6324	0.9197	-0.460951	-0.0421909	-0.430994	0.0161523	-0.308956	-0.275452	0.41876	0.0299577	0.477104	0.151995	-0.388803	0.0583433	-0.266765	0.0583433	0.122038	-0.325109	-0.0335041	0.4875	0.8376	0.9227	0.9205	0.7779	0.7875	0.457356	0.6487	0.933	0.8293	0.9019	0.9887	0.9869
ENSG00000001461	NIPAL3	chr1:24776090-24776116	0.000531	0.666	0.6196	0.9601	0.4194	0.008463	0.08107	0.7897	0.3389	0.3863	0.8422	0.8994	0.6211	0.8994	0.9498	0.7959	0.8732	-0.535175	-0.0949866	-0.295515	-0.028704	-0.258859	-0.319257	0.440188	0.23966	0.506471	0.276316	-0.200528	0.0662827	-0.163872	0.0662827	0.0366562	-0.230155	0.0603981	0.5514	0.5215	0.9164	0.8268	0.756	0.4194	0.524024	0.9966	0.892	0.9957	0.5301	0.9018	0.9874
ENSG00000001461	NIPAL3	chr1:24782628-24782655	0.0001122	0.577	0.5741	0.9006	0.485	0.0205	0.006077	0.7582	0.3548	0.2304	0.6202	0.7122	0.2633	0.7122	0.8228	0.8702	0.8503	-0.614238	0.123367	-0.325759	-0.0684173	-0.226859	-0.305492	0.737605	0.288478	0.54582	0.387378	-0.449127	-0.191785	-0.350227	-0.191785	0.0989002	-0.158442	0.0786332	0.216	0.08523	0.9076	0.5723	0.3467	0.7363	0.336543	0.1253	0.8842	0.9963	0.2469	0.935	0.1607
ENSG00000001461	NIPAL3	chr1:24782660-24782763	0.000424	0.8161	0.6251	0.9282	0.3013	0.0311	0.01559	0.7665	0.2337	0.4753	0.7015	0.9936	0.2282	0.9936	0.9587	0.5897	0.902	-0.563541	0.0560453	-0.302257	0.0513644	-0.330127	-0.280628	0.619586	0.261284	0.614905	0.233414	-0.358302	-0.00468085	-0.386172	-0.00468085	-0.0278694	-0.381491	-0.049499	0.9427	0.3451	0.6949	0.9711	0.7792	0.6113	0.354342	0.4542	0.8195	0.9495	0.745	0.9657	0.6524
ENSG00000001461	NIPAL3	chr1:24785393-24785457	0.0001555	0.8159	0.6407	0.9791	0.5241	0.02005	0.02396	0.7602	0.3192	0.2614	0.7616	0.901	0.4536	0.901	0.8957	0.8262	0.8119	-0.740731	0.0670299	-0.350068	-0.0191659	-0.253056	-0.378155	0.807761	0.390663	0.721565	0.487675	-0.417098	-0.0861958	-0.320086	-0.0861958	0.0970119	-0.23389	0.125099	0.06343	0.6639	0.9938	0.8939	0.7469	0.3328	0.132842	0.2575	0.898	0.7975	0.2995	0.9847	0.7165
ENSG00000001461	NIPAL3	chr1:24786983-24787027	2.798e-05	0.7376	0.3484	0.9729	0.1314	0.001717	0.02844	0.854	0.2247	0.5513	0.6709	0.9161	0.2443	0.9161	0.9888	0.5163	0.878	-0.659242	-0.0770328	-0.458533	-0.0202704	-0.450804	-0.389258	0.58221	0.20071	0.638972	0.208439	-0.3815	0.0567624	-0.373771	0.0567624	0.00772896	-0.430533	-0.0615456	0.3311	0.5247	0.9806	0.7858	0.6414	0.1922	0.993783	0.8758	0.9572	0.9592	0.9376	0.9628	0.9797
ENSG00000001461	NIPAL3	chr1:24790569-24790597	0.0004753	0.7791	0.4779	0.538	0.01733	0.00854	0.01967	0.875	0.6361	0.7691	0.5576	0.4371	0.03279	0.4371	0.5775	0.5987	0.3012	-0.735097	0.083063	-0.486392	-0.337695	-0.903613	-0.428456	0.81816	0.248705	0.397403	-0.168516	-0.569455	-0.420758	-0.986676	-0.420758	-0.417221	-0.565919	-0.475157	0.08665	0.7106	0.9006	0.4253	0.04181	0.1526	0.0227597	0.1909	0.9562	0.981	0.5537	0.8857	0.263
ENSG00000001461	NIPAL3	chr1:24792549-24792630	0.01259	0.1116	0.5905	0.904	0.0002836	0.005629	0.7421	0.9415	0.5514	0.1029	0.9987	0.5163	0.02881	0.5163	0.1138	0.0729	0.02313	-0.422742	-0.313661	-0.311593	-0.063398	-0.997967	-0.331727	0.109081	0.111149	0.359344	-0.575225	0.00206825	0.250263	-0.684306	0.250263	-0.686374	-0.934569	-0.66624	0.8381	0.04015	0.9542	0.8362	0.0001324	0.6231	0.301969	0.195	1	0.8392	0.006867	0.778	0.5157
ENSG00000001461	NIPAL3	chr1:24795480-24795667	0.0001972	0.6078	0.2859	0.9151	0.08105	0.00239	0.06125	0.9573	0.3386	0.841	0.6509	0.9244	0.1804	0.9244	0.9928	0.5273	0.6884	-0.458978	-0.0905993	-0.401044	-0.0477793	-0.404642	-0.293907	0.368379	0.0579341	0.411199	0.0543358	-0.310445	0.04282	-0.314043	0.04282	-0.00359833	-0.356863	-0.110735	0.4949	0.5287	1	0.7273	0.7594	0.95	0.712145	0.3396	0.9573	0.5931	0.4517	0.9536	0.9362
ENSG00000001461	NIPAL3	chr1:24796733-24798941	0.0001875	0.9064	0.3722	0.9309	0.2032	0.005057	0.03233	0.8974	0.3442	0.578	0.5817	0.9706	0.2398	0.9706	0.9264	0.6679	0.9172	-0.525432	-0.0248163	-0.384041	-0.0427915	-0.342563	-0.305592	0.500616	0.141391	0.482641	0.182869	-0.359225	-0.0179752	-0.317746	-0.0179752	0.041478	-0.299771	-0.0369704	0.9179	0.9952	0.9598	0.8197	0.926	0.9781	0.44078	0.9402	0.9927	0.8037	0.9929	0.9852	0.7993
ENSG00000001497	LAS1L	chrX:64732567-64732639	0.03878	0.006478	0.2249	0.9265	0.855	0.0009947	0.3572	0.7462	0.5001	0.09042	0.9721	0.1958	0.04523	0.1958	0.2721	0.8936	0.08641	-0.20636	-0.328133	-0.35962	-0.0316505	0.0442436	-0.230821	-0.121773	-0.15326	0.17471	0.250604	-0.0314873	0.296482	0.372376	0.296482	0.403864	0.0758941	0.275065	0.7673	0.08028	0.2688	0.4898	0.2824	0.2833	0.859383	0.3598	0.6047	0.4505	0.1479	0.9321	0.1335
ENSG00000001561	ENPP4	chr6:46097801-46097839	0.6806	0.6744	0.8443	0.8418	0.454	0.7802	0.9929	0.8117	0.7621	0.3517	0.8243	0.6775	0.3736	0.6775	0.9019	0.8921	0.3719	-0.0533299	-0.051377	0.0842614	0.0542451	0.137895	-0.0244695	0.00195294	0.137591	0.107575	0.191225	0.135638	0.105622	0.189272	0.105622	0.0536334	0.0836497	0.162364	0.8427	0.0004297	0.8785	0.1227	0.9289	0.6595	0.300113	0.009579	0.9263	0.4673	0.9592	0.7389	0.005235
ENSG00000001561	ENPP4	chr6:46107321-46107363	0.7392	0.0009402	0.987	0.1589	0.6115	0.6687	0.01298	0.9512	0.4991	0.5035	0.4871	0.0186	0.1746	0.0186	0.7644	0.1456	0.8147	-0.0863598	0.655193	0.016789	-0.492839	0.175423	0.0732001	0.741553	0.103149	-0.406479	0.261783	-0.638404	-1.14803	-0.47977	-1.14803	0.158634	0.668263	0.102223	0.9322	0.1314	0.8779	0.6191	0.6277	0.9251	0.971483	0.3202	0.966	0.7974	0.6167	0.775	0.2346
ENSG00000001561	ENPP4	chr6:46107539-46108096	0.8428	0.0001686	0.5131	0.0731	0.9066	0.4321	0.001713	0.5768	0.3003	0.9849	0.6514	0.001216	0.0021	0.001216	0.3057	0.2293	0.6617	-0.0667859	0.863027	0.454499	-0.745845	-0.0568416	0.147862	0.929813	0.521285	-0.679059	0.0099443	-0.408529	-1.60887	-0.919869	-1.60887	-0.51134	0.689003	-0.204704	0.7158	0.3806	0.8459	0.5812	0.6169	0.6053	0.380518	0.6789	0.9493	0.494	0.2127	0.9955	0.2657
ENSG00000001561	ENPP4	chr6:46108819-46108939	0.6168	0.0001509	0.8194	0.08697	0.8887	0.65	0.006968	0.8311	0.5132	0.8843	0.5833	0.002867	0.01161	0.002867	0.6912	0.1231	0.7702	-0.127068	0.733212	0.180837	-0.56425	-0.0538454	0.0811141	0.86028	0.307904	-0.437182	0.0732224	-0.552375	-1.29746	-0.787057	-1.29746	-0.234682	0.510405	-0.13496	0.7601	0.09433	0.9471	0.55	0.6892	0.9938	0.570168	0.2174	1	0.837	0.9269	0.8588	0.182
ENSG00000001561	ENPP4	chr6:46111050-46111251	0.4332	0.0006297	0.5241	0.02792	0.7853	0.8412	0.003394	0.5098	0.3729	0.8705	0.7607	0.0003962	0.008258	0.0003962	0.3087	0.06314	0.7429	-0.189399	0.707575	0.395834	-0.739549	-0.108909	0.0402483	0.896974	0.585234	-0.55015	0.0804905	-0.31174	-1.44712	-0.816483	-1.44712	-0.504743	0.63064	-0.149157	0.5009	0.6545	0.8617	0.2871	0.3693	0.5681	0.29463	0.3511	0.7971	0.6701	0.7385	0.9751	0.1143
ENSG00000001561	ENPP4	chr6:46111877-46113020	0.2732	3.826e-05	0.4979	0.2461	0.7357	0.6354	0.0006821	0.4626	0.803	0.8113	0.6542	0.004481	0.002063	0.004481	0.2405	0.5031	0.6366	-0.26036	0.881552	0.426464	-0.476831	-0.135772	0.0935471	1.14191	0.686824	-0.216472	0.124587	-0.455088	-1.35838	-1.01732	-1.35838	-0.562237	0.341059	-0.22932	0.1369	0.06544	0.8143	0.9357	0.2854	0.9691	0.52384	0.02152	0.7012	0.6302	0.9501	0.9569	0.4457
ENSG00000001561	ENPP4	chr6:46113333-46113478	0.5264	0.0001241	0.6346	0.08002	0.8636	0.691	0.0008391	0.6112	0.4723	0.855	0.4774	0.000527	0.0003825	0.000527	0.4118	0.3187	0.7445	-0.20633	0.98122	0.416911	-0.842432	-0.0927246	0.0957902	1.18755	0.623242	-0.636102	0.113606	-0.564309	-1.82365	-1.07394	-1.82365	-0.509636	0.749708	-0.188515	0.7145	0.1611	0.9367	0.4956	0.6966	0.9709	0.0336451	0.1529	0.9273	0.7993	0.9368	0.9152	0.1694
ENSG00000001561	ENPP4	chr6:46113653-46114036	0.9948	0.0005207	0.3089	0.06913	0.7816	0.3015	0.02449	0.5437	0.2739	0.816	0.8895	0.01216	0.03547	0.01216	0.2246	0.2085	0.5264	-0.00209406	0.658837	0.46874	-0.55386	-0.095257	0.150639	0.660931	0.470834	-0.551766	-0.0931629	-0.190096	-1.2127	-0.754094	-1.2127	-0.563997	0.458603	-0.245896	0.7274	0.2091	0.6053	0.4487	0.6199	0.45	0.446877	0.6571	0.8822	0.4163	0.4282	0.9852	0.2213
ENSG00000001561	ENPP4	chr6:46114107-46114140	0.8139	6.32e-05	0.9012	0.802	0.774	0.09365	0.07839	0.9905	0.8529	0.9627	0.5929	0.1152	0.1441	0.1152	0.9981	0.7755	0.7608	0.0343689	0.41208	0.0498782	-0.0551833	0.0490159	0.128359	0.377711	0.0155093	-0.0895523	0.014647	-0.362201	-0.467263	-0.363064	-0.467263	-0.000862313	0.104199	-0.0793427	0.5499	0.4585	0.898	0.3469	0.9517	0.2633	0.0394841	0.9658	0.8849	0.7723	0.7801	0.8992	0.7385
ENSG00000001617	SEMA3F	chr3:50192911-50192960	0.5828	0.5551	0.8148	0.5585	0.01866	0.6013	0.3391	0.9693	0.8377	0.06155	0.7374	0.2921	0.01193	0.2921	0.3083	0.4014	0.01776	0.068643	-0.0722773	0.100149	0.136975	0.380058	0.0420521	-0.14092	0.0315062	0.0683322	0.311415	0.172426	0.209253	0.452335	0.209253	0.279909	0.243083	0.338006	0.01866	9.326e-06	0.1361	0.7947	0.7055	6.099e-06	0.0366552	0.1781	0.8791	0.7364	0.08751	0.9642	0.101
ENSG00000001617	SEMA3F	chr3:50197016-50197043	0.3406	0.5874	0.7524	0.4031	0.9148	0.1155	0.804	0.9854	0.8315	0.5194	0.9164	0.5556	0.6095	0.5556	0.6691	0.6139	0.417	0.0929557	0.056452	0.108391	0.162781	-0.0211143	0.0940144	-0.0365038	0.0154355	0.0698248	-0.11407	0.0519393	0.106329	-0.0775663	0.106329	-0.129506	-0.183895	-0.115129	0.0019	1.247e-05	0.03041	0.7547	0.09954	1.271e-07	0.0082275	0.2156	0.6653	0.5912	0.994	0.9864	0.1146
ENSG00000001617	SEMA3F	chr3:50197057-50197111	0.0001327	2.308e-06	0.007371	0.4683	0.2894	5.344e-09	0.2344	0.5531	0.552	0.4261	0.9572	0.1186	0.08244	0.1186	0.1472	0.9633	0.2584	0.561016	0.857468	0.923198	0.276271	0.318004	0.639028	0.296451	0.362182	-0.284746	-0.243012	0.0657303	-0.581197	-0.539463	-0.581197	-0.605194	0.0417336	-0.321024	0.1924	0.04179	0.6246	0.9729	0.9729	0.02807	0.204998	0.6975	0.9731	0.6823	0.5314	0.9928	0.3427
ENSG00000001617	SEMA3F	chr3:50197137-50197167	0.6657	0.3632	0.459	0.4643	0.2194	0.154	0.789	0.753	0.7613	0.4446	0.8222	0.7933	0.5576	0.7933	0.995	0.9352	0.52	0.0640192	0.116488	0.247023	0.185501	0.243848	0.113258	0.0524686	0.183004	0.121482	0.179829	0.130536	0.0690132	0.127361	0.0690132	-0.00317497	0.0583475	0.13059	0.0007871	0.0001356	0.2389	0.8551	0.9071	3.868e-07	0.01897	0.3979	0.9555	0.348	0.06537	0.9626	0.04513
ENSG00000001617	SEMA3F	chr3:50211279-50211376	0.0002561	3.19e-05	0.07165	0.3005	0.2389	4.95e-08	0.4144	0.8839	0.773	0.5207	0.9708	0.2949	0.1258	0.2949	0.4259	0.9756	0.3805	0.506227	0.69098	0.651542	0.352161	0.324279	0.550277	0.184753	0.145314	-0.154066	-0.181948	-0.0394386	-0.338819	-0.366701	-0.338819	-0.327262	-0.0278819	-0.225998	0.2018	0.3104	0.968	0.7599	0.7891	0.1202	0.292907	0.956	0.8524	0.9497	0.7409	0.8949	0.9557
ENSG00000001617	SEMA3F	chr3:50211502-50211540	0.0009128	8.512e-05	0.04484	0.2592	0.3839	1.153e-07	0.3759	0.7247	0.8813	0.4323	0.9617	0.376	0.08164	0.376	0.1757	0.8619	0.2477	0.591865	0.836087	0.892336	0.482665	0.320979	0.67375	0.244222	0.300471	-0.1092	-0.270886	0.0562491	-0.353422	-0.515108	-0.353422	-0.571357	-0.161686	-0.352771	0.05929	0.031	0.568	0.5175	0.775	0.0006072	0.140172	0.7057	0.9694	0.9978	0.4106	0.998	0.8031
ENSG00000001617	SEMA3F	chr3:50211670-50211775	0.006827	3.278e-05	0.03529	0.4341	0.5504	1.551e-06	0.1923	0.6154	0.8479	0.4782	0.9646	0.1883	0.03314	0.1883	0.1715	0.8994	0.2327	0.417608	0.725341	0.772839	0.296469	0.19098	0.520801	0.307733	0.355231	-0.121138	-0.226628	0.0474984	-0.428871	-0.534361	-0.428871	-0.581859	-0.105489	-0.329821	0.8441	0.181	0.8388	0.9355	0.7177	0.3227	0.721905	0.5133	0.9609	1	0.5792	0.9852	0.6046
ENSG00000001617	SEMA3F	chr3:50212540-50212606	0.6166	0.5166	0.9587	0.5068	0.5766	0.6856	0.2984	0.9625	0.7752	0.8197	0.8219	0.2507	0.2762	0.2507	0.7956	0.9374	0.6494	0.0710221	-0.0873693	0.0318782	0.174527	0.123087	0.0375945	-0.158391	-0.0391439	0.103505	0.0520649	0.119248	0.261896	0.210456	0.261896	0.0912088	-0.0514398	0.0854925	0.02399	2.729e-05	0.08871	0.8714	0.5981	1.191e-05	0.100763	0.1799	0.783	0.655	0.591	0.9911	0.1131
ENSG00000001617	SEMA3F	chr3:50214214-50214294	0.1797	0.1925	0.3825	0.3909	0.4978	0.01337	0.9391	0.82	0.8736	0.9718	0.8604	0.8731	0.918	0.8731	0.6859	0.898	0.8662	0.154937	0.170308	0.283457	0.21349	0.146475	0.179834	0.0153705	0.12852	0.0585533	-0.00846229	0.113149	0.0431828	-0.0238328	0.0431828	-0.136982	-0.0670156	-0.0333593	0.05697	0.00147	0.4152	1	0.6765	0.0005938	0.127353	0.2527	0.9176	0.5112	0.6016	0.9662	0.1019
ENSG00000001617	SEMA3F	chr3:50219721-50219832	0.0009939	3.278e-06	0.0009306	0.4193	0.1187	4.307e-08	0.1975	0.2794	0.7636	0.8864	0.7995	0.2012	0.2143	0.2012	0.1545	0.8906	0.5931	0.382534	0.646781	0.838602	0.236915	0.339527	0.480051	0.264247	0.456068	-0.145618	-0.043007	0.191821	-0.409866	-0.307254	-0.409866	-0.499075	0.102611	-0.140524	0.652	0.1111	0.2795	0.9799	0.5188	0.08954	0.446663	0.4145	0.4955	0.9038	0.7373	0.877	0.4768
ENSG00000001617	SEMA3F	chr3:50220107-50220212	0.008804	7.201e-05	0.07605	0.3452	0.2264	4.188e-06	0.2358	0.7534	0.9144	0.8775	0.9563	0.339	0.2736	0.339	0.4224	0.988	0.6056	0.304269	0.567933	0.503989	0.251825	0.261481	0.389642	0.263664	0.199721	-0.0524436	-0.0427878	-0.0639434	-0.316107	-0.306452	-0.316107	-0.242508	0.00965573	-0.128161	0.9659	0.3727	0.9957	0.8717	0.7862	0.6186	0.168388	0.641	1	0.9236	0.8402	0.9534	0.8953
ENSG00000001617	SEMA3F	chr3:50220337-50220450	0.001314	1.747e-05	0.02138	0.1859	0.2073	9.041e-08	0.3313	0.7251	0.9359	0.7349	0.9911	0.3867	0.2226	0.3867	0.3201	0.9321	0.4649	0.331619	0.528736	0.540466	0.291832	0.243239	0.401152	0.197117	0.208847	-0.039787	-0.0883802	0.0117294	-0.236904	-0.285497	-0.236904	-0.297227	-0.0485932	-0.157914	0.8994	0.9031	0.9353	0.754	0.9984	0.9909	0.799309	0.8298	0.9824	0.7015	0.921	0.9567	0.7832
ENSG00000001617	SEMA3F	chr3:50220619-50220678	6.073e-05	6.599e-08	0.01036	0.3625	0.2241	2.925e-10	0.1248	0.6947	0.6088	0.4363	0.947	0.06144	0.01726	0.06144	0.1386	0.9798	0.2184	0.657903	1.0559	0.984036	0.366879	0.391092	0.759746	0.398001	0.326132	-0.291024	-0.266812	-0.0718682	-0.689024	-0.664812	-0.689024	-0.592944	0.0242122	-0.368655	0.001836	2.804e-06	0.2033	0.6729	0.4515	1.559e-07	0.0108285	0.2062	0.9583	0.6961	0.5148	0.8978	0.06542
ENSG00000001617	SEMA3F	chr3:50220868-50220969	8.026e-05	2.218e-08	0.004732	0.1707	0.2395	3.973e-11	0.08363	0.5675	0.8111	0.4509	0.9698	0.08144	0.01597	0.08144	0.09759	0.877	0.1624	0.64804	1.09816	1.0549	0.497463	0.38208	0.791715	0.450119	0.406856	-0.150577	-0.26596	-0.0432632	-0.600696	-0.716079	-0.600696	-0.672816	-0.115383	-0.409635	0.003839	1.023e-06	0.1309	0.3166	0.552	1.215e-08	0.00136707	0.06245	0.8733	0.9644	0.4216	0.9083	0.0925
ENSG00000001617	SEMA3F	chr3:50222028-50222197	0.0002653	1.489e-05	0.008923	0.4246	0.3571	2.049e-08	0.3467	0.559	0.6364	0.3881	0.9124	0.1825	0.09012	0.1825	0.06944	0.9832	0.2303	0.620689	0.899341	1.02614	0.343206	0.320606	0.698971	0.278652	0.405447	-0.277483	-0.300082	0.126795	-0.556135	-0.578735	-0.556135	-0.705529	-0.0225994	-0.378365	0.009585	0.00309	0.1614	0.746	0.6951	2.602e-05	0.0185094	0.6228	0.8462	0.7085	0.3618	0.9733	0.3719
ENSG00000001617	SEMA3F	chr3:50222887-50222946	0.0004839	0.001927	0.01616	0.2886	0.2951	7.893e-07	0.8981	0.6947	0.8283	0.5552	0.7826	0.6774	0.4665	0.6774	0.2964	0.952	0.464	0.336051	0.364529	0.541433	0.243433	0.200967	0.351066	0.0284783	0.205382	-0.0926178	-0.135084	0.176904	-0.121096	-0.163562	-0.121096	-0.340466	-0.042466	-0.150099	0.9213	0.0891	0.9297	0.9941	0.7728	0.3857	0.155051	0.2538	0.9772	0.9648	0.842	0.9151	0.4657
ENSG00000001617	SEMA3F	chr3:50223099-50223133	0.001739	7.378e-07	0.003406	0.4179	0.3077	3.832e-08	0.1116	0.3902	0.7794	0.6212	0.933	0.1312	0.05447	0.1312	0.09685	0.9999	0.3087	0.404797	0.751999	0.83039	0.257686	0.257762	0.522187	0.347201	0.425593	-0.147111	-0.147035	0.0783912	-0.494313	-0.494236	-0.494313	-0.572628	7.62615936960032e-05	-0.264425	0.797	0.003244	0.3052	1	0.9666	0.04011	0.553101	0.02983	0.4815	0.9261	0.8054	1	0.1602
ENSG00000001617	SEMA3F	chr3:50223322-50223472	0.02482	0.009124	0.1131	0.5311	0.4509	0.0003594	0.788	0.8394	0.8753	0.7409	0.8648	0.5917	0.4335	0.5917	0.4059	0.99	0.6147	0.271892	0.338202	0.444217	0.18111	0.169679	0.294457	0.0663092	0.172324	-0.0907826	-0.102214	0.106015	-0.157092	-0.168523	-0.157092	-0.274538	-0.0114309	-0.124778	0.7903	0.2836	0.8913	0.9307	0.8029	0.3825	0.967157	0.7346	0.9867	0.9919	0.982	0.9798	0.7911
ENSG00000001617	SEMA3F	chr3:50223732-50223781	0.02764	0.005395	0.1301	0.7335	0.1966	0.0003065	0.6031	0.7937	0.7175	0.9626	0.9287	0.2954	0.6823	0.2954	0.6381	0.7231	0.9605	0.236164	0.336289	0.399813	0.0974992	0.249204	0.260628	0.100125	0.163648	-0.138665	0.0130395	0.0635231	-0.23879	-0.0870856	-0.23879	-0.150609	0.151705	-0.0114242	0.1227	0.02401	0.4763	0.4501	0.9919	0.0008973	0.0247489	0.6009	0.9293	0.944	0.3433	0.9975	0.8186
ENSG00000001617	SEMA3F	chr3:50224048-50224179	0.002353	0.0001152	0.005458	0.3563	0.2784	3.882e-07	0.4199	0.4715	0.8306	0.7176	0.8264	0.3403	0.2934	0.3403	0.2502	0.9968	0.4631	0.252318	0.381756	0.512552	0.178281	0.175802	0.303291	0.129438	0.260233	-0.0740378	-0.0765164	0.130796	-0.203475	-0.205954	-0.203475	-0.33675	-0.00247869	-0.127489	0.4172	0.2807	0.986	0.9041	0.7129	0.1919	0.459374	0.8629	0.9502	0.9015	0.9315	0.9358	0.7648
ENSG00000001617	SEMA3F	chr3:50225177-50225436	0.0009334	9.189e-06	0.01943	0.8794	0.07456	4.741e-06	0.3185	0.7414	0.2885	0.9667	0.9976	0.06369	0.3685	0.06369	0.4775	0.3488	0.9026	0.470423	0.751184	0.74695	-0.0686915	0.453276	0.50042	0.28076	0.276527	-0.539115	-0.0171474	-0.00423312	-0.819875	-0.297908	-0.819875	-0.293675	0.521967	-0.047144	0.1244	0.008871	0.5114	0.2793	0.1565	0.05959	0.393124	0.6039	0.9703	0.2636	0.7973	0.9835	0.09118
ENSG00000001629	ANKIB1	chr7:91948696-91948797	0.9454	0.7434	0.6328	0.6762	0.6214	0.6582	0.7278	0.6393	0.7264	0.5475	0.8114	0.8094	0.7724	0.8094	0.856	0.9882	0.7558	-0.0149497	0.0562906	0.225449	0.150918	0.133644	0.0512485	0.0712404	0.240398	0.165867	0.148593	0.169158	0.0946269	0.0773529	0.0946269	-0.0918052	-0.0172741	0.0823951	0.9657	0.1497	0.9133	0.6458	0.0008875	0.3408	0.381897	0.4093	0.9714	0.7973	0.007435	0.9463	0.951
ENSG00000001629	ANKIB1	chr7:92019300-92019369	0.7548	0.03878	0.8012	0.7162	0.0004176	0.2226	0.107	0.6932	0.8706	0.0003791	0.3391	0.5294	0.03542	0.5294	0.01879	0.1416	0.000485	-0.0453692	-0.242973	0.115015	-0.103155	-0.601085	-0.0926921	-0.197604	0.160384	-0.0577857	-0.555716	0.357988	0.139818	-0.358112	0.139818	-0.7161	-0.49793	-0.508393	0.8646	0.03095	0.8077	0.3843	0.001627	0.06697	0.784525	0.1529	0.928	0.5671	0.006135	0.9343	0.9423
ENSG00000001629	ANKIB1	chr7:92020494-92020588	0.9597	0.3057	0.6447	0.8264	0.006351	0.805	0.2656	0.6509	0.8201	0.002023	0.4096	0.8144	0.04211	0.8144	0.03777	0.2891	0.001863	0.0101865	-0.145476	0.203823	-0.0784091	-0.55501	-0.0265324	-0.155663	0.193636	-0.0885957	-0.565196	0.349299	0.0670673	-0.409533	0.0670673	-0.758833	-0.476601	-0.528478	0.6533	0.2854	0.9723	0.3371	0.0001574	0.7422	0.966577	0.221	0.9863	0.3534	0.001065	0.881	0.7384
ENSG00000001631	KRIT1	chr7:91830087-91830118	0.8949	0.1711	0.7516	0.7969	0.0005585	0.4978	0.3535	0.8747	0.8014	0.002631	0.9653	0.1992	0.0002042	0.1992	0.0482	0.1832	0.0001102	0.0523353	0.37182	0.312616	-0.17595	-1.413	0.13468	0.319484	0.260281	-0.228286	-1.46533	-0.0592039	-0.54777	-1.78482	-0.54777	-1.72561	-1.23705	-1.54768	0.8544	0.1299	0.9613	0.7688	0.0004744	0.5256	0.853697	0.4922	1	0.7734	0.006567	0.8844	0.1118
ENSG00000001631	KRIT1	chr7:91864844-91864918	0.9303	0.446	0.4582	0.8533	0.003218	0.5648	0.5857	0.4652	0.8363	0.004814	0.7977	0.5364	0.01151	0.5364	0.05184	0.3158	0.0006871	0.0242854	0.16223	0.392974	-0.0950512	-0.893396	0.0818735	0.137944	0.368688	-0.119337	-0.917682	0.230744	-0.257281	-1.05563	-0.257281	-1.28637	-0.798345	-0.97527	0.7982	0.595	0.7558	0.7965	0.02681	0.5975	0.808567	0.8871	0.8877	0.6391	0.0201	0.9584	0.523
ENSG00000001631	KRIT1	chr7:91864927-91864960	0.6556	0.8785	0.5507	0.7369	5.112e-05	0.9878	0.8131	0.3923	0.6538	0.001206	0.6219	0.677	0.005223	0.677	0.03263	0.1054	7.503e-05	-0.06548	-0.0235242	0.22294	0.107379	-0.794431	-0.00177665	0.0419558	0.28842	0.172859	-0.728951	0.246464	0.130903	-0.770906	0.130903	-1.01737	-0.901809	-0.792654	0.7987	0.3626	0.915	0.7789	0.9193	0.57	0.477653	0.6514	0.9837	0.626	0.9422	0.9801	0.2233
ENSG00000001631	KRIT1	chr7:91873321-91873461	0.9448	0.6465	0.2928	0.7638	0.0001116	0.449	0.775	0.3636	0.852	0.0008964	0.5989	0.929	0.00334	0.929	0.0217	0.1146	4.417e-05	0.0161365	0.0813185	0.402461	0.119843	-0.942738	0.0862057	0.065182	0.386325	0.103707	-0.958875	0.321143	0.0385249	-1.02406	0.0385249	-1.3452	-1.06258	-1.02894	0.8999	0.9456	0.7845	0.6962	0.01808	0.6472	0.950574	0.8394	0.8964	0.7967	0.01453	0.835	0.5313
ENSG00000001631	KRIT1	chr7:91874318-91874440	0.8389	0.3674	0.4113	0.4175	2.4e-05	0.5773	0.6453	0.3957	0.6304	0.0007383	0.4916	0.8037	0.02082	0.8037	0.0172	0.2624	0.0003482	-0.0440272	-0.161849	0.349445	-0.274697	-1.04543	-0.0705386	-0.117822	0.393472	-0.23067	-1.00141	0.511294	-0.112848	-0.883586	-0.112848	-1.39488	-0.770738	-0.974896	0.8647	0.02854	0.8971	0.2256	0.00376	0.1249	0.00673199	0.2316	0.9196	0.4613	0.03073	0.732	0.9878
ENSG00000001631	KRIT1	chr7:91874780-91874886	0.7016	0.02223	0.2706	0.3718	0.8399	0.03208	0.1543	0.5304	0.6616	0.657	0.9496	0.8895	0.148	0.8895	0.3967	0.6623	0.3099	0.0516848	0.253663	0.303453	0.209604	-0.0457027	0.1542	0.201978	0.251768	0.157919	-0.0973875	0.0497904	-0.0440586	-0.299365	-0.0440586	-0.349156	-0.255307	-0.199903	0.7107	0.1977	0.965	0.3644	0.0001589	0.1496	0.030284	0.6671	0.9928	0.7063	0.01251	0.919	0.8386
ENSG00000002079	MYH16	chr7:98870975-98871024	0.7312	0.0001606	0.546	0.8223	0.5438	0.01892	0.009977	0.7671	0.9704	0.3806	0.6851	0.1444	0.007697	0.1444	0.2808	0.6742	0.109	-0.0576071	-0.499596	-0.237857	-0.0768721	0.143219	-0.200582	-0.441989	-0.18025	-0.019265	0.200826	0.261739	0.422724	0.642815	0.422724	0.381077	0.220091	0.343801	0.6243	0.009504	0.8054	0.7302	0.9747	0.03848	0.223524	0.1507	0.9628	0.9307	0.6536	0.9148	0.529
ENSG00000002549	LAP3	chr4:17578945-17579060	0.4849	0.05782	0.3974	0.8515	0.04262	0.09063	0.3808	0.7269	0.6352	0.01542	0.9634	0.185	0.006341	0.185	0.08135	0.3933	0.002281	-0.0756562	-0.19447	-0.227115	0.0479348	0.312951	-0.10622	-0.118814	-0.151459	0.123591	0.388607	-0.0326449	0.242405	0.507421	0.242405	0.540066	0.265016	0.419171	0.4051	0.9192	0.9235	0.09833	9.185e-06	0.2503	0.0509429	0.3696	0.7815	0.338	0.0001374	0.9588	0.02659
ENSG00000002549	LAP3	chr4:17579062-17579088	0.6368	0.03587	0.9224	0.6506	0.2272	0.2733	0.2984	0.9916	0.6056	0.1764	0.7501	0.1145	0.02137	0.1145	0.4772	0.8479	0.08749	-0.0575132	-0.210908	-0.0466011	0.102556	0.196978	-0.07683	-0.153395	0.010912	0.160069	0.254491	0.164307	0.313463	0.407886	0.313463	0.243579	0.0944221	0.273808	0.3047	0.9243	0.9806	0.05273	5.028e-05	0.1257	0.0719985	0.314	0.9264	0.3342	0.001449	0.9726	0.0379
ENSG00000002549	LAP3	chr4:17579118-17579149	0.2967	0.7178	0.9439	0.9451	0.3976	0.3669	0.6637	0.7813	0.7953	0.1677	0.8651	0.917	0.2247	0.917	0.7244	0.6564	0.1638	-0.154048	-0.0586937	0.0497946	-0.0283016	0.207078	-0.090278	0.0953545	0.203843	0.125747	0.361126	0.108488	0.0303922	0.265771	0.0303922	0.157283	0.235379	0.297356	0.8769	0.7681	0.9163	0.2504	0.0001484	0.3743	0.138953	0.9564	0.9794	0.4799	0.002217	0.9833	0.3048
ENSG00000002549	LAP3	chr4:17579153-17579179	0.008544	0.03439	0.6765	0.1591	0.0004671	0.0001332	0.978	0.8862	0.8982	0.03535	0.8813	0.8115	0.03582	0.8115	0.126	0.2475	0.01192	-0.318862	-0.312686	-0.207092	-0.372583	-0.743121	-0.313741	0.00617558	0.11177	-0.0537206	-0.424259	0.105594	-0.0598962	-0.430435	-0.0598962	-0.536029	-0.370538	-0.42938	0.8591	0.219	0.8376	0.2677	0.306	0.7247	0.70806	0.5626	0.9573	0.3814	0.2879	0.9883	0.07097
ENSG00000002549	LAP3	chr4:17581482-17581506	0.006093	0.07736	0.619	0.0268	2.393e-06	0.0001187	0.7672	0.9132	0.5964	0.002034	0.9732	0.3319	0.003118	0.3319	0.04345	0.2143	0.0009183	-0.447087	-0.359622	-0.313329	-0.715076	-1.33184	-0.447007	0.0874653	0.133758	-0.267989	-0.884757	0.0462928	-0.355454	-0.972223	-0.355454	-1.01852	-0.616769	-0.884837	0.2755	0.2011	0.6336	0.8239	0.01475	0.06115	0.0301156	0.9297	0.9711	0.9353	0.2408	0.9864	0.8389
ENSG00000002549	LAP3	chr4:17583397-17583437	0.07004	0.6746	0.8962	0.1117	0.0004452	0.02424	0.3292	0.8407	0.6293	0.01144	0.9837	0.1244	0.0004099	0.1244	0.05014	0.334	0.003131	-0.384006	-0.113284	-0.142821	-0.674109	-1.20011	-0.325649	0.270722	0.241185	-0.290103	-0.816104	-0.0295368	-0.560825	-1.08683	-0.560825	-1.05729	-0.526001	-0.874461	0.6048	0.6828	0.9689	0.7972	0.08907	0.7148	0.0349724	0.5159	0.9858	0.9892	0.3483	0.9548	0.6212
ENSG00000002549	LAP3	chr4:17583917-17583981	0.03628	0.4422	0.9579	0.1422	0.0001652	0.00971	0.389	0.6566	0.7234	0.004544	0.906	0.1891	0.0005045	0.1891	0.02078	0.1428	0.000454	-0.291215	-0.134783	-0.0443191	-0.427996	-0.879344	-0.242755	0.156432	0.246896	-0.136781	-0.588128	0.0904643	-0.293212	-0.74456	-0.293212	-0.835024	-0.451348	-0.636588	0.825	0.4394	0.8762	0.1132	0.3665	0.1704	0.254218	0.7946	0.9741	0.4	0.5743	1	0.3527
ENSG00000002549	LAP3	chr4:17585233-17585263	0.02991	0.2315	0.912	0.02928	4.147e-06	0.002065	0.6358	0.7616	0.4872	0.001113	0.8818	0.1194	0.000168	0.1194	0.01055	0.1064	0.0001344	-0.308053	-0.203499	-0.0848929	-0.579613	-1.069	-0.295031	0.104554	0.22316	-0.27156	-0.760948	0.118606	-0.376114	-0.865502	-0.376114	-0.984108	-0.489388	-0.77397	0.7171	0.8481	0.9591	0.5045	0.6999	0.4259	0.107303	0.9117	0.9952	0.8317	0.9565	0.9955	0.5137
ENSG00000002549	LAP3	chr4:17586649-17586758	0.04095	0.7589	0.9527	0.05063	0.0001157	0.01279	0.1367	0.6279	0.4431	0.003344	0.9914	0.03595	0.0001971	0.03595	0.03063	0.415	0.0002476	-0.374706	-0.0757886	-0.0650517	-0.715395	-1.22507	-0.308886	0.298917	0.309654	-0.340689	-0.850366	0.0107369	-0.639606	-1.14928	-0.639606	-1.16002	-0.509678	-0.916186	0.7482	0.1615	0.929	0.8244	0.1131	0.9004	0.293287	0.1204	0.9143	0.9648	0.3201	0.897	0.2038
ENSG00000002549	LAP3	chr4:17590459-17590511	0.01661	0.2323	0.8959	0.03204	0.0003072	0.0007597	0.442	0.6428	0.4234	0.007232	0.8467	0.05266	0.0003751	0.05266	0.01888	0.4163	0.000932	-0.386	-0.238016	-0.115433	-0.685669	-1.01249	-0.360209	0.147983	0.270567	-0.29967	-0.626486	0.122583	-0.447653	-0.77447	-0.447653	-0.897053	-0.326816	-0.652277	0.4312	0.7975	0.994	0.8667	0.8464	0.3887	0.692767	0.7473	0.9108	0.9449	0.7909	0.9726	0.9411
ENSG00000002549	LAP3	chr4:17597120-17597144	0.08101	0.484	0.9779	0.07007	0.000969	0.01345	0.437	0.615	0.4045	0.01033	0.8457	0.06009	0.002589	0.06009	0.03723	0.5182	0.001164	-0.353247	-0.174306	-0.0341418	-0.717137	-1.13459	-0.323057	0.178941	0.319105	-0.36389	-0.781345	0.140164	-0.542831	-0.960286	-0.542831	-1.10045	-0.417455	-0.811534	0.7749	0.8873	0.91	0.7185	0.2041	0.7945	0.889909	0.6912	0.8855	0.8725	0.3743	0.9644	0.5209
ENSG00000002549	LAP3	chr4:17598678-17598757	0.07881	0.3885	0.9074	0.01092	3.32e-05	0.004494	0.559	0.7897	0.1765	0.000873	0.9226	0.02978	0.0003687	0.02978	0.02157	0.4815	0.0001269	-0.311494	-0.18393	-0.107835	-0.818879	-1.23	-0.32673	0.127564	0.203659	-0.507385	-0.918509	0.0760958	-0.634949	-1.04607	-0.634949	-1.12217	-0.411123	-0.903273	0.9092	0.8015	0.9796	0.425	0.09362	0.9824	0.324323	0.9596	1	0.5226	0.145	0.9958	0.2063
ENSG00000002549	LAP3	chr4:17600104-17600168	0.05468	0.3165	0.9108	0.01222	8.521e-05	0.002469	0.5724	0.7404	0.2031	0.00156	0.8798	0.02911	0.0003009	0.02911	0.01142	0.4601	0.000248	-0.342643	-0.216042	-0.106852	-0.821666	-1.17247	-0.351083	0.126601	0.235791	-0.479023	-0.829824	0.10919	-0.605624	-0.956425	-0.605624	-1.06562	-0.350801	-0.821384	0.7931	0.9317	0.9837	0.1813	0.0368	0.4305	0.590696	0.8971	0.9635	0.385	0.0771	0.9851	0.1964
ENSG00000002549	LAP3	chr4:17608453-17608530	0.06143	0.344	0.8636	0.01084	0.0004135	0.002543	0.5567	0.8307	0.1957	0.005553	0.949	0.02197	0.0003534	0.02197	0.01834	0.6653	0.001568	-0.316924	-0.192586	-0.142965	-0.784736	-0.987951	-0.330447	0.124338	0.173959	-0.467812	-0.671027	0.0496209	-0.59215	-0.795365	-0.59215	-0.844986	-0.203215	-0.657504	0.9953	0.8405	0.9696	0.1831	0.9558	0.7383	0.718107	0.9024	0.9845	0.2865	0.953	0.9694	0.1859
ENSG00000002549	LAP3	chr4:17609023-17609080	0.1806	0.7957	0.8483	0.004338	0.0005783	0.01968	0.3719	0.9385	0.1074	0.008561	0.8731	0.004872	0.0002797	0.004872	0.0602	0.8935	0.003671	-0.332063	-0.0784623	-0.20834	-1.17323	-1.32671	-0.366418	0.2536	0.123722	-0.841165	-0.994649	-0.129878	-1.09477	-1.24825	-1.09477	-1.11837	-0.153484	-0.960294	0.8002	0.6279	0.9332	0.01615	0.0247	0.3936	0.047617	0.4919	0.9943	0.1719	0.09768	0.8068	0.01066
ENSG00000002549	LAP3	chr4:17609082-17609177	0.02582	0.08112	0.7079	0.001056	8.097e-07	0.0001037	0.8951	0.9207	0.1631	0.0006615	0.9169	0.02707	0.0001365	0.02707	0.01729	0.3918	0.0001159	-0.337953	-0.304031	-0.227375	-0.863744	-1.24958	-0.390806	0.0339221	0.110578	-0.525791	-0.911631	0.0766558	-0.559713	-0.945553	-0.559713	-1.02221	-0.38584	-0.858778	0.7171	0.1359	0.6798	0.01718	0.000357	0.03452	0.0754494	0.6391	0.9437	0.3574	0.03415	0.9966	0.3409
ENSG00000002549	LAP3	chr4:17609241-17609424	0.211	0.8079	0.968	0.07511	6.374e-05	0.06908	0.4141	0.8138	0.3858	0.0007825	0.9876	0.06375	0.0001207	0.06375	0.01227	0.2878	8.166e-05	-0.337478	-0.081146	-0.0596418	-0.876759	-1.65218	-0.314163	0.256332	0.277836	-0.539282	-1.31471	0.0215042	-0.795613	-1.57104	-0.795613	-1.59254	-0.775425	-1.33802	0.7371	0.8478	0.9933	0.3803	0.001488	0.5834	0.135939	0.6116	0.9621	0.6211	0.00806	0.9906	0.1845
ENSG00000002549	LAP3	chr4:17609467-17609513	0.3243	0.8377	0.9422	0.06122	0.0003883	0.09523	0.5283	0.8971	0.2766	0.001281	0.9816	0.06249	0.0003908	0.06249	0.007214	0.4099	0.0003606	-0.273637	-0.0685819	-0.0996638	-0.890454	-1.42559	-0.285432	0.205055	0.173973	-0.616817	-1.15195	-0.0310819	-0.821872	-1.35701	-0.821872	-1.32593	-0.535137	-1.14016	0.8453	0.8591	0.9996	0.2698	0.005334	0.6101	0.335048	0.7398	0.9862	0.4923	0.01646	0.9827	0.1489
ENSG00000002586	CD99	chrX:2609323-2609381	0.2665	0.02571	0.13	0.7697	0.6091	0.4662	0.003434	0.03393	0.4309	0.9544	0.8451	0.4269	0.08274	0.4269	0.15	0.6784	0.3787	0.17113	-0.366495	-0.53912	-0.114488	0.152455	-0.0869314	-0.537625	-0.71025	-0.285618	-0.0186751	-0.172625	0.252007	0.51895	0.252007	0.691575	0.266943	0.239386	0.009236	0.00264	0.9273	0.1723	0.1875	0.0001444	0.000253586	0.735	0.8765	0.9283	0.9442	0.8309	0.9551
ENSG00000002586	CD99	chrX:2609442-2609466	0.002114	0.2146	0.1046	0.7525	0.5658	0.474	0.0008905	0.002079	0.5183	0.4003	0.6734	0.3641	0.2292	0.3641	0.1691	0.97	0.8181	0.33029	-0.182786	-0.491818	0.107953	0.144973	0.0769616	-0.513076	-0.822108	-0.222337	-0.185317	-0.309032	0.290739	0.327759	0.290739	0.636791	0.0370202	0.0680114	0.0385	0.2212	0.8884	0.6291	0.03512	0.03504	0.0200366	0.8553	0.5427	0.9173	0.393	0.838	0.9876
ENSG00000002586	CD99	chrX:2637702-2637746	0.0008719	0.6363	0.0745	0.7063	0.5352	0.2469	0.01491	0.0005515	0.5308	0.3988	0.5571	0.5988	0.471	0.5988	0.1433	0.9779	0.906	0.361415	-0.0795573	-0.523268	0.128426	0.159479	0.120552	-0.440973	-0.884683	-0.232989	-0.201936	-0.443711	0.207983	0.239037	0.207983	0.682747	0.0310535	0.0389269	0.11	0.726	0.9722	0.6311	0.01235	0.1382	0.00232076	0.5327	0.8213	0.9732	0.1633	0.9619	0.7717
ENSG00000002586	CD99	chrX:2656257-2656297	0.0007361	0.7529	0.6185	0.1129	0.5634	0.03162	0.009743	0.05856	0.9415	0.254	0.8479	0.1588	0.4487	0.1588	0.4021	0.6393	0.8491	0.378646	-0.0547765	-0.232954	0.41374	0.14838	0.203664	-0.433423	-0.6116	0.0350937	-0.230266	-0.178177	0.468517	0.203156	0.468517	0.381334	-0.26536	-0.0552842	0.956	0.9071	0.6821	0.3021	0.3829	0.5432	0.0583397	0.8746	0.8201	0.4134	0.3056	0.8386	0.2265
ENSG00000002586	CD99	chrX:2659287-2659333	0.1781	0.5682	0.7309	0.6104	0.0009808	0.2216	0.6753	0.4728	0.9771	0.05549	0.6993	0.8341	0.04531	0.8341	0.1201	0.4041	0.01097	0.164237	0.0812883	-0.155769	0.148375	0.668906	0.107881	-0.0829484	-0.320006	-0.0158615	0.504669	-0.237057	0.067087	0.587617	0.067087	0.824675	0.52053	0.561025	0.8985	0.5314	1	0.8241	0.006192	0.6113	0.19271	0.7923	0.9928	0.9215	0.04422	0.9567	1
ENSG00000002745	WNT16	chr7:120971788-120971814	0.2722	0.001728	0.8057	0.2875	0.0902	0.002761	0.05988	0.9872	0.7051	0.006168	0.4921	0.6578	0.0001473	0.6578	0.1013	0.1054	0.0005162	-0.153861	-0.439716	-0.137465	-0.309465	0.381401	-0.253283	-0.285854	0.0163966	-0.155604	0.535262	0.302251	0.13025	0.821116	0.13025	0.518865	0.690866	0.634683	0.5772	0.07855	0.772	0.3393	0.6833	0.03558	0.0143134	0.418	0.9508	0.6551	0.3041	0.9697	0.925
ENSG00000002822	MAD1L1	chr7:2257597-2257625	0.04368	1.072e-09	0.0005299	0.6467	0.2197	1.715e-06	0.006315	0.1936	0.8397	0.9732	0.9534	0.08557	0.06454	0.08557	0.1694	0.8487	0.5094	0.216974	0.841203	0.755828	0.121709	0.226949	0.429528	0.624229	0.538854	-0.0952652	0.0099746	-0.0853744	-0.719494	-0.614254	-0.719494	-0.52888	0.10524	-0.20258	0.008557	1.417e-14	5.804e-06	0.8107	0.3111	3.36e-08	0.00180546	0.001232	0.2038	0.7278	0.7875	0.9623	0.0595
ENSG00000002834	LASP1	chr17:37026451-37026496	3.407e-07	4.012e-05	0.1172	0.8009	0.5219	3.283e-08	0.6978	0.8751	0.2863	0.1309	0.9228	0.1041	0.05197	0.1041	0.3096	0.9173	0.1789	0.718126	0.586012	0.499415	0.0923055	0.159888	0.573244	-0.132114	-0.218711	-0.62582	-0.558238	-0.0865971	-0.493706	-0.426124	-0.493706	-0.339527	0.0675825	-0.413356	0.02684	0.003039	0.6109	0.8802	0.3496	0.002284	0.154399	0.8117	0.9947	0.5198	0.8285	0.9256	0.04811
ENSG00000002834	LASP1	chr17:37034340-37034431	1.904e-06	7.8e-06	0.1328	0.9551	0.5188	2.4e-07	0.8626	0.8952	0.2424	0.1795	0.8507	0.03917	0.02001	0.03917	0.3447	0.7335	0.2329	0.872062	0.788751	0.612793	-0.030468	0.202547	0.698362	-0.0833105	-0.259269	-0.90253	-0.669515	-0.175958	-0.819219	-0.586204	-0.819219	-0.410246	0.233015	-0.495815	0.6941	0.6038	0.9682	0.8321	0.8196	0.6429	0.885229	0.9748	0.9912	0.7288	0.5498	0.9845	0.5468
ENSG00000002834	LASP1	chr17:37046685-37046744	7.434e-07	5.203e-05	0.303	0.6902	0.6009	7.917e-08	0.6828	0.7673	0.3429	0.1352	0.7725	0.09868	0.03777	0.09868	0.4891	0.9984	0.1706	0.925893	0.740994	0.48285	0.172417	0.173835	0.726809	-0.184899	-0.443044	-0.753477	-0.752058	-0.258145	-0.568578	-0.567159	-0.568578	-0.309015	0.00141838	-0.552974	0.01406	0.3704	0.9627	0.4558	0.8033	0.01357	0.00809223	0.5956	0.646	0.9422	0.1182	0.9009	0.8225
ENSG00000002834	LASP1	chr17:37054699-37054747	1.626e-05	0.0001085	0.3971	0.732	0.6001	1.56e-06	0.842	0.8126	0.4349	0.04597	0.7485	0.1464	0.002579	0.1464	0.1551	0.5823	0.03536	0.732177	0.643561	0.381462	0.140061	-0.156986	0.591226	-0.0886168	-0.350715	-0.592116	-0.889164	-0.262099	-0.503499	-0.800547	-0.503499	-0.538448	-0.297048	-0.748212	0.7126	0.6802	0.6424	0.6919	0.001666	0.6115	0.666909	0.9921	0.8857	0.6105	0.006988	0.9307	0.5686
ENSG00000002834	LASP1	chr17:37070598-37070724	4.682e-07	0.001166	0.1738	0.7098	0.1438	1.9e-07	0.4635	0.8362	0.3198	0.3183	0.9817	0.2475	0.54	0.2475	0.7173	0.652	0.525	0.793361	0.534054	0.506734	0.144064	0.369443	0.603285	-0.259306	-0.286626	-0.649297	-0.423917	-0.0273201	-0.389991	-0.164611	-0.389991	-0.137291	0.22538	-0.233841	0.9079	0.03111	0.8907	0.67	0.5024	0.4365	0.675838	0.2538	0.9749	0.7402	0.5043	0.892	0.1047
ENSG00000002834	LASP1	chr17:37071311-37071346	2.215e-06	0.00159	0.3734	0.9764	0.3904	3.837e-06	0.5382	0.7694	0.2628	0.2413	0.8953	0.163	0.3453	0.163	0.7841	0.7283	0.4132	0.725505	0.502484	0.366002	0.0142034	0.226763	0.529811	-0.223021	-0.359503	-0.711301	-0.498742	-0.136482	-0.48828	-0.275721	-0.48828	-0.139239	0.212559	-0.303048	0.9388	0.08448	0.6608	0.9677	0.979	0.3041	0.628194	0.3425	0.8825	0.9995	0.9806	1	0.4613
ENSG00000002834	LASP1	chr17:37074861-37075003	6.904e-07	2.318e-05	0.1752	0.8956	0.2091	6.906e-08	0.7679	0.8427	0.2618	0.2723	0.8314	0.06284	0.1121	0.06284	0.5775	0.5441	0.3905	0.897767	0.765918	0.572439	0.0661624	0.36426	0.714013	-0.131849	-0.325328	-0.831605	-0.533507	-0.193479	-0.699756	-0.401658	-0.699756	-0.208179	0.298098	-0.349753	0.02648	0.2342	0.9168	0.9141	0.298	0.01849	0.019382	0.7894	0.8621	0.6092	0.9256	0.9602	0.7379
ENSG00000002834	LASP1	chr17:37075087-37075669	4.324e-05	0.001072	0.2293	0.9958	0.676	1.455e-05	0.7329	0.9098	0.3414	0.2122	0.9513	0.1246	0.08081	0.1246	0.2857	0.8465	0.2775	0.773357	0.614373	0.539417	-0.00316548	0.142142	0.5986	-0.158984	-0.23394	-0.776523	-0.631215	-0.0749555	-0.617538	-0.472231	-0.617538	-0.397275	0.145308	-0.456458	0.9691	0.4487	0.9903	0.8957	0.5548	0.6577	0.651267	0.599	1	0.9329	0.5496	0.9368	0.8989
ENSG00000002834	LASP1	chr17:37076291-37076518	0.0002261	0.001078	0.05065	0.8917	0.3422	3.486e-05	0.8021	0.9989	0.3671	0.4509	0.9015	0.0776	0.2694	0.0776	0.2512	0.4226	0.5233	0.537118	0.439641	0.539867	-0.0490086	0.208058	0.428902	-0.0974769	0.00274861	-0.586127	-0.32906	0.100226	-0.48865	-0.231583	-0.48865	-0.331809	0.257067	-0.220844	0.2997	0.1747	0.8528	0.7609	0.9485	0.1377	0.00274868	0.8973	0.7713	0.9633	0.5011	0.7229	0.7986
ENSG00000002834	LASP1	chr17:37076569-37076595	0.004938	9.198e-05	0.2739	0.781	0.06315	0.0002388	0.6716	0.9882	0.3881	0.9805	0.8003	0.0267	0.4677	0.0267	0.9593	0.07155	0.9522	0.799399	1.07308	0.7416	-0.189857	0.776254	0.732406	0.273682	-0.0577984	-0.989256	-0.0231449	-0.331481	-1.26294	-0.296827	-1.26294	0.0346535	0.966111	0.0438482	0.7403	0.02259	0.7722	0.7497	0.05745	0.2304	0.901488	0.3811	0.9678	0.746	0.3063	0.9222	0.08929
ENSG00000002834	LASP1	chr17:37076639-37076669	0.0001221	5.086e-05	0.2127	0.8376	0.08869	2.688e-06	0.9151	0.9416	0.435	0.6716	0.8304	0.0923	0.314	0.0923	0.8618	0.3594	0.7528	0.815907	0.876278	0.63462	0.1155	0.556903	0.717773	0.0603709	-0.181286	-0.700407	-0.259004	-0.241657	-0.760777	-0.319375	-0.760777	-0.0777174	0.441403	-0.16087	0.7738	0.1066	0.8746	0.812	0.03403	0.1751	0.311209	0.3744	0.9714	0.9398	0.03848	0.9437	0.6748
ENSG00000002834	LASP1	chr17:37076837-37077264	6.859e-06	2.626e-06	0.08527	0.9991	0.1489	1.176e-07	0.9159	0.9569	0.2636	0.4311	0.8579	0.03167	0.1012	0.03167	0.5347	0.3961	0.502	0.735978	0.781643	0.625097	-0.000559095	0.381749	0.635586	0.0456649	-0.110881	-0.736537	-0.35423	-0.156546	-0.782202	-0.399894	-0.782202	-0.243348	0.382308	-0.253837	0.2033	0.9712	0.996	0.8955	0.4342	0.3319	0.414367	0.3856	0.8884	0.8392	0.129	1	0.7845
ENSG00000002834	LASP1	chr17:37077380-37077936	9.313e-06	0.00014	0.07651	0.9215	0.2491	1.139e-06	0.8172	0.9597	0.2415	0.01263	0.9944	0.05347	0.0005861	0.05347	0.006253	0.5695	0.007897	0.771582	0.668831	0.659774	-0.0487745	-0.326687	0.618231	-0.10275	-0.111808	-0.820356	-1.09827	-0.00905762	-0.717606	-0.995519	-0.717606	-0.986461	-0.277913	-0.944919	0.6655	0.5754	0.9377	0.7962	5.7e-05	0.4708	0.344223	0.9492	0.8802	0.954	4.481e-05	0.9264	0.9888
ENSG00000002919	SNX11	chr17:46184921-46184958	0.2673	0.01379	0.3666	0.6183	0.1222	0.03309	0.2274	0.7271	0.3028	0.009956	0.9852	0.05315	0.002175	0.05315	0.04539	0.6956	0.002885	-0.125422	-0.2897	-0.275654	0.130525	0.285777	-0.150112	-0.164278	-0.150232	0.255947	0.411199	0.0140461	0.420224	0.575477	0.420224	0.561431	0.155253	0.43589	0.1135	0.02004	0.09566	0.6294	0.292	0.01045	0.484571	0.6329	0.6623	0.268	0.02056	0.9116	0.1061
ENSG00000003096	KLHL13	chrX:117079411-117079472	0.8571	0.02207	0.6504	0.3327	0.05452	0.6428	0.07066	0.7403	0.6042	0.1574	0.8737	0.01836	0.0005464	0.01836	0.08975	0.7717	0.0406	0.0837983	-0.718061	-0.47357	0.604075	0.933888	-0.120868	-0.80186	-0.557368	0.520276	0.850089	0.244492	1.32214	1.65195	1.32214	1.40746	0.329813	1.05476	0.739	0.07523	0.2316	0.9024	0.1447	0.1483	0.30267	0.4686	0.673	0.8155	0.1219	0.9404	0.3497
ENSG00000003096	KLHL13	chrX:117250520-117250680	0.6249	0.03156	0.8408	0.3463	0.03326	0.2977	0.1584	0.9717	0.2364	0.00608	0.7347	0.009405	0.0001192	0.009405	0.08433	0.5858	0.001407	-0.0844122	-0.315303	-0.122861	0.273329	0.474086	-0.1026	-0.230891	-0.0384488	0.357741	0.558498	0.192442	0.588632	0.789389	0.588632	0.596947	0.200757	0.576686	0.4235	0.3106	0.9809	0.453	0.4917	0.6676	0.174343	0.2214	0.9408	0.8914	0.9484	0.9426	0.1278
ENSG00000003137	CYP26B1	chr2:72357550-72358843	0.0505	0.004055	0.2339	0.7851	0.1104	0.0006328	0.2986	0.7512	0.7059	0.003769	0.9988	0.2333	0.001994	0.2333	0.05648	0.3457	0.0005748	-0.333234	-0.562829	-0.564728	-0.136789	0.515387	-0.392233	-0.229595	-0.231494	0.196445	0.848621	-0.00189868	0.42604	1.07822	0.42604	1.08011	0.652176	0.90762	0.1593	0.04248	0.2851	0.6763	0.2471	0.003558	0.0322077	0.6738	0.8218	0.9687	0.03129	0.944	0.7171
ENSG00000003137	CYP26B1	chr2:72360153-72360274	0.01406	0.005062	0.5193	0.9979	0.03379	0.0007469	0.4961	0.985	0.3856	0.0001621	0.8235	0.1335	0.0002391	0.1335	0.0582	0.3571	3.228e-05	-0.261345	-0.355179	-0.245268	0.00110805	0.429592	-0.249395	-0.0938335	0.0160772	0.262454	0.690938	0.109911	0.356287	0.784771	0.356287	0.674861	0.428484	0.678988	0.2822	0.833	0.9224	0.9374	0.2137	0.2994	0.296577	0.7012	0.9774	0.8382	0.08778	0.9889	0.9993
ENSG00000003137	CYP26B1	chr2:72371122-72371307	0.07188	0.0007526	0.1156	0.7228	0.04802	0.001556	0.1128	0.4461	0.2722	0.0003354	0.9958	0.06195	0.0003612	0.06195	0.004564	0.5306	0.0003417	-0.238652	-0.520406	-0.526307	0.13294	0.463636	-0.293273	-0.281754	-0.287655	0.371591	0.702288	-0.00590072	0.653345	0.984042	0.653345	0.989943	0.330696	0.756909	0.3987	0.02492	0.2032	0.7353	0.1592	0.04845	0.929652	0.3695	0.5564	0.4428	0.01019	0.9623	0.2031
ENSG00000003137	CYP26B1	chr2:72374786-72374917	0.7441	0.7357	0.9719	0.9496	0.4937	0.9111	0.6594	0.9437	0.956	0.7447	0.9793	0.8372	0.4509	0.8372	0.6679	0.8346	0.5739	0.0392804	-0.0372663	-0.0165418	0.0165375	0.106229	0.00943151	-0.0765467	-0.0558221	-0.0227429	0.0669482	0.0207246	0.0538038	0.143495	0.0538038	0.12277	0.0896911	0.096797	0.009973	0.001681	0.643	0.9982	0.358	0.0003168	0.00968994	0.5365	0.9894	0.4163	0.01244	0.9072	0.134
ENSG00000003147	ICA1	chr7:8153064-8153140	0.04254	0.1984	0.7631	0.4324	0.7715	0.008172	0.7453	0.9217	0.9602	0.1681	0.9733	0.8777	0.2024	0.8777	0.5856	0.4907	0.1279	0.237397	0.173744	0.147363	0.21255	-0.0744405	0.207511	-0.0636527	-0.0900334	-0.0248467	-0.311837	-0.0263808	0.038806	-0.248185	0.038806	-0.221804	-0.286991	-0.281952	0.00304	0.0009569	0.2851	0.7989	0.9694	5.414e-06	0.0138462	0.5275	0.9476	0.5391	0.08099	0.9895	0.1816
ENSG00000003147	ICA1	chr7:8153188-8153377	8.28e-09	2.684e-09	0.0002837	0.1767	0.1012	6.911e-14	0.3191	0.6345	0.5258	1.023e-05	0.9726	0.1895	6.658e-05	0.1895	0.0005274	0.1238	9.358e-06	0.867046	1.15807	1.21106	0.491133	-0.473177	0.929121	0.291023	0.344012	-0.375912	-1.34022	0.0529886	-0.666935	-1.63125	-0.666935	-1.68423	-0.96431	-1.4023	0.3819	0.07974	0.2566	0.8733	0.03778	0.03524	0.352896	0.6734	0.7912	0.9383	0.01473	0.9385	0.6806
ENSG00000003147	ICA1	chr7:8153455-8153552	3.326e-05	1.321e-07	0.112	0.2262	0.3426	3e-09	0.2175	0.9962	0.716	0.3481	0.75	0.2137	0.09319	0.2137	0.54	0.8881	0.226	0.326153	0.548837	0.321465	0.209303	0.147674	0.371324	0.222684	-0.00468773	-0.11685	-0.178479	-0.227372	-0.339534	-0.401163	-0.339534	-0.173791	-0.0616289	-0.223651	0.01909	0.3883	0.5355	0.8572	0.3449	0.01172	0.071028	0.6457	0.9845	0.6531	0.006589	0.9415	0.9104
ENSG00000003147	ICA1	chr7:8153597-8153673	4.43e-09	8.303e-06	0.02138	0.2675	0.5019	4e-12	0.8547	0.9717	0.3568	0.0004784	0.9963	0.3045	0.003301	0.3045	0.02724	0.3034	0.0003297	0.605623	0.563518	0.568116	0.274562	-0.149814	0.5443	-0.0421048	-0.0375073	-0.331061	-0.755437	0.00459749	-0.288956	-0.713332	-0.288956	-0.717929	-0.424376	-0.694114	0.007478	0.0002424	0.3957	0.6016	0.8438	1.813e-06	0.0327295	0.1049	0.9448	0.7798	0.1982	0.8866	0.1562
ENSG00000003147	ICA1	chr7:8167528-8167669	4.79e-11	2.591e-08	0.005586	0.2486	0.3801	1.319e-15	0.8261	0.9949	0.2311	1.811e-06	0.9623	0.1343	2.674e-05	0.1343	0.002464	0.2396	2.417e-06	0.986992	1.04345	0.995964	0.442272	-0.28592	0.92789	0.0564546	0.00897247	-0.54472	-1.27291	-0.0474821	-0.601174	-1.32937	-0.601174	-1.28188	-0.728192	-1.21381	0.9637	0.1686	0.9405	0.7225	0.2143	0.3639	0.583516	0.3133	0.9771	0.7847	0.2919	0.9382	0.8707
ENSG00000003147	ICA1	chr7:8167709-8167766	3.667e-10	2.503e-08	0.002339	0.05212	0.9143	2.349e-15	0.8062	0.9422	0.6481	0.002157	0.9852	0.4195	0.001482	0.4195	0.02207	0.4071	0.001496	0.638885	0.68923	0.705085	0.441741	0.0280033	0.631925	0.0503452	0.0662007	-0.197144	-0.610881	0.0158556	-0.247489	-0.661227	-0.247489	-0.677082	-0.413738	-0.603921	3.57e-05	1.457e-05	0.277	0.7598	0.6082	8.204e-09	0.0166131	0.397	1	0.2894	0.001134	0.8985	0.07602
ENSG00000003147	ICA1	chr7:8178476-8178510	6.849e-05	3.487e-06	0.1464	0.4963	0.6515	6.676e-08	0.4047	0.9947	0.5493	0.01319	0.8061	0.1608	0.002552	0.1608	0.06503	0.433	0.008743	0.822369	1.15932	0.805393	0.360853	-0.201132	0.850215	0.336947	-0.0169762	-0.461516	-1.0235	-0.353923	-0.798463	-1.36045	-0.798463	-1.00652	-0.561984	-1.05135	0.1199	0.01263	0.786	0.8893	0.7134	0.008602	0.214669	0.6346	0.9936	0.8148	0.2083	0.9246	0.3936
ENSG00000003147	ICA1	chr7:8178615-8178655	5.863e-10	1.309e-08	0.00613	0.1554	0.9994	5.432e-16	0.4646	0.9385	0.3165	2.82e-05	0.9227	0.1101	4.015e-05	0.1101	0.0009835	0.3026	3.008e-05	1.29725	1.50739	1.39934	0.721621	-0.00050945	1.2856	0.210141	0.102094	-0.575625	-1.29776	-0.108046	-0.785766	-1.5079	-0.785766	-1.39985	-0.72213	-1.28611	0.0006642	0.004416	0.3211	0.5624	0.7732	5.075e-07	0.000410604	0.8787	0.9711	0.5961	0.05694	0.9882	0.3273
ENSG00000003147	ICA1	chr7:8181396-8181433	3.606e-11	7.819e-10	0.002717	0.3462	0.5048	1.573e-16	0.4965	0.9638	0.1085	4.204e-06	0.9044	0.03934	1.01e-05	0.03934	0.0009985	0.2348	3.084e-06	1.09575	1.27316	1.15613	0.399248	-0.243228	1.05416	0.177405	0.0603792	-0.696504	-1.33898	-0.117026	-0.873909	-1.51639	-0.873909	-1.39936	-0.642476	-1.29739	0.006409	0.02677	0.4993	0.9338	0.4034	0.0006668	0.160162	0.9696	0.9932	0.1975	0.00257	0.9979	0.1281
ENSG00000003147	ICA1	chr7:8183505-8183602	2.579e-10	5.82e-07	0.008556	0.04747	0.4241	2.52e-14	0.9913	0.9941	0.5702	4.841e-05	0.992	0.5004	0.001364	0.5004	0.01125	0.09196	6.234e-05	0.724571	0.727785	0.714616	0.484103	-0.191213	0.691098	0.00321309	-0.0099558	-0.240468	-0.915785	-0.0131689	-0.243681	-0.918998	-0.243681	-0.905829	-0.675316	-0.882311	0.1611	0.007007	0.6542	0.9716	0.638	0.009934	0.134609	0.2325	0.9663	0.6444	0.7951	0.9148	0.2152
ENSG00000003147	ICA1	chr7:8196504-8196565	5.461e-05	3.097e-06	0.4554	0.1814	0.8783	8.587e-08	0.2645	0.7875	0.8739	0.05339	0.6287	0.4321	0.04206	0.4321	0.4492	0.5946	0.07631	0.677653	1.0718	0.429287	0.550565	0.0652889	0.745341	0.394148	-0.248366	-0.127088	-0.612364	-0.642514	-0.521236	-1.00651	-0.521236	-0.363998	-0.485276	-0.680052	0.6064	0.07945	0.8893	0.6494	0.7015	0.186	0.580506	0.5505	0.8618	0.9121	0.988	0.8303	0.8602
ENSG00000003147	ICA1	chr7:8196662-8196701	1.216e-05	1.503e-06	0.07826	0.4125	0.8947	3.89e-09	0.2508	0.95	0.4584	0.0291	0.8671	0.1681	0.02563	0.1681	0.2495	0.7263	0.03477	0.701456	1.03622	0.789067	0.349016	0.0571259	0.754014	0.334767	0.0876112	-0.35244	-0.64433	-0.247156	-0.687206	-0.979096	-0.687206	-0.731941	-0.29189	-0.696888	0.6832	0.1657	0.9046	0.9746	0.7579	0.2525	0.73348	0.5499	0.9915	0.9049	0.9771	0.9659	0.5668
ENSG00000003147	ICA1	chr7:8196706-8196736	0.0003145	6.265e-07	0.06569	0.4624	0.7468	2.745e-08	0.07357	0.8055	0.6295	0.01632	0.8327	0.1328	0.004395	0.1328	0.09918	0.5795	0.008381	0.755653	1.34434	1.02745	0.42054	-0.168483	0.899058	0.588685	0.271792	-0.335113	-0.924137	-0.316893	-0.923798	-1.51282	-0.923798	-1.19593	-0.589024	-1.06754	0.9278	0.07527	0.8516	0.9904	0.8074	0.3053	0.515316	0.2031	0.9284	0.9831	0.7193	0.9439	0.3865
ENSG00000003147	ICA1	chr7:8196753-8196781	9.056e-05	3.348e-06	0.08833	0.9926	0.9099	3.483e-07	0.374	0.9626	0.2025	0.04011	0.8694	0.03825	0.006268	0.03825	0.112	0.9661	0.03625	0.845749	1.20747	0.949835	-0.00765965	-0.0605406	0.837817	0.361718	0.104086	-0.853409	-0.90629	-0.257632	-1.21513	-1.26801	-1.21513	-1.01038	-0.052881	-0.898358	0.1425	0.01288	0.6558	0.694	1	0.0279	0.481729	0.611	0.9884	0.4142	0.4649	0.9657	0.08318
ENSG00000003147	ICA1	chr7:8198157-8198220	1.538e-09	8.096e-07	0.004125	0.3182	0.6354	7.515e-14	0.9307	0.8648	0.2484	6.059e-06	0.8822	0.1665	6.226e-05	0.1665	0.000958	0.3497	1.835e-05	1.038	1.06345	1.19249	0.458831	-0.192398	0.97965	0.0254517	0.154495	-0.57917	-1.2304	0.129043	-0.604621	-1.25585	-0.604621	-1.38489	-0.651229	-1.17205	0.4154	0.01306	0.9796	0.5882	0.7446	0.02725	0.15005	0.312	0.9563	0.9159	0.9086	0.8064	0.6819
ENSG00000003147	ICA1	chr7:8198252-8198282	7.581e-10	7.602e-08	0.0036	0.3605	0.876	2.5e-14	0.6715	0.86	0.2305	1.687e-05	0.9599	0.1191	4.347e-05	0.1191	0.001485	0.5506	0.0001091	1.22528	1.34519	1.40241	0.505008	-0.0818653	1.17577	0.119918	0.177131	-0.720268	-1.30714	0.0572124	-0.840187	-1.42706	-0.840187	-1.48427	-0.586874	-1.25764	0.06846	0.3458	0.4728	0.9273	0.9293	0.04103	0.479497	0.6537	0.8993	0.5072	0.2806	0.7707	0.5719
ENSG00000003147	ICA1	chr7:8257966-8258132	3.204e-11	9.43e-09	0.002294	0.1385	0.8783	2.424e-16	0.6859	0.9287	0.3589	1.019e-05	0.9942	0.2024	0.0001017	0.2024	0.001968	0.359	5.334e-05	1.09473	1.20137	1.19185	0.601958	-0.0656052	1.06535	0.106639	0.0971212	-0.492771	-1.16033	-0.00951823	-0.599411	-1.26697	-0.599411	-1.25746	-0.667563	-1.13096	0.8557	0.4361	0.9141	0.9762	0.7776	0.9941	0.321872	0.4574	0.9835	0.9815	0.9177	0.8556	0.7405
ENSG00000003147	ICA1	chr7:8260921-8261023	8.346e-10	6.282e-08	0.01204	0.08027	0.8347	2.973e-16	0.5109	0.9649	0.3963	4.213e-06	0.9168	0.1731	6.888e-05	0.1731	0.006666	0.1488	1.464e-06	1.23775	1.40098	1.29152	0.823482	-0.111362	1.23078	0.163229	0.05377	-0.414272	-1.34912	-0.109459	-0.5775	-1.51234	-0.5775	-1.40289	-0.934844	-1.34215	0.08844	0.2599	0.758	0.4135	0.992	0.004664	0.03453	0.8408	0.9979	0.8782	0.2221	0.9857	0.6809
ENSG00000003147	ICA1	chr7:8268237-8268300	1.706e-08	2.651e-08	0.04593	0.4319	0.9437	3.02e-13	0.1911	0.9728	0.1597	4.168e-05	0.6855	0.05325	0.0001068	0.05325	0.02492	0.5895	0.000197	1.19288	1.52395	1.14538	0.470594	-0.0422509	1.17991	0.331067	-0.0474963	-0.722285	-1.23513	-0.378563	-1.05335	-1.5662	-1.05335	-1.18763	-0.512845	-1.22216	0.05033	0.01734	0.833	0.9978	0.8853	0.003879	0.183881	0.4682	0.9396	0.4345	0.2755	0.736	0.1465
ENSG00000003147	ICA1	chr7:8272227-8272324	4.516e-11	1.423e-08	0.003763	0.0314	0.9532	8.654e-18	0.5987	0.9288	0.4963	6.608e-06	0.9769	0.281	0.0002483	0.281	0.005571	0.136	1.261e-05	1.02685	1.14675	1.11149	0.741187	0.0255083	1.02871	0.119905	0.0846466	-0.285659	-1.00134	-0.0352582	-0.405564	-1.12124	-0.405564	-1.08598	-0.715678	-1.0032	0.577	0.1136	0.9343	0.5152	0.3995	0.381	0.567327	0.5064	0.996	0.3683	0.1499	0.9125	0.09793
ENSG00000003147	ICA1	chr7:8272333-8272363	1.154e-08	2.538e-07	0.04022	0.2236	0.928	7.704e-14	0.3337	0.9865	0.3092	1.224e-05	0.7894	0.1386	0.0001856	0.1386	0.03088	0.4321	3.906e-05	1.43259	1.67827	1.40865	0.807562	-0.0654016	1.41169	0.245681	-0.0239309	-0.625023	-1.49799	-0.269612	-0.870704	-1.74367	-0.870704	-1.47406	-0.872964	-1.4771	0.003213	0.0136	0.628	0.6668	0.9525	2.727e-05	0.00587172	0.8173	0.9507	0.656	0.0454	0.9077	0.5135
ENSG00000003147	ICA1	chr7:8302107-8302171	0.2581	0.4857	0.1777	0.4995	0.8002	0.05611	0.8448	0.7213	0.9588	0.7945	0.6835	0.7969	0.9127	0.7969	0.5218	0.874	0.7113	0.126759	0.0843804	0.340807	0.151345	0.0552078	0.139212	-0.0423785	0.214048	0.0245862	-0.0715511	0.256426	0.0669646	-0.0291726	0.0669646	-0.285599	-0.0961372	-0.0840042	9.493e-06	1.514e-05	0.4063	0.6492	0.7842	6.468e-09	0.000465036	0.5313	0.9461	0.4454	0.002589	0.8466	0.1834
ENSG00000003249	DBNDD1	chr16:90071878-90072471	0.2987	0.01349	0.5637	0.8962	0.005768	0.6092	0.001181	0.2819	0.6139	0.0001858	0.8855	0.2761	0.2264	0.2761	0.3048	0.1842	0.0127	0.250732	-0.596927	-0.427603	-0.088872	-0.974423	-0.0978452	-0.847659	-0.678335	-0.339604	-1.22516	0.169323	0.508055	-0.377497	0.508055	-0.54682	-0.885551	-0.876578	0.3507	0.1014	0.5952	0.7032	0.0006873	0.7172	0.379423	0.01938	0.4498	0.4691	4.878e-05	0.9874	0.8333
ENSG00000003249	DBNDD1	chr16:90085745-90085876	0.9346	0.2641	0.837	0.2908	0.07209	0.8362	0.4776	0.9208	0.4528	0.1053	0.9633	0.1464	0.03766	0.1464	0.2913	0.9096	0.06762	-0.0119047	-0.114175	-0.0813546	0.202517	0.273494	-0.0172844	-0.102271	-0.0694499	0.214422	0.285399	0.0328208	0.316693	0.38767	0.316693	0.354849	0.070977	0.290779	0.4787	0.06708	0.9932	0.7926	0.002784	0.8272	0.636252	0.03647	0.9594	0.591	0.0004905	0.8337	0.6433
ENSG00000003393	ALS2	chr2:202593240-202593351	0.321	0.7214	0.9649	0.9613	0.0109	0.569	0.2542	0.891	0.7519	0.0007519	0.8981	0.7605	0.01755	0.7605	0.05698	0.05004	0.0006448	0.153229	-0.0633363	0.0350075	0.0215766	-0.570398	0.0632934	-0.216566	-0.118222	-0.131653	-0.723627	0.0983438	0.0849129	-0.507061	0.0849129	-0.605405	-0.591974	-0.633691	0.9336	0.4672	0.6759	0.8492	0.0007021	0.4304	0.74656	0.6846	0.8227	0.9088	0.00185	0.9447	0.9418
ENSG00000003400	CASP10	chr2:202085088-202085363	0.1155	0.5281	0.9719	0.9502	0.2204	0.4598	0.1454	0.805	0.6945	0.8219	0.8806	0.7223	0.1458	0.7223	0.4718	0.6382	0.4314	0.249476	-0.120965	0.0305619	0.0307026	0.330414	0.0949071	-0.370441	-0.218914	-0.218773	0.0809387	0.151527	0.151668	0.45138	0.151668	0.299853	0.299712	0.235507	0.9607	0.3805	0.105	0.9495	0.0003578	0.3652	0.139442	0.6761	0.4047	0.9812	0.005107	0.8623	0.8481
ENSG00000003400	CASP10	chr2:202085469-202085905	0.04852	0.05658	0.3161	0.8534	0.9664	0.8806	0.0008339	0.06914	0.6649	0.2289	0.8907	0.1749	0.1486	0.1749	0.2908	0.9004	0.9075	0.382357	-0.420778	-0.56041	0.108733	-0.0200822	0.0296024	-0.803135	-0.942766	-0.273624	-0.402439	-0.139631	0.529511	0.400696	0.529511	0.540328	-0.128815	-0.0496846	0.5677	0.4823	0.8704	0.8034	0.1879	0.8917	0.781846	0.3162	0.8484	0.9971	0.4739	0.9975	0.4486
ENSG00000003402	CFLAR	chr2:201980979-201981151	0.0128	0.01539	0.6241	0.4073	0.00434	0.0004068	0.8745	0.9292	0.9162	0.0006798	0.8427	0.7632	0.001501	0.7632	0.08717	0.116	2.487e-05	-0.290083	-0.325971	-0.207292	-0.234265	0.609433	-0.28425	-0.0358878	0.0827913	0.0558183	0.899516	0.118679	0.0917061	0.935404	0.0917061	0.816725	0.843698	0.893683	0.4023	0.2646	0.972	0.839	0.9864	0.1873	0.660681	0.8937	0.8826	0.9578	0.6146	0.8358	0.8397
ENSG00000003402	CFLAR	chr2:201994522-201994588	0.3857	0.05726	0.4156	0.5531	0.0007231	0.02447	0.4228	0.7585	0.9035	0.0003852	0.9689	0.7545	0.0006348	0.7545	0.02675	0.05139	6.546e-06	-0.142501	-0.309379	-0.349522	-0.20557	0.820185	-0.217743	-0.166878	-0.207021	-0.0630689	0.962686	-0.0401427	0.103809	1.12956	0.103809	1.16971	1.02575	1.03793	0.8614	0.2943	0.9589	0.9343	0.7554	0.8359	0.758939	0.2691	0.9967	0.8575	0.5458	0.8617	0.6962
ENSG00000003402	CFLAR	chr2:201994668-201994863	0.4322	0.284	0.5659	0.3129	0.0003058	0.05098	0.7951	0.8048	0.5769	4.22e-05	0.9014	0.6286	0.0007336	0.6286	0.02125	0.01603	2.384e-07	-0.139026	-0.195804	-0.299425	-0.340684	0.948106	-0.1984	-0.0567779	-0.160399	-0.201659	1.08713	-0.103621	-0.144881	1.14391	-0.144881	1.24753	1.28879	1.14651	0.7323	0.7949	0.8338	0.4469	0.852	0.9975	0.943626	0.5591	0.9581	0.2745	0.9657	0.8842	0.4749
ENSG00000003402	CFLAR	chr2:201997797-201997857	0.3095	0.06057	0.5341	0.2712	0.004524	0.01005	0.4399	0.846	0.612	0.0003494	0.9871	0.9457	0.001534	0.9457	0.03545	0.02376	6.371e-06	-0.141666	-0.278593	-0.262097	-0.300693	0.618588	-0.213497	-0.136927	-0.120431	-0.159027	0.760253	0.0164956	-0.0221004	0.89718	-0.0221004	0.880685	0.919281	0.832084	0.6466	0.2584	0.6064	0.6051	0.01349	0.9706	0.0810858	0.1705	0.8772	0.4738	0.002892	0.6216	0.9837
ENSG00000003402	CFLAR	chr2:202000701-202000794	0.1764	0.07643	0.5032	0.01771	0.007175	0.001527	0.6631	0.8962	0.2054	0.0007119	0.9869	0.2483	0.00247	0.2483	0.05608	0.01376	1.338e-05	-0.192142	-0.279435	-0.296153	-0.591032	0.642891	-0.281904	-0.0872928	-0.10401	-0.39889	0.835033	-0.0167177	-0.311597	0.922326	-0.311597	0.939044	1.23392	0.924795	0.9428	0.1522	0.816	0.0003221	0.07947	0.12	0.000260187	0.4292	0.9054	0.03516	0.1532	0.7337	0.09941
ENSG00000003402	CFLAR	chr2:202005081-202005148	0.1965	0.1946	0.3562	0.5458	0.0308	0.01788	0.905	0.7314	0.973	0.001364	0.8309	0.9745	0.008488	0.9745	0.03661	0.08304	0.0001112	-0.17843	-0.204321	-0.355711	-0.193563	0.500302	-0.204959	-0.0258914	-0.177281	-0.0151328	0.678732	-0.15139	0.0107586	0.704623	0.0107586	0.856013	0.693865	0.705261	0.9037	0.6948	0.8688	0.9729	6.837e-05	0.9781	0.0712446	0.6608	0.9523	0.9366	3.556e-05	0.8812	0.9152
ENSG00000003402	CFLAR	chr2:202006097-202006143	0.07265	0.01156	0.5635	0.01493	0.001524	0.0002361	0.5076	0.9889	0.3547	0.0003135	0.8796	0.5459	0.001074	0.5459	0.04305	0.01008	6.238e-06	-0.349577	-0.564951	-0.374298	-0.84784	1.05949	-0.48101	-0.215374	-0.0247209	-0.498263	1.40907	0.190653	-0.282889	1.62445	-0.282889	1.43379	1.90733	1.5405	0.3096	0.01268	0.9941	0.008171	0.4232	0.003197	0.000315371	0.4458	0.937	0.2998	0.1553	0.8136	0.5605
ENSG00000003402	CFLAR	chr2:202014514-202014549	0.1507	0.9375	0.4202	0.9929	0.0158	0.1807	0.2932	0.8422	0.6217	0.0001559	0.5934	0.9786	0.01328	0.9786	0.01167	0.2097	0.0006124	-0.326815	-0.0248523	-0.547702	-0.00725398	0.897309	-0.220028	0.301963	-0.220886	0.319561	1.22412	-0.522849	0.0175984	0.922161	0.0175984	1.44501	0.904563	1.11734	0.3881	0.6633	0.8105	0.855	0.5467	0.6897	0.861766	0.2072	0.9868	0.601	0.09628	0.8334	0.9817
ENSG00000003402	CFLAR	chr2:202025193-202025234	0.2499	0.9629	0.5264	0.7638	2.646e-05	0.2315	0.3749	0.8802	0.9055	3.777e-06	0.6949	0.7266	0.002444	0.7266	0.008196	0.0222	9.386e-07	-0.210313	0.0116452	-0.355628	-0.140752	1.19258	-0.153125	0.221959	-0.145315	0.0695614	1.40289	-0.367274	-0.152397	1.18093	-0.152397	1.5482	1.33333	1.3457	0.6192	0.5113	0.9051	0.9654	0.001549	0.8534	0.51959	0.4062	0.9984	0.9261	0.0009798	0.9119	0.7695
ENSG00000003402	CFLAR	chr2:202025267-202025415	0.6301	0.4777	0.3037	0.8033	9.131e-06	0.3394	0.8657	0.41	0.6168	1.745e-06	0.7062	0.4952	0.0002812	0.4952	0.002187	0.04644	1.469e-07	-0.0795415	-0.115622	-0.371451	0.0914538	0.948139	-0.0941946	-0.0360804	-0.29191	0.170995	1.02768	-0.255829	0.207076	1.06376	0.207076	1.31959	0.856685	1.04233	0.3068	0.8225	1	0.1118	0.395	0.1266	0.0365342	0.6864	0.9307	0.6187	0.911	0.9881	0.2618
ENSG00000003402	CFLAR	chr2:202025436-202025556	0.4629	0.5024	0.2091	0.9272	0.007917	0.2009	0.9892	0.4806	0.6879	0.001474	0.6512	0.6268	0.01099	0.6268	0.007699	0.121	0.0003787	-0.102936	-0.0996593	-0.383708	0.0330644	0.514142	-0.110434	0.00327632	-0.280772	0.136	0.617078	-0.284049	0.132724	0.613802	0.132724	0.89785	0.481078	0.624576	0.568	0.709	0.9708	0.4534	0.02916	0.2578	0.360809	0.914	0.9747	0.7548	0.005102	0.9908	0.573
ENSG00000003402	CFLAR	chr2:202027758-202027803	0.7689	0.7556	0.7909	0.8533	0.003585	0.6795	0.9897	0.9266	0.7793	0.003222	0.8939	0.637	0.002545	0.637	0.03336	0.1358	0.0005317	-0.0640543	-0.0602388	-0.168599	0.0803138	0.711565	-0.0531074	0.00381548	-0.104545	0.144368	0.775619	-0.10836	0.140553	0.771804	0.140553	0.880164	0.631251	0.764672	0.9559	0.9656	0.9901	0.7134	0.2175	0.7951	0.0653016	0.9872	1	0.8094	0.289	0.9985	0.5598
ENSG00000003402	CFLAR	chr2:202028568-202028602	0.4224	0.7043	0.2975	0.95	0.0001142	0.2457	0.7793	0.5224	0.6534	4.136e-06	0.5694	0.7361	0.000371	0.7361	0.0005663	0.01205	2.333e-07	-0.197948	-0.105679	-0.611201	0.0427624	1.32707	-0.179063	0.0922697	-0.413252	0.240711	1.52502	-0.505522	0.148441	1.43275	0.148441	1.93827	1.28431	1.50613	0.8583	0.9279	0.6148	0.6749	0.005283	0.8953	0.645721	0.8388	0.8209	0.625	0.002672	0.8409	0.7168
ENSG00000003402	CFLAR	chr2:202028603-202028662	0.4338	0.8332	0.4911	0.826	3.287e-05	0.2663	0.6887	0.6334	0.9326	1.354e-07	0.7303	0.9065	0.001306	0.9065	0.001617	0.01446	7.552e-08	-0.136123	-0.045776	-0.336289	-0.0978926	1.04764	-0.125178	0.0903472	-0.200166	0.0382306	1.18376	-0.290513	-0.0521166	1.09342	-0.0521166	1.38393	1.14553	1.17282	0.9652	0.6562	0.9804	0.9522	0.03868	0.8062	0.228964	0.8002	0.9827	0.972	0.01887	0.9593	0.9251
ENSG00000003402	CFLAR	chr2:202028699-202028724	0.7529	0.3976	0.9695	0.5405	0.3553	0.3297	0.6919	0.9805	0.6879	0.4034	0.9125	0.8721	0.7403	0.8721	0.6583	0.9548	0.5238	0.0408408	0.0988291	0.0216439	0.137341	0.161801	0.0684851	0.0579883	-0.0191969	0.0964999	0.12096	-0.0771852	0.0385117	0.062972	0.0385117	0.140157	0.0244604	0.0933161	0.2816	0.2671	0.5376	0.5476	0.01695	0.02053	0.290596	0.9389	0.855	0.8973	0.0001179	0.9077	0.9099
ENSG00000003436	TFPI	chr2:188331231-188331387	0.2327	0.9598	0.9303	0.8509	4.839e-08	0.478	0.3752	0.9072	0.5906	6.276e-05	0.9254	0.8524	3.375e-06	0.8524	0.001011	0.00421	1.033e-06	0.413182	-0.0219959	0.144888	-0.174207	2.68341	0.184633	-0.435178	-0.268294	-0.587389	2.27023	0.166884	-0.152211	2.70541	-0.152211	2.53853	2.85762	2.49878	0.5917	0.8718	0.9623	0.7915	0.1712	0.701	0.841756	0.8088	0.9837	0.645	0.3874	0.9952	0.6561
ENSG00000003436	TFPI	chr2:188331537-188331659	0.3923	0.4104	0.8614	0.8672	1.922e-07	0.6546	0.1426	0.9844	0.9039	0.0005287	0.5556	0.3993	9.727e-05	0.3993	0.07579	0.07145	1.593e-06	0.202357	-0.185759	0.163544	0.0989918	1.8769	0.076417	-0.388116	-0.0388124	-0.103365	1.67455	0.349304	0.284751	2.06266	0.284751	1.71336	1.77791	1.80048	0.8373	0.4571	0.9181	0.7573	0.05959	0.8979	0.641144	0.452	0.9883	0.9092	0.2395	0.8221	0.4159
ENSG00000003436	TFPI	chr2:188331683-188331769	0.7862	0.6025	0.952	0.9125	1.984e-08	0.6806	0.8926	0.9962	0.8379	2.171e-05	0.9696	0.6304	0.00035	0.6304	0.03642	0.01294	2.069e-07	0.0754998	0.123004	0.0657107	-0.0631055	1.85385	0.0684929	0.047504	-0.00978914	-0.138605	1.77835	-0.0572931	-0.186109	1.73085	-0.186109	1.78814	1.91696	1.78536	0.7031	0.3093	0.9859	0.9914	0.1035	0.981	0.666322	0.3133	0.9847	0.9166	0.1078	0.9216	0.6455
ENSG00000003436	TFPI	chr2:188332542-188332657	0.101	0.573	0.8709	0.7753	2.055e-12	0.4644	0.1237	0.8979	0.4834	2.167e-06	0.7154	0.9684	5.008e-09	0.9684	1.271e-05	0.0003469	1.768e-09	0.406396	-0.159775	0.176651	-0.186151	2.62751	0.144492	-0.566172	-0.229746	-0.592548	2.22111	0.336426	-0.0263759	2.78728	-0.0263759	2.45086	2.81366	2.48302	0.6678	0.4748	0.9085	0.606	0.95	0.9675	0.62171	0.4107	0.9977	0.581	0.7531	0.8942	0.8758
ENSG00000003436	TFPI	chr2:188343325-188343373	0.2409	0.7252	0.896	0.7225	2.933e-14	0.6037	0.2703	0.95	0.4827	2.289e-07	0.8665	0.8161	1.384e-07	0.8161	0.004443	0.0001417	5.867e-11	0.246545	-0.0829922	0.126876	-0.1698	2.44716	0.0855467	-0.329537	-0.119669	-0.416346	2.20062	0.209868	-0.0868082	2.53016	-0.0868082	2.32029	2.61696	2.36162	0.7786	0.7906	0.9901	0.8859	0.0002957	0.9604	0.50591	0.6437	0.99	0.8292	0.006215	0.9757	0.9604
ENSG00000003436	TFPI	chr2:188343412-188343495	0.07052	0.744	0.702	0.8661	2.256e-10	0.1407	0.3518	0.9717	0.4103	7.205e-06	0.8555	0.6246	3.107e-06	0.6246	0.008889	0.0003397	1.478e-08	0.403533	0.0929095	0.328394	-0.107072	2.31238	0.239026	-0.310624	-0.0751387	-0.510605	1.90885	0.235485	-0.199982	2.21947	-0.199982	1.98399	2.41945	2.07336	0.3373	0.5571	0.8298	0.9735	0.08643	0.2384	0.123183	0.874	0.9988	0.7128	0.3509	0.9785	0.7072
ENSG00000003436	TFPI	chr2:188348862-188348934	0.3928	0.9194	0.9049	0.8474	7.71e-09	0.6228	0.4709	0.9621	0.6734	9.153e-06	0.888	0.877	5.561e-07	0.877	0.0002645	0.004084	2.104e-07	0.280035	-0.0381527	0.164064	-0.159005	2.4856	0.119397	-0.318188	-0.115971	-0.43904	2.20556	0.202217	-0.120852	2.52375	-0.120852	2.32153	2.6446	2.3662	0.5166	0.8096	0.9532	0.6103	0.02104	0.5905	0.0141057	0.4687	0.8824	0.8992	0.08129	0.9972	0.5034
ENSG00000003436	TFPI	chr2:188349597-188349680	0.3141	0.7842	0.9055	0.6822	1.64e-08	0.5093	0.6465	0.9475	0.5503	6.554e-05	0.9706	0.5748	3.951e-06	0.5748	0.0005774	0.006114	2.382e-06	0.391753	0.118377	0.196474	-0.369723	2.94823	0.191069	-0.273376	-0.195279	-0.761476	2.55647	0.0780969	-0.4881	2.82985	-0.4881	2.75175	3.31795	2.75716	0.7973	0.4505	0.9351	0.4111	0.08545	0.8176	0.468206	0.836	0.9966	0.5401	0.2265	0.9828	0.2696
ENSG00000003436	TFPI	chr2:188353067-188353094	0.4108	0.852	0.7391	0.9354	5.14e-08	0.5503	0.4406	0.9767	0.7544	0.0001267	0.6815	0.9947	2.891e-06	0.9947	0.007556	0.01055	1.335e-06	0.329335	-0.0799781	0.425452	-0.0859244	2.86127	0.167307	-0.409313	0.0961165	-0.41526	2.53194	0.50543	-0.00594631	2.94125	-0.00594631	2.43582	2.9472	2.69397	0.8039	0.994	0.7376	0.9049	0.007599	0.7608	0.337796	0.8402	0.9336	0.8541	0.04853	0.8153	0.8754
ENSG00000003436	TFPI	chr2:188361676-188361801	0.1439	0.8737	0.9992	0.9553	1.15e-09	0.3701	0.2115	0.7511	0.7139	2.956e-06	0.9687	0.8803	9.123e-08	0.8803	7.331e-05	0.004421	1.823e-08	0.423342	-0.058875	0.00177371	0.0521265	2.68069	0.196849	-0.482217	-0.421568	-0.371216	2.25734	0.0606487	0.111001	2.73956	0.111001	2.67891	2.62856	2.48384	0.6726	0.9269	0.8978	0.8484	0.5921	0.6833	0.246405	0.7731	0.8225	0.9882	0.2715	0.8984	0.8456
ENSG00000003436	TFPI	chr2:188368403-188368477	0.4956	0.4981	0.9594	0.7854	7.988e-09	0.7783	0.2492	0.8588	0.9877	2.218e-06	0.9305	0.4722	1.208e-07	0.4722	0.0005166	0.005909	4.205e-08	0.219985	-0.213297	-0.0754106	0.200462	2.36965	0.0681984	-0.433282	-0.295396	-0.0195229	2.14966	0.137887	0.413759	2.58295	0.413759	2.44506	2.16919	2.30145	0.6274	0.445	0.7865	0.5441	0.5136	0.5343	0.490744	0.8679	0.9328	0.3192	0.6998	0.9799	0.2551
ENSG00000003436	TFPI	chr2:188378343-188378372	0.251	0.113	0.3078	0.8938	0.01359	0.6358	0.06651	0.8209	0.8256	0.1927	0.427	0.3674	0.007213	0.3674	0.8239	0.2463	0.08527	0.177791	-0.256528	0.405839	0.0542905	0.549708	0.0621651	-0.434319	0.228049	-0.1235	0.371917	0.662368	0.310819	0.806236	0.310819	0.143868	0.495417	0.487543	0.7209	0.5668	0.9205	0.8617	1.238e-06	0.7378	0.690596	0.9617	0.9339	0.8166	0.001027	0.8842	0.6214
ENSG00000003436	TFPI	chr2:188418995-188419076	0.3938	0.8008	0.9861	0.6452	5.81e-11	0.3385	0.6525	0.8447	0.9645	1.315e-07	0.9199	0.6911	2.551e-08	0.6911	3.672e-05	0.004084	2.006e-10	0.247506	0.0804058	-0.0253265	0.297222	2.61892	0.181469	-0.1671	-0.272832	0.0497163	2.37141	-0.105732	0.216816	2.53851	0.216816	2.64424	2.32169	2.43745	0.9848	0.3513	0.9294	0.2804	0.03414	0.4523	0.00608004	0.5429	0.9664	0.4658	0.05295	0.7491	0.4435
ENSG00000003436	TFPI	chr2:188419077-188419101	0.6243	0.8685	0.853	0.996	1.383e-07	0.743	0.7983	0.7915	0.8932	4.25e-05	0.7584	0.9455	1.254e-07	0.9455	4.749e-05	0.01985	1.447e-06	0.224084	0.0730436	-0.284488	0.0061579	2.75825	0.102417	-0.151041	-0.508573	-0.217927	2.53417	-0.357532	-0.0668857	2.68521	-0.0668857	3.04274	2.75209	2.65583	0.8542	0.5245	0.7362	0.964	0.3826	0.9085	0.90234	0.5677	0.9366	0.9896	0.3748	0.6909	0.7581
ENSG00000003436	TFPI	chr2:188419102-188419160	0.387	0.9104	0.8501	0.8949	9.183e-10	0.5414	0.5689	0.6302	0.8805	3.992e-07	0.8222	0.9244	7.002e-07	0.9244	8.483e-05	0.004114	2.329e-09	0.245739	0.0378314	-0.211346	0.100561	2.41764	0.123385	-0.207908	-0.457085	-0.145179	2.1719	-0.249177	0.0627294	2.37981	0.0627294	2.62898	2.31708	2.29425	0.9671	0.5383	0.5296	0.7224	0.6707	0.9316	0.282151	0.699	0.8225	0.8075	0.7005	0.6801	0.9337
ENSG00000003436	TFPI	chr2:188419162-188419199	0.5789	0.08224	0.6157	0.6616	0.1259	0.2222	0.4397	0.8824	0.5556	0.07433	0.9762	0.1182	0.01148	0.1182	0.1297	0.6765	0.02566	-0.0956397	-0.26034	-0.231796	0.145044	0.354397	-0.121199	-0.164701	-0.136156	0.240684	0.450037	0.0285446	0.405384	0.614738	0.405384	0.586193	0.209353	0.475596	0.3378	0.5376	0.8319	0.8001	0.0003142	0.3242	0.967388	0.8817	1	0.6139	0.02314	0.9801	0.5027
ENSG00000003436	TFPI	chr2:188329240-188330562	0.1166	0.9415	0.8262	0.9577	8.992e-08	0.2872	0.24	0.9337	0.6046	8.905e-05	0.8234	0.9791	6.181e-07	0.9791	0.0008436	0.005217	2.655e-06	0.401252	-0.0248732	0.238453	-0.0436997	2.03515	0.205258	-0.426126	-0.1628	-0.444952	1.63389	0.263326	-0.0188265	2.06002	-0.0188265	1.79669	2.07885	1.82989	0.3895	0.8814	0.8565	0.9581	0.9604	0.4083	0.803029	0.6062	0.9994	0.6986	0.5403	0.9292	0.8669
ENSG00000003436	TFPI	chr2:188330895-188331104	0.2577	0.5422	0.9078	0.7163	7.936e-09	0.7218	0.1964	0.93	0.512	1.448e-05	0.7858	0.9382	3.6e-07	0.9382	2.705e-05	0.001116	2.149e-07	0.348187	-0.205972	0.158328	-0.268504	2.44693	0.090144	-0.554159	-0.189859	-0.616691	2.09874	0.3643	-0.0625325	2.6529	-0.0625325	2.2886	2.71543	2.35679	0.8119	0.4053	0.9812	0.5638	0.003891	0.3678	0.2038	0.6808	0.9609	0.668	0.002059	0.913	0.8494
ENSG00000003509	NDUFAF7	chr2:37475601-37476141	0.9434	0.03767	0.8374	0.6907	0.01076	0.2126	0.149	0.9036	0.7894	0.02764	0.8395	0.642	0.4961	0.642	0.4072	0.5031	0.08525	0.0170826	0.366574	0.135668	0.153047	0.648916	0.144577	0.349491	0.118585	0.135964	0.631833	-0.230906	-0.213527	0.282342	-0.213527	0.513248	0.495869	0.504339	0.5239	0.01433	0.7651	0.5456	0.0006496	0.02946	0.279171	0.3329	0.9707	0.8731	0.02156	0.9476	0.7704
ENSG00000003756	RBM5	chr3:50126383-50126462	0.141	0.001742	0.5446	0.1008	0.2053	0.000504	0.3103	0.9738	0.688	0.796	0.7845	0.9289	0.6324	0.9289	0.9365	0.8961	0.9888	0.142721	0.303693	0.173832	0.281993	0.206703	0.209803	0.160972	0.031111	0.139273	0.0639819	-0.129861	-0.0216996	-0.0969903	-0.0216996	0.0328709	-0.0752907	-0.00310067	0.9823	0.3969	0.9153	0.8387	0.4615	0.6085	0.534486	0.5229	0.955	0.8513	0.5273	0.9866	0.912
ENSG00000003756	RBM5	chr3:50129510-50129638	0.4298	0.0003255	0.1808	0.02624	0.96	0.0002898	0.04967	0.5721	0.3063	0.6464	0.9313	0.9421	0.03392	0.9421	0.2753	0.2148	0.1483	0.118574	0.472555	0.414082	0.492825	-0.0151423	0.297611	0.353981	0.295508	0.374252	-0.133716	-0.0584728	0.0202705	-0.487697	0.0202705	-0.429224	-0.507968	-0.312754	0.6103	0.8726	0.6701	0.7315	0.3508	0.9321	0.260481	0.8292	0.7204	0.5937	0.6908	0.8408	0.5304
ENSG00000003756	RBM5	chr3:50131172-50131285	0.2957	0.001888	0.1344	0.03294	0.7863	0.000204	0.1236	0.517	0.3378	0.7937	0.9492	0.7587	0.08305	0.7587	0.2696	0.2552	0.2605	0.141035	0.395363	0.434888	0.460971	0.0701235	0.284686	0.254328	0.293853	0.319936	-0.0709117	0.0395252	0.0656077	-0.32524	0.0656077	-0.364765	-0.390847	-0.214563	0.8532	0.2513	0.679	0.9202	0.905	0.755	0.647466	0.6067	0.8081	0.8733	0.9926	0.6811	0.369
ENSG00000003756	RBM5	chr3:50137427-50137473	0.1918	0.005495	0.3962	0.11	0.7714	0.0006756	0.3225	0.8874	0.6243	0.7246	0.9102	0.949	0.1126	0.949	0.4913	0.4237	0.3248	0.142224	0.294072	0.243107	0.307387	0.06115	0.217151	0.151848	0.100883	0.165163	-0.0810739	-0.0509645	0.0133155	-0.232922	0.0133155	-0.181957	-0.246237	-0.156001	0.9819	0.3429	1	0.9061	0.9774	0.6949	0.73824	0.497	1	0.9142	0.9653	0.9079	0.7749
ENSG00000003756	RBM5	chr3:50140523-50140588	0.3981	0.0002472	0.4481	0.2579	0.8038	0.001484	0.04473	0.8418	0.6998	0.5061	0.6015	0.4048	0.01866	0.4048	0.418	0.4974	0.1266	0.159957	0.601657	0.356652	0.377848	-0.0884546	0.332037	0.4417	0.196694	0.21789	-0.248412	-0.245005	-0.223809	-0.690112	-0.223809	-0.445106	-0.466302	-0.420492	0.9637	0.1441	0.8745	1	0.3306	0.4399	0.716792	0.2515	0.9413	0.9879	0.3541	0.9179	0.3447
ENSG00000003756	RBM5	chr3:50141703-50141737	0.2425	0.0005561	0.6525	0.285	0.8508	0.0009462	0.05135	0.9628	0.7331	0.4038	0.5704	0.3905	0.03145	0.3905	0.5822	0.4947	0.1065	0.198636	0.581776	0.2554	0.358884	-0.0689368	0.332839	0.383139	0.0567632	0.160247	-0.267573	-0.326376	-0.222892	-0.650712	-0.222892	-0.324336	-0.42782	-0.401776	0.6976	0.1618	0.9862	0.9735	0.5018	0.276	0.716805	0.4922	0.9789	0.9139	0.3184	0.8452	0.3613
ENSG00000003756	RBM5	chr3:50143034-50143135	0.2015	0.004849	0.504	0.1343	0.5519	0.0007028	0.1561	0.8912	0.5381	0.9369	0.7989	0.9935	0.1811	0.9935	0.7298	0.6059	0.5274	0.184522	0.416161	0.291216	0.413737	0.161934	0.291075	0.231638	0.106694	0.229214	-0.0225883	-0.124944	-0.0024239	-0.254227	-0.0024239	-0.129282	-0.251803	-0.129141	0.8252	0.8079	0.9789	0.9636	0.6925	0.8885	0.304567	0.6044	0.9951	0.9744	0.8108	0.9418	0.7941
ENSG00000003756	RBM5	chr3:50144206-50144283	0.1067	9.646e-05	0.3276	0.1092	0.9241	5.627e-05	0.08893	0.8788	0.6706	0.5242	0.7417	0.6403	0.03724	0.6403	0.4789	0.488	0.1689	0.254311	0.625541	0.412868	0.479108	0.0346018	0.404067	0.37123	0.158557	0.224797	-0.219709	-0.212673	-0.146433	-0.590939	-0.146433	-0.378266	-0.444506	-0.369466	0.2811	0.04257	0.7015	0.6965	0.7834	0.01466	0.188789	0.5544	0.9718	1	0.3561	0.9768	0.7141
ENSG00000003756	RBM5	chr3:50144916-50144984	0.07599	6.643e-05	0.3452	0.266	0.5785	5.392e-05	0.09473	0.9113	0.8945	0.7798	0.6832	0.2749	0.07454	0.2749	0.6691	0.8092	0.399	0.269262	0.619287	0.394324	0.349568	0.16772	0.389803	0.350026	0.125062	0.0803063	-0.101542	-0.224964	-0.269719	-0.451567	-0.269719	-0.226604	-0.181848	-0.222084	0.225	0.06102	0.7704	0.9471	0.6977	0.04111	0.327812	0.7171	0.9966	0.6326	0.8508	0.9623	0.1797
ENSG00000003756	RBM5	chr3:50145538-50145576	0.09671	0.0006599	0.3597	0.0659	0.4383	3.9e-05	0.1221	0.8725	0.5086	0.9308	0.7804	0.9354	0.1322	0.9354	0.6848	0.5156	0.4758	0.222641	0.480189	0.346904	0.460253	0.197104	0.339265	0.257548	0.124263	0.237613	-0.0255364	-0.133285	-0.0199356	-0.283085	-0.0199356	-0.149799	-0.263149	-0.14216	0.4804	0.8804	0.9088	0.9091	0.3733	0.5195	0.119286	0.4347	0.9976	0.913	0.6986	0.9269	0.7618
ENSG00000003756	RBM5	chr3:50145693-50145732	0.07851	0.0003852	0.5423	0.219	0.4205	0.0001117	0.137	0.9809	0.826	0.9156	0.5959	0.4375	0.1183	0.4375	0.8877	0.8046	0.5736	0.262293	0.552705	0.294282	0.375313	0.226061	0.36177	0.290412	0.0319886	0.11302	-0.0362325	-0.258423	-0.177392	-0.326644	-0.177392	-0.0682211	-0.149252	-0.13571	0.16	0.1687	0.9472	0.978	0.3141	0.06109	0.0844756	0.9628	0.9386	0.6969	0.8926	0.9164	0.4878
ENSG00000003756	RBM5	chr3:50150816-50150909	0.5919	7.518e-05	0.3186	0.03323	0.07178	0.001153	0.04572	0.7552	0.3955	0.3396	0.7785	0.9032	0.552	0.9032	0.9313	0.8839	0.7802	0.071386	0.417022	0.261845	0.381006	0.29429	0.228916	0.345636	0.190459	0.30962	0.222904	-0.155177	-0.0360164	-0.122732	-0.0360164	0.0324456	-0.0867154	0.0653747	0.5785	0.8337	0.9669	0.9036	0.1078	0.8641	0.609158	0.5418	0.9143	0.7225	0.032	1	0.9705
ENSG00000003756	RBM5	chr3:50151407-50151520	0.3965	3.756e-05	0.5458	0.1149	0.2586	0.0005338	0.008129	0.875	0.4608	0.5838	0.5819	0.5015	0.1031	0.5015	0.9984	0.7794	0.8807	0.184392	0.817645	0.375394	0.578691	0.376746	0.433629	0.633253	0.191002	0.394299	0.192354	-0.442251	-0.238955	-0.440899	-0.238955	0.00135236	-0.201945	-0.0568829	0.8014	0.006964	0.8783	0.5383	0.274	0.04841	0.143736	0.06802	0.9735	0.7269	0.387	0.8301	0.5224
ENSG00000003989	SLC7A2	chr8:17354697-17354743	0.03455	0.8651	0.3053	0.4707	0.0003062	0.03023	0.3101	0.9263	0.9277	0.06716	0.7063	0.614	0.01914	0.614	0.4907	0.261	0.02547	0.17177	0.019918	0.240774	0.138261	0.479335	0.131643	-0.151851	0.0690045	-0.0335081	0.307565	0.220856	0.118343	0.459417	0.118343	0.238561	0.341074	0.347692	4.74e-05	9.665e-12	1.172e-05	0.006016	1.565e-08	1.133e-12	6.31623381295752e-07	0.05531	0.4567	0.8478	0.0311	0.997	0.4205
ENSG00000003989	SLC7A2	chr8:17359766-17359811	0.0001442	6.695e-13	1.276e-08	0.01664	1.491e-08	3.504e-11	0.005407	0.03364	0.8643	0.0129	0.9169	0.1972	0.8261	0.1972	0.6661	0.3067	0.379	0.479864	1.37594	1.58659	0.594178	1.25007	0.852249	0.896075	1.10672	0.114314	0.770202	0.210647	-0.781761	-0.125874	-0.781761	-0.33652	0.655888	0.397817	0.01782	0.001388	0.3259	0.1422	0.00117	4.209e-06	0.00191577	0.4702	0.941	0.817	0.05857	0.99	0.8712
ENSG00000003989	SLC7A2	chr8:17396307-17396427	0.4679	7.362e-06	0.03334	0.3038	0.003216	0.0003901	0.013	0.2291	0.6714	0.02864	0.9474	0.3146	0.7826	0.3146	0.985	0.447	0.421	0.110461	0.720992	0.615472	0.278369	0.603832	0.352472	0.610531	0.505011	0.167908	0.493371	-0.10552	-0.442623	-0.11716	-0.442623	-0.0116396	0.325463	0.25136	0.001652	0.0003687	0.06223	0.2553	0.001668	1.338e-07	0.00032219	0.6115	0.8373	0.9838	0.2303	0.9411	0.676
ENSG00000003989	SLC7A2	chr8:17400849-17401156	8.186e-05	6.851e-13	2.246e-08	0.0004552	3.926e-13	1.611e-11	0.01105	0.08705	0.6778	0.001111	0.9586	0.2903	0.7537	0.2903	0.9494	0.1091	0.1117	0.823085	2.30638	2.51634	1.22468	2.61664	1.45551	1.48329	1.69326	0.401599	1.79356	0.209968	-1.08169	0.31027	-1.08169	0.100302	1.39196	1.16113	0.08131	0.09363	0.7345	0.7955	0.7046	0.006735	0.298339	0.9623	0.9967	0.8348	0.6128	0.9823	0.6021
ENSG00000003989	SLC7A2	chr8:17402002-17402085	4.059e-05	7.632e-14	7.512e-07	0.006115	6.85e-10	9.418e-13	0.007738	0.1568	0.8616	0.009388	0.989	0.1784	0.9778	0.1784	0.9843	0.152	0.2008	1.51315	3.68787	3.76259	1.84843	3.72409	2.3825	2.17472	2.24943	0.335271	2.21093	0.0747115	-1.83945	0.0362132	-1.83945	-0.0384984	1.87566	1.34158	0.02347	2.068e-06	0.05105	0.2905	0.001079	4.772e-07	0.00203827	0.1241	0.7858	0.9693	0.1628	0.9895	0.313
ENSG00000003989	SLC7A2	chr8:17406202-17406320	9.957e-07	5.229e-16	2.386e-09	0.0002185	4.649e-14	7.359e-15	0.006364	0.09786	0.7802	0.00186	0.969	0.209	0.8235	0.209	0.9689	0.0968	0.123	1.50054	3.59949	3.7974	1.93902	3.87088	2.36779	2.09895	2.29686	0.43848	2.37035	0.197907	-1.66047	0.271392	-1.66047	0.0734845	1.93187	1.5031	0.0002767	3.15e-10	0.0003384	0.01992	7.854e-08	5.944e-12	1.68618325237018e-06	0.07235	0.5786	0.8637	0.01984	0.9933	0.4012
ENSG00000003989	SLC7A2	chr8:17407815-17407941	1.771e-06	3.4e-15	3.146e-08	0.001377	8.862e-12	1.636e-14	0.008831	0.134	0.8684	0.006488	0.975	0.1867	0.9177	0.1867	0.9873	0.1307	0.175	1.5623	3.56965	3.72414	1.85704	3.69479	2.37101	2.00735	2.16184	0.294734	2.13249	0.154492	-1.71261	0.125144	-1.71261	-0.0293479	1.83776	1.32378	0.0008994	2.824e-08	0.007302	0.1387	5.935e-05	3.648e-10	4.23182685884822e-05	0.1321	0.7591	0.9895	0.1383	1	0.2666
ENSG00000003989	SLC7A2	chr8:17409305-17409463	5.229e-06	1.749e-12	5.807e-07	0.002992	7.387e-11	2.258e-13	0.02404	0.1549	0.851	0.004039	0.9548	0.2828	0.7179	0.2828	0.9314	0.1292	0.1275	1.49887	3.19278	3.45341	1.81505	3.59065	2.20334	1.69391	1.95454	0.316177	2.09177	0.260632	-1.37773	0.397867	-1.37773	0.137235	1.7756	1.38731	0.02994	0.03119	0.3936	0.4859	0.01442	0.0002754	0.020776	0.8755	0.9465	0.9824	0.2403	0.959	0.8797
ENSG00000003989	SLC7A2	chr8:17412085-17412204	4.045e-06	4.482e-14	1.575e-07	0.0007605	1.138e-10	1.93e-14	0.01035	0.1273	0.767	0.006347	0.9592	0.2411	0.8858	0.2411	0.9672	0.1585	0.1768	1.51751	3.38692	3.61857	1.97254	3.54775	2.30426	1.86941	2.10106	0.45503	2.03024	0.231653	-1.41438	0.160832	-1.41438	-0.0708206	1.57521	1.24349	0.009171	0.000116	0.1078	0.132	0.006609	9.812e-08	0.000349233	0.2593	0.8061	0.8449	0.2327	0.9863	0.6788
ENSG00000003989	SLC7A2	chr8:17412457-17412578	0.05577	3.401e-05	0.01322	0.369	0.0008389	5.536e-05	0.08251	0.3239	0.9734	0.03873	0.9647	0.3487	0.9803	0.3487	0.9249	0.277	0.3988	0.281625	0.796358	0.895785	0.302221	0.809622	0.487177	0.514733	0.61416	0.020596	0.527997	0.0994274	-0.494137	0.0132637	-0.494137	-0.0861636	0.507401	0.322445	0.001852	3.314e-07	0.006765	0.06042	4.644e-05	1.502e-09	9.76664771653142e-05	0.1402	0.6467	0.8514	0.06199	0.9882	0.6019
ENSG00000003989	SLC7A2	chr8:17415818-17415872	4.001e-06	6.293e-14	4.596e-08	0.0005898	6.659e-11	1.048e-13	0.01112	0.111	0.7711	0.007463	0.9636	0.2472	0.9668	0.2472	0.9259	0.1835	0.2261	1.30858	3.09832	3.31473	1.70163	3.14944	2.05536	1.78975	2.00615	0.393054	1.84086	0.216402	-1.39669	0.0511116	-1.39669	-0.165291	1.44781	1.09407	0.09323	0.003702	0.2756	0.3133	0.07922	6.731e-05	0.00190953	0.317	0.8149	0.8509	0.4446	0.9906	0.7095
ENSG00000003989	SLC7A2	chr8:17417848-17417908	3.736e-05	7.747e-13	1.261e-07	0.004386	3.821e-11	7.906e-11	0.01043	0.1194	0.8812	0.00553	0.9834	0.2009	0.9512	0.2009	0.9223	0.1117	0.2743	0.685328	1.95898	2.04132	0.816686	1.902	1.1892	1.27365	1.35599	0.131358	1.21667	0.0823437	-1.14229	-0.0569811	-1.14229	-0.139325	1.08531	0.712801	0.176	0.1124	0.5308	0.3857	0.101	0.004898	0.0503088	0.8927	0.9508	0.8973	0.544	0.9579	0.9099
ENSG00000003989	SLC7A2	chr8:17417948-17418039	6.461e-06	3.814e-14	6.962e-09	0.001152	2.027e-12	1.167e-12	0.006519	0.06889	0.8088	0.002021	0.9685	0.2074	0.9318	0.2074	0.9638	0.1248	0.1753	0.910145	2.4477	2.6114	1.1539	2.53765	1.5365	1.53755	1.70125	0.243751	1.6275	0.163701	-1.2938	0.089952	-1.2938	-0.0737488	1.38375	1.00115	0.8141	0.8247	0.9671	0.9059	0.9303	0.8958	0.755516	0.4764	0.8882	0.9812	0.5951	1	0.644
ENSG00000003989	SLC7A2	chr8:17419453-17419615	2.287e-07	3.592e-15	4.135e-08	0.0007491	1.743e-13	1.767e-14	0.01249	0.1927	0.9009	0.003984	0.9887	0.2048	0.9039	0.2048	0.892	0.0979	0.163	1.38382	3.14456	3.07235	1.57679	3.2852	2.06388	1.76074	1.68853	0.192966	1.90137	-0.072214	-1.56778	0.140631	-1.56778	0.212845	1.70841	1.22132	0.0005166	3.882e-06	0.2197	0.3338	0.0001503	5.271e-08	0.000222806	0.3751	0.9863	0.8911	0.1859	0.9213	0.3774
ENSG00000003989	SLC7A2	chr8:17421118-17421208	5.307e-07	5.246e-15	1.018e-08	0.00054	2.811e-13	9.907e-15	0.01207	0.129	0.8395	0.002991	0.9774	0.2336	0.8121	0.2336	0.9328	0.1204	0.1331	1.44327	3.25351	3.38769	1.75963	3.52252	2.17909	1.81024	1.94442	0.31636	2.07925	0.134185	-1.49388	0.269012	-1.49388	0.134827	1.76289	1.34343	0.000295	2.565e-07	0.008364	0.1071	6.098e-06	4.027e-10	0.000415452	0.2663	0.798	0.9854	0.06837	0.9967	0.5035
ENSG00000003989	SLC7A2	chr8:17422477-17422639	6.206e-06	1.881e-14	6.629e-09	0.0001059	4.716e-14	1.009e-13	0.00522	0.05697	0.6108	0.0002923	0.9459	0.2647	0.7189	0.2647	0.9603	0.06966	0.08642	0.833942	2.16875	2.38803	1.22904	2.45383	1.41069	1.33481	1.55409	0.395095	1.61989	0.219276	-0.939716	0.285079	-0.939716	0.0658036	1.2248	1.04314	0.0449	0.01601	0.5242	0.8034	0.3256	0.0009255	0.0759346	0.6527	0.9688	0.7609	0.9532	0.9917	0.4389
ENSG00000003989	SLC7A2	chr8:17422993-17426728	1.111e-06	9.328e-15	3.105e-08	0.0001223	2.875e-12	7.695e-15	0.00814	0.1072	0.6865	0.00257	0.9676	0.2694	0.8684	0.2694	0.998	0.1442	0.1588	1.32236	3.06	3.24281	1.81264	3.23827	2.05984	1.73763	1.92044	0.490277	1.91591	0.18281	-1.24736	0.178272	-1.24736	-0.00453847	1.42563	1.17843	0.02007	0.0006091	0.2421	0.0549	0.01001	4.673e-07	0.000300071	0.3024	0.8811	0.5887	0.211	0.9967	0.9524
ENSG00000003989	SLC7A2	chr8:17427554-17427735	0.0004354	8.516e-11	7.797e-08	0.01147	4.855e-07	8.641e-10	0.01112	0.03264	0.7636	0.02073	0.9118	0.264	0.695	0.264	0.5301	0.3391	0.5885	0.642391	1.94182	2.32012	0.874394	1.59144	1.19868	1.29943	1.67773	0.232002	0.949053	0.378299	-1.06743	-0.35038	-1.06743	-0.728679	0.71705	0.392764	0.6662	0.875	0.8817	0.8586	0.2811	0.6633	0.297949	0.8612	0.8575	0.9996	0.5224	0.9096	0.8814
ENSG00000003989	SLC7A2	chr8:17428028-17428057	0.561	0.9665	0.7729	0.5219	0.909	0.3929	0.634	0.9624	0.8464	0.8239	0.7984	0.459	0.8538	0.459	0.7201	0.7561	0.8292	0.10132	-0.00793117	0.158417	0.206827	0.0345792	0.0911776	-0.109252	0.0570965	0.105507	-0.0667413	0.166348	0.214759	0.0425103	0.214759	-0.123838	-0.172248	-0.0565984	0.06339	1.882e-07	0.02857	0.4625	0.0001162	3.812e-06	0.00033553	0.07172	0.7482	1	0.08074	0.9835	0.2386
ENSG00000004059	ARF5	chr7:127228507-127228532	0.5267	0.3491	0.9651	0.6517	0.5984	0.5414	0.8367	0.8469	0.5171	0.3027	0.7595	0.3025	0.2122	0.3025	0.8125	0.9885	0.3421	-0.0891073	-0.127071	0.0288006	0.136298	0.123188	-0.0568831	-0.0379632	0.117908	0.225405	0.212296	0.155871	0.263368	0.250259	0.263368	0.0943877	-0.0131096	0.180071	0.7025	0.8624	0.78	0.5284	3.12e-05	0.8892	0.189362	0.6581	0.798	0.4701	0.0001178	0.9221	0.5369
ENSG00000004059	ARF5	chr7:127229573-127229634	0.9436	0.1376	0.6618	0.7096	6.353e-06	0.2785	0.2535	0.7591	0.7974	9.844e-06	0.9915	0.7812	0.002397	0.7812	0.05437	0.03902	4.255e-05	-0.0149702	-0.220533	-0.208726	-0.127532	-0.90779	-0.106542	-0.205562	-0.193756	-0.112562	-0.89282	0.0118066	0.0930008	-0.687257	0.0930008	-0.699064	-0.780258	-0.801248	0.9894	0.7185	0.8945	0.8214	0.003569	0.7467	0.254925	0.8314	0.9542	0.8636	0.016	0.9924	0.964
ENSG00000004059	ARF5	chr7:127230136-127230176	0.9399	0.2673	0.718	0.7516	6.248e-08	0.496	0.3096	0.7719	0.779	1.025e-06	0.9838	0.8689	5.245e-05	0.8689	0.02907	0.0183	2.762e-07	0.0144328	-0.146926	-0.165188	-0.0998362	-0.99878	-0.063723	-0.161359	-0.179621	-0.114269	-1.01321	-0.0182613	0.0470902	-0.851853	0.0470902	-0.833592	-0.898943	-0.935057	0.7299	0.1517	0.9147	0.9546	0.1804	0.2597	0.605739	0.407	0.9911	0.9614	0.0466	0.9119	0.5829
ENSG00000004059	ARF5	chr7:127231067-127231140	0.968	0.1268	0.7538	0.7823	5.651e-05	0.3823	0.1563	0.7881	0.802	3.502e-05	0.9503	0.6814	0.005155	0.6814	0.09339	0.07282	0.0001417	0.00918135	-0.234876	-0.175104	-0.104861	-0.864621	-0.0923682	-0.244057	-0.184285	-0.114043	-0.873802	0.0597717	0.130014	-0.629745	0.130014	-0.689517	-0.759759	-0.772252	0.7303	0.7456	0.9933	0.9768	0.2417	0.9127	0.509499	0.5622	0.9792	0.8618	0.1171	0.9716	0.9211
ENSG00000004059	ARF5	chr7:127231287-127231328	0.7487	0.1973	0.8184	0.6166	2.863e-06	0.5687	0.1291	0.7548	0.5498	8.544e-07	0.9454	0.9334	0.0004054	0.9334	0.02283	0.03515	3.317e-06	0.0650365	-0.217149	-0.149822	-0.185317	-1.07831	-0.0690089	-0.282186	-0.214859	-0.250354	-1.14334	0.0673271	0.0318321	-0.861159	0.0318321	-0.928486	-0.892991	-1.0093	0.2415	0.815	0.975	0.579	1.4e-05	0.7129	0.7897	0.3534	0.9427	0.3891	3.411e-05	0.9693	0.6879
ENSG00000004139	NA	chr17:26699335-26699361	0.63	0.042	0.9807	0.8113	0.4463	0.7702	0.04009	0.9094	0.9916	0.6799	0.6943	0.214	0.06303	0.214	0.6296	0.8899	0.338	0.0646247	-0.242683	-0.0147626	0.0694815	0.150831	-0.0277822	-0.307308	-0.0793873	0.00485673	0.0862058	0.22792	0.312165	0.393514	0.312165	0.165593	0.0813491	0.178613	0.4175	0.0005006	0.8622	0.9701	0.4384	0.4485	0.423999	0.0016	0.7654	0.7359	0.1293	0.8203	0.1767
ENSG00000004139	NA	chr17:26715433-26715533	0.8773	0.0002074	0.444	0.807	0.1043	0.1163	0.001622	0.4046	0.8914	0.03838	0.7752	0.05564	0.4731	0.05564	0.8962	0.08582	0.4168	-0.0435753	0.78659	0.434877	-0.123827	0.509671	0.222396	0.830165	0.478453	-0.0802521	0.553246	-0.351712	-0.910417	-0.276919	-0.910417	0.0747934	0.633498	0.287275	0.9952	0.0007987	0.6378	0.7874	0.3278	0.1669	0.730362	0.00414	0.706	0.7992	0.2219	0.8918	0.05606
ENSG00000004399	PLXND1	chr3:129277389-129277413	0.0004215	0.9882	0.3039	0.1751	0.8197	0.02162	0.0178	0.01058	0.9267	0.07468	0.5329	0.1995	0.7884	0.1995	0.1335	0.4002	0.5339	0.400466	0.00280516	-0.366515	0.356711	0.062156	0.20936	-0.39766	-0.766981	-0.0437545	-0.33831	-0.36932	0.353906	0.0593508	0.353906	0.428671	-0.294555	-0.147204	0.2339	0.8268	0.8298	0.04402	0.3006	0.1141	0.0241419	0.6351	0.7672	0.5767	0.1407	0.8764	0.1143
ENSG00000004399	PLXND1	chr3:129324364-129324414	0.9361	0.00275	0.6157	0.8874	0.005169	0.0987	0.02194	0.7598	0.9447	0.01095	0.8002	0.1924	0.0002356	0.1924	0.08627	0.1745	0.0005005	-0.0120712	-0.294688	-0.162361	-0.0387541	0.423372	-0.108893	-0.282617	-0.15029	-0.0266829	0.435444	0.132327	0.255934	0.71806	0.255934	0.585734	0.462127	0.532266	0.127	0.03721	0.9969	0.7671	0.636	0.05482	0.333024	0.6846	0.8617	0.3549	0.1165	0.8074	0.1313
ENSG00000004399	PLXND1	chr3:129325240-129325321	0.7077	0.3394	0.6933	0.9485	0.0002485	0.8051	0.2975	0.6915	0.8575	0.007201	0.9598	0.696	0.001068	0.696	0.0427	0.09389	0.0002246	0.0523024	-0.111376	-0.14783	-0.0206711	0.6005	-0.0227564	-0.163679	-0.200133	-0.0729735	0.548198	-0.036454	0.0907051	0.711876	0.0907051	0.74833	0.621171	0.623257	0.453	0.6091	0.9942	0.7131	0.1324	0.5577	0.821543	0.8927	0.9368	0.5364	0.03854	0.9425	0.3562
ENSG00000004455	AK2	chr1:33473884-33474163	0.01411	0.002451	0.09664	0.3899	0.8151	4.011e-05	0.436	0.661	0.9375	0.3144	0.938	0.5607	0.1553	0.5607	0.2901	0.7648	0.1971	-0.301955	-0.458626	-0.541185	-0.262991	-0.0693056	-0.363321	-0.156671	-0.239231	0.0389641	0.232649	-0.0825596	0.195635	0.38932	0.195635	0.47188	0.193685	0.294016	0.6242	0.01536	0.5508	0.7292	0.4039	0.03884	0.394166	0.3263	0.8999	0.9555	0.3057	0.9884	0.5837
ENSG00000004455	AK2	chr1:33474378-33474427	0.1157	0.0344	0.1915	0.2654	0.03556	0.0008099	0.4827	0.4815	0.7281	0.1278	0.8328	0.9999	0.4596	0.9999	0.954	0.7316	0.257	-0.273174	-0.422633	-0.596473	-0.422591	-0.626166	-0.366875	-0.149458	-0.323298	-0.149416	-0.352991	-0.17384	4.18176404917148e-05	-0.203533	4.18176404917148e-05	-0.0296927	-0.203575	-0.259291	0.9086	0.07981	0.6093	0.4582	0.1595	0.1083	0.190086	0.274	0.8066	0.6193	0.2086	0.9975	0.9723
ENSG00000004455	AK2	chr1:33474775-33475440	0.0003638	2.734e-05	0.01203	0.01959	0.00601	8.958e-10	0.255	0.4042	0.6774	0.3916	0.8959	0.9067	0.9862	0.9067	0.8543	0.959	0.6793	-0.448071	-0.663175	-0.769362	-0.617857	-0.66919	-0.56264	-0.215104	-0.321291	-0.169786	-0.221119	-0.106187	0.0453179	-0.00601515	0.0453179	0.100172	-0.0513331	-0.10655	0.02737	6.651e-08	0.01397	0.001757	0.01645	6.201e-08	0.00013109	0.1049	0.775	0.5195	0.5551	0.9791	0.8954
ENSG00000004455	AK2	chr1:33475552-33475672	0.003492	0.006429	0.05584	0.2486	0.019	2.541e-06	0.8357	0.6149	0.9542	0.4492	0.6439	0.7623	0.4793	0.7623	0.8859	0.673	0.4456	-0.43355	-0.481215	-0.721934	-0.400843	-0.645839	-0.470285	-0.0476642	-0.288383	0.0327071	-0.212289	-0.240719	0.0803713	-0.164624	0.0803713	0.0760947	-0.244996	-0.175554	0.2462	0.003661	0.198	0.4067	0.127	0.0006808	0.0340825	0.3299	0.7827	0.8884	0.5907	0.9765	0.69
ENSG00000004455	AK2	chr1:33478681-33478714	0.4121	0.005624	0.7903	0.6658	0.5618	0.3974	0.0004378	0.4742	0.3615	0.1553	0.6556	0.2835	0.2421	0.2835	0.9939	0.9921	0.7881	-0.210703	0.693202	0.254237	0.248211	0.260155	0.149322	0.903905	0.46494	0.458914	0.470858	-0.438966	-0.444992	-0.433048	-0.444992	0.00591806	0.0119438	0.110832	0.8951	1.937e-05	0.3159	0.3562	0.05409	0.002881	0.221742	0.001017	0.458	0.4879	0.06091	0.9098	0.3403
ENSG00000004468	CD38	chr4:15779946-15780003	0.3829	0.0004763	0.7003	0.9654	0.6699	0.01311	0.07238	0.964	0.8066	0.9478	0.6461	0.06689	0.09637	0.06689	0.8778	0.8675	0.663	-0.104792	-0.381718	-0.14887	-0.0140018	-0.0878599	-0.173391	-0.276926	-0.0440779	0.0907899	0.0169318	0.232848	0.367716	0.293858	0.367716	0.0610097	-0.0738581	0.0855314	0.4137	0.008592	0.7152	0.02096	0.001705	0.00148	0.0298785	0.2516	0.9612	0.2527	0.01422	0.9324	0.6397
ENSG00000004468	CD38	chr4:15780038-15780085	0.1444	0.0001273	0.5839	0.07544	0.005239	7.341e-05	0.02736	0.958	0.4331	0.03653	0.5725	0.6613	0.8108	0.6613	0.2304	0.6449	0.1643	-0.286789	-0.792816	-0.361831	-0.647597	-0.860695	-0.48476	-0.506027	-0.0750421	-0.360808	-0.573906	0.430985	0.145218	-0.0678799	0.145218	-0.498864	-0.213098	-0.375936	0.3993	0.007076	0.5622	0.02841	0.007755	0.001802	0.0108801	0.3081	0.9233	0.355	0.09107	0.9731	0.8137
ENSG00000004468	CD38	chr4:15780104-15780150	0.1114	4.123e-05	0.4029	0.00058	2.493e-05	5.105e-06	0.02697	0.8772	0.0492	0.0004143	0.7025	0.5774	0.2124	0.5774	0.05193	0.8467	0.03155	-0.54171	-1.53735	-0.847774	-1.97466	-2.22223	-1.04705	-0.995643	-0.306064	-1.43295	-1.68052	0.689579	-0.437304	-0.684875	-0.437304	-1.37445	-0.247571	-1.17517	0.8008	0.02347	0.8539	4.494e-05	5.577e-08	0.01046	0.000689224	0.2129	0.9554	0.03903	9.492e-08	0.9337	0.3008
ENSG00000004468	CD38	chr4:15780175-15780208	0.4734	0.06035	0.6887	0.7892	0.2552	0.8863	0.1367	0.74	0.9677	0.2714	0.9379	0.2579	0.9659	0.2579	0.9056	0.518	0.4294	0.0740628	-0.160165	-0.112125	0.0550331	-0.152232	-0.011745	-0.234227	-0.186188	-0.0190298	-0.226294	0.0480394	0.215198	0.00793298	0.215198	-0.0401064	-0.207265	-0.140487	0.0981	0.0001066	0.6173	0.00645	0.001049	9.403e-06	0.00248242	0.1713	0.9858	0.3451	0.06626	0.8648	0.8506
ENSG00000004468	CD38	chr4:15780222-15780265	0.04389	0.0001767	0.3582	0.004658	0.0001413	5.351e-06	0.1383	0.9251	0.2578	0.01086	0.7986	0.7579	0.2806	0.7579	0.1461	0.6963	0.07177	-0.725429	-1.52743	-0.981234	-1.78977	-2.18324	-1.1209	-0.801998	-0.255805	-1.06435	-1.45781	0.546192	-0.262348	-0.655813	-0.262348	-1.20201	-0.393465	-1.06234	0.08392	0.02329	0.6016	0.02082	0.0002601	0.0003846	0.00559493	0.7524	0.9882	0.5353	0.0562	0.9874	0.6316
ENSG00000004468	CD38	chr4:15818135-15818263	0.2225	0.0003639	0.636	0.003309	0.0006379	0.0001164	0.0439	0.956	0.07699	0.003662	0.6704	0.6168	0.3889	0.6168	0.1153	0.9413	0.08393	-0.537833	-1.64417	-0.712914	-2.10888	-2.23771	-1.08037	-1.10634	-0.175081	-1.57104	-1.69987	0.931259	-0.464703	-0.593534	-0.464703	-1.52479	-0.128831	-1.15734	0.8169	0.03147	0.9662	0.009416	0.005062	0.03304	0.0164132	0.2018	1	0.09373	0.005917	0.8898	0.537
ENSG00000004468	CD38	chr4:15826538-15826563	0.3579	0.0003341	0.1961	0.1037	0.1802	0.0003073	0.02869	0.5229	0.4195	0.4679	0.9257	0.6888	0.361	0.6888	0.7592	0.8501	0.9843	-0.184447	-0.680311	-0.58641	-0.550866	-0.419204	-0.412158	-0.495864	-0.401963	-0.366419	-0.234757	0.0939014	0.129446	0.261108	0.129446	0.167206	0.131662	-0.00704549	0.4696	0.06355	0.9699	0.2245	0.007128	0.03512	0.149677	0.5153	0.9696	0.6306	0.06315	0.8664	0.8569
ENSG00000004468	CD38	chr4:15826575-15826604	0.07257	0.0001839	0.1587	0.0206	0.001499	7.207e-06	0.0981	0.699	0.374	0.04764	0.9429	0.9629	0.4854	0.9629	0.5988	0.7581	0.1614	-0.417702	-0.933839	-0.831203	-0.956326	-1.1795	-0.676084	-0.516138	-0.413501	-0.538624	-0.7618	0.102636	-0.0224862	-0.245662	-0.0224862	-0.348299	-0.223176	-0.503418	0.8257	0.2749	0.3717	0.7163	0.7923	0.9272	0.113841	0.4629	0.7682	0.7421	0.7486	0.7992	0.9544
ENSG00000004468	CD38	chr4:15835877-15835915	0.3883	0.0006043	0.3408	0.1173	0.06273	0.0005624	0.01853	0.6399	0.3816	0.1498	0.8085	0.7038	0.6774	0.7038	0.864	0.9872	0.5242	-0.22403	-0.830239	-0.613572	-0.693959	-0.708891	-0.495561	-0.606209	-0.389542	-0.469929	-0.484861	0.216667	0.13628	0.121348	0.13628	-0.0953192	-0.0149317	-0.213329	0.876	0.3677	0.726	0.9974	0.6562	0.7217	0.650621	0.3844	0.7895	0.9483	0.7737	0.9695	0.6251
ENSG00000004468	CD38	chr4:15839733-15839780	0.1134	0.0002269	0.5138	0.0224	0.0007543	5.265e-05	0.0727	0.9456	0.3277	0.01501	0.7008	0.9721	0.4527	0.9721	0.1721	0.7415	0.09695	-0.581919	-1.47241	-0.766186	-1.50724	-1.94132	-0.97571	-0.890493	-0.184267	-0.925326	-1.3594	0.706226	-0.0348327	-0.468906	-0.0348327	-1.17513	-0.434074	-0.965608	0.4331	0.02094	0.8939	0.2335	0.005639	0.0157	0.119006	0.3671	0.9976	0.6585	0.0616	0.889	0.9705
ENSG00000004468	CD38	chr4:15841655-15841729	0.05395	4.719e-05	0.5084	0.009987	0.0004231	1.093e-05	0.09714	0.9835	0.3692	0.03904	0.669	0.9947	0.6125	0.9947	0.1988	0.7927	0.1583	-0.67148	-1.58942	-0.741646	-1.58232	-1.95978	-1.05979	-0.917939	-0.0701658	-0.910842	-1.2883	0.847773	0.00709636	-0.370357	0.00709636	-1.21813	-0.377454	-0.899986	0.09807	0.001364	0.9334	0.08671	0.00284	0.001445	0.00681236	0.5254	0.9528	0.7987	0.3107	0.8593	0.964
ENSG00000004468	CD38	chr4:15842075-15842160	0.09248	0.002499	0.4202	0.1113	0.03701	0.0001412	0.1521	0.8802	0.5404	0.1754	0.8509	0.9542	0.9082	0.9542	0.6139	0.9433	0.4515	-0.555686	-1.10567	-0.819622	-1.06355	-1.15897	-0.804655	-0.54998	-0.263936	-0.50786	-0.603288	0.286043	0.0421202	-0.0533081	0.0421202	-0.339352	-0.0954283	-0.354319	0.2984	0.1889	0.713	0.6079	0.6201	0.03241	0.264538	0.8398	0.9657	0.9482	0.9245	0.9924	0.9882
ENSG00000004468	CD38	chr4:15850193-15850222	0.1598	0.0003669	0.6941	0.0656	0.005627	0.0002174	0.05604	0.9961	0.4154	0.04002	0.5795	0.8602	0.7398	0.8602	0.1679	0.773	0.1836	-0.603402	-1.62292	-0.621044	-1.45628	-1.85311	-1.00677	-1.01952	-0.0176417	-0.85288	-1.24971	1.00188	0.166637	-0.230192	0.166637	-1.23207	-0.396828	-0.846339	0.4842	0.006514	0.9711	0.3751	0.05244	0.01634	0.308295	0.1742	0.969	0.7229	0.1677	0.775	0.8078
ENSG00000004478	FKBP4	chr12:2910431-2910494	0.5579	0.03943	0.01856	0.9945	0.1259	0.02439	0.1708	0.02281	0.7995	0.02822	0.3757	0.1868	0.006422	0.1868	0.008332	0.4283	0.002858	0.136556	0.439391	0.970001	0.00455347	-0.528186	0.283373	0.302834	0.833445	-0.132003	-0.664742	0.530611	-0.434837	-0.967577	-0.434837	-1.49819	-0.532739	-0.811558	0.4628	0.8156	0.5059	0.9332	0.000722	0.3228	0.652421	0.7635	0.8764	0.721	0.0005842	0.7602	0.767
ENSG00000004478	FKBP4	chr12:2912533-2912749	0.6432	0.05205	0.0387	0.9872	0.01804	0.04265	0.1835	0.04766	0.8507	0.003812	0.466	0.2093	0.001306	0.2093	0.004326	0.1852	0.0001335	0.125188	0.458515	0.966311	0.0114888	-0.853521	0.283763	0.333327	0.841123	-0.113699	-0.978709	0.507796	-0.447027	-1.31204	-0.447027	-1.81983	-0.865009	-1.13728	0.7521	0.9672	0.8617	0.9759	3.321e-08	0.6931	0.936723	0.7963	0.96	0.8635	8.265e-08	0.9084	0.9431
ENSG00000004487	KDM1A	chr1:23381565-23381632	0.001305	0.0132	0.1122	0.2753	0.2109	4.617e-06	0.8978	0.8788	0.8687	0.7476	0.7794	0.856	0.7946	0.856	0.5818	0.9899	0.717	-0.474891	-0.44015	-0.623073	-0.380777	-0.368121	-0.466576	0.034741	-0.148182	0.0941142	0.10677	-0.182923	0.0593732	0.0720288	0.0593732	0.254952	0.0126556	0.0984547	0.1934	0.5218	0.2474	0.8358	0.5224	0.05563	0.0337876	0.8068	0.8851	0.8943	0.2119	0.8184	0.9781
ENSG00000004487	KDM1A	chr1:23382447-23382524	0.00258	0.009844	0.1425	0.1853	0.1443	4.774e-06	0.9322	0.8733	0.9972	0.9616	0.8899	0.9464	0.9018	0.9464	0.7629	0.9882	0.897	-0.351761	-0.370893	-0.466498	-0.349971	-0.337644	-0.367982	-0.0191323	-0.114737	0.00179057	0.0141167	-0.0956047	0.0209229	0.033249	0.0209229	0.128854	0.0123261	0.0303375	0.9202	0.9682	0.7567	0.9583	0.246	0.9624	0.886167	0.9662	0.8301	0.9374	0.3476	0.9008	0.9435
ENSG00000004487	KDM1A	chr1:23383983-23384058	0.002862	0.004493	0.4373	0.137	0.01862	5.652e-06	0.7896	0.9632	0.9262	0.4735	0.8669	0.9849	0.5809	0.9849	0.5815	0.857	0.4459	-0.368199	-0.420612	-0.322742	-0.41438	-0.540652	-0.384753	-0.0524133	0.0454566	-0.0461809	-0.172453	0.0978699	0.00623237	-0.12004	0.00623237	-0.217909	-0.126272	-0.155899	0.7318	0.9931	0.8566	0.8528	0.9702	0.7612	0.646812	0.7647	0.9666	0.6929	0.7456	0.9113	0.7745
ENSG00000004487	KDM1A	chr1:23385566-23385614	0.0003501	0.0009378	0.4414	0.02648	0.003411	1.098e-07	0.8083	0.8912	0.781	0.3678	0.7819	0.8068	0.4554	0.8068	0.4108	0.8897	0.3344	-0.43634	-0.487782	-0.321738	-0.558514	-0.660583	-0.456456	-0.0514421	0.114602	-0.122174	-0.224243	0.166044	-0.070732	-0.172801	-0.070732	-0.338845	-0.102069	-0.204127	0.4039	0.1975	0.9517	0.1501	0.1498	0.05476	0.00148316	0.7606	0.8219	0.4921	0.4092	0.8115	0.5557
ENSG00000004487	KDM1A	chr1:23395571-23395595	0.02597	0.004011	0.4125	0.2119	0.1204	0.0001199	0.4925	0.9704	0.9017	0.7846	0.9055	0.8015	0.795	0.8015	0.9432	0.9865	0.9342	-0.386049	-0.582305	-0.442889	-0.469743	-0.487981	-0.457715	-0.196256	-0.0568402	-0.0836945	-0.101933	0.139416	0.112562	0.094324	0.112562	-0.0450923	-0.018238	-0.0302665	0.9396	0.1374	0.9153	0.6991	0.957	0.3625	0.627763	0.5294	0.983	0.8721	0.9944	0.9561	0.8883
ENSG00000004487	KDM1A	chr1:23397739-23397851	0.009042	0.002189	0.4586	0.37	0.09237	4.401e-05	0.4513	0.9933	0.9132	0.7646	0.8511	0.5332	0.7743	0.5332	0.8444	0.8295	0.8838	-0.307764	-0.452121	-0.298483	-0.261157	-0.375241	-0.340488	-0.144357	0.00928139	0.0466074	-0.0674769	0.153639	0.190965	0.0768803	0.190965	-0.0767583	-0.114084	-0.0347533	0.5168	0.2296	0.8829	0.7447	0.3529	0.8622	0.815168	0.2785	1	0.9831	0.7533	0.8905	0.5047
ENSG00000004487	KDM1A	chr1:23398618-23398689	0.008066	0.02511	0.5673	0.7008	0.2048	0.0005782	0.9811	0.939	0.6239	0.9421	0.9137	0.4533	0.9167	0.4533	0.9108	0.7707	0.9679	-0.380408	-0.387216	-0.2956	-0.155609	-0.354999	-0.342832	-0.00680765	0.0848088	0.2248	0.0254095	0.0916164	0.231607	0.0322172	0.231607	-0.0593992	-0.19939	-0.0121669	0.6704	0.6743	0.9731	0.5913	0.7478	0.8142	0.693875	0.9892	0.9484	0.5812	0.5518	0.9519	0.4786
ENSG00000004487	KDM1A	chr1:23399785-23399896	0.08453	0.02233	0.1449	0.3731	0.01803	0.0005648	0.5355	0.5533	0.9326	0.1507	0.7885	0.7791	0.3462	0.7791	0.9021	0.5	0.1944	-0.329091	-0.489339	-0.693976	-0.384646	-0.755891	-0.416795	-0.160248	-0.364885	-0.0555546	-0.426799	-0.204637	0.104693	-0.266552	0.104693	-0.0619143	-0.371245	-0.339095	0.886	0.2597	0.3564	0.7859	0.09274	0.2026	0.192316	0.5281	0.5711	0.8774	0.1394	0.8826	0.8721
ENSG00000004487	KDM1A	chr1:23403752-23403853	0.0002141	0.0009415	0.1651	0.06706	0.02135	3.974e-08	0.8539	0.9812	0.9585	0.7707	0.9869	0.9645	0.8775	0.9645	0.9074	0.9415	0.7843	-0.488728	-0.532862	-0.517035	-0.517577	-0.576822	-0.507746	-0.0441343	-0.0283074	-0.0288493	-0.0880943	0.0158268	0.015285	-0.04396	0.015285	-0.0597869	-0.0592451	-0.0690758	0.0137	0.008023	0.3723	0.06513	0.2757	2.016e-05	0.00246321	0.8363	0.9823	0.8186	0.9341	0.9989	0.885
ENSG00000004487	KDM1A	chr1:23405509-23405640	0.0003801	0.004146	0.3963	0.2114	0.00194	9.32e-07	0.9514	0.9098	0.8544	0.2842	0.8788	0.7692	0.1292	0.7692	0.1718	0.2915	0.1312	-0.487354	-0.471899	-0.378869	-0.394588	-0.75406	-0.45963	0.0154547	0.108484	0.0927654	-0.266706	0.0930297	0.0773107	-0.282161	0.0773107	-0.375191	-0.359472	-0.29443	0.1724	0.4435	0.9865	0.8546	0.0129	0.1378	0.454376	0.8596	0.8791	0.8553	0.259	0.9373	0.9194
ENSG00000004487	KDM1A	chr1:23406049-23406136	0.004607	0.001339	0.6833	0.2329	0.01456	1.474e-05	0.531	0.8356	0.9954	0.4031	0.5423	0.6686	0.667	0.6686	0.3109	0.7366	0.3708	-0.349138	-0.460289	-0.204717	-0.345811	-0.544942	-0.36551	-0.111151	0.144421	0.00332706	-0.195804	0.255572	0.114478	-0.084653	0.114478	-0.340225	-0.199131	-0.179432	0.6301	0.7851	0.5265	0.9651	0.9713	0.5838	0.373067	0.5221	0.816	0.9235	0.6913	0.7249	0.8554
ENSG00000004487	KDM1A	chr1:23408720-23408834	0.0007243	0.0005675	0.5246	0.04481	0.0001062	2.25e-07	0.6352	0.8771	0.8197	0.04022	0.7023	0.9739	0.05541	0.9739	0.1004	0.357	0.02534	-0.380343	-0.462545	-0.263553	-0.471288	-0.76887	-0.404453	-0.0822021	0.11679	-0.0909454	-0.388527	0.198992	-0.00874326	-0.306325	-0.00874326	-0.505317	-0.297582	-0.364417	0.835	0.7263	0.6784	0.6183	0.05448	0.9916	0.97474	0.6801	0.8824	0.5882	0.04805	0.8659	0.8148
ENSG00000004487	KDM1A	chr1:23409679-23409814	0.004757	9.669e-05	0.136	0.0726	5.775e-05	1.133e-07	0.1346	0.7716	0.7274	0.00332	0.9209	0.7219	0.07588	0.7219	0.2029	0.2705	0.007499	-0.298569	-0.491501	-0.436638	-0.411733	-0.75132	-0.381302	-0.192933	-0.13807	-0.113164	-0.452751	0.0548629	0.0797684	-0.259818	0.0797684	-0.314681	-0.339587	-0.370018	0.4253	0.4308	0.9353	0.8217	0.09575	0.9769	0.347247	0.2676	0.8745	0.6109	0.04439	0.9861	0.9453
ENSG00000004534	RBM6	chr3:50005019-50005240	0.5988	0.9663	0.9767	0.6861	5e-05	0.601	0.664	0.8921	0.9199	0.001521	0.9899	0.6508	0.00571	0.6508	0.0658	0.1268	0.0001037	0.0912125	-0.00838819	-0.0233314	0.140534	0.938164	0.0592596	-0.0996007	-0.114544	0.0493214	0.846951	-0.0149432	0.148922	0.946552	0.148922	0.961495	0.79763	0.878904	0.9636	0.1355	0.939	0.8797	0.06426	0.388	0.0947833	0.27	0.9713	0.9036	0.0378	0.9342	0.681
ENSG00000004534	RBM6	chr3:50005329-50005622	0.6127	0.1313	0.4148	0.2761	3.328e-06	0.05208	0.5333	0.7457	0.6181	0.0008007	0.9048	0.7846	0.005864	0.7846	0.1586	0.1234	0.0001339	0.0880646	0.223354	0.316525	0.298215	1.01261	0.177044	0.13529	0.228461	0.210151	0.924543	0.0931706	0.074861	0.789253	0.074861	0.696083	0.714392	0.835564	0.8614	0.7416	0.6101	0.9532	0.03655	0.9645	0.778206	0.9565	0.7351	0.9073	0.04092	0.7951	0.8147
ENSG00000004534	RBM6	chr3:50097086-50097164	0.3246	0.04485	0.873	0.6349	0.0003792	0.03745	0.4135	0.9701	0.9853	0.003747	0.7614	0.5233	0.01219	0.5233	0.07174	0.04056	0.001578	0.153669	0.307632	0.108723	0.163867	0.780814	0.193483	0.153963	-0.0449456	0.0101977	0.627145	-0.198909	-0.143766	0.473181	-0.143766	0.67209	0.616947	0.58733	0.8337	0.7937	0.9651	0.7303	0.1948	0.8588	0.559168	0.9912	1	0.56	0.1657	1	0.4459
ENSG00000004534	RBM6	chr3:50098398-50098431	0.3638	0.04071	0.8437	0.2375	9.931e-07	0.01844	0.3726	0.9886	0.6324	8.499e-05	0.7739	0.9192	0.002124	0.9192	0.02455	0.1154	2.078e-05	0.10667	0.235037	0.0931836	0.261903	0.817028	0.162576	0.128368	-0.013486	0.155234	0.710359	-0.141854	0.026866	0.581991	0.026866	0.723845	0.555125	0.654452	0.8368	0.4838	0.9895	0.8849	0.3028	0.5652	0.993707	0.8128	0.9775	0.9766	0.2552	0.9442	0.9138
ENSG00000004700	RECQL	chr12:21626493-21626572	0.4006	0.6532	0.5818	0.03616	0.0001215	0.1809	0.7923	0.4549	0.352	0.005803	0.4209	0.05086	7.802e-05	0.05086	0.0003479	0.3462	0.001024	-0.229452	-0.124493	0.416291	-0.859759	-1.35017	-0.225059	0.104959	0.645743	-0.630307	-1.12072	0.540784	-0.735266	-1.22568	-0.735266	-1.76646	-0.490411	-1.12511	0.9371	0.5803	0.06387	0.7538	0.02576	0.7221	0.398952	0.7298	0.4612	0.9003	0.1735	0.6037	0.5343
ENSG00000004700	RECQL	chr12:21627777-21627885	0.4461	0.9873	0.8975	0.02034	0.001755	0.1923	0.4971	0.7341	0.2277	0.0128	0.8759	0.0404	0.0003386	0.0404	0.01385	0.8988	0.0089	-0.204018	0.00506229	0.142909	-0.963761	-1.12181	-0.217731	0.20908	0.346927	-0.759743	-0.917792	0.137847	-0.968823	-1.12687	-0.968823	-1.26472	-0.158049	-0.904079	0.9508	0.05123	0.515	0.253	0.4193	0.6009	0.229918	0.2854	0.8207	0.525	0.5243	0.9827	0.06194
ENSG00000004700	RECQL	chr12:21628432-21628511	0.6122	0.5845	0.9216	0.1933	0.006739	0.1912	0.9893	0.9875	0.4268	0.004459	0.9781	0.2611	0.0009169	0.2611	0.05715	0.6874	0.008653	-0.133298	-0.137453	-0.108036	-0.576888	-0.904301	-0.193606	-0.00415471	0.0252625	-0.44359	-0.771003	0.0294172	-0.439435	-0.766848	-0.439435	-0.796265	-0.327413	-0.710695	0.3976	0.5056	0.9983	0.5737	0.547	0.1798	0.792874	0.9425	0.9022	0.8935	0.938	0.927	0.8067
ENSG00000004700	RECQL	chr12:21636323-21636507	0.1653	0.231	0.9054	0.1664	3.874e-05	0.0232	0.9836	0.8855	0.6388	0.000704	0.88	0.5147	0.00155	0.5147	0.006831	0.2621	0.0006213	-0.252555	-0.246038	-0.105604	-0.511421	-1.13774	-0.272411	0.00651732	0.146952	-0.258866	-0.885182	0.140434	-0.265383	-0.891699	-0.265383	-1.03213	-0.626315	-0.865325	0.8871	0.7559	0.9981	0.2282	0.3399	0.9202	0.758711	0.9497	0.9891	0.4131	0.4872	0.9797	0.2561
ENSG00000004700	RECQL	chr12:21639423-21639519	0.07038	0.03627	0.5935	0.02474	6.142e-06	0.0007675	0.7847	0.9971	0.4738	0.002603	0.9503	0.3722	0.001503	0.3722	0.06539	0.3368	0.003009	-0.289326	-0.36481	-0.295555	-0.652455	-1.10709	-0.361334	-0.0754839	-0.00622878	-0.363129	-0.817761	0.0692551	-0.287645	-0.742277	-0.287645	-0.811533	-0.454633	-0.745754	0.6952	0.1625	0.588	0.6314	0.757	0.3425	0.423801	0.6192	0.8961	0.6013	0.9918	0.9568	0.127
ENSG00000004700	RECQL	chr12:21643135-21643165	0.1421	0.2768	0.9153	0.04541	4.553e-05	0.0134	0.8805	0.8654	0.4154	0.001834	0.8839	0.2153	0.001611	0.2153	0.02275	0.4918	0.001114	-0.281309	-0.235755	-0.102268	-0.719212	-1.22262	-0.312068	0.0455536	0.179041	-0.437903	-0.941309	0.133487	-0.483457	-0.986862	-0.483457	-1.12035	-0.503405	-0.910549	0.8067	0.9443	0.99	0.7989	0.326	0.9235	0.444519	0.8824	0.9712	0.663	0.4682	0.9895	0.6153
ENSG00000004700	RECQL	chr12:21644453-21644479	0.3979	0.08818	0.7724	0.006738	0.000305	0.006585	0.4025	0.971	0.06582	0.0002624	0.877	0.1292	0.002964	0.1292	0.04149	0.8662	0.003992	-0.164831	-0.329386	-0.208566	-0.848276	-0.991506	-0.309716	-0.164555	-0.0437348	-0.683445	-0.826676	0.120821	-0.51889	-0.66212	-0.51889	-0.782941	-0.14323	-0.681791	0.5356	0.5789	0.9075	0.9701	0.3459	0.8745	0.221103	0.2933	0.8524	0.8838	0.6953	0.9978	0.623
ENSG00000004700	RECQL	chr12:21654105-21654148	0.1119	0.326	0.3751	0.2836	0.0003424	0.01298	0.7657	0.8656	0.8288	0.007866	0.7535	0.5851	0.002867	0.5851	0.2279	0.3423	0.007074	-0.314735	-0.225643	-0.509618	-0.46954	-1.11534	-0.330435	0.0890922	-0.194883	-0.154805	-0.800608	-0.283975	-0.243897	-0.8897	-0.243897	-0.605725	-0.645803	-0.784908	0.3851	0.7716	0.2046	0.883	0.05441	0.2619	0.851865	0.7893	0.7797	0.7061	0.36	0.7437	0.7679
ENSG00000004700	RECQL	chr12:21654210-21654292	0.01584	0.06611	0.6566	0.09134	0.005657	0.0003799	0.9069	0.9363	0.7554	0.2169	0.9511	0.5557	0.1713	0.5557	0.4248	0.8078	0.1494	-0.227393	-0.206807	-0.164463	-0.33186	-0.465043	-0.230066	0.0205866	0.06293	-0.104466	-0.237649	0.0423434	-0.125053	-0.258236	-0.125053	-0.300579	-0.133183	-0.234977	0.9528	0.9103	0.9438	0.3053	0.06058	0.8857	0.15462	0.9876	0.9837	0.4738	0.09779	0.9797	0.211
ENSG00000004700	RECQL	chr12:21654319-21654346	0.01012	0.02146	0.3687	0.06562	0.0002269	2.974e-05	0.8058	0.9529	0.5651	0.003563	0.9995	0.7084	0.07224	0.7084	0.2238	0.3733	0.009495	-0.293951	-0.340532	-0.340032	-0.450433	-0.76211	-0.333104	-0.0465806	-0.0460807	-0.156482	-0.468158	0.00049992	-0.109901	-0.421578	-0.109901	-0.422078	-0.311676	-0.429006	0.7944	0.536	0.812	0.6371	0.6554	0.6683	0.708595	0.842	0.9339	0.5209	0.383	0.9699	0.2781
ENSG00000004766	CCDC132	chr7:92861662-92861773	0.7777	0.8799	0.5678	0.277	2.386e-05	0.3274	0.9233	0.7761	0.5448	7.879e-05	0.7741	0.395	0.001198	0.395	0.003045	0.006304	5.206e-06	0.0422757	0.0218696	0.195796	0.244031	-0.688908	0.0795545	-0.0204061	0.153521	0.201755	-0.731184	0.173927	0.222161	-0.710778	0.222161	-0.884705	-0.932939	-0.768463	0.6079	0.1799	0.8365	0.7341	0.6631	0.3249	0.719378	0.6534	0.9792	0.5879	0.4046	0.9809	0.2167
ENSG00000004766	CCDC132	chr7:92869197-92869242	0.1776	0.9084	0.4912	0.5086	6.521e-08	0.1094	0.4392	0.9298	0.9754	6.035e-07	0.6803	0.5701	6.265e-05	0.5701	0.0006111	0.005002	1.087e-08	0.188822	0.0208844	0.277827	0.208396	-1.13892	0.153545	-0.167938	0.0890044	0.0195733	-1.32774	0.256942	0.187511	-1.1598	0.187511	-1.41674	-1.34731	-1.29246	0.9663	0.09596	0.8684	0.7981	0.5056	0.5277	0.565881	0.2587	0.9483	0.8262	0.5665	0.9315	0.1526
ENSG00000004766	CCDC132	chr7:92883191-92883231	0.4608	0.1041	0.3976	0.8781	0.001283	0.06976	0.4705	0.6714	0.9072	0.0001979	0.8952	0.4796	0.0001703	0.4796	0.00789	0.06884	5.847e-06	0.188239	0.396494	0.536566	0.0990253	-1.14508	0.267562	0.208254	0.348327	-0.0892141	-1.33332	0.140072	-0.297469	-1.54158	-0.297469	-1.68165	-1.24411	-1.41265	0.8925	0.4579	0.8091	0.8839	0.03738	0.4324	0.852877	0.6527	0.9107	0.9457	0.03991	0.9708	0.8491
ENSG00000004766	CCDC132	chr7:92885823-92885866	0.8557	0.01973	0.849	0.6682	0.06929	0.3139	0.09355	0.9389	0.6624	0.04588	0.7114	0.07069	0.0005212	0.07069	0.1104	0.5425	0.01363	0.0680127	0.624301	0.213309	-0.266606	-0.743607	0.190188	0.556288	0.145297	-0.334619	-0.81162	-0.410992	-0.890907	-1.36791	-0.890907	-0.956916	-0.477001	-0.933795	0.884	0.03212	0.9643	0.5392	0.7467	0.8214	0.907347	0.05347	0.9981	0.7064	0.8709	0.6747	0.02719
ENSG00000004766	CCDC132	chr7:92886730-92886759	0.1511	0.1665	0.3333	0.5445	0.002176	0.09237	0.9069	0.7261	0.2346	5.621e-06	0.8436	0.1967	0.0004715	0.1967	0.002391	0.3294	4.057e-05	0.249984	0.283078	0.476054	-0.26358	-0.859984	0.209828	0.0330941	0.22607	-0.513565	-1.10997	0.192976	-0.546659	-1.14306	-0.546659	-1.33604	-0.596404	-1.06981	0.4599	0.8288	0.8388	0.3189	0.2483	0.7311	0.800311	0.7778	0.9868	0.176	0.01873	0.9567	0.3268
ENSG00000004766	CCDC132	chr7:92887496-92887566	0.1859	0.07287	0.1881	0.7978	0.009552	0.0315	0.6342	0.5232	0.3973	0.0001161	0.7988	0.1798	0.0004984	0.1798	0.002244	0.1808	6.43e-05	0.317442	0.478976	0.784878	-0.165754	-0.984624	0.340647	0.161534	0.467436	-0.483196	-1.30207	0.305902	-0.64473	-1.4636	-0.64473	-1.7695	-0.81887	-1.32527	0.2598	0.1979	0.3541	0.709	0.1574	0.08588	0.608313	0.8615	0.7094	0.2471	0.006469	0.8907	0.1909
ENSG00000004766	CCDC132	chr7:92888862-92888936	0.3843	0.3198	0.3665	0.9308	0.001265	0.1503	0.8945	0.6062	0.6624	2.864e-05	0.7335	0.5067	0.0003123	0.5067	0.002914	0.1294	6.53e-06	0.164385	0.198042	0.437682	-0.0474356	-0.885311	0.170885	0.033657	0.273298	-0.21182	-1.0497	0.239641	-0.245477	-1.08335	-0.245477	-1.32299	-0.837875	-1.0562	0.9908	0.3717	0.945	0.7374	0.5458	0.6744	0.888811	0.5538	0.9792	0.8013	0.5753	0.8737	0.988
ENSG00000004766	CCDC132	chr7:92900537-92900571	0.4011	0.2733	0.4333	0.9498	0.003154	0.1151	0.8278	0.7014	0.8008	8.762e-05	0.7869	0.5724	0.0001904	0.5724	0.001766	0.0545	5.383e-06	0.217552	0.289792	0.534994	0.0465194	-1.08841	0.244727	0.0722399	0.317442	-0.171033	-1.30596	0.245202	-0.243273	-1.3782	-0.243273	-1.6234	-1.13493	-1.33314	0.7317	0.8787	0.8025	0.9766	0.07635	0.5315	0.871305	0.8504	0.9172	0.9088	0.006143	0.8316	0.9654
ENSG00000004766	CCDC132	chr7:92901947-92902040	0.4284	0.2078	0.6373	0.8924	0.03718	0.1739	0.7297	0.9042	0.6312	0.00472	0.968	0.2678	0.001596	0.2678	0.02421	0.2243	0.0008633	0.249763	0.388006	0.44908	-0.1083	-0.940102	0.257811	0.138243	0.199317	-0.358064	-1.18987	0.0610743	-0.496307	-1.32811	-0.496307	-1.38918	-0.831802	-1.19791	0.6778	0.5224	0.9098	0.8761	0.3279	0.5039	0.409852	0.9338	0.9959	0.7175	0.1511	0.9992	0.3714
ENSG00000004766	CCDC132	chr7:92905484-92905608	0.7972	0.6566	0.5733	0.7646	0.000162	0.6472	0.9241	0.771	0.7495	0.0005153	0.7936	0.5883	0.001008	0.5883	0.01156	0.1931	0.000137	0.0781641	0.11546	0.388109	-0.174404	-1.26345	0.0835786	0.0372955	0.309945	-0.252568	-1.34161	0.27265	-0.289863	-1.37891	-0.289863	-1.65156	-1.08904	-1.34703	0.6606	0.2962	0.9703	0.4409	0.0003568	0.2422	0.108628	0.7843	0.9446	0.7766	0.01554	0.8888	0.8464
ENSG00000004766	CCDC132	chr7:92923857-92923944	0.4724	0.09476	0.583	0.9007	0.02738	0.08297	0.4243	0.8263	0.8783	0.002289	0.9937	0.4076	0.001537	0.4076	0.02087	0.1125	0.0002348	0.204924	0.461426	0.44836	0.0907323	-0.896613	0.283982	0.256502	0.243437	-0.114192	-1.10154	-0.0130654	-0.370693	-1.35804	-0.370693	-1.34497	-0.987346	-1.1806	0.829	0.3554	0.9337	0.9021	0.5394	0.3919	0.819131	0.5718	0.9861	0.9801	0.2709	0.9551	0.7337
ENSG00000004766	CCDC132	chr7:92926459-92926554	0.6531	0.02147	0.5933	0.8528	0.0006777	0.131	0.1973	0.8172	0.735	0.0006787	0.9049	0.2312	0.001157	0.2312	0.01754	0.1606	0.0001404	0.0846296	0.387888	0.25689	-0.0773533	-0.794232	0.163118	0.303258	0.17226	-0.161983	-0.878861	-0.130998	-0.465241	-1.18212	-0.465241	-1.05112	-0.716878	-0.95735	0.6136	0.241	0.9163	0.6654	0.3303	0.8476	0.561655	0.2271	1	0.9203	0.6753	0.8866	0.3537
ENSG00000004766	CCDC132	chr7:92932772-92932857	0.3952	0.2688	0.3945	0.8629	5.794e-05	0.1711	0.8744	0.7777	0.6534	9.842e-05	0.814	0.4063	0.0002488	0.4063	0.008652	0.09507	4.787e-06	0.151142	0.194828	0.377617	-0.0773679	-1.00036	0.153558	0.0436863	0.226475	-0.22851	-1.1515	0.182789	-0.272196	-1.19519	-0.272196	-1.37798	-0.922995	-1.15392	0.8506	0.302	0.9641	0.6574	0.2642	0.3529	0.412157	0.634	1	0.8087	0.441	0.9624	1
ENSG00000004766	CCDC132	chr7:92935144-92935278	0.1953	0.1525	0.5438	0.789	0.0008192	0.03509	0.8663	0.9228	0.8618	5.437e-05	0.9501	0.6825	0.0001648	0.6825	0.007353	0.05051	1.843e-06	0.230179	0.276208	0.335404	0.126448	-0.923556	0.238788	0.0460288	0.105225	-0.103732	-1.15374	0.0591961	-0.14976	-1.19976	-0.14976	-1.25896	-1.05	-1.16234	0.7048	0.6984	0.8619	0.7124	0.6403	0.8638	0.148797	0.5728	0.8733	0.9168	0.4342	0.9829	0.5458
ENSG00000004766	CCDC132	chr7:92938148-92938237	0.1861	0.1004	0.706	0.9557	0.004376	0.048	0.7473	0.9941	0.7013	0.0006208	0.9432	0.425	0.001663	0.425	0.0714	0.2039	7.052e-05	0.249245	0.337329	0.261001	0.033066	-0.884944	0.244831	0.0880848	0.0117562	-0.216179	-1.13419	-0.0763286	-0.304263	-1.22227	-0.304263	-1.14595	-0.91801	-1.12978	0.6377	0.943	0.7357	0.9875	0.8574	0.8501	0.434965	0.7994	0.7617	0.8676	0.6901	0.8811	0.9548
ENSG00000004766	CCDC132	chr7:92978023-92978104	0.2873	0.0251	0.2941	0.9366	0.001174	0.02698	0.3348	0.6754	0.8307	0.0001016	0.947	0.4092	3.5e-05	0.4092	0.003959	0.1933	3.527e-05	0.170298	0.36208	0.420149	0.0398489	-0.764814	0.229744	0.191782	0.249851	-0.130449	-0.935112	0.0580693	-0.322231	-1.12689	-0.322231	-1.18496	-0.804663	-0.994558	0.951	0.5164	0.9481	0.9726	0.8932	0.7319	0.688346	0.7013	0.98	0.9581	0.8354	0.9876	0.7837
ENSG00000004766	CCDC132	chr7:92979191-92979268	0.3111	0.2367	0.5911	0.3055	0.005106	0.04687	0.88	0.9171	0.7393	0.0005355	0.9494	0.7415	0.001691	0.7415	0.03285	0.06752	0.0003269	0.167949	0.208179	0.279311	0.354086	-0.680412	0.215803	0.04023	0.111362	0.186137	-0.848361	0.071132	0.145907	-0.888591	0.145907	-0.959723	-1.0345	-0.896215	0.8623	0.6722	0.9115	0.05735	0.9681	0.6489	0.271967	0.6508	0.9431	0.3663	0.871	0.9943	0.1282
ENSG00000004766	CCDC132	chr7:92979295-92979327	0.236	0.1101	0.7602	0.2454	0.674	0.02281	0.6643	0.9996	0.6856	0.8946	0.9115	0.7769	0.7007	0.7769	0.9506	0.8262	0.7562	0.233019	0.342834	0.23253	0.517633	0.174851	0.303006	0.109815	-0.000489821	0.284613	-0.0581682	-0.110305	0.174798	-0.167983	0.174798	-0.0576784	-0.342782	-0.128154	0.6766	0.6911	0.9238	0.2381	0.0002005	0.331	0.482479	0.9842	0.8384	0.5778	0.005161	0.8805	0.504
ENSG00000004766	CCDC132	chr7:92988220-92988332	0.8568	0.1309	0.4908	0.9321	0.2997	0.2686	0.3823	0.7115	0.9983	0.4221	0.9694	0.5867	0.9763	0.5867	0.9507	0.7353	0.6471	0.031703	0.211615	0.25992	0.0306151	0.221606	0.103715	0.179912	0.228217	-0.00108793	0.189903	0.048305	-0.181	0.0099916	-0.181	-0.0383134	0.190991	0.117891	0.7702	0.7699	0.9629	0.9988	0.0001396	0.9557	0.871321	0.5934	0.9426	0.89	2.908e-05	1	0.8857
ENSG00000004776	HSPB6	chr19:36245997-36246336	0.1847	0.03087	0.7592	0.3714	2.202e-10	0.01352	0.5797	0.9827	0.8972	7.137e-05	0.8501	0.8826	0.003552	0.8826	0.03973	0.06597	3.032e-06	0.42274	0.733007	0.358173	0.593451	3.50632	0.526358	0.310266	-0.0645676	0.17071	3.08358	-0.374834	-0.139556	2.77332	-0.139556	3.14815	2.91287	2.97996	0.3323	0.05321	0.8468	0.5882	0.00408	0.02856	0.116482	0.5564	1	0.9353	0.03643	0.9442	0.8644
ENSG00000004776	HSPB6	chr19:36246349-36246386	0.5191	0.03066	0.8936	0.7332	7.771e-14	0.1136	0.4895	0.9848	0.9975	2.706e-05	0.7997	0.5796	0.001824	0.5796	0.03602	0.0331	8.258e-08	0.190104	0.542589	0.135494	0.185663	3.71311	0.28209	0.352485	-0.0546102	-0.00444114	3.52301	-0.407095	-0.356926	3.17052	-0.356926	3.57762	3.52745	3.43102	0.8822	0.04444	0.9531	0.9698	3.264e-08	0.3256	0.355518	0.3966	0.997	0.9893	0.0009749	0.9124	0.5178
ENSG00000004776	HSPB6	chr19:36246449-36246583	0.2635	0.4309	0.9434	0.4505	1.161e-14	0.5005	0.2362	0.8201	0.9477	1.198e-05	0.9347	0.218	7.835e-05	0.218	0.02346	0.03442	6.053e-10	0.141806	-0.0993431	-0.0404487	0.178908	2.00165	0.0622539	-0.241149	-0.182254	0.0371023	1.85985	0.0588944	0.278251	2.10099	0.278251	2.0421	1.82274	1.9394	0.8745	0.002273	0.7256	0.859	0.0418	0.07384	0.338279	0.07057	0.9061	0.9511	0.1137	0.9038	0.3343
ENSG00000004776	HSPB6	chr19:36246674-36246750	0.9913	0.8309	0.9742	0.203	2.703e-10	0.6594	0.8985	0.9893	0.4918	4.119e-05	0.9519	0.3305	0.0004302	0.3305	0.0205	0.06587	3.115e-07	-0.00249685	0.0333246	-0.0212003	0.294202	1.33946	0.0468433	0.0358214	-0.0187034	0.296699	1.34196	-0.0545248	0.260877	1.30614	0.260877	1.36066	1.04526	1.29262	0.1748	0.1532	0.8243	0.9973	2.341e-07	0.07181	0.164858	0.9664	0.9914	0.745	0.005246	0.983	0.5531
ENSG00000004776	HSPB6	chr19:36246751-36246783	0.1097	0.6809	0.8001	0.5676	5.84e-12	0.09019	0.506	0.9465	0.9652	5.142e-05	0.9334	0.7473	0.0004066	0.7473	0.04974	0.06309	5.252e-08	0.17851	0.0551403	0.113465	0.153908	1.59089	0.1345	-0.12337	-0.0650458	-0.0246028	1.41238	0.0583244	0.0987673	1.53575	0.0987673	1.47743	1.43698	1.45639	0.9329	0.3776	1	0.8674	0.009786	0.7625	0.188271	0.5114	0.9961	0.877	0.02517	0.9317	0.9067
ENSG00000004776	HSPB6	chr19:36247722-36247898	0.883	0.6055	0.9359	0.8398	2.16e-07	0.9227	0.6216	0.9856	0.8447	0.0006387	0.859	0.9834	0.001897	0.9834	0.128	0.07898	3.458e-06	0.0278986	-0.0741642	0.0513698	-0.0675007	1.21309	-0.0114202	-0.102063	0.0234713	-0.0953993	1.18519	0.125534	0.00666346	1.28725	0.00666346	1.16172	1.28059	1.22451	0.5473	0.1222	0.9756	0.4424	0.002619	0.0972	0.485508	0.6165	0.978	0.7874	0.0217	0.9112	0.9681
ENSG00000004799	PDK4	chr7:95213206-95214945	0.5195	0.01977	0.3249	0.525	5.929e-16	0.02262	0.1719	0.5807	0.8368	6.181e-11	0.9776	0.7144	2.521e-07	0.7144	0.0003071	0.00248	1.718e-12	0.214731	0.697465	0.741241	0.435672	3.8094	0.430698	0.482734	0.526511	0.220941	3.59467	0.0437761	-0.261793	3.11194	-0.261793	3.06816	3.37373	3.3787	0.934	0.2155	0.7748	0.9891	0.01498	0.4626	0.0845392	0.5234	0.9314	0.9916	0.06885	0.9989	0.6171
ENSG00000004799	PDK4	chr7:95214974-95215049	0.4687	0.01734	0.2669	0.4065	3.692e-17	0.01011	0.1301	0.4385	0.7191	5.719e-13	0.9503	0.7754	8.11e-08	0.7754	0.0001667	0.0005738	4.757e-15	0.229289	0.711878	0.805654	0.525535	3.98621	0.460522	0.482589	0.576366	0.296246	3.75692	0.0937768	-0.186343	3.27433	-0.186343	3.18056	3.46068	3.52569	0.9758	0.4243	0.8038	0.8465	0.1596	0.5015	0.664597	0.5305	0.8912	0.8797	0.1156	0.9732	0.9095
ENSG00000004799	PDK4	chr7:95216325-95216435	0.6679	0.04046	0.5428	0.7725	8.025e-17	0.08523	0.1608	0.6934	0.9467	1.29e-12	0.9603	0.5518	3.379e-07	0.5518	0.0002025	0.000773	2.864e-14	0.145148	0.601307	0.517531	0.214124	3.80304	0.317643	0.456158	0.372382	0.0689755	3.65789	-0.0837762	-0.387183	3.20173	-0.387183	3.28551	3.58891	3.48539	0.7487	0.9314	0.9129	0.5322	0.4114	0.537	0.351656	0.7289	0.9911	0.7534	0.1861	0.9392	0.42
ENSG00000004799	PDK4	chr7:95216730-95216815	0.4656	0.04778	0.2927	0.6424	1.548e-14	0.02965	0.2742	0.4651	0.9223	1.736e-11	0.9057	0.6943	7.251e-07	0.6943	0.0002539	0.001676	1.322e-12	0.239052	0.627294	0.799262	0.343752	3.65946	0.415904	0.388243	0.56021	0.104701	3.42041	0.171968	-0.283542	3.03216	-0.283542	2.8602	3.31571	3.24355	1	0.9915	0.8825	0.744	0.7275	0.96	0.0916624	0.9911	0.9142	0.7358	0.621	0.9115	0.6423
ENSG00000004799	PDK4	chr7:95217059-95217136	0.4753	0.04973	0.311	0.626	9.978e-13	0.03036	0.3056	0.54	0.9144	9.815e-10	0.9147	0.6867	3.361e-06	0.6867	0.0006197	0.001971	3.811e-11	0.227904	0.595218	0.745541	0.336258	3.19567	0.395311	0.367314	0.517637	0.108354	2.96776	0.150323	-0.25896	2.60045	-0.25896	2.45013	2.85941	2.80036	0.9346	0.8121	0.9318	0.7141	0.008033	0.7684	0.0508647	0.9335	0.9502	0.7859	0.007743	0.9294	0.7292
ENSG00000004799	PDK4	chr7:95218963-95219015	0.2368	0.04083	0.1809	0.4419	7.182e-17	0.004864	0.3615	0.3299	0.8461	1.052e-13	0.8172	0.8486	1.087e-07	0.8486	0.000145	0.0004138	1.346e-15	0.335067	0.633626	0.927361	0.49936	3.98015	0.498403	0.298559	0.592294	0.164293	3.64508	0.293735	-0.134266	3.34652	-0.134266	3.05279	3.48079	3.48174	0.3349	0.6887	0.4636	0.8498	0.03496	0.1092	0.534362	0.6821	0.7923	0.9143	0.06027	0.6343	0.9546
ENSG00000004799	PDK4	chr7:95221334-95221367	0.1337	0.01283	0.2294	0.4347	2.379e-14	0.001156	0.2362	0.4614	0.9045	4.847e-14	0.9442	0.6821	1.076e-07	0.6821	4.193e-06	0.0002928	2.009e-14	0.468713	0.883271	1.00075	0.58817	4.03268	0.652185	0.414559	0.532037	0.119458	3.56397	0.117478	-0.295101	3.14941	-0.295101	3.03193	3.44451	3.38049	0.0647	0.1448	0.5761	0.8135	0.7102	0.004053	0.0189919	0.9546	0.967	0.7347	0.4969	0.9084	0.5451
ENSG00000004799	PDK4	chr7:95221826-95221908	0.254	0.02134	0.144	0.2478	7.754e-21	0.00284	0.3156	0.383	0.6681	5.605e-15	0.8814	0.9747	5.749e-08	0.9747	1.299e-05	0.0001809	7.436e-16	0.288935	0.633386	0.857771	0.607644	3.98428	0.484184	0.344451	0.568836	0.318709	3.69534	0.224385	-0.0257421	3.35089	-0.0257421	3.12651	3.37663	3.50009	0.6848	0.9054	0.5896	0.5153	0.04134	0.2882	0.711545	0.8595	0.821	0.7185	0.05324	0.8658	0.565
ENSG00000004799	PDK4	chr7:95222085-95222180	0.1822	0.004418	0.2327	0.4235	4.214e-14	0.001041	0.102	0.4655	0.8644	3.776e-13	0.9997	0.5749	2.44e-07	0.5749	1.567e-05	0.0005947	3.445e-13	0.480662	1.11523	1.11452	0.673384	4.46221	0.745324	0.634571	0.633856	0.192722	3.98155	-0.00071493	-0.441849	3.34698	-0.441849	3.34769	3.78883	3.71689	0.2123	0.02438	0.5609	0.7559	0.03375	0.003696	0.0742788	0.2792	0.8616	0.9382	0.03693	0.9902	0.4115
ENSG00000004799	PDK4	chr7:95222202-95222248	0.3678	0.0006925	0.3154	0.4919	2.193e-16	0.002391	0.01619	0.5378	0.8359	4.099e-13	0.8595	0.3764	9.639e-07	0.3764	0.0001971	0.0007361	3.548e-13	0.324166	1.20737	0.911425	0.547494	4.61804	0.657612	0.8832	0.587259	0.223328	4.29388	-0.295941	-0.659873	3.41068	-0.659873	3.70662	4.07055	3.96043	0.508	0.0008142	0.6461	0.8197	1.466e-05	0.007699	0.0745497	0.01372	0.8868	0.9969	1.055e-05	0.8544	0.1978
ENSG00000004799	PDK4	chr7:95223011-95223079	0.4499	0.01758	0.3551	0.4751	1.611e-17	0.0136	0.145	0.5102	0.7817	2.5e-14	0.991	0.7246	3.759e-07	0.7246	2.811e-05	0.000437	9.559e-15	0.230728	0.722202	0.698772	0.462936	3.94323	0.445004	0.491474	0.468044	0.232208	3.7125	-0.0234308	-0.259266	3.22103	-0.259266	3.24446	3.4803	3.49823	0.9603	0.4616	0.9403	0.981	0.1541	0.6381	0.637686	0.5165	0.9548	0.9982	0.0119	0.9798	0.7501
ENSG00000004799	PDK4	chr7:95224367-95224446	0.2673	0.01041	0.2864	0.2986	3.933e-17	0.002432	0.1658	0.5342	0.6804	3.433e-14	0.9993	0.8249	1.589e-07	0.8249	1.171e-05	0.0002023	3.768e-15	0.348607	0.857758	0.859732	0.68713	4.28993	0.586747	0.509152	0.511126	0.338524	3.94132	0.00197418	-0.170628	3.43217	-0.170628	3.43019	3.6028	3.70318	0.4407	0.1161	0.7201	0.5106	0.003719	0.02681	0.0122229	0.5609	0.9415	0.8112	0.003621	0.9967	0.9863
ENSG00000004799	PDK4	chr7:95225507-95225541	0.6612	0.03258	0.4153	0.239	3.562e-29	0.02618	0.1694	0.5276	0.4485	4.862e-18	0.9915	0.9939	9.373e-09	0.9939	1.629e-05	4.298e-05	1.297e-21	0.0873416	0.396297	0.379999	0.400628	3.67124	0.245127	0.308955	0.292657	0.313287	3.5839	-0.0162976	0.00433187	3.27494	0.00433187	3.29124	3.27061	3.42611	0.3004	0.07917	0.5329	0.9293	0.295	0.02934	0.537525	0.6458	0.9035	0.8556	0.7337	0.9503	0.4699
ENSG00000004799	PDK4	chr7:95225546-95225602	0.6649	0.07166	0.8584	0.1193	1.105e-29	0.05221	0.2975	0.9696	0.2847	1.219e-15	0.8631	0.7572	4.18e-08	0.7572	0.0001122	0.0001363	1.297e-21	0.0668792	0.260156	0.101429	0.370286	3.16231	0.166066	0.193277	0.03455	0.303407	3.09544	-0.158727	0.11013	2.90216	0.11013	3.06089	2.79203	2.99625	0.4976	0.1736	0.5096	0.9777	0.4468	0.08176	0.645316	0.5293	0.6589	0.82	0.6578	0.8775	0.4343
ENSG00000004799	PDK4	chr7:95225606-95225648	0.6505	0.1556	0.9965	0.5111	3.957e-11	0.9571	0.1298	0.9384	0.7915	1.223e-06	0.7571	0.1153	2.559e-06	0.1153	0.006645	0.01147	4.097e-10	0.0689829	-0.184469	-0.00306786	0.173598	1.30856	0.00610446	-0.253452	-0.0720507	0.104615	1.23958	0.181401	0.358067	1.49303	0.358067	1.31163	1.13496	1.30246	0.5217	0.009661	0.4942	0.8028	1.698e-06	0.01506	0.314606	0.08169	0.7365	0.994	3.991e-07	0.9859	0.4111
ENSG00000004799	PDK4	chr7:95225650-95225801	0.921	0.403	0.8812	0.2698	1.136e-28	0.4846	0.5479	0.9153	0.4633	2.893e-13	0.973	0.6956	1.256e-07	0.6956	0.0002651	0.0003225	5.565e-19	-0.0161633	0.104754	0.0699646	0.23003	2.54576	0.059992	0.120918	0.0861279	0.246193	2.56193	-0.0347899	0.125276	2.44101	0.125276	2.4758	2.31573	2.48577	0.2055	0.01928	0.3748	0.7783	0.001535	0.003022	0.25102	0.3377	0.768	0.9273	0.00289	0.9669	0.4333
ENSG00000004809	SLC22A16	chr6:110768078-110768175	0.01202	0.005774	0.2641	0.651	0.8259	9.867e-05	0.5214	0.8721	0.6654	0.2051	0.9996	0.3133	0.08944	0.3133	0.3129	0.889	0.1446	-0.322053	-0.430682	-0.431052	-0.165657	-0.0691116	-0.341103	-0.108629	-0.108999	0.156396	0.252941	-0.000370376	0.265025	0.36157	0.265025	0.36194	0.096545	0.271991	0.6101	0.5008	0.6156	0.6062	0.7508	0.1425	0.0820363	0.9449	0.8659	0.8365	0.9902	0.9047	0.8111
ENSG00000004809	SLC22A16	chr6:110777747-110777991	0.03771	0.001874	0.4559	0.9195	0.8112	0.0007789	0.1831	0.9519	0.5433	0.3626	0.7932	0.1319	0.06113	0.1319	0.5448	0.9764	0.2814	-0.366691	-0.63345	-0.437143	-0.061541	-0.10039	-0.405258	-0.266759	-0.0704522	0.30515	0.266301	0.196307	0.571909	0.53306	0.571909	0.336753	-0.0388492	0.304868	0.2411	0.01358	0.6855	0.9395	0.7341	0.01494	0.0368527	0.3295	0.9662	0.8151	0.7815	0.9523	0.3675
ENSG00000004809	SLC22A16	chr6:110796135-110796177	0.9663	0.1663	0.8679	0.4987	0.9009	0.3632	0.296	0.9031	0.6011	0.8776	0.9165	0.9874	0.5757	0.9874	0.9127	0.8215	0.8417	-0.00612224	0.142847	0.0678046	0.137938	0.0245661	0.0624539	0.14897	0.0739268	0.14406	0.0306883	-0.0750428	-0.00490928	-0.118281	-0.00490928	-0.0432385	-0.113372	-0.0378878	0.2211	0.0009465	0.6246	0.5464	0.9358	0.001633	0.0209562	0.1944	0.9608	0.9531	0.5508	0.925	0.5436
ENSG00000004838	ZMYND10	chr3:50378569-50378609	0.8968	0.9666	0.7949	0.9804	0.5474	0.7885	0.9355	0.9002	0.9766	0.6497	0.8409	0.9918	0.5406	0.9918	0.9832	0.8209	0.5775	0.0215896	0.0060542	0.114931	0.00858902	0.125025	0.0245434	-0.0155354	0.0933415	-0.0130006	0.103436	0.108877	0.00253483	0.118971	0.00253483	0.0100943	0.116436	0.100482	0.005054	9.637e-15	0.002187	0.0195	0.6087	1.433e-10	6.26816358596528e-07	0.002451	0.7015	0.8109	0.5349	0.9004	0.12
ENSG00000004838	ZMYND10	chr3:50378625-50378810	0.2914	4.923e-07	0.04877	0.1831	0.7152	2.994e-05	0.01102	0.4775	0.7184	0.8557	0.8576	0.1694	0.009869	0.1694	0.1894	0.5929	0.2696	0.12286	0.528666	0.43375	0.263162	0.0742813	0.285295	0.405806	0.31089	0.140302	-0.0485783	-0.0949158	-0.265504	-0.454384	-0.265504	-0.359469	-0.188881	-0.211014	0.5261	0.5031	0.8622	0.9923	0.551	0.3357	0.152911	0.9932	0.9948	0.8339	0.9172	0.9965	0.7585
ENSG00000004838	ZMYND10	chr3:50378868-50378916	1.296e-05	2.799e-19	7.284e-05	0.007952	0.9083	1.505e-14	0.0003024	0.4644	0.9717	0.07626	0.7023	0.02189	1.857e-05	0.02189	0.02756	0.01744	0.009435	0.882836	2.3689	1.71245	0.922752	0.0522666	1.38183	1.48606	0.829613	0.0399157	-0.83057	-0.656447	-1.44614	-2.31663	-1.44614	-1.66018	-0.870486	-1.32956	9.991e-05	3.747e-16	0.00512	0.05015	0.8963	3.934e-13	1.22421717646772e-06	0.002889	0.8488	0.9925	0.06624	0.8218	0.03745
ENSG00000004838	ZMYND10	chr3:50379026-50379081	0.06587	8.633e-11	0.0003439	0.4739	0.9186	2.696e-07	0.0005092	0.07035	0.9634	0.4164	0.9446	0.05637	0.005579	0.05637	0.03553	0.715	0.1041	0.230953	1.02894	0.927106	0.206935	0.0296996	0.516963	0.797991	0.696153	-0.0240183	-0.201254	-0.101838	-0.82201	-0.999245	-0.82201	-0.897407	-0.177235	-0.487264	0.6572	2.06e-05	0.08056	0.9949	0.5916	0.003669	0.0661283	0.005742	0.3035	0.855	0.2719	0.9965	0.06963
ENSG00000004838	ZMYND10	chr3:50379276-50379361	0.009699	9.318e-08	0.06637	0.09917	0.3009	1.866e-07	0.03641	0.7587	0.8559	0.8125	0.7883	0.3298	0.09133	0.3298	0.4925	0.8027	0.3872	0.212654	0.553683	0.36331	0.280132	0.162549	0.331403	0.341029	0.150656	0.0674786	-0.0501049	-0.190373	-0.273551	-0.391134	-0.273551	-0.200761	-0.117584	-0.168854	0.9964	0.3835	0.6779	0.9892	0.9406	0.5651	0.844316	0.4917	0.8014	0.9881	0.935	0.9224	0.5594
ENSG00000004838	ZMYND10	chr3:50379464-50379531	0.3874	3.503e-08	0.03254	0.1425	0.8668	3.964e-05	0.003181	0.3672	0.6066	0.5322	0.8505	0.2089	0.008053	0.2089	0.1153	0.2259	0.121	0.139675	0.884083	0.649246	0.381608	-0.0489524	0.429598	0.744408	0.509571	0.241933	-0.188627	-0.234838	-0.502475	-0.933036	-0.502475	-0.698198	-0.43056	-0.478551	0.8224	0.005295	0.7672	0.5771	0.2337	0.2034	0.822188	0.02163	0.826	0.5699	0.364	0.9184	0.606
ENSG00000004838	ZMYND10	chr3:50379829-50379916	0.004574	1.291e-11	0.001427	0.09722	0.6932	8.674e-10	0.001176	0.2591	0.8964	0.3328	0.8622	0.08338	0.002222	0.08338	0.05059	0.3853	0.06817	0.39675	1.20609	0.988636	0.474111	0.119237	0.689857	0.809343	0.591886	0.077361	-0.277513	-0.217457	-0.731982	-1.08686	-0.731982	-0.869399	-0.354874	-0.570619	0.01479	3.495e-09	0.0303	0.278	0.9006	2.308e-08	0.000109453	0.01104	0.6878	0.9698	0.116	0.9265	0.1612
ENSG00000004838	ZMYND10	chr3:50380358-50380446	0.002096	2.608e-15	0.001098	0.003001	0.01654	2.508e-11	0.0002743	0.3951	0.5825	0.7239	0.7393	0.1075	0.01846	0.1075	0.4423	0.769	0.5283	0.388422	1.31472	0.91798	0.649946	0.503014	0.733534	0.926294	0.529558	0.261525	0.114592	-0.396736	-0.66477	-0.811702	-0.66477	-0.414966	-0.146932	-0.230519	0.02916	1.167e-12	0.1136	0.01329	0.01634	7.31e-09	5.93702162307495e-06	0.003183	0.9006	0.6478	0.5622	0.7708	0.2853
ENSG00000004838	ZMYND10	chr3:50380562-50380596	0.1932	2.141e-15	4.635e-05	0.3435	0.7188	6.49e-07	0.0001545	0.1601	0.9419	0.4193	0.8412	0.03965	0.001195	0.03965	0.04137	0.4321	0.0868	0.242902	1.72092	1.32301	0.310001	-0.112389	0.767793	1.47802	1.0801	0.0670991	-0.355291	-0.397915	-1.41092	-1.83331	-1.41092	-1.4354	-0.42239	-0.880182	0.6203	1.608e-13	0.001334	0.6939	0.3966	4.306e-05	0.0101717	0.0006375	0.4222	0.9672	0.4072	0.9301	0.06332
ENSG00000004838	ZMYND10	chr3:50380765-50380857	0.1707	5.565e-05	0.02398	0.5995	0.1483	0.0003473	0.08429	0.3732	0.9636	0.6489	0.9993	0.2646	0.3895	0.2646	0.4794	0.7634	0.9184	0.172976	0.593008	0.594339	0.148616	0.29275	0.327234	0.420032	0.421364	-0.0243599	0.119774	0.00133171	-0.444392	-0.300258	-0.444392	-0.301589	0.144134	-0.0344838	0.9548	0.685	0.7685	0.8321	0.3209	0.8016	0.361546	0.8809	0.932	0.8719	0.4817	0.9726	0.7308
ENSG00000004838	ZMYND10	chr3:50381007-50381045	0.006856	0.005677	0.179	0.03823	0.004297	2.237e-05	0.7562	0.9183	0.7324	0.3314	0.9855	0.843	0.5634	0.843	0.7722	0.9053	0.4193	0.292544	0.368382	0.39109	0.446988	0.551769	0.344641	0.0758377	0.0985466	0.154445	0.259225	0.0227089	0.0786068	0.183387	0.0786068	0.160678	0.10478	0.207127	0.3409	0.3497	0.9631	0.4292	0.03013	0.5809	0.00810339	0.1951	0.9023	0.8966	0.35	0.9435	0.1501
ENSG00000004838	ZMYND10	chr3:50381176-50381259	0.2173	0.3234	0.3288	0.2602	0.9793	0.02359	0.9231	0.8422	0.7997	0.5289	0.7692	0.5994	0.5369	0.5994	0.3679	0.5327	0.373	0.158116	0.134472	0.311486	0.274901	-0.00730872	0.182679	-0.0236434	0.15337	0.116785	-0.165424	0.177014	0.140429	-0.141781	0.140429	-0.318795	-0.282209	-0.189988	0.7405	3.982e-08	0.4174	0.9914	0.1556	0.003956	0.010628	0.003164	0.8428	0.9319	0.4235	0.8296	0.04632
ENSG00000004838	ZMYND10	chr3:50382577-50382636	0.6987	0.1178	0.1727	0.2001	0.4121	0.0574	0.544	0.5847	0.604	0.7182	0.8731	0.8593	0.8872	0.8593	0.5953	0.8412	0.9953	0.0540095	0.187337	0.323767	0.250198	0.146174	0.14452	0.133327	0.269757	0.196189	0.0921646	0.13643	0.0628614	-0.0411626	0.0628614	-0.177593	-0.104024	0.00165442	0.1453	1.627e-06	0.5997	1	0.9239	0.0005375	0.015361	0.04419	0.9797	0.723	0.5484	0.711	0.04086
ENSG00000004838	ZMYND10	chr3:50382920-50382980	0.385	0.00034	0.1135	0.9862	0.4947	0.005387	0.05681	0.4707	0.7641	0.8987	0.9902	0.0918	0.2038	0.0918	0.4784	0.7767	0.7781	0.113985	0.441146	0.428904	-0.00664968	0.149522	0.218725	0.327161	0.31492	-0.120634	0.0355379	-0.0122416	-0.447795	-0.291623	-0.447795	-0.279382	0.156172	-0.0692026	0.5867	0.2237	0.9154	0.1954	0.9386	0.06386	0.0561243	0.6956	1	0.4812	0.7662	0.9534	0.5225
ENSG00000004838	ZMYND10	chr3:50383053-50383082	0.7797	0.817	0.8035	0.8426	0.0536	0.9394	0.6409	0.7471	0.7703	0.02134	0.8868	0.9157	0.06076	0.9157	0.368	0.4207	0.02902	-0.0550665	0.0420746	0.145617	0.0793746	0.443354	0.0101004	0.0971411	0.200683	0.134441	0.498421	0.103542	0.0373	0.40128	0.0373	0.297737	0.36398	0.433254	0.1548	0.001128	0.6359	0.766	0.1563	0.001604	0.0297962	0.2903	0.9817	0.9178	0.02041	0.8789	0.2527
ENSG00000004838	ZMYND10	chr3:50383102-50383175	0.4034	0.522	0.9579	0.9077	0.8997	0.694	0.2911	0.9368	0.8882	0.813	0.8593	0.6652	0.6837	0.6652	0.9979	0.9963	0.9881	-0.0744361	0.0580283	-0.0217452	-0.0265699	-0.022988	-0.0258696	0.132464	0.0526909	0.0478662	0.0514481	-0.0797734	-0.0845982	-0.0810163	-0.0845982	-0.00124285	0.00358192	0.00288162	0.0003431	3.185e-09	0.002123	0.04992	0.1277	2.052e-10	5.2736687144977e-06	0.1049	0.714	0.9491	0.7968	0.9977	0.3405
ENSG00000004838	ZMYND10	chr3:50383195-50383234	0.3962	0.4547	0.9516	0.7339	0.3101	0.6388	0.2121	0.9371	0.9877	0.7138	0.795	0.4287	0.114	0.4287	0.6652	0.8864	0.4356	0.105516	-0.0919729	0.0351321	0.0969947	0.196327	0.0426314	-0.197489	-0.0703836	-0.00852105	0.0908117	0.127105	0.188968	0.2883	0.188968	0.161195	0.0993328	0.153696	0.6514	5.917e-11	0.03369	0.529	0.8782	0.0001292	0.0927354	0.002202	0.647	0.8938	0.7161	0.8894	0.07903
ENSG00000004838	ZMYND10	chr3:50383252-50383353	0.6311	0.757	0.934	0.861	0.3208	0.8607	0.5095	0.9835	0.7431	0.5529	0.8833	0.9688	0.2374	0.9688	0.6807	0.5938	0.3385	0.0911036	-0.0582016	0.0638823	-0.0748864	0.267708	0.0239292	-0.149305	-0.0272212	-0.16599	0.176605	0.122084	-0.0166848	0.32591	-0.0166848	0.203826	0.342595	0.243779	0.7837	6.465e-05	0.3645	0.3173	0.6087	0.004679	0.16751	0.03424	0.774	0.6622	0.504	0.9308	0.5807
ENSG00000004838	ZMYND10	chr3:50383511-50384045	0.9112	0.1463	0.9522	0.9258	0.3658	0.6594	0.2583	0.9885	0.9099	0.5061	0.732	0.5511	0.1378	0.5511	0.7598	0.6899	0.2654	0.0192737	-0.178027	0.0353871	-0.0300204	0.185064	-0.0408119	-0.197301	0.0161135	-0.049294	0.165791	0.213414	0.148007	0.363092	0.148007	0.149677	0.215085	0.225876	0.2428	4.606e-08	0.236	0.3621	0.9166	1.563e-05	0.000304185	0.002649	0.7686	0.824	0.3704	0.8692	0.1996
ENSG00000004846	ABCB5	chr7:20721170-20721273	0.2622	0.3631	0.7641	0.09124	0.0007192	0.08823	0.9573	0.4987	0.4795	0.05534	0.676	0.3715	0.1192	0.3715	0.2675	0.6926	0.01257	0.127797	0.116711	-0.12986	0.353085	0.793599	0.130958	-0.0110861	-0.257657	0.225288	0.665802	-0.246571	0.236374	0.676888	0.236374	0.923459	0.440514	0.662642	0.3132	0.3731	0.6897	0.5039	0.378	0.2129	0.277868	0.9857	0.5859	0.916	0.8718	0.7519	0.8636
ENSG00000004846	ABCB5	chr7:20762639-20762697	0.6312	0.8908	0.7224	0.6018	0.0003897	0.7398	0.6567	0.6977	0.8809	0.02803	0.8576	0.5219	0.03651	0.5219	0.1812	0.3834	0.002187	0.07098	-0.0209569	-0.150787	0.137149	0.768161	0.0330714	-0.0919368	-0.221767	0.0661687	0.697181	-0.12983	0.158106	0.789118	0.158106	0.918948	0.631012	0.73509	0.7335	0.8689	0.6298	0.9339	0.4096	0.9684	0.0465637	0.7053	0.6994	0.833	0.6696	0.884	0.9853
ENSG00000004846	ABCB5	chr7:20762742-20762773	0.42	0.5347	0.8173	0.7469	0.0006755	0.5693	0.9131	0.6505	0.5278	0.0007376	0.6863	0.345	0.002113	0.345	0.1629	0.1247	8.531e-05	-0.166418	-0.131103	0.173272	0.145394	0.980239	-0.0802755	0.0353145	0.33969	0.311812	1.14666	0.304375	0.276497	1.11134	0.276497	0.806967	0.834845	1.06051	0.336	0.5058	0.8974	0.9406	0.2178	0.3212	0.69559	0.9028	0.8246	0.8476	0.06785	0.8605	0.8221
ENSG00000004846	ABCB5	chr7:20782540-20782670	0.8211	0.7453	0.9601	0.5777	4.601e-05	0.5431	0.9673	0.9964	0.7628	0.005638	0.9881	0.6402	0.02255	0.6402	0.242	0.3006	0.0002817	0.0358152	0.0439969	0.0307001	0.141564	0.868034	0.0522779	0.00818176	-0.00511502	0.105748	0.832218	-0.0132968	0.0975667	0.824037	0.0975667	0.837333	0.72647	0.815756	0.9159	0.7515	0.9741	0.797	0.4634	0.9439	0.524891	0.9236	0.9808	0.7912	0.5692	0.9688	0.5885
ENSG00000004846	ABCB5	chr7:20792993-20793118	0.9114	0.8282	0.5803	0.8153	0.0003568	0.9094	0.9535	0.6495	0.8133	0.004928	0.6835	0.6738	0.01615	0.6738	0.4234	0.2835	0.0008644	-0.0224859	-0.0360881	0.241988	0.0825448	0.833448	0.0140361	-0.0136023	0.264474	0.105031	0.855934	0.278077	0.118633	0.869536	0.118633	0.59146	0.750903	0.819412	0.8428	0.8209	0.7384	0.6777	0.5909	0.7833	0.44859	0.9999	0.8257	0.8422	0.4861	0.8767	0.7758
ENSG00000004846	ABCB5	chr7:20795050-20795142	0.5059	0.2045	0.794	0.06099	0.0005658	0.8173	0.7278	0.718	0.104	0.004105	0.6584	0.04648	0.009402	0.04648	0.3461	0.6772	0.002073	-0.106126	-0.191213	0.142637	0.4448	0.802938	-0.0290587	-0.0850866	0.248763	0.550926	0.909064	0.33385	0.636012	0.994151	0.636012	0.660301	0.358139	0.831997	0.4345	0.1762	0.9326	0.451	0.6719	0.4858	0.411007	0.8129	0.89	0.3898	0.3295	0.864	0.1799
ENSG00000004848	ARX	chrX:25025531-25025556	0.003923	0.03998	0.9267	0.1026	0.1598	0.000132	0.8526	0.5056	0.8533	0.9728	0.6701	0.6627	0.9142	0.6627	0.5017	0.8993	0.9435	0.341784	0.303178	0.0640751	0.41906	0.331976	0.314793	-0.0386064	-0.277709	0.0772752	-0.00980863	-0.239103	0.115882	0.0287977	0.115882	0.267901	-0.0870838	0.0171822	0.005681	0.001767	0.936	0.4676	0.6909	5.478e-05	0.00769826	0.6709	0.7943	0.9002	0.3598	0.6766	0.5504
ENSG00000004864	SLC25A13	chr7:95750508-95750664	0.9811	0.0003229	0.3669	0.2689	1.039e-07	0.01824	0.001292	0.4153	0.3537	2.975e-07	0.8259	0.4578	0.00619	0.4578	0.04509	0.02811	1.865e-05	0.00585416	-0.549749	-0.374625	-0.335748	-1.19479	-0.232916	-0.555604	-0.380479	-0.341602	-1.20065	0.175124	0.214002	-0.645044	0.214002	-0.820169	-0.859046	-0.961878	0.4382	0.4284	0.6392	0.7506	7.572e-06	0.8933	0.988624	0.1899	0.5442	0.5746	1.615e-05	0.9437	0.9927
ENSG00000004864	SLC25A13	chr7:95750987-95751031	0.9586	0.00363	0.6155	0.3494	4.004e-05	0.06099	0.004246	0.6072	0.3769	1.533e-05	0.7531	0.5426	0.02088	0.5426	0.06175	0.07448	0.0002141	0.0156334	-0.564281	-0.317678	-0.371114	-1.16962	-0.231574	-0.579915	-0.333311	-0.386748	-1.18525	0.246603	0.193167	-0.605339	0.193167	-0.851942	-0.798506	-0.938046	0.5079	0.4911	0.9021	0.689	0.0009098	0.9787	0.555033	0.3364	0.8832	0.5927	0.002819	0.9989	0.9133
ENSG00000004864	SLC25A13	chr7:95751169-95751275	0.8421	0.0009168	0.6184	0.4543	4.858e-05	0.02187	0.002492	0.7263	0.5692	2.498e-05	0.7065	0.2982	0.04893	0.2982	0.1096	0.07286	0.0005912	-0.0477035	-0.580586	-0.291818	-0.282945	-1.05471	-0.252132	-0.532883	-0.244114	-0.235241	-1.00701	0.288769	0.297642	-0.474123	0.297642	-0.762891	-0.771765	-0.802577	0.9117	0.1163	0.8748	0.9131	0.0003482	0.4951	0.656672	0.1253	0.8915	0.8541	8.077e-05	0.9609	0.596
ENSG00000004864	SLC25A13	chr7:95761059-95761187	0.4907	3.091e-05	0.4464	0.3176	0.0002506	0.0009774	0.001252	0.6878	0.5909	0.0004597	0.666	0.2679	0.4558	0.2679	0.2456	0.2388	0.01744	-0.113041	-0.634142	-0.330461	-0.308714	-0.823066	-0.306106	-0.5211	-0.217419	-0.195673	-0.710024	0.303681	0.325428	-0.188924	0.325428	-0.492605	-0.514352	-0.516959	0.7399	0.1335	0.8679	0.8807	0.6325	0.2053	0.544209	0.4785	0.9732	0.9953	0.8377	0.9602	0.6936
ENSG00000004864	SLC25A13	chr7:95775892-95775987	0.425	0.002464	0.6444	0.4029	0.0004825	0.005779	0.03166	0.8943	0.7154	0.001268	0.731	0.4453	0.1286	0.4453	0.1926	0.2045	0.004877	-0.122822	-0.441225	-0.227611	-0.256489	-0.76185	-0.24002	-0.318403	-0.104789	-0.133666	-0.639027	0.213614	0.184737	-0.320624	0.184737	-0.534239	-0.505361	-0.52183	0.4275	0.8411	0.9782	0.9251	0.4501	0.4293	0.63756	0.7569	0.9668	0.9057	0.8649	1	0.9863
ENSG00000004864	SLC25A13	chr7:95799374-95799436	0.8759	0.02077	0.8108	0.289	0.002465	0.06507	0.02486	0.873	0.3164	0.0005364	0.762	0.8948	0.1315	0.8948	0.2057	0.3674	0.006325	-0.041954	-0.462071	-0.192192	-0.412365	-0.894065	-0.224706	-0.420117	-0.150238	-0.370411	-0.852111	0.269879	0.0497056	-0.431995	0.0497056	-0.701874	-0.4817	-0.66936	0.917	0.7903	0.9904	0.4629	0.1225	0.7905	0.444017	0.7201	0.9998	0.3846	0.0547	0.9762	0.5211
ENSG00000004864	SLC25A13	chr7:95800798-95800836	0.8025	0.09756	0.671	0.2985	0.002765	0.5286	0.08655	0.7915	0.3619	0.0004074	0.4744	0.8877	0.1299	0.8877	0.02335	0.6485	0.01462	0.0540266	-0.294232	0.239583	-0.368359	-0.733825	-0.0833363	-0.348259	0.185556	-0.422385	-0.787852	0.533815	-0.0741265	-0.439593	-0.0741265	-0.973408	-0.365467	-0.650489	0.455	0.3945	0.105	0.6196	0.7703	0.2291	0.971062	0.9482	0.3753	0.4629	0.3007	0.7517	0.3914
ENSG00000004864	SLC25A13	chr7:95814255-95814320	0.8743	0.04255	0.8495	0.8702	0.5709	0.22	0.1083	0.9309	0.9499	0.6408	0.7855	0.3015	0.4722	0.3015	0.9558	0.895	0.9	-0.0314337	-0.287781	-0.115313	-0.0617761	-0.145402	-0.11501	-0.256347	-0.0838796	-0.0303424	-0.113968	0.172468	0.226005	0.142379	0.226005	-0.0300887	-0.0836259	-0.0303915	0.9213	0.2547	0.8847	0.4754	6.843e-05	0.2965	0.108645	0.5697	0.9696	0.6991	0.003492	0.9827	0.8763
ENSG00000004864	SLC25A13	chr7:95822405-95822495	0.8307	0.003334	0.8186	0.6005	0.0007183	0.05986	0.024	0.9198	0.7575	0.0009531	0.6498	0.356	0.18	0.356	0.09422	0.1318	0.008241	-0.0461248	-0.469161	-0.14811	-0.189322	-0.777415	-0.193438	-0.423036	-0.101985	-0.143197	-0.73129	0.321051	0.279839	-0.308255	0.279839	-0.629305	-0.588093	-0.583977	0.9699	0.6857	0.91	0.9061	0.4569	0.9918	0.846217	0.7805	0.9689	0.9456	0.4544	0.9248	0.7397
ENSG00000004864	SLC25A13	chr7:95838157-95838272	0.4325	1.005e-05	0.6548	0.654	0.02983	0.002732	0.001949	0.9158	0.9486	0.09099	0.4453	0.1508	0.4732	0.1508	0.4859	0.5944	0.4222	-0.119216	-0.61715	-0.212068	-0.155841	-0.466556	-0.271645	-0.497934	-0.0928518	-0.0366255	-0.34734	0.405082	0.461309	0.150594	0.461309	-0.254488	-0.310715	-0.194911	0.58	0.1658	0.9535	0.6804	0.004205	0.4671	0.0747658	0.6384	0.9026	0.5121	0.0006632	0.8572	0.2601
ENSG00000004864	SLC25A13	chr7:95864146-95864213	0.4352	0.0003426	0.6519	0.4818	0.003614	0.00504	0.0215	0.9176	0.8364	0.02581	0.5892	0.3316	0.6045	0.3316	0.3083	0.4643	0.08703	-0.136657	-0.570738	-0.242076	-0.252442	-0.712461	-0.283565	-0.434081	-0.10542	-0.115786	-0.575805	0.328661	0.318295	-0.141723	0.318295	-0.470385	-0.460019	-0.428896	0.4067	0.2459	1	0.9824	0.8659	0.248	0.0303808	0.9097	0.9499	0.8568	0.5603	0.9259	0.6827
ENSG00000004866	ST7	chr7:116660381-116660541	0.1624	0.2963	0.8987	0.6757	0.002272	0.1186	0.9154	0.574	0.936	6.273e-05	0.7175	0.9653	0.0008764	0.9653	0.06308	0.05484	0.0001041	0.223131	0.192705	-0.0980352	0.171336	-0.746479	0.176261	-0.0304259	-0.321166	-0.051795	-0.96961	-0.29074	-0.0213691	-0.939184	-0.0213691	-0.648444	-0.917815	-0.92274	0.899	0.6988	0.9643	0.614	0.009214	0.9189	0.598753	0.6865	0.96	0.7114	0.001979	0.9955	0.529
ENSG00000004866	ST7	chr7:116660572-116660600	0.2191	0.4874	0.8692	0.5075	0.007025	0.1589	0.7929	0.5615	0.9499	0.0003982	0.7363	0.7749	0.002974	0.7749	0.04112	0.02063	0.0002353	0.224091	0.145612	-0.130434	0.267223	-0.730745	0.173814	-0.0784794	-0.354525	0.0431324	-0.954836	-0.276046	0.121612	-0.876356	0.121612	-0.600311	-0.997968	-0.904559	0.886	0.5835	0.952	0.4331	0.01455	0.9048	0.34252	0.6218	0.9576	0.6166	0.01023	0.9917	0.3294
ENSG00000004866	ST7	chr7:116759622-116759715	0.05337	0.0002865	0.8185	0.9438	0.8666	0.001791	0.1032	0.9005	0.3695	0.1587	0.5539	0.03885	0.01334	0.03885	0.6883	0.974	0.1215	0.300029	0.642498	0.16729	-0.0358979	-0.0609795	0.335598	0.342469	-0.132739	-0.335927	-0.361009	-0.475208	-0.678396	-0.703478	-0.678396	-0.22827	-0.0250816	-0.396577	0.3636	0.009499	0.7563	0.898	0.9604	0.01784	0.0790923	0.1679	0.9697	0.8879	0.5782	0.9202	0.2875
ENSG00000004866	ST7	chr7:116862925-116863010	0.8796	0.8537	0.287	0.6897	0.08949	0.7959	0.9977	0.3752	0.7132	0.1412	0.4401	0.542	0.07916	0.542	0.01372	0.1148	0.05263	0.0376337	0.0385904	-0.454162	-0.160971	0.443075	-0.037498	0.000956713	-0.491796	-0.198605	0.405442	-0.492752	-0.199562	0.404485	-0.199562	0.897237	0.604046	0.480573	0.4419	0.08566	0.352	0.8932	0.01329	0.04655	0.161286	0.6757	0.8543	0.9322	0.006829	0.9406	0.5706
ENSG00000004897	CDC27	chr17:45197809-45197855	0.0001231	0.7219	0.5809	0.4108	0.3519	0.008007	0.0884	0.1322	0.6576	0.4171	0.6954	0.6147	0.5827	0.6147	0.2127	0.9821	0.9068	-0.372985	-0.047419	0.183766	-0.187162	-0.171451	-0.202613	0.325566	0.556752	0.185823	0.201534	0.231185	-0.139743	-0.124033	-0.139743	-0.355218	0.0157106	0.0311613	0.8307	0.2326	0.98	0.2827	0.8986	0.8528	0.516232	0.4846	0.9622	0.3375	0.9801	0.7889	0.09232
ENSG00000004897	CDC27	chr17:45234675-45234703	1.86e-05	0.3214	0.9658	0.004741	0.0005592	4.08e-05	0.1138	0.2412	0.7869	0.4878	0.8294	0.1706	0.04143	0.1706	0.05739	0.9612	0.2102	-0.297887	-0.0917534	0.0186839	-0.386232	-0.413587	-0.22212	0.206134	0.316571	-0.0883446	-0.115699	0.110437	-0.294479	-0.321833	-0.294479	-0.432271	-0.0273545	-0.191466	0.6622	0.07522	0.8255	0.5788	0.2446	0.9301	0.212236	0.09672	0.8447	0.8712	0.2032	0.9462	0.1529
ENSG00000004897	CDC27	chr17:45266512-45266538	0.0003746	0.8531	0.8977	0.2382	0.4217	0.005501	0.04363	0.1745	0.8411	0.3614	0.8963	0.3355	0.5416	0.3355	0.4837	0.8368	0.8576	-0.298039	-0.0243054	0.0608648	-0.233477	-0.143522	-0.178142	0.273734	0.358904	0.064562	0.154518	0.0851702	-0.209172	-0.119216	-0.209172	-0.204387	0.0899555	0.0346199	0.9578	0.3694	0.9395	0.4784	0.9885	0.9754	0.176627	0.4604	0.9643	0.6548	0.957	0.9662	0.2063
ENSG00000004939	SLC4A1	chr17:42340012-42340042	0.6106	0.09425	0.9875	0.8344	0.1651	0.221	0.5038	0.9492	0.9879	0.45	0.7015	0.6026	0.7726	0.6026	0.5039	0.736	0.4409	0.0871759	0.236137	0.0114793	0.0766242	0.315789	0.119729	0.148961	-0.0756966	-0.0105517	0.228613	-0.224658	-0.159513	0.0796518	-0.159513	0.30431	0.239165	0.19606	0.5205	1.517e-05	0.991	0.8757	0.8309	0.04248	0.221202	0.07443	0.9575	0.7735	0.5942	0.5328	0.05752
ENSG00000004939	SLC4A1	chr17:42340244-42340301	0.9966	0.7654	0.9396	0.4222	1.99e-06	0.9214	0.8639	0.9714	0.6469	0.002356	0.9975	0.2989	0.005709	0.2989	0.1282	0.253	5.137e-05	-0.000960862	-0.0437671	-0.0465532	0.206969	1.09869	0.011595	-0.0428063	-0.0455923	0.20793	1.09965	-0.00278604	0.250736	1.14245	0.250736	1.14524	0.891718	1.08709	0.9761	0.6726	0.9337	0.7748	8.822e-05	0.8534	0.84857	0.7681	0.9788	0.8304	0.006174	0.8907	0.8892
ENSG00000004948	CALCR	chr7:93063576-93063606	0.000215	0.7116	0.9028	0.0309	0.419	0.00186	0.06617	0.3129	0.8958	0.3845	0.8501	0.1725	0.5477	0.1725	0.5156	0.6167	0.7283	0.627111	0.0819301	-0.108352	0.755427	0.265973	0.42199	-0.545181	-0.735463	0.128316	-0.361138	-0.190282	0.673497	0.184043	0.673497	0.374326	-0.489454	-0.156017	0.00036	0.6662	0.7566	0.13	0.6816	0.005907	3.21443412863238e-05	0.1706	0.404	1	0.306	0.816	0.3719
ENSG00000004961	HCCS	chrX:11140094-11140873	0.9144	0.9513	0.8812	0.1748	0.002763	0.8384	0.9661	0.9519	0.3337	0.006181	0.9271	0.1909	0.006347	0.1909	0.0145	0.4337	0.005547	0.0284124	0.0138075	0.114404	-0.431114	-0.741405	-0.0311073	-0.0146048	0.0859917	-0.459526	-0.769817	0.100597	-0.444922	-0.755212	-0.444922	-0.855809	-0.310291	-0.710297	0.956	0.8656	0.9903	0.6493	4.005e-05	0.8966	0.0636925	0.8892	0.9927	0.8022	0.002281	0.9971	0.5236
ENSG00000004975	DVL2	chr17:7132295-7132344	0.03273	0.03228	0.3824	0.4075	0.3886	0.0007669	0.8412	0.9558	0.96	0.02473	0.9928	0.8159	0.01888	0.8159	0.0317	0.1308	0.007954	-0.246224	-0.290557	-0.299051	-0.221869	0.188048	-0.260292	-0.0443334	-0.0528279	0.0243547	0.434271	-0.00849451	0.0686881	0.478605	0.0686881	0.487099	0.409917	0.44834	0.3268	0.7647	0.9127	0.5329	0.8279	0.1697	0.055115	0.7366	0.9822	0.9272	0.364	0.9882	0.6543
ENSG00000004975	DVL2	chr17:7137688-7137834	0.1766	0.2641	0.4302	0.5506	0.002777	0.138	0.9586	0.8738	0.3302	0.0002903	0.8478	0.2422	0.001686	0.2422	0.01704	0.4183	0.0001276	-0.121091	-0.11277	-0.20382	0.127905	0.420682	-0.0922401	0.00832057	-0.0827288	0.248996	0.541773	-0.0910494	0.240675	0.533453	0.240675	0.624502	0.292777	0.512922	0.8205	0.1654	0.9678	0.2814	0.07123	0.1459	0.49107	0.4667	1	0.4833	0.1014	0.9002	0.7755
ENSG00000005007	UPF1	chr19:18942843-18942999	0.8336	0.3777	0.9654	0.8477	0.00161	0.5027	0.6649	0.9951	0.9558	0.004022	0.9082	0.8624	0.00541	0.8624	0.1404	0.1409	0.0006254	-0.0314264	-0.105928	-0.0249033	-0.0559432	0.521868	-0.0548922	-0.0745014	0.00652314	-0.0245168	0.553295	0.0810246	0.0499846	0.627796	0.0499846	0.546771	0.577811	0.57676	0.8752	0.5791	0.6253	0.9844	0.2831	0.9014	0.831044	0.8523	0.7735	0.9426	0.2497	0.7482	0.7579
ENSG00000005007	UPF1	chr19:18943030-18943110	0.9051	0.675	0.7145	0.945	0.0003858	0.6321	0.8545	0.8417	0.9946	0.0009251	0.9099	0.9148	0.004538	0.9148	0.02752	0.06622	0.0001933	-0.0192337	-0.0554605	-0.143043	-0.0223386	0.571597	-0.0417649	-0.0362268	-0.123809	-0.00310487	0.59083	-0.0875827	0.0331219	0.627057	0.0331219	0.71464	0.593935	0.613361	0.8945	0.9229	0.7967	0.7711	0.02658	0.9332	0.559916	0.9794	0.8868	0.7763	0.02534	0.9321	0.7648
ENSG00000005007	UPF1	chr19:18965960-18966041	0.8218	0.0009447	0.5642	0.9554	0.06679	0.07298	0.03392	0.7963	0.908	0.1067	0.7631	0.1197	0.003521	0.1197	0.2056	0.5625	0.01467	-0.0288641	-0.299991	-0.161513	0.0153884	0.27557	-0.110927	-0.271127	-0.132649	0.0442525	0.304434	0.138478	0.31538	0.575562	0.31538	0.437083	0.260182	0.386498	0.926	0.02306	0.9687	0.8336	0.7579	0.4607	0.320455	0.2467	0.9813	0.858	0.8808	0.738	0.1209
ENSG00000005007	UPF1	chr19:18967742-18967828	0.8713	0.9226	0.1351	0.7964	0.0003896	0.8734	0.8669	0.4041	0.9359	0.02312	0.5407	0.7674	0.01223	0.7674	0.01361	0.1655	0.002938	0.0205469	-0.0103733	-0.276366	0.0528083	0.428512	-0.0124279	-0.0309202	-0.296913	0.0322614	0.407965	-0.265993	0.0631816	0.438886	0.0631816	0.704879	0.375704	0.44094	0.8606	0.7244	0.8497	0.4249	0.6139	0.6033	0.108173	0.9547	0.9108	0.6895	0.7944	0.8836	0.5373
ENSG00000005007	UPF1	chr19:18974993-18975060	0.8308	0.2939	0.1535	0.8085	0.0008732	0.4463	0.347	0.1978	0.7899	0.004599	0.7364	0.8612	0.005372	0.8612	0.006436	0.105	0.0009019	0.0324067	-0.132329	-0.36051	-0.0709366	0.544187	-0.0659067	-0.164736	-0.392917	-0.103343	0.511781	-0.228181	0.0613926	0.676517	0.0613926	0.904698	0.615124	0.610094	0.7756	0.3739	0.6374	0.9905	0.1805	0.779	0.812069	0.4081	0.7233	0.9166	0.3514	0.9653	0.7599
ENSG00000005007	UPF1	chr19:18976118-18976258	0.4981	0.3794	0.2151	0.9301	0.8638	0.773	0.1999	0.1268	0.7402	0.5724	0.7205	0.7852	0.7995	0.7852	0.5067	0.9892	0.9531	0.0705491	-0.0949448	-0.285124	-0.0245962	-0.0353499	-0.0232153	-0.165494	-0.355673	-0.0951454	-0.105899	-0.190179	0.0703485	0.0595948	0.0703485	0.249774	-0.0107537	-0.0121346	0.3822	0.6273	0.8617	0.8727	0.0003464	0.7739	0.507386	0.3092	0.768	0.935	3.799e-05	0.9887	0.7035
ENSG00000005007	UPF1	chr19:18976858-18976929	0.04385	0.169	0.05426	0.236	0.001111	0.001888	0.8001	0.7616	0.9634	0.002085	0.5829	0.7261	0.001013	0.7261	0.003075	0.0127	0.0001011	-0.242558	-0.175916	-0.482387	-0.271733	0.574065	-0.251415	0.0666423	-0.239828	-0.0291743	0.816624	-0.306471	-0.0958166	0.749981	-0.0958166	1.05645	0.845798	0.825481	0.02706	0.2841	0.2632	0.3961	0.0784	0.002879	0.0589367	0.7361	0.9682	0.9784	0.02672	0.8759	0.8331
ENSG00000005020	SKAP2	chr7:26904074-26904161	0.636	0.2846	0.5523	0.7277	9.565e-05	0.3602	0.7378	0.8355	0.6498	0.000217	0.8954	0.2638	2.039e-05	0.2638	0.0008604	0.03567	9.833e-06	-0.103636	-0.200144	-0.313981	0.147567	0.977497	-0.116005	-0.0965083	-0.210345	0.251203	1.08113	-0.113837	0.347711	1.17764	0.347711	1.29148	0.829931	1.0935	0.7121	0.8668	0.9055	0.9684	0.3817	0.6433	0.915098	0.8866	0.9914	0.8511	0.1764	0.9679	0.8712
ENSG00000005022	SLC25A5	chrX:118602432-118602457	0.529	0.0008197	0.2141	0.8061	0.4924	0.008296	0.0547	0.5794	0.9777	0.8223	0.9633	0.1216	0.1991	0.1216	0.5946	0.8986	0.8219	-0.0775969	-0.348986	-0.317034	-0.0653535	-0.129798	-0.174561	-0.27139	-0.239437	0.0122434	-0.0522015	0.0319523	0.283633	0.219188	0.283633	0.187236	-0.0644449	0.0447626	0.7173	0.5233	0.8068	0.305	0.3296	0.7392	0.464955	0.9117	0.9587	0.2994	0.185	0.9678	0.09896
ENSG00000005022	SLC25A5	chrX:118604945-118605020	0.9261	0.1424	0.8826	0.2136	0.0005524	0.2793	0.2428	0.9018	0.3416	0.001567	0.8777	0.7478	0.06283	0.7478	0.08653	0.3621	0.003492	0.0153064	-0.172465	-0.0712043	-0.255535	-0.550657	-0.0828801	-0.187772	-0.0865107	-0.270842	-0.565963	0.101261	-0.0830702	-0.378191	-0.0830702	-0.479452	-0.295121	-0.467777	0.7971	0.05249	0.5943	0.3629	0.2347	0.05805	0.698139	0.3111	0.8549	0.6599	0.2023	1	0.9792
ENSG00000005022	SLC25A5	chrX:118605037-118605119	0.9657	0.08969	0.8344	0.02462	0.000174	0.1043	0.284	0.9197	0.2009	0.003504	0.8573	0.3418	0.03272	0.3418	0.04601	0.6429	0.008056	-0.0105973	-0.264609	-0.125357	-0.556229	-0.808448	-0.168095	-0.254011	-0.11476	-0.545631	-0.797851	0.139251	-0.29162	-0.543839	-0.29162	-0.683091	-0.252219	-0.640353	0.9977	0.8999	0.8936	0.2632	7.845e-05	0.8633	0.0112948	0.956	0.9693	0.5837	0.008117	0.9655	0.2861
ENSG00000005022	SLC25A5	chrX:118605311-118605339	0.6651	0.07622	0.9486	0.1523	0.006561	0.1028	0.4403	0.9084	0.5216	0.02921	0.5605	0.6388	0.006991	0.6388	0.3336	0.06952	0.001344	-0.113806	-0.363404	0.0656379	-0.515371	0.90959	-0.221466	-0.249598	0.179444	-0.401565	1.0234	0.429042	-0.151967	1.27299	-0.151967	0.843952	1.42496	1.13106	0.7439	0.2329	0.8996	0.365	0.0004658	0.273	0.177451	0.7481	0.932	0.753	0.01488	0.7852	0.7567
ENSG00000005059	CCDC109B	chr4:110608763-110608839	0.2661	0.9757	0.8164	0.2491	0.01596	0.7246	0.2498	0.9801	0.06956	0.0002639	0.7776	0.2159	0.0168	0.2159	0.06068	0.7626	0.001848	0.305779	-0.0113553	0.265551	-0.664328	-1.07867	0.0790379	-0.317134	-0.0402283	-0.970107	-1.38445	0.276906	-0.652973	-1.06732	-0.652973	-1.34423	-0.414347	-1.15771	0.133	0.7351	0.7778	0.8761	0.009429	0.194	0.803477	0.3704	1	0.4443	0.001895	0.9005	0.6551
ENSG00000005100	DHX33	chr17:5346108-5347404	0.0004775	0.0008683	0.7542	0.01321	0.6601	7.573e-07	0.7156	0.6101	0.6537	0.01449	0.6084	0.7657	0.02006	0.7657	0.4205	0.1239	0.01035	-0.495079	-0.593289	-0.198492	-0.733074	0.143981	-0.52658	-0.0982106	0.296587	-0.237995	0.63906	0.394797	-0.139784	0.73727	-0.139784	0.342473	0.877054	0.670561	0.2999	0.2003	0.7997	0.4034	0.08356	0.1414	0.00256315	0.9284	0.7797	0.8896	0.06074	0.8106	0.9019
ENSG00000005100	DHX33	chr17:5347586-5347820	8.002e-06	0.0003159	0.5114	0.02281	0.1279	6.194e-09	0.9531	0.6258	0.9462	0.5341	0.714	0.9605	0.5416	0.9605	0.8595	0.7655	0.5449	-0.530208	-0.545911	-0.281367	-0.566724	-0.365679	-0.515449	-0.0157024	0.248841	-0.0365155	0.164529	0.264543	-0.0208131	0.180232	-0.0208131	-0.0843117	0.201045	0.14977	0.05391	0.2894	0.8807	0.8764	0.1606	0.1079	0.221035	0.8363	0.7589	0.8353	0.9249	0.8724	0.8918
ENSG00000005100	DHX33	chr17:5352147-5352214	0.0838	0.03782	0.6481	0.1171	0.7877	0.0009924	0.6482	0.9938	0.5833	0.5279	0.8847	0.7034	0.3077	0.7034	0.7203	0.426	0.3058	-0.272519	-0.375537	-0.262461	-0.496913	-0.0948564	-0.331323	-0.103018	0.0100576	-0.224395	0.177662	0.113076	-0.121376	0.28068	-0.121376	0.167605	0.402057	0.236466	0.8426	0.9676	0.9633	0.9178	0.8645	0.8689	0.800986	0.9067	1	0.8449	0.9868	0.9883	0.8817
ENSG00000005100	DHX33	chr17:5353544-5353711	0.00493	0.0004703	0.3088	0.0257	0.279	4.619e-07	0.36	0.9723	0.5731	0.7688	0.8442	0.8945	0.2554	0.8945	0.7923	0.4848	0.4491	-0.421208	-0.617308	-0.466306	-0.658551	-0.327398	-0.513029	-0.1961	-0.0450986	-0.237343	0.0938101	0.151002	-0.041243	0.28991	-0.041243	0.138909	0.331153	0.185631	0.7614	0.1825	0.8782	0.6662	0.5095	0.1936	0.128819	0.5655	0.9801	0.8636	0.7377	0.9707	0.9227
ENSG00000005100	DHX33	chr17:5354182-5354250	3.467e-05	0.0003174	0.1051	0.0003315	0.1689	1.663e-10	0.8416	0.9644	0.315	0.4424	0.9979	0.264	0.3066	0.264	0.5317	0.1398	0.2496	-0.521088	-0.565355	-0.567973	-0.872706	-0.348485	-0.586779	-0.0442671	-0.0468848	-0.351618	0.172603	-0.00261764	-0.30735	0.216871	-0.30735	0.219488	0.524221	0.238294	0.307	0.7054	0.6392	0.05031	0.35	0.04768	0.0650101	0.812	0.9618	0.463	0.8492	0.9375	0.3055
ENSG00000005100	DHX33	chr17:5356929-5356985	3.331e-05	3.306e-05	0.04533	0.00997	0.07574	3.66e-11	0.4966	0.8381	0.7145	0.7746	0.9771	0.9296	0.3632	0.9296	0.6127	0.6942	0.4817	-0.405771	-0.498743	-0.517108	-0.519564	-0.347336	-0.458226	-0.0929722	-0.111337	-0.113793	0.0584351	-0.0183652	-0.0208209	0.151407	-0.0208209	0.169773	0.172228	0.11089	0.6297	0.5598	0.8154	0.5018	0.2996	0.4151	0.0382683	0.9746	0.8032	0.8088	0.1803	0.8631	0.7796
ENSG00000005100	DHX33	chr17:5357150-5357285	2.252e-05	5.082e-05	0.04824	0.0009055	0.07915	1.947e-11	0.6362	0.9011	0.4721	0.6758	0.999	0.589	0.3789	0.589	0.4849	0.274	0.3837	-0.460531	-0.550457	-0.55165	-0.688722	-0.368845	-0.526063	-0.0899254	-0.0911187	-0.228191	0.091686	-0.00119333	-0.138266	0.181611	-0.138266	0.182805	0.319877	0.157217	0.8985	0.7706	0.6803	0.9182	0.1503	0.9957	0.340811	0.9405	0.7223	0.8667	0.14	0.8308	0.7771
ENSG00000005100	DHX33	chr17:5358494-5358591	0.01396	0.09061	0.4503	0.003921	0.5596	8.962e-05	0.7736	0.9879	0.4421	0.562	0.9424	0.1071	0.6382	0.1071	0.6463	0.1561	0.405	-0.390764	-0.304249	-0.365102	-0.799888	-0.183438	-0.42106	0.0865148	0.0256623	-0.409124	0.207326	-0.0608525	-0.495638	0.120811	-0.495638	0.181664	0.61645	0.237622	0.7661	0.4574	0.9669	0.13	0.9552	0.6715	0.0835394	0.5661	0.9959	0.6153	0.9082	0.9286	0.1638
ENSG00000005100	DHX33	chr17:5359338-5359460	0.003089	4.073e-05	0.3579	0.0634	0.6839	1.547e-07	0.1482	0.9987	0.7537	0.3134	0.675	0.6858	0.05887	0.6858	0.6003	0.4966	0.1047	-0.301611	-0.508872	-0.30039	-0.406899	-0.0989893	-0.373688	-0.207262	0.00122083	-0.105288	0.202621	0.208482	0.101973	0.409883	0.101973	0.2014	0.30791	0.274699	0.05437	0.6997	0.7231	0.1798	0.4778	0.01449	0.017177	0.4422	0.9943	0.8364	0.8421	0.9137	0.3231
ENSG00000005100	DHX33	chr17:5364282-5364393	0.0004245	0.001256	0.181	0.06071	0.1236	8.144e-08	0.7605	0.9625	0.8694	0.8783	0.9859	0.9675	0.7022	0.9675	0.8664	0.886	0.7445	-0.311859	-0.356895	-0.34468	-0.368161	-0.279621	-0.33538	-0.0450357	-0.0328209	-0.0563012	0.0322388	0.0122148	-0.0112654	0.0772745	-0.0112654	0.0650597	0.0885399	0.0557592	0.006178	0.001287	0.702	0.008039	0.7535	3.575e-06	1.63195362625252e-06	0.7246	0.969	0.6317	0.09839	0.8979	0.714
ENSG00000005100	DHX33	chr17:5365653-5365689	0.0006883	0.0002207	0.2186	0.02993	0.384	6.374e-08	0.4124	0.9738	0.7091	0.4095	0.8815	0.952	0.2122	0.952	0.566	0.4857	0.2445	-0.391574	-0.553849	-0.42223	-0.529369	-0.216606	-0.458769	-0.162275	-0.0306556	-0.137795	0.174968	0.131619	0.0244793	0.337243	0.0244793	0.205623	0.312763	0.242163	0.6674	0.9406	0.993	0.7241	1	0.6247	0.421229	0.7151	0.9725	0.9262	0.7543	0.9921	0.6954
ENSG00000005100	DHX33	chr17:5365716-5365853	2.445e-06	6.957e-06	0.03722	0.00227	0.3407	9.079e-12	0.7573	0.9727	0.8153	0.2148	0.9734	0.902	0.09733	0.902	0.3311	0.2936	0.09809	-0.605916	-0.689035	-0.653248	-0.735927	-0.248872	-0.651664	-0.083119	-0.0473315	-0.130011	0.357044	0.0357875	-0.046892	0.440163	-0.046892	0.404376	0.487055	0.402792	0.02296	0.03265	0.2582	0.5067	0.818	0.001247	0.0261393	0.9748	0.9768	0.9334	0.5463	0.9565	0.8855
ENSG00000005100	DHX33	chr17:5366881-5366975	0.0004491	0.0005093	0.3106	0.02888	0.5969	1.424e-07	0.6372	0.9625	0.7912	0.2546	0.8559	0.9868	0.1827	0.9868	0.5575	0.3992	0.1541	-0.41337	-0.522391	-0.366115	-0.529571	-0.141071	-0.455198	-0.109022	0.0472548	-0.116201	0.272299	0.156277	-0.00717918	0.381321	-0.00717918	0.225044	0.3885	0.314128	0.8542	0.5747	1	1	0.8656	0.6956	0.818532	0.8944	0.9894	0.9594	0.7888	0.9681	0.8449
ENSG00000005100	DHX33	chr17:5371910-5372153	0.02323	0.01842	0.4167	0.6533	0.3913	0.0008335	0.8046	0.98	0.7783	0.06188	0.9778	0.5254	0.05191	0.5254	0.2952	0.5664	0.02102	-0.184908	-0.223379	-0.205312	-0.0973367	0.143257	-0.185415	-0.0384713	-0.0204042	0.0875708	0.328165	0.0180671	0.126042	0.366636	0.126042	0.348569	0.240594	0.328672	0.0554	0.03383	0.7539	0.01393	0.07733	0.0002477	0.000259328	0.8715	0.9858	0.5392	0.7136	0.9534	0.473
ENSG00000005102	MEOX1	chr17:41718843-41718887	0.02193	0.9396	0.8508	0.4922	5.808e-07	0.3819	0.0808	0.2614	0.08524	3.631e-08	0.9016	0.4903	0.0003028	0.4903	0.03233	0.06141	8.899e-08	-0.349723	0.0176921	0.143806	0.268975	1.37191	-0.113751	0.367415	0.493529	0.618698	1.72163	0.126114	0.251283	1.35421	0.251283	1.2281	1.10293	1.48566	0.06532	0.4453	0.926	0.9997	0.00382	0.5579	0.209945	0.04467	0.6955	0.5982	0.0001399	0.9907	0.7259
ENSG00000005102	MEOX1	chr17:41718969-41719139	0.9285	0.8952	0.6223	0.2704	1.066e-05	0.5166	0.8389	0.6805	0.3364	4.805e-05	0.67	0.1544	0.0004792	0.1544	0.08037	0.08854	3.476e-06	0.0255721	-0.0320103	0.304368	0.4056	1.28105	0.0894638	-0.0575825	0.278796	0.380028	1.25547	0.336378	0.43761	1.31306	0.43761	0.976679	0.875447	1.19158	0.6594	0.7369	0.6885	0.6497	0.002263	0.2645	0.329713	0.9488	0.9083	0.861	0.01341	0.9021	0.7219
ENSG00000005102	MEOX1	chr17:41719282-41719314	0.8688	0.02673	0.9879	0.6473	0.04157	0.4247	0.1693	0.9706	0.6916	0.05925	0.5388	0.07536	0.0008744	0.07536	0.1622	0.4268	0.01282	-0.0338944	-0.314374	0.0113993	0.144987	0.429948	-0.0825572	-0.280479	0.0452937	0.178881	0.463843	0.325773	0.45936	0.744322	0.45936	0.418549	0.284962	0.512505	0.6671	0.1504	0.9482	0.4648	0.04691	0.6202	0.247987	0.1443	0.9223	0.4337	0.02557	0.9152	0.9619
ENSG00000005102	MEOX1	chr17:41719349-41719400	0.9528	0.8745	0.5902	0.4539	1.936e-06	0.5328	0.9585	0.7667	0.6354	0.0002273	0.7899	0.4959	0.0009826	0.4959	0.1052	0.05603	2.783e-05	0.0120246	0.0251607	0.214366	0.194805	0.896109	0.0607317	0.0131361	0.202341	0.182781	0.884085	0.189205	0.169644	0.870949	0.169644	0.681743	0.701304	0.835378	0.5318	0.2376	0.7723	0.8301	0.2235	0.2977	0.983199	0.8611	0.9824	0.73	0.6843	1	0.4488
ENSG00000005102	MEOX1	chr17:41720864-41720977	0.7064	0.001562	0.8793	0.4033	0.0004984	0.2661	0.06645	0.8571	0.4627	0.002381	0.2431	0.01725	1.897e-05	0.01725	0.1062	0.2245	0.0002113	-0.0606901	-0.384515	0.082208	0.209017	0.62903	-0.0992892	-0.323825	0.142898	0.269707	0.68972	0.466723	0.593531	1.01354	0.593531	0.546822	0.420013	0.728319	0.9179	0.003583	0.9638	0.855	0.9617	0.3532	0.10916	0.0745	0.9971	0.872	0.978	0.688	0.3084
ENSG00000005175	RPAP3	chr12:48057101-48057188	0.2172	0.0002419	0.1585	0.9967	0.2339	0.005967	0.16	0.7436	0.7706	0.781	0.9547	0.1861	0.4846	0.1861	0.802	0.7529	0.9839	0.252405	0.735043	0.636865	0.00271462	0.400669	0.38917	0.482638	0.38446	-0.24969	0.148264	-0.0981772	-0.732328	-0.334374	-0.732328	-0.236197	0.397954	0.0114988	0.5397	0.003522	0.54	0.954	0.0967	0.06608	0.839189	0.3592	0.9438	0.8552	0.5321	0.9732	0.3084
ENSG00000005175	RPAP3	chr12:48057330-48057372	0.4706	0.0001876	0.06151	0.3569	0.08627	0.001384	0.02822	0.2952	0.7496	0.3209	0.9757	0.4657	0.7033	0.4657	0.802	0.9051	0.7106	0.176899	0.807743	0.849588	0.43023	0.625162	0.452718	0.630844	0.672689	0.253331	0.448264	0.041845	-0.377513	-0.18258	-0.377513	-0.224425	0.194933	0.172444	0.915	0.003353	0.2542	0.2431	0.007297	0.01842	0.449031	0.06466	0.5659	0.5298	0.0292	0.9939	0.9273
ENSG00000005175	RPAP3	chr12:48060773-48060861	0.04845	0.0006432	0.01205	0.4117	0.3073	4.87e-05	0.1852	0.2038	0.9864	0.9336	0.7151	0.5219	0.5945	0.5219	0.559	0.9888	0.8173	0.297238	0.577295	0.830768	0.310566	0.337642	0.428754	0.280057	0.533531	0.0133286	0.0404047	0.253473	-0.266729	-0.239653	-0.266729	-0.493126	0.0270761	-0.0911112	0.2597	0.07046	0.1085	0.2935	0.1518	0.002381	0.130904	0.7023	0.6017	0.7813	0.5913	0.7903	0.8866
ENSG00000005175	RPAP3	chr12:48084326-48084364	0.4255	0.2682	0.3295	0.8831	0.01242	0.1355	0.7907	0.5577	0.5898	0.001518	0.7539	0.3604	0.005516	0.3604	0.02811	0.2664	8.796e-05	0.0878719	0.125669	0.26438	-0.0421743	-0.412144	0.0974696	0.0377969	0.176508	-0.130046	-0.500016	0.138712	-0.167843	-0.537813	-0.167843	-0.676524	-0.369969	-0.509613	0.3768	0.01015	0.59	1	0.5208	0.02623	0.817483	0.2619	0.9235	0.8104	0.9372	0.9602	0.244
ENSG00000005175	RPAP3	chr12:48084375-48084410	0.228	0.04844	0.3333	0.8473	0.02948	0.03246	0.5173	0.75	0.5074	0.006198	0.8948	0.1121	0.002263	0.1121	0.05254	0.4338	0.0004261	0.185797	0.311083	0.388423	-0.0800728	-0.551276	0.203372	0.125286	0.202626	-0.26587	-0.737073	0.0773395	-0.391156	-0.862359	-0.391156	-0.939699	-0.471203	-0.754648	0.4696	0.007804	0.5309	0.9146	0.007	0.02327	0.649251	0.1526	0.8439	0.9348	0.04461	0.9771	0.4036
ENSG00000005189	AC004381.6	chr16:20817941-20817972	0.932	0.9093	0.9876	0.8263	0.5554	0.8337	0.9949	0.9814	0.908	0.5434	0.9742	0.8509	0.4933	0.8509	0.8019	0.7121	0.4259	-0.0104347	-0.0114047	0.00687121	-0.0458564	0.0862625	-0.0139413	-0.000969997	0.0173059	-0.0354217	0.0966972	0.0182759	-0.0344517	0.0976672	-0.0344517	0.0793913	0.132119	0.100204	0.01701	0.3833	0.2514	0.9543	2.036e-06	0.0163	0.732309	0.6599	0.9609	0.5123	9.648e-06	0.8809	0.6704
ENSG00000005189	AC004381.6	chr16:20824540-20824624	0.04524	0.446	0.2239	0.3902	6.672e-07	0.09535	0.5754	0.8802	0.1897	1.584e-06	0.7095	0.238	9.332e-05	0.238	0.0002743	0.03156	9.874e-07	0.405362	0.189535	0.630508	-0.382744	-1.54863	0.25784	-0.215828	0.225146	-0.788107	-1.95399	0.440974	-0.572279	-1.73816	-0.572279	-2.17914	-1.16588	-1.80647	0.5431	0.8508	0.7544	0.4482	1.196e-05	0.7042	0.308281	0.8041	0.9611	0.3811	2.039e-05	0.9166	0.3864
ENSG00000005189	AC004381.6	chr16:20826316-20826367	0.00375	0.1056	0.3815	0.7239	0.000159	0.006084	0.7169	0.9874	0.178	1.397e-06	0.9499	0.2738	0.0005942	0.2738	0.0008003	0.03189	7.591e-06	0.50677	0.369784	0.477519	-0.173515	-1.09643	0.37139	-0.136986	-0.0292512	-0.680285	-1.6032	0.107735	-0.543299	-1.46622	-0.543299	-1.57395	-0.922917	-1.46782	0.0306	0.1691	0.8202	0.8463	0.001892	0.0357	0.356624	0.8978	0.9613	0.3694	1.187e-05	0.9878	0.4028
ENSG00000005189	AC004381.6	chr16:20827465-20827505	0.02816	0.8383	0.47	0.6939	1.732e-05	0.2037	0.1924	0.9956	0.2964	8.34e-06	0.7257	0.8344	0.01238	0.8344	0.004341	0.07401	3.793e-05	0.287712	-0.0399917	0.295418	-0.136078	-0.924839	0.138573	-0.327703	0.00770626	-0.423789	-1.21255	0.33541	-0.096086	-0.884847	-0.096086	-1.22026	-0.788761	-1.06341	0.9336	0.07509	0.9027	0.8648	0.03021	0.4301	0.11812	0.103	0.9262	0.8403	0.02325	0.9286	0.6416
ENSG00000005189	AC004381.6	chr16:20833084-20833124	0.01594	0.1111	0.2508	0.9039	0.98	0.006188	0.8136	0.9622	0.6425	0.3225	0.8874	0.6413	0.4141	0.6413	0.3331	0.9663	0.3655	0.197063	0.150828	0.240695	0.0301488	0.00469425	0.165279	-0.0462344	0.0436319	-0.166914	-0.192368	0.0898663	-0.12068	-0.146134	-0.12068	-0.236	-0.0254545	-0.160585	0.5419	0.9742	0.7442	0.8116	2.463e-05	0.6036	0.898179	0.7202	0.9662	0.6711	0.0001304	0.8821	0.7686
ENSG00000005189	AC004381.6	chr16:20837168-20837263	0.006848	0.4172	0.04692	0.9195	8.095e-07	0.004487	0.4142	0.6787	0.4346	1.409e-07	0.5593	0.8	0.0003679	0.8	7.692e-05	0.002051	3.25e-08	0.395725	0.161775	0.689003	0.0474175	-1.21514	0.310876	-0.23395	0.293278	-0.348307	-1.61087	0.527228	-0.114357	-1.37692	-0.114357	-1.90414	-1.26256	-1.52602	0.227	0.9188	0.2725	0.6204	1.745e-05	0.09072	0.90321	0.5714	0.7931	0.9923	3.875e-05	0.7734	0.6977
ENSG00000005189	AC004381.6	chr16:20838398-20838504	0.04051	0.2549	0.3833	0.971	7.253e-06	0.01969	0.7227	0.9564	0.5378	2.614e-06	0.8528	0.5901	0.0001043	0.5901	0.0009555	0.006873	1.328e-07	0.316775	0.212144	0.391885	0.0185369	-1.10469	0.253591	-0.104631	0.0751099	-0.298238	-1.42146	0.179741	-0.193607	-1.31683	-0.193607	-1.49657	-1.12323	-1.35828	0.7908	0.5628	0.9948	0.7381	0.0004351	0.4603	0.560481	0.8919	0.9858	0.8967	0.001066	0.9506	0.9012
ENSG00000005189	AC004381.6	chr16:20838680-20838767	0.005863	0.04407	0.2487	0.5402	0.001613	0.005591	0.9461	0.9636	0.1524	9.681e-05	0.9514	0.1749	0.003532	0.1749	0.008249	0.2663	0.0001963	0.33239	0.311291	0.386904	-0.184689	-0.64391	0.260013	-0.0210992	0.0545146	-0.517079	-0.9763	0.0756137	-0.49598	-0.955201	-0.49598	-1.03081	-0.459221	-0.903923	0.2336	0.08205	0.8625	0.6605	0.2858	0.1331	0.986274	0.769	0.9909	0.4302	0.09995	0.9529	0.2213
ENSG00000005189	AC004381.6	chr16:20839767-20839848	0.003254	0.1965	0.09682	0.6007	2.394e-05	0.007012	0.5155	0.8927	0.1995	6.618e-06	0.6963	0.2802	0.0003706	0.2802	0.0004947	0.09148	7.168e-06	0.45754	0.251025	0.629915	-0.209919	-1.06915	0.324231	-0.206515	0.172375	-0.667459	-1.52669	0.37889	-0.460944	-1.32017	-0.460944	-1.69906	-0.859231	-1.39338	0.0501	0.3467	0.4205	0.6462	0.000533	0.0826	0.936103	0.7561	0.9771	0.4363	0.001004	0.9064	0.4278
ENSG00000005189	AC004381.6	chr16:20844329-20844437	0.04159	0.2715	0.1981	0.6705	0.0003293	0.03799	0.7334	0.8661	0.3214	8.006e-05	0.7662	0.3333	0.001362	0.3333	0.001264	0.06494	6.168e-05	0.274247	0.179074	0.438764	-0.142592	-0.741748	0.20591	-0.0951725	0.164518	-0.416839	-1.01599	0.25969	-0.321667	-0.920822	-0.321667	-1.18051	-0.599155	-0.947658	0.7768	0.6556	0.8365	0.7956	0.1167	0.6548	0.75165	0.9606	0.9658	0.7163	0.05699	0.9652	0.4647
ENSG00000005189	AC004381.6	chr16:20855958-20856066	0.08697	0.8672	0.4556	0.3736	2.728e-07	0.2934	0.4202	0.9615	0.2366	1.925e-06	0.7606	0.4046	0.0003019	0.4046	0.0005822	0.03021	3.201e-06	0.2996	0.0396206	0.381067	-0.330564	-1.32789	0.147781	-0.259979	0.0814674	-0.630163	-1.62749	0.341447	-0.370184	-1.36752	-0.370184	-1.70896	-0.997331	-1.47568	0.7865	0.5534	0.9733	0.3167	2.238e-07	0.7849	0.0534071	0.5415	0.9961	0.4509	2.083e-05	0.9432	0.6214
ENSG00000005189	AC004381.6	chr16:20860822-20860933	0.8031	0.3322	0.2077	0.9913	0.3226	0.8459	0.4107	0.5705	0.9433	0.5707	0.3153	0.6056	0.1448	0.6056	0.7337	0.6969	0.4358	0.0446757	-0.13094	0.373458	0.00436286	0.210844	0.0222595	-0.175616	0.328782	-0.0403128	0.166168	0.504398	0.135303	0.341784	0.135303	-0.162614	0.206481	0.188584	0.4379	0.1963	0.9532	0.9269	0.0004575	0.3055	0.947059	0.8606	0.9155	0.7549	0.001884	0.8593	0.4139
ENSG00000005194	CIAPIN1	chr16:57462853-57462877	0.5045	0.001598	0.7094	0.4148	0.05292	0.1965	0.0003925	0.5002	0.2297	0.00381	0.705	0.4001	0.8958	0.4001	0.5449	0.6322	0.1729	0.156807	-0.685703	-0.28718	-0.361449	-0.637462	-0.192369	-0.842511	-0.443988	-0.518256	-0.794269	0.398523	0.324254	0.0482417	0.324254	-0.350282	-0.276013	-0.445093	0.8945	0.5576	0.7586	0.9615	0.7506	0.8182	0.951141	0.4012	0.705	0.9967	0.4663	0.9408	0.5316
ENSG00000005194	CIAPIN1	chr16:57463095-57463121	0.6735	3.341e-05	0.7282	0.1119	0.002698	0.04396	0.0002566	0.6902	0.2055	0.003187	0.4483	0.6035	0.8086	0.6035	0.2571	0.7409	0.08274	0.0884447	-0.675145	-0.208816	-0.490455	-0.744973	-0.232967	-0.76359	-0.297261	-0.578899	-0.833418	0.466329	0.184691	-0.0698279	0.184691	-0.536157	-0.254518	-0.512006	0.9914	0.03309	0.6502	0.5394	0.04204	0.1358	0.193466	0.06421	0.7892	0.6435	0.05424	0.9881	0.8499
ENSG00000005194	CIAPIN1	chr16:57464173-57464250	0.9045	0.0001519	0.5204	0.02959	0.002548	0.01613	0.00884	0.6607	0.1855	0.01227	0.7038	0.9391	0.8172	0.9391	0.2603	0.8817	0.1537	0.025733	-0.538799	-0.258502	-0.507491	-0.604803	-0.232774	-0.564532	-0.284235	-0.533224	-0.630536	0.280298	0.0313083	-0.066004	0.0313083	-0.346302	-0.0973122	-0.372029	0.522	0.3779	0.2283	0.2802	0.13	0.06029	0.00370505	0.9222	0.7574	0.7253	0.4678	0.9021	0.7787
ENSG00000005194	CIAPIN1	chr16:57465095-57465178	0.7199	7.335e-05	0.868	0.1396	0.1401	0.05366	0.0005786	0.8344	0.2122	0.09686	0.4568	0.5608	0.3762	0.5608	0.6251	0.9538	0.5847	0.0543827	-0.467562	-0.0867785	-0.32193	-0.282135	-0.156592	-0.521945	-0.141161	-0.376313	-0.336517	0.380783	0.145632	0.185427	0.145632	-0.195356	0.0397955	-0.125543	0.821	0.7937	0.8575	0.9967	0.346	0.6422	0.504084	1	0.963	0.9461	0.2151	0.9592	0.9161
ENSG00000005194	CIAPIN1	chr16:57466399-57466442	0.8115	1.368e-05	0.8909	0.3706	0.08824	0.0471	0.0006513	0.8834	0.436	0.08288	0.4038	0.2182	0.3681	0.2182	0.4965	0.8365	0.5095	0.0458538	-0.619112	-0.0867596	-0.251714	-0.374774	-0.193081	-0.664966	-0.132613	-0.297568	-0.420628	0.532353	0.367398	0.244339	0.367398	-0.288014	-0.12306	-0.181693	0.5689	0.3667	0.8834	0.4469	0.3418	0.5455	0.660001	0.8629	0.9932	0.2817	0.07664	0.9963	0.1741
ENSG00000005194	CIAPIN1	chr16:57470569-57470622	0.8227	0.0002338	0.9929	0.07762	0.003173	0.05773	0.002768	0.9768	0.171	0.004105	0.4078	0.8008	0.7655	0.8008	0.1213	0.7665	0.0825	0.037227	-0.452133	0.00609052	-0.375082	-0.52459	-0.158998	-0.48936	-0.0311365	-0.412309	-0.561817	0.458223	0.0770511	-0.0724569	0.0770511	-0.53068	-0.149508	-0.365591	0.7247	0.6535	0.9897	0.7378	0.1974	0.5075	0.162124	0.9937	0.9713	0.9438	0.5136	0.9609	0.9119
ENSG00000005206	SPPL2B	chr19:2340075-2340104	0.2056	0.7291	0.8529	0.7258	0.02458	0.3163	0.1535	0.9432	0.9173	0.001989	0.7109	0.475	0.03525	0.475	0.07211	0.1492	0.001263	0.202916	-0.0663843	0.128678	0.143069	-0.576064	0.112581	-0.2693	-0.0742378	-0.0598468	-0.77898	0.195063	0.209454	-0.509679	0.209454	-0.704742	-0.719133	-0.688644	0.5735	0.7828	0.8666	0.9029	0.001444	0.393	0.162734	0.8717	0.9916	0.9538	0.001137	0.9655	0.9861
ENSG00000005238	FAM214B	chr9:35104299-35104332	0.2823	0.9569	0.5239	0.6237	0.001896	0.2202	0.4618	0.9192	0.9967	0.04996	0.6937	0.5837	0.007546	0.5837	0.2234	0.1313	0.016	-0.169983	0.0107516	-0.283024	-0.167204	-0.675681	-0.130383	0.180735	-0.113041	0.00277899	-0.505698	-0.293775	-0.177956	-0.686433	-0.177956	-0.392657	-0.508477	-0.545298	0.2012	0.9121	0.8556	0.6906	0.0001344	0.1783	0.0162471	0.5735	0.9884	0.9673	0.02717	0.9567	0.7476
ENSG00000005243	COPZ2	chr17:46105846-46105876	0.05177	0.03568	0.9511	0.1431	0.8549	0.005335	0.7089	0.5093	0.7102	0.3226	0.6469	0.8663	0.3247	0.8663	0.9867	0.5987	0.2684	0.40018	0.541302	-0.0754421	0.66863	-0.100087	0.430424	0.141122	-0.475622	0.26845	-0.500266	-0.616744	0.127328	-0.641389	0.127328	-0.0246445	-0.768717	-0.530511	0.2112	0.9313	0.8543	0.67	0.0002773	0.2412	0.465746	0.3979	0.9923	0.9903	0.0003178	0.9275	0.6158
ENSG00000005249	PRKAR2B	chr7:106685411-106685514	0.3831	0.1356	0.633	0.1259	2.088e-07	0.02774	0.7028	0.9386	0.5493	0.001093	0.9941	0.6281	0.01479	0.6281	0.1639	0.2779	0.0001052	0.107666	0.18381	0.176636	0.323686	1.06216	0.165525	0.0761443	0.0689699	0.216021	0.954497	-0.00717434	0.139876	0.878353	0.139876	0.885527	0.738476	0.896637	0.4371	0.1251	0.9571	0.5049	0.7016	0.06588	0.444813	0.6848	0.9754	0.849	0.3642	0.9277	0.9683
ENSG00000005249	PRKAR2B	chr7:106685635-106685659	0.3432	0.01865	0.6611	0.1217	3.186e-06	0.03178	0.2761	0.4127	0.4589	0.001598	0.3873	0.9071	0.05732	0.9071	0.06338	0.338	0.0004881	0.170255	0.439457	-0.260088	0.495924	1.42927	0.248426	0.269202	-0.430343	0.325669	1.25901	-0.699545	0.0564672	0.989812	0.0564672	1.68936	0.933345	1.18084	0.6977	0.5886	0.5672	0.8156	0.312	0.249	0.870617	0.9542	0.8218	0.9652	0.1139	0.8613	0.9782
ENSG00000005249	PRKAR2B	chr7:106710727-106710761	0.1775	0.00361	0.5835	0.03512	0.000694	0.000812	0.2708	0.9626	0.4138	0.04527	0.8383	0.8813	0.3558	0.8813	0.3707	0.6992	0.07896	0.454517	1.05612	0.590345	1.19122	1.84305	0.737153	0.601599	0.135828	0.7367	1.38853	-0.465771	0.135102	0.786931	0.135102	1.2527	0.651829	1.10589	0.7172	0.1187	0.8076	0.2834	0.02342	0.07225	0.126145	0.5265	0.9653	0.6013	0.09947	0.9788	0.8255
ENSG00000005249	PRKAR2B	chr7:106762399-106762449	0.08607	0.006012	0.7158	0.01036	0.0004466	0.0003347	0.3647	0.9773	0.2507	0.03198	0.8115	0.6372	0.292	0.6372	0.3102	0.7767	0.06453	0.496368	0.936592	0.420577	1.29435	1.77618	0.722115	0.440224	-0.075791	0.797982	1.27981	-0.516015	0.357758	0.839586	0.357758	1.3556	0.481827	1.05406	0.4612	0.2974	0.9641	0.1131	0.01983	0.05528	0.0481406	0.8469	0.9714	0.3068	0.0279	0.9547	0.4203
ENSG00000005249	PRKAR2B	chr7:106768658-106768722	0.1053	0.005445	0.484	0.06457	0.0001357	0.0006752	0.3738	0.9485	0.5484	0.02695	0.9018	0.9783	0.2667	0.9783	0.3634	0.5346	0.03993	0.462122	0.92854	0.618123	0.955981	1.89196	0.675441	0.466418	0.156	0.493859	1.42984	-0.310418	0.0274406	0.963421	0.0274406	1.27384	0.935981	1.21652	0.4887	0.1993	0.7015	0.4769	0.003762	0.06105	0.135262	0.7722	0.9519	0.8233	0.03678	0.9955	0.9588
ENSG00000005249	PRKAR2B	chr7:106781294-106781318	0.09056	0.001879	0.7666	0.02978	0.00811	0.0003927	0.3003	0.9604	0.4738	0.213	0.7319	0.8789	0.6503	0.8789	0.5024	0.9048	0.2884	0.606308	1.2122	0.436286	1.34777	1.65915	0.861062	0.60589	-0.170021	0.741466	1.05284	-0.775911	0.135576	0.446948	0.135576	1.22286	0.311372	0.798084	0.3762	0.04845	0.9733	0.2224	0.2651	0.02129	0.151271	0.5603	0.9657	0.6667	0.7027	0.8643	0.8474
ENSG00000005249	PRKAR2B	chr7:106781323-106781389	0.03853	0.01677	0.6526	0.03453	0.01502	0.0003459	0.6412	0.9669	0.4852	0.2784	0.8801	0.7326	0.6134	0.7326	0.5513	0.9435	0.3613	0.561193	0.805133	0.463568	1.07356	1.21354	0.690625	0.24394	-0.0976243	0.512368	0.652345	-0.341564	0.268428	0.408405	0.268428	0.749969	0.139977	0.522913	0.2925	0.9702	0.9378	0.5653	0.9903	0.2597	0.924062	0.44	0.9548	0.9053	0.3709	0.9682	0.5292
ENSG00000005249	PRKAR2B	chr7:106786796-106786892	0.08609	0.01365	0.6175	0.05091	0.01887	0.0009096	0.5349	0.9977	0.5352	0.2979	0.8911	0.8224	0.6532	0.8224	0.6374	0.9226	0.3693	0.432736	0.721976	0.440273	0.880924	1.06871	0.576061	0.28924	0.00753645	0.448188	0.635971	-0.281703	0.158948	0.346731	0.158948	0.628435	0.187783	0.492646	0.874	0.6101	0.9508	0.9332	0.4394	0.966	0.235007	0.5963	0.9943	0.996	0.3657	0.9156	0.6457
ENSG00000005249	PRKAR2B	chr7:106791367-106791465	0.1029	0.00133	0.6073	0.07006	0.03918	0.0004469	0.2601	0.9904	0.592	0.4051	0.8044	0.8955	0.9567	0.8955	0.73	0.9461	0.5605	0.509526	1.12683	0.549964	1.00678	1.18654	0.753994	0.617306	0.0404388	0.497252	0.67701	-0.576867	-0.120055	0.0597042	-0.120055	0.636572	0.179759	0.432542	0.6087	0.1164	0.8946	0.6304	0.9613	0.1099	0.740002	0.5673	0.9957	0.8844	0.714	0.9567	0.8809
ENSG00000005249	PRKAR2B	chr7:106793623-106793688	0.07286	0.002167	0.4945	0.1154	0.09162	0.0003613	0.331	0.969	0.7118	0.5979	0.8592	0.8423	0.9151	0.8423	0.8596	0.9796	0.7756	0.555854	1.10946	0.667112	0.92259	0.994431	0.771386	0.553609	0.111258	0.366736	0.438577	-0.442351	-0.186873	-0.115032	-0.186873	0.327319	0.0718411	0.223044	0.3825	0.1181	0.7131	0.7362	0.65	0.04776	0.297246	0.7276	0.9694	0.9963	0.3077	0.9963	0.7883
ENSG00000005249	PRKAR2B	chr7:106797429-106797453	0.03991	0.0004752	0.1427	0.1675	0.01322	4.31e-05	0.2559	0.769	0.8419	0.3179	0.9623	0.6581	0.8261	0.6581	0.8566	0.8066	0.4085	0.412485	0.822471	0.733149	0.56642	0.989942	0.578926	0.409986	0.320664	0.153935	0.577457	-0.0893228	-0.256051	0.167471	-0.256051	0.256794	0.423522	0.411017	0.8186	0.5681	0.4741	0.767	0.7159	0.5369	0.856835	0.8792	0.7855	0.7069	0.563	0.8316	0.3413
ENSG00000005249	PRKAR2B	chr7:106797656-106797759	0.02613	0.0008144	0.3684	0.06806	0.046	4.344e-05	0.3338	0.9593	0.7	0.5388	0.8736	0.863	0.9848	0.863	0.8468	0.9607	0.6961	0.538477	0.985757	0.653351	0.848516	0.967301	0.716951	0.44728	0.114874	0.310039	0.428824	-0.332406	-0.137241	-0.0184555	-0.137241	0.31395	0.118785	0.250351	0.1888	0.1148	0.4144	0.9319	0.1677	0.02035	0.0236174	0.8886	0.922	0.7853	0.0462	0.9458	0.4893
ENSG00000005249	PRKAR2B	chr7:106799942-106799975	0.07301	0.003226	0.492	0.2888	0.3419	0.0005372	0.3127	0.9584	0.8885	0.9416	0.8658	0.6316	0.6457	0.6316	0.976	0.9788	0.8903	0.575882	1.10791	0.711886	0.725994	0.646989	0.757738	0.532026	0.136005	0.150113	0.0711073	-0.396022	-0.381914	-0.460919	-0.381914	-0.0648976	-0.0790053	-0.11075	0.435	0.2027	0.7494	0.9993	0.1838	0.1168	0.457353	0.7306	0.9499	0.6931	0.02904	0.9997	0.4378
ENSG00000005249	PRKAR2B	chr7:106800535-106801061	0.07765	0.01452	0.6059	0.1293	0.6869	0.001427	0.5453	0.9975	0.7136	0.7953	0.897	0.9982	0.5705	0.9982	0.9051	0.7982	0.6087	0.454109	0.756701	0.462186	0.754627	0.248352	0.580686	0.302592	0.00807736	0.300518	-0.205757	-0.294515	-0.00207447	-0.508349	-0.00207447	-0.213834	-0.506275	-0.332334	0.8644	0.6274	0.9378	0.7862	5.126e-08	0.9267	0.711755	0.5888	0.9882	0.6931	3.26e-07	0.9388	0.9594
ENSG00000005249	PRKAR2B	chr7:106801874-106801941	0.305	0.0002345	0.6983	0.257	0.04092	0.005603	0.1693	0.9882	0.8296	0.4256	0.7597	0.5772	0.8429	0.5772	0.726	0.8782	0.6652	0.109925	0.428041	0.128527	0.209467	0.345451	0.213925	0.318116	0.0186013	0.0995416	0.235526	-0.299515	-0.218575	-0.0825901	-0.218575	0.216925	0.135984	0.131527	0.6646	0.6597	0.9556	0.5237	0.354	0.6562	0.812113	0.57	0.9937	0.8482	0.7083	0.945	0.3991
ENSG00000005249	PRKAR2B	chr7:106801990-106802225	0.03883	1.126e-06	0.2574	0.05765	0.004063	1.036e-05	0.06177	0.9127	0.7119	0.2414	0.7561	0.4912	0.9544	0.4912	0.7248	0.8124	0.3821	0.325302	0.93264	0.483692	0.554819	0.980027	0.541284	0.607338	0.158389	0.229517	0.654725	-0.448949	-0.377821	0.0473865	-0.377821	0.496335	0.425207	0.438743	0.7358	0.01156	0.7328	0.9451	0.784	0.08785	0.00310695	0.1695	0.9338	0.963	0.976	0.9547	0.3001
ENSG00000005302	MSL3	chrX:11777781-11777813	0.7759	0.2057	0.9403	0.5897	0.17	0.9551	0.1163	0.8974	0.7685	0.1829	0.8426	0.1667	0.004357	0.1667	0.3146	0.8284	0.1017	-0.0570689	0.204332	0.0595565	-0.193591	-0.340517	0.00791957	0.261401	0.116625	-0.136522	-0.283448	-0.144775	-0.397922	-0.544848	-0.397922	-0.400073	-0.146926	-0.348436	0.3626	2.885e-06	0.06172	0.4329	0.08017	5.963e-05	0.0389295	0.00538	0.3844	0.8191	0.2684	0.9895	0.2467
ENSG00000005302	MSL3	chrX:11778526-11778594	0.1102	0.01442	0.143	0.1102	0.001196	0.000234	0.322	0.3957	0.4615	0.01052	0.8811	0.8762	0.1925	0.8762	0.6237	0.5865	0.03305	-0.259511	-0.464637	-0.611993	-0.529222	-0.910968	-0.38822	-0.205126	-0.352482	-0.269711	-0.651457	-0.147356	-0.0645847	-0.446331	-0.0645847	-0.298975	-0.381746	-0.522748	0.9311	0.8561	1	0.9711	0.4476	0.981	0.775493	0.8329	0.9953	1	0.5408	0.99	0.8905
ENSG00000005302	MSL3	chrX:11778971-11779033	0.004098	5.896e-07	0.05575	0.2992	0.0005562	6.809e-08	0.02922	0.6474	0.9181	0.08653	0.8794	0.1328	0.9011	0.1328	0.7765	0.3723	0.2005	-0.267091	-0.570893	-0.462793	-0.230614	-0.604874	-0.365441	-0.303802	-0.195702	0.0364768	-0.337783	0.108101	0.340279	-0.0339806	0.340279	-0.142081	-0.37426	-0.239433	0.9457	0.8405	0.6928	0.1313	0.2459	0.6242	0.0893423	0.9498	0.8071	0.2715	0.2965	0.767	0.09078
ENSG00000005302	MSL3	chrX:11780331-11780356	0.002563	3.486e-07	0.003813	0.004054	7.577e-14	1.902e-09	0.04439	0.253	0.4186	4.723e-08	0.9997	0.8014	0.008699	0.8014	0.01813	0.02917	9.808e-06	-0.344183	-0.758703	-0.758316	-0.647998	-1.57267	-0.541787	-0.41452	-0.414133	-0.303815	-1.22849	0.000386887	0.110705	-0.813971	0.110705	-0.814358	-0.924676	-1.03089	0.7293	0.26	0.991	0.9605	5.085e-05	0.3764	0.13896	0.6771	0.9792	0.9515	0.0006296	0.9258	0.7118
ENSG00000005302	MSL3	chrX:11781926-11781957	0.1467	0.03432	0.07113	0.04204	0.01465	0.0003963	0.5233	0.3311	0.3844	0.1262	0.6382	0.4737	0.3203	0.4737	0.9911	0.9734	0.2823	-0.430648	-0.683984	-1.21685	-1.13252	-1.20351	-0.674938	-0.253336	-0.7862	-0.701874	-0.772861	-0.532864	-0.448538	-0.519525	-0.448538	0.0133393	-0.0709868	-0.528571	0.5489	0.434	0.4225	0.1813	0.1902	0.05317	0.0146599	0.9519	0.8231	0.5753	0.5031	0.8529	0.4455
ENSG00000005302	MSL3	chrX:11782033-11782057	0.167	0.0008196	0.4041	0.1596	0.09266	0.0007772	0.1391	0.8657	0.6576	0.4371	0.8582	0.7826	0.698	0.7826	0.9173	0.9953	0.8492	-0.248348	-0.686521	-0.430843	-0.514566	-0.505963	-0.42478	-0.438174	-0.182495	-0.266219	-0.257616	0.255678	0.171955	0.180558	0.171955	-0.0751202	0.00860312	-0.0811833	0.8905	0.1971	0.9569	0.8936	0.6758	0.5278	0.672266	0.6101	0.9729	0.9736	0.677	0.914	0.8294
ENSG00000005302	MSL3	chrX:11783586-11783640	0.01156	2.03e-08	0.002214	0.05528	1.281e-05	1.115e-09	0.0002759	0.04408	0.5497	0.0002983	0.9738	0.2046	0.64	0.2046	0.8637	0.2358	0.0387	-0.246505	-0.671058	-0.696307	-0.398135	-0.758917	-0.429227	-0.424552	-0.449802	-0.15163	-0.512411	-0.0252497	0.272922	-0.0878591	0.272922	-0.0626094	-0.360781	-0.32969	0.9221	0.5726	0.9931	0.517	0.5323	0.8903	0.131821	0.5332	0.998	0.6521	0.5716	0.9154	0.1954
ENSG00000005302	MSL3	chrX:11783643-11783832	0.01828	2.14e-07	0.004599	0.1464	0.0009543	4.487e-08	0.01055	0.2064	0.838	0.06815	0.9737	0.1815	0.8589	0.1815	0.8729	0.4467	0.357	-0.202008	-0.52918	-0.556546	-0.262575	-0.491203	-0.33577	-0.327172	-0.354538	-0.0605674	-0.289195	-0.0273656	0.266605	0.0379771	0.266605	0.0653428	-0.228628	-0.155433	0.8416	0.9802	0.9115	0.2386	0.06376	0.4789	0.0261171	0.8551	0.9846	0.5381	0.1798	0.9518	0.2628
ENSG00000005302	MSL3	chrX:11783849-11783921	0.2536	0.0001341	0.538	0.5605	0.01549	0.00128	0.05681	0.9281	0.9809	0.1718	0.66	0.157	0.966	0.157	0.5571	0.4296	0.2848	-0.124527	-0.400492	-0.197115	-0.135211	-0.391635	-0.209725	-0.275965	-0.0725887	-0.0106844	-0.267108	0.203377	0.265281	0.008857	0.265281	-0.19452	-0.256424	-0.18191	0.7522	0.8784	0.4908	0.3081	0.2156	0.2403	0.0980776	0.9071	0.8014	0.6234	0.4241	0.7644	0.3901
ENSG00000005302	MSL3	chrX:11783946-11785056	0.09038	9.744e-05	0.04435	0.1089	1.755e-06	8.05e-06	0.04323	0.2859	0.5751	5.42e-05	0.9701	0.5964	0.04813	0.5964	0.1553	0.05054	0.001089	-0.260269	-0.667623	-0.709312	-0.490077	-1.16687	-0.448997	-0.407354	-0.449044	-0.229809	-0.906604	-0.0416897	0.177545	-0.49925	0.177545	-0.45756	-0.676795	-0.717875	0.8537	0.1872	0.8545	0.964	0.01622	0.3624	0.82343	0.5434	0.9659	0.9841	0.05297	0.985	0.6276
ENSG00000005302	MSL3	chrX:11785099-11785161	0.09835	2.661e-05	0.04723	0.04893	0.0002768	3.812e-06	0.02528	0.2862	0.42	0.006113	0.977	0.6887	0.5839	0.6887	0.6091	0.5192	0.08691	-0.269346	-0.77226	-0.735018	-0.607987	-0.955781	-0.501351	-0.502914	-0.465672	-0.338641	-0.686435	0.0372421	0.164273	-0.183521	0.164273	-0.220763	-0.347794	-0.454429	0.9342	0.07797	0.9066	0.8669	0.487	0.3158	0.352451	0.3601	0.9757	0.9412	0.6387	0.9345	0.6313
ENSG00000005302	MSL3	chrX:11785203-11785772	0.1199	3.817e-06	0.006114	0.11	3.05e-05	1.399e-06	0.00529	0.082	0.5475	0.0007382	0.9026	0.3356	0.3607	0.3356	0.7842	0.1676	0.0245	-0.198635	-0.641756	-0.735934	-0.398352	-0.839526	-0.4017	-0.443121	-0.537298	-0.199716	-0.64089	-0.0941775	0.243404	-0.19777	0.243404	-0.103592	-0.441174	-0.437826	0.9246	0.3507	0.8628	0.8119	0.8093	0.8448	0.771265	0.3966	0.9045	0.8973	0.7463	0.9973	0.401
ENSG00000005302	MSL3	chrX:11786695-11786721	0.1346	3.132e-06	0.002194	0.01538	0.0001754	8.811e-07	0.007856	0.08656	0.2968	0.005604	0.819	0.7756	0.6322	0.7756	0.8763	0.6785	0.1649	-0.216636	-0.714374	-0.91336	-0.616903	-0.830789	-0.478226	-0.497738	-0.696724	-0.400266	-0.614153	-0.198986	0.0974716	-0.116415	0.0974716	0.0825711	-0.213886	-0.352562	0.9069	0.06076	0.3395	0.7784	0.8399	0.3196	0.53277	0.2653	0.7373	0.8373	0.8086	0.9551	0.6987
ENSG00000005302	MSL3	chrX:11790285-11790314	0.06416	0.156	0.5571	0.5475	0.527	0.009045	0.9622	0.9849	0.9246	0.7582	0.9766	0.9339	0.8278	0.9339	0.8083	0.9669	0.7753	-0.181003	-0.17153	-0.196948	-0.146291	-0.12339	-0.175101	0.00947281	-0.0159458	0.0347117	0.0576126	-0.0254187	0.0252389	0.0481398	0.0252389	0.0735584	0.0229009	0.0517105	0.9245	0.04712	0.3414	0.2348	0.000933	0.05691	0.014549	0.2201	0.5281	0.471	0.001777	0.9777	0.9301
ENSG00000005302	MSL3	chrX:11790328-11790369	0.2544	0.0004798	0.1363	0.2149	0.08024	0.0002254	0.0215	0.3182	0.5911	0.2212	0.9838	0.6049	0.6486	0.6049	0.8268	0.9512	0.7012	-0.172739	-0.546662	-0.527405	-0.381075	-0.433729	-0.340023	-0.373923	-0.354666	-0.208336	-0.26099	0.0192563	0.165587	0.112933	0.165587	0.0936763	-0.0526545	-0.0937057	0.7511	0.5599	0.9479	0.7547	0.04424	0.8325	0.526819	0.4734	1	0.9167	0.1153	0.9206	0.5079
ENSG00000005302	MSL3	chrX:11793101-11793136	0.04335	9.736e-06	0.01016	0.01461	7.325e-05	4.184e-07	0.03146	0.2168	0.3917	0.005987	0.9102	0.939	0.3953	0.939	0.8299	0.7328	0.1093	-0.258552	-0.638521	-0.735468	-0.607063	-0.830669	-0.45887	-0.37997	-0.476916	-0.348511	-0.572118	-0.0969463	0.0314588	-0.192148	0.0314588	-0.0952014	-0.223607	-0.371799	0.9546	0.2614	0.8416	0.7656	0.9243	0.4409	0.875174	0.6094	0.9594	0.8903	0.9784	0.996	0.9311
ENSG00000005302	MSL3	chrX:11793225-11793721	0.01404	0.0002386	0.07755	0.06482	0.00132	1.871e-06	0.2646	0.6938	0.7212	0.1141	0.9902	0.8629	0.5533	0.8629	0.7444	0.7155	0.2406	-0.287519	-0.497556	-0.509831	-0.439805	-0.634746	-0.388627	-0.210037	-0.222311	-0.152285	-0.347227	-0.0122742	0.0577519	-0.137189	0.0577519	-0.124915	-0.194941	-0.246119	0.5931	0.73	0.9685	0.9811	0.8274	0.6092	0.445056	0.9259	0.9408	0.8541	0.5721	0.9584	0.8527
ENSG00000005339	CREBBP	chr16:3781777-3781807	0.7717	0.8892	0.9637	0.9881	0.4556	0.7966	0.9027	0.9293	0.9237	0.5902	0.9544	0.9593	0.5183	0.9593	0.6576	0.7626	0.4926	0.046397	0.0217659	-0.0302721	0.00585855	0.162305	0.0264707	-0.0246311	-0.076669	-0.0405384	0.115908	-0.052038	-0.0159074	0.140539	-0.0159074	0.192577	0.156446	0.135834	0.9224	0.02779	0.7698	0.752	0.0008499	0.1255	0.0709622	0.1442	0.9054	0.8492	0.003709	0.9414	0.5598
ENSG00000005339	CREBBP	chr16:3781810-3781936	0.9244	0.7835	0.9762	0.8853	0.423	0.8133	0.9053	0.9704	0.9428	0.4607	0.9453	0.9802	0.5503	0.9802	0.6821	0.8396	0.4612	0.0169855	0.0402813	-0.0202687	0.0482881	0.170826	0.0241822	0.0232958	-0.0372542	0.0313026	0.15384	-0.06055	0.00800681	0.130544	0.00800681	0.191094	0.122538	0.146643	0.7067	0.02877	0.7558	0.9084	0.0006839	0.09201	0.272836	0.283	0.9483	0.9895	0.01491	0.9599	0.5088
ENSG00000005339	CREBBP	chr16:3801727-3801759	0.9439	0.1911	0.9999	0.5137	0.00215	0.3625	0.2746	0.9898	0.5799	0.000737	0.7949	0.9896	0.03163	0.9896	0.1085	0.1932	0.002325	0.0130101	0.171575	-6.69437550158136e-05	0.175295	0.556508	0.0783242	0.158565	-0.013077	0.162285	0.543498	-0.171642	0.00372042	0.384933	0.00372042	0.556575	0.381213	0.478184	0.7091	0.708	0.8381	0.6962	0.9568	0.6636	0.897372	0.9835	0.9757	0.6499	0.8645	0.9632	0.4788
ENSG00000005339	CREBBP	chr16:3819195-3819337	0.6898	0.2672	0.9561	0.4763	0.0003319	0.2224	0.5795	0.9811	0.6827	0.0002636	0.8755	0.8698	0.003587	0.8698	0.06184	0.08126	0.0003143	0.056718	0.138663	0.0342221	0.17781	0.602715	0.0941118	0.0819454	-0.0224959	0.121092	0.545997	-0.104441	0.0391467	0.464052	0.0391467	0.568493	0.424905	0.508603	0.941	0.92	0.9652	0.6714	0.2668	0.872	0.1065	0.9001	0.9787	0.8108	0.3821	0.9939	0.5838
ENSG00000005339	CREBBP	chr16:3820581-3820757	0.7559	0.3275	0.7	0.3923	0.0007035	0.6344	0.6832	0.8899	0.4516	0.001381	0.9678	0.1714	0.0007694	0.1714	0.04333	0.3265	0.0003983	-0.0385534	-0.0998688	-0.129082	0.167567	0.465836	-0.0357589	-0.0613155	-0.0905281	0.20612	0.50439	-0.0292127	0.267436	0.565705	0.267436	0.594918	0.298269	0.501595	0.5295	0.01756	0.7104	0.8588	0.7621	0.06867	0.439341	0.2012	0.9377	0.6021	0.9365	0.9456	0.05969
ENSG00000005339	CREBBP	chr16:3820940-3820975	0.9432	0.4521	0.9981	0.7798	0.001048	0.926	0.4725	0.9889	0.8465	0.0004908	0.8935	0.4211	0.01057	0.4211	0.08531	0.02581	0.0006113	-0.0202735	0.157492	0.00271425	-0.132525	0.90037	0.0157503	0.177766	0.0229878	-0.112251	0.920643	-0.154778	-0.290017	0.742878	-0.290017	0.897655	1.03289	0.884619	0.6831	0.8103	0.916	0.5099	0.07788	0.352	0.117704	0.9133	0.997	0.7768	0.02977	0.9848	0.5867
ENSG00000005339	CREBBP	chr16:3823752-3823899	0.8088	0.7003	0.8136	0.8447	0.0006339	0.5509	0.9361	0.9233	0.956	0.001569	0.935	0.9764	0.004981	0.9764	0.179	0.122	0.0008598	0.0510683	0.0710419	0.152488	0.0826864	0.80145	0.0708682	0.0199735	0.10142	0.0316181	0.750382	0.0814461	0.0116446	0.730408	0.0116446	0.648962	0.718764	0.730582	0.9847	0.2952	0.9276	1	0.1204	0.7347	0.514631	0.4459	0.9572	0.9935	0.1185	0.8358	0.6406
ENSG00000005339	CREBBP	chr16:3824627-3824664	0.6908	0.4132	0.8103	0.955	0.0005132	0.3961	0.7796	0.9466	0.926	0.001852	0.9919	0.7275	0.008764	0.7275	0.1564	0.07513	0.0009774	0.0732014	0.134189	0.145722	0.0251469	0.765632	0.0905187	0.0609871	0.072521	-0.0480545	0.692431	0.011534	-0.109042	0.631444	-0.109042	0.61991	0.740485	0.675114	0.9224	0.5477	0.9145	0.8521	0.1217	0.8844	0.560975	0.5897	0.9728	0.8388	0.1878	0.9039	0.9795
ENSG00000005339	CREBBP	chr16:3828706-3828786	0.6195	0.3988	0.873	0.9271	0.001314	0.4079	0.7949	0.985	0.7312	0.001374	0.9732	0.4977	0.01301	0.4977	0.09655	0.02533	0.0005312	0.0978835	0.158201	0.120876	-0.044166	0.804937	0.0971448	0.060318	0.0229927	-0.142049	0.707053	-0.0373253	-0.202367	0.646735	-0.202367	0.684061	0.849103	0.707792	0.7943	0.7349	0.9625	0.6804	0.1473	0.9563	0.937627	0.5848	1	0.585	0.2099	0.9468	0.8139
ENSG00000005339	CREBBP	chr16:3830737-3830877	0.4843	0.2115	0.9996	0.6948	7.586e-05	0.1947	0.6502	0.9047	0.9547	8.031e-05	0.8171	0.8474	0.001966	0.8474	0.05073	0.02678	0.0001597	0.115283	0.202782	-0.000648063	0.142653	0.868607	0.132119	0.0874995	-0.115931	0.02737	0.753324	-0.20343	-0.0601295	0.665825	-0.0601295	0.869255	0.725954	0.736489	0.5147	0.9874	0.8261	0.792	0.003497	0.6319	0.101593	0.6615	0.8047	0.9962	0.02794	0.9328	0.7806
ENSG00000005339	CREBBP	chr16:3831213-3831306	0.3798	0.1748	0.9554	0.6093	0.0008931	0.1113	0.6768	0.9289	0.9306	0.001676	0.8552	0.8898	0.02887	0.8898	0.1274	0.08085	0.003282	0.128836	0.208733	0.0431432	0.165168	0.694832	0.147745	0.0798969	-0.085693	0.0363315	0.565996	-0.16559	-0.0435653	0.486099	-0.0435653	0.651689	0.529664	0.547087	0.3736	0.8127	0.9464	0.6614	0.1009	0.3266	0.224071	0.747	0.8771	0.9707	0.4113	0.9589	0.7744
ENSG00000005339	CREBBP	chr16:3929834-3929912	0.7058	0.4476	0.9523	0.6943	0.003845	0.8984	0.2827	0.9844	0.572	0.0006228	0.821	0.9693	0.02901	0.9693	0.08142	0.2182	0.001016	-0.0525295	0.0957248	-0.0353516	0.106398	0.487172	0.0123956	0.148254	0.0171778	0.158928	0.539701	-0.131076	0.0106734	0.391447	0.0106734	0.522524	0.380774	0.474776	0.3928	0.4726	0.877	0.9651	0.8738	0.2323	0.331957	0.9704	1	0.6136	0.6909	0.9981	0.573
ENSG00000005381	MPO	chr17:56350846-56350992	0.5525	0.0006564	0.8905	0.3143	0.261	0.1935	0.04351	0.8023	0.3178	0.1546	0.3505	0.0326	0.01046	0.0326	0.7429	0.988	0.1192	-0.0926525	-0.470678	0.0847198	0.27609	0.260415	-0.129201	-0.378025	0.177372	0.368742	0.353067	0.555398	0.746767	0.731092	0.746767	0.175695	-0.015675	0.389615	0.6457	0.004736	0.8976	0.4459	0.4156	0.3261	0.897271	0.1674	0.8727	0.4305	0.2549	0.7052	0.1037
ENSG00000005381	MPO	chr17:56355318-56355485	0.2364	4.084e-05	0.9708	0.5965	0.2423	0.01785	0.06393	0.8891	0.4254	0.7663	0.4019	0.02744	0.2206	0.02744	0.5667	0.1974	0.9036	-0.130646	-0.446318	-0.020859	0.123473	-0.201398	-0.172365	-0.315672	0.109787	0.254119	-0.0707523	0.425459	0.569791	0.24492	0.569791	-0.180539	-0.324871	-0.0290336	0.4121	0.04852	0.9878	0.9698	0.04138	0.1243	0.162927	0.5373	0.952	0.7336	0.225	0.8763	0.3652
ENSG00000005421	PON1	chr7:94931528-94931642	0.4286	0.1403	0.0001035	0.9038	0.8032	0.03104	0.699	0.07284	0.8988	0.5176	0.3886	0.6557	0.3484	0.6557	0.1183	0.8883	0.3869	0.0745592	0.139188	0.741811	0.0286609	-0.0415989	0.151009	0.0646289	0.667252	-0.0458984	-0.116158	0.602623	-0.110527	-0.180787	-0.110527	-0.78341	-0.0702598	-0.192608	0.9275	0.2229	0.2662	0.957	0.6446	0.2997	0.947132	0.5667	0.682	0.9967	0.6129	0.9145	0.6929
ENSG00000005421	PON1	chr7:94935599-94935674	0.4188	0.5709	0.0004303	0.9254	0.5623	0.1023	0.8933	0.1417	0.7612	0.3892	0.2914	0.6904	0.3874	0.6904	0.1121	0.8805	0.3334	0.0980424	0.0674927	0.815719	-0.0273166	-0.109629	0.14192	-0.0305497	0.717677	-0.125359	-0.207672	0.748226	-0.0948093	-0.177122	-0.0948093	-0.925348	-0.0823127	-0.251549	0.9657	0.6466	0.5181	0.9309	0.3096	0.6533	0.472777	0.8067	0.7385	0.9205	0.2941	0.89	0.7191
ENSG00000005421	PON1	chr7:94947666-94947705	0.1258	0.1661	0.0004806	0.9063	0.5286	0.02539	0.9544	0.2007	0.6264	0.8585	0.54	0.5703	0.8412	0.5703	0.2017	0.7511	0.7894	0.179961	0.198791	0.874795	-0.0385489	0.126878	0.222396	0.0188302	0.694834	-0.21851	-0.053083	0.676003	-0.23734	-0.0719133	-0.23734	-0.747917	0.165427	-0.0955183	0.4354	0.2068	0.2889	0.9173	0.5897	0.1393	0.0311871	0.8392	0.8253	0.7536	0.9892	0.933	0.5726
ENSG00000005436	GCFC2	chr2:75890703-75891573	0.04421	0.6296	0.6268	0.252	2.802e-06	0.06379	0.3458	0.1796	0.8966	0.00191	0.5658	0.3509	0.0009537	0.3509	0.007079	0.1349	4.46e-05	-0.26659	-0.0826481	0.232479	-0.331793	-1.06844	-0.17603	0.183941	0.499069	-0.0652039	-0.801847	0.315127	-0.249145	-0.985789	-0.249145	-1.30092	-0.736643	-0.892407	0.823	0.5482	0.6737	0.6209	0.004558	0.6488	0.377196	0.8866	0.8133	0.8409	0.04937	0.8139	0.867
ENSG00000005436	GCFC2	chr2:75893116-75893143	0.005465	0.3296	0.8296	0.9157	0.0002064	0.01238	0.4107	0.7364	0.4144	0.06759	0.9775	0.7324	0.03601	0.7324	0.1383	0.0844	0.00915	-0.33563	-0.156503	-0.124898	-0.0418938	-0.806586	-0.224588	0.179127	0.210732	0.293737	-0.470956	0.0316048	0.114609	-0.650083	0.114609	-0.681688	-0.764692	-0.581998	0.6097	0.2665	0.7725	0.6148	0.8941	0.3843	0.547908	0.7564	0.9581	0.4613	0.8709	0.9924	0.1012
ENSG00000005436	GCFC2	chr2:75917102-75917180	0.1709	0.9251	0.7864	0.6546	0.0003617	0.3606	0.2834	0.3388	0.9346	0.01169	0.8637	0.5763	0.00985	0.5763	0.03913	0.1853	0.000656	-0.213484	0.0204717	0.169896	-0.17109	-0.92342	-0.105335	0.233955	0.38338	0.0423933	-0.709936	0.149425	-0.191562	-0.943891	-0.191562	-1.09332	-0.752329	-0.818085	1	0.9281	0.8161	0.9631	0.05243	0.8455	0.470272	0.9546	0.9079	0.9688	0.09789	0.9279	0.9884
ENSG00000005436	GCFC2	chr2:75919150-75919201	0.4748	0.8858	0.8873	0.5623	0.0001921	0.4421	0.6898	0.7508	0.8965	0.01026	0.8603	0.5584	0.009243	0.5584	0.06469	0.2279	0.0006328	-0.180272	-0.040249	0.139738	-0.284622	-1.32141	-0.124757	0.140023	0.32001	-0.10435	-1.14114	0.179987	-0.244373	-1.28116	-0.244373	-1.46115	-1.03679	-1.19665	0.8898	0.855	0.8988	0.8578	0.0003932	0.9658	0.195167	0.8339	0.9828	0.8733	0.02217	0.906	0.9
ENSG00000005436	GCFC2	chr2:75929406-75929436	0.02483	0.08922	0.9195	0.6165	0.0002671	0.01249	0.9333	0.4613	0.7823	0.03831	0.6439	0.7624	0.05612	0.7624	0.03698	0.1087	0.01023	-0.289079	-0.266442	0.0711829	-0.165344	-0.790344	-0.23058	0.0226368	0.360261	0.123735	-0.501266	0.337625	0.101098	-0.523903	0.101098	-0.861527	-0.625001	-0.559765	0.9698	0.1535	0.9971	0.8928	0.7734	0.6213	0.813916	0.3275	1	0.8901	0.7422	0.8695	0.3155
ENSG00000005448	WDR54	chr2:74652780-74652819	0.166	0.4569	0.2984	0.5476	0.0002014	0.6611	0.1164	0.1727	0.9875	0.01409	0.6907	0.2174	8.197e-05	0.2174	0.0006969	0.0263	0.0008156	-0.276156	0.16688	0.532265	-0.26284	-1.06771	-0.0726446	0.443036	0.808421	0.0133163	-0.791553	0.365385	-0.42972	-1.23459	-0.42972	-1.59997	-0.804869	-0.995065	0.2144	0.8121	0.9679	0.3607	1.935e-05	0.2764	0.0411364	0.3265	0.8498	0.8777	0.006045	1	0.2627
ENSG00000005469	CROT	chr7:86975040-86975083	0.2265	0.285	0.7404	0.05963	0.9418	0.02442	0.9754	0.9958	0.6194	0.6739	0.9992	0.4608	0.6871	0.4608	0.832	0.4902	0.5143	0.0730748	0.0685826	0.0692128	0.183484	0.00902274	0.0867861	-0.00449226	-0.00386202	0.110409	-0.0640521	0.000630236	0.114902	-0.0595598	0.114902	-0.0601901	-0.174461	-0.0777634	5.116e-10	1.043e-09	0.1245	2.857e-05	0.8234	4.622e-18	2.95327734205998e-10	0.6726	0.9289	0.7572	0.001016	0.811	0.8722
ENSG00000005469	CROT	chr7:86975660-86975728	9.282e-14	2.879e-13	0.007357	1.675e-10	0.6193	9.841e-22	0.7479	0.79	0.4767	0.0003658	0.6375	0.4245	3.981e-05	0.4245	0.008631	0.00122	4.092e-05	1.41649	1.5679	1.0262	2.01895	-0.17453	1.50428	0.151409	-0.390286	0.602458	-1.59102	-0.541695	0.451049	-1.74243	0.451049	-1.20073	-2.19348	-1.67881	0.1435	0.03804	0.8622	0.6638	0.9668	0.007262	0.0517198	0.6367	0.9792	0.9647	0.4939	0.9081	0.6526
ENSG00000005469	CROT	chr7:86978412-86978445	1.033e-11	4.697e-11	0.05746	6.931e-07	0.6297	4.702e-19	0.533	0.7018	0.6097	0.0001603	0.5465	0.8109	0.0001153	0.8109	0.03502	0.005978	3.09e-05	1.81745	2.15471	1.2412	2.36637	-0.274941	1.93135	0.337262	-0.576253	0.548918	-2.09239	-0.913515	0.211656	-2.42965	0.211656	-1.51614	-2.64131	-2.20629	0.0001595	0.0003825	0.6529	0.1047	0.68	1.669e-08	0.000888708	0.7012	0.8821	0.9654	0.004566	0.8211	0.8651
ENSG00000005469	CROT	chr7:86988526-86988551	8.528e-09	1.311e-09	0.1149	1.729e-06	0.6558	2.257e-13	0.5736	0.7925	0.6556	0.05362	0.6402	0.8498	0.01764	0.8498	0.2635	0.08108	0.03354	1.19552	1.51236	0.746202	1.69402	0.172049	1.30908	0.316839	-0.449314	0.498502	-1.02347	-0.766153	0.181663	-1.34031	0.181663	-0.574153	-1.52197	-1.13703	0.01048	0.001876	0.8338	0.0958	0.2873	8.42e-05	0.00581741	0.7291	0.9397	0.8868	0.8232	0.8779	0.9874
ENSG00000005469	CROT	chr7:86990721-86990879	2.952e-11	1.388e-10	0.05632	3.643e-08	0.6524	2.306e-19	0.6429	0.7521	0.4051	0.0001726	0.5665	0.3832	1.38e-05	0.3832	0.02361	0.0008114	1.415e-05	1.45797	1.65942	1.02696	2.12359	-0.208991	1.56447	0.201451	-0.431011	0.665625	-1.66696	-0.632462	0.464174	-1.86841	0.464174	-1.23595	-2.33258	-1.77346	0.001598	0.0009859	0.4965	0.1888	0.9385	2.12e-06	0.000202086	0.7962	0.9872	0.9987	0.1756	0.9406	0.8632
ENSG00000005469	CROT	chr7:86991048-86991082	4.329e-11	5.877e-10	0.04582	1.206e-06	0.7362	8.795e-18	0.7821	0.7841	0.6942	0.001149	0.6642	0.7112	0.0004426	0.7112	0.06817	0.0113	0.0001865	1.9389	2.12695	1.37594	2.45228	-0.215183	2.00771	0.188056	-0.562956	0.51338	-2.15408	-0.751012	0.325324	-2.34214	0.325324	-1.59113	-2.66746	-2.22289	0.0001163	0.001844	0.534	0.08755	0.8029	2.633e-08	0.000665758	0.9906	0.9473	0.977	0.01926	0.9303	0.9656
ENSG00000005469	CROT	chr7:86991086-86991153	4.878e-11	1.59e-10	0.05392	1.794e-06	0.777	2.186e-17	0.6739	0.7849	0.7139	0.001448	0.6416	0.8228	0.0004284	0.8228	0.09701	0.01666	0.0003761	1.83635	2.10212	1.28296	2.31334	-0.17272	1.92262	0.265772	-0.553391	0.476994	-2.00907	-0.819163	0.211222	-2.27484	0.211222	-1.45568	-2.48606	-2.09534	3.095e-05	0.0001734	0.5643	0.07008	0.8701	3.7e-09	7.17892793373373e-05	0.8324	0.921	0.9909	0.01792	0.8789	0.8983
ENSG00000005469	CROT	chr7:86998724-86998756	1.027e-11	5.591e-10	0.02701	1.24e-08	0.8505	8.727e-19	0.9869	0.7965	0.54	0.001703	0.7215	0.2695	9.913e-05	0.2695	0.03765	0.002877	0.0002239	1.44756	1.4382	1.03016	2.01356	-0.0857802	1.48299	-0.0093593	-0.417397	0.566001	-1.53334	-0.408037	0.57536	-1.52398	0.57536	-1.11594	-2.09934	-1.56877	0.0009587	8.705e-06	0.5693	0.09581	0.7522	3.19e-08	0.000141291	0.2625	0.9714	0.9046	0.02931	0.7951	0.6636
ENSG00000005469	CROT	chr7:86998765-86998798	3.617e-09	3.524e-06	0.1276	6.785e-08	0.9852	1.354e-13	0.7122	0.7461	0.5233	0.01879	0.8179	0.1761	0.01354	0.1761	0.1535	0.01614	0.008688	0.895639	0.757345	0.537024	1.35043	0.0064946	0.885524	-0.138294	-0.358615	0.454789	-0.889145	-0.22032	0.593083	-0.75085	0.593083	-0.53053	-1.34393	-0.879029	0.0002147	7.575e-06	0.4492	0.05727	0.7763	6.521e-10	8.49846224089693e-05	0.2879	0.9808	0.8886	0.01035	0.779	0.5914
ENSG00000005469	CROT	chr7:87004948-87005024	3.938e-10	4.053e-10	0.02681	6.3e-09	0.3517	1.372e-16	0.7569	0.8677	0.4377	0.001387	0.7227	0.3851	0.000285	0.3851	0.02069	0.004865	0.0002081	1.24524	1.40427	0.934728	1.9584	-0.32735	1.35828	0.159038	-0.310508	0.713162	-1.57259	-0.469547	0.554123	-1.73162	0.554123	-1.26208	-2.28575	-1.68563	0.02057	0.01328	0.8413	0.8217	0.2694	0.0005209	0.0211783	0.6725	0.9124	0.6082	0.9665	0.758	0.1799
ENSG00000005469	CROT	chr7:87005149-87005262	6.073e-10	2.754e-10	0.08849	6.858e-08	0.9809	1.624e-16	0.6949	0.7727	0.5123	0.00711	0.5851	0.4877	0.0004015	0.4877	0.1147	0.008134	0.001612	1.50812	1.73211	0.985212	2.21624	-0.013774	1.61785	0.223984	-0.522909	0.708117	-1.5219	-0.746893	0.484132	-1.74588	0.484132	-0.998986	-2.23001	-1.63162	0.3991	0.2867	1	0.271	0.5458	0.0617	0.232653	0.9017	0.9206	0.6095	0.9438	0.8557	0.3853
ENSG00000005469	CROT	chr7:87006665-87006698	3.838e-11	2.441e-11	0.07125	4.757e-08	0.4787	8.684e-19	0.6399	0.7206	0.4995	0.0003232	0.4834	0.4788	7.983e-06	0.4788	0.03291	0.002354	2.313e-05	1.64139	1.88434	1.07415	2.33588	-0.341166	1.75018	0.242958	-0.56724	0.694497	-1.98255	-0.810198	0.451539	-2.22551	0.451539	-1.41531	-2.67705	-2.09135	0.1203	0.09833	0.9736	0.2304	0.3209	0.004606	0.000523076	0.8903	0.8725	0.7453	0.0188	0.7729	0.6377
ENSG00000005469	CROT	chr7:87006702-87006762	1.672e-09	1.018e-08	0.09827	8.418e-06	0.6605	6.829e-15	0.7248	0.8001	0.6757	0.001612	0.6953	0.7556	0.0009555	0.7556	0.0811	0.01873	0.0006884	1.48407	1.68841	1.02404	1.95875	-0.226257	1.56203	0.204335	-0.460031	0.474681	-1.71033	-0.664367	0.270345	-1.91466	0.270345	-1.2503	-2.18501	-1.78829	0.4368	0.5227	0.9752	0.8715	0.7249	0.2621	0.298715	0.967	0.9569	0.933	0.2562	0.9713	0.9396
ENSG00000005469	CROT	chr7:87011234-87011283	3.04e-10	1.323e-09	0.06753	1.217e-06	0.6194	2.222e-17	0.7206	0.7856	0.5691	0.0004667	0.5953	0.5461	3.162e-05	0.5461	0.02856	0.005432	4.687e-05	1.66479	1.85936	1.1867	2.27547	-0.275626	1.75717	0.194574	-0.478092	0.610676	-1.94042	-0.672667	0.416102	-2.13499	0.416102	-1.46232	-2.55109	-2.0328	0.18	0.2792	0.8772	0.5302	0.6625	0.01981	0.0696505	0.965	0.9666	0.9162	0.03007	0.9715	0.8356
ENSG00000005469	CROT	chr7:87011390-87011497	2.178e-10	7.495e-10	0.06334	2.037e-06	0.5469	4.654e-17	0.7281	0.7929	0.6624	0.0006263	0.6307	0.6894	8.463e-05	0.6894	0.04408	0.007872	8.045e-05	1.49218	1.67196	1.05168	1.94463	-0.285494	1.56213	0.17978	-0.440499	0.452448	-1.77768	-0.62028	0.272668	-1.95746	0.272668	-1.33718	-2.23012	-1.84763	0.8042	0.5466	0.947	0.6607	0.5119	0.3524	0.521117	0.7647	0.9932	0.6547	0.5281	0.9845	0.7681
ENSG00000005469	CROT	chr7:87011733-87011856	1.523e-10	1.758e-10	0.07259	2.815e-07	0.2753	3.873e-17	0.739	0.7782	0.6045	0.0002407	0.6092	0.5732	7.292e-06	0.5732	0.02636	0.0023	2.585e-05	1.52119	1.70188	1.02205	2.0742	-0.461131	1.59966	0.180696	-0.499134	0.553017	-1.98232	-0.67983	0.372321	-2.16301	0.372321	-1.48318	-2.53533	-2.06079	0.4726	0.5341	0.9955	0.7164	0.08064	0.2353	0.275868	0.9585	0.9108	0.951	0.001658	0.9208	0.8411
ENSG00000005469	CROT	chr7:87020925-87021023	9.482e-11	2.72e-12	0.008679	1.863e-08	0.9135	1.42e-18	0.4952	0.9252	0.5144	0.007636	0.6873	0.6642	0.0003162	0.6642	0.03065	0.007876	0.001245	1.494	1.85241	1.25994	2.17456	0.0546137	1.66533	0.358411	-0.234066	0.680553	-1.43939	-0.592477	0.322142	-1.7978	0.322142	-1.20532	-2.11994	-1.61071	0.02588	0.001416	0.3238	0.05431	0.3239	3.295e-06	4.59411949693786e-05	0.4147	0.9221	0.5922	0.9086	0.9849	0.9583
ENSG00000005469	CROT	chr7:87021882-87021958	3.267e-10	6.527e-12	0.01394	2.391e-07	0.7185	7.753e-17	0.4978	0.913	0.6542	0.004406	0.6913	0.8755	0.0004078	0.8755	0.03106	0.01356	0.0009223	1.40708	1.77638	1.14096	1.91459	-0.155873	1.55428	0.369296	-0.266126	0.507505	-1.56296	-0.635422	0.138209	-1.93225	0.138209	-1.29683	-2.07046	-1.71015	0.6462	0.1175	0.7976	0.8068	0.9172	0.1099	0.197951	0.4307	0.9463	0.9677	0.5601	0.9791	0.6973
ENSG00000005469	CROT	chr7:87022072-87022125	2.77e-10	2.36e-11	0.0153	4.385e-06	0.9941	1.381e-17	0.4363	0.9157	0.7089	0.00465	0.6541	0.9779	0.0004886	0.9779	0.02503	0.02977	0.0009038	1.68888	2.13328	1.42023	2.16297	0.00499925	1.85205	0.444402	-0.268649	0.474088	-1.68388	-0.713051	0.0296859	-2.12829	0.0296859	-1.41523	-2.15797	-1.84706	0.005577	0.0002602	0.2888	0.3228	0.7111	8.422e-07	0.00187788	0.4225	0.9588	0.9824	0.3449	0.9588	0.4947
ENSG00000005469	CROT	chr7:87022281-87022367	7.734e-11	7.286e-11	0.1957	2.748e-06	0.6027	5.223e-16	0.5716	0.6254	0.6964	0.0006858	0.522	0.8702	0.0001906	0.8702	0.1747	0.0197	0.0004976	1.57543	1.8823	0.859489	2.03729	-0.253052	1.65521	0.30687	-0.715941	0.461856	-1.82848	-1.02281	0.154985	-2.13535	0.154985	-1.11254	-2.29034	-1.90826	0.04986	0.0242	0.9161	0.6513	0.6331	0.01077	0.00502235	0.7374	0.6898	0.9093	0.05041	0.7423	0.6541
ENSG00000005469	CROT	chr7:87027865-87027952	2.459e-10	1.031e-11	0.0115	1.325e-07	0.9065	2.054e-18	0.4988	0.9303	0.5545	0.004485	0.6724	0.7003	0.0001679	0.7003	0.03368	0.009871	0.0004129	1.56729	1.92618	1.33985	2.20864	-0.0663483	1.73395	0.358886	-0.227448	0.641347	-1.63364	-0.586335	0.28246	-1.99253	0.28246	-1.40619	-2.27499	-1.8003	0.7112	0.1606	0.5924	0.6812	0.7852	0.0879	0.0977188	0.4961	0.8265	0.8635	0.9891	0.9484	0.8169
ENSG00000005469	CROT	chr7:87028419-87029034	2.712e-08	2.256e-10	0.004597	1.248e-05	0.4361	4.389e-14	0.5666	0.9969	0.7192	0.1128	0.859	0.8758	0.009578	0.8758	0.1374	0.1806	0.04668	1.14394	1.43298	1.15649	1.56546	0.281679	1.28399	0.289045	0.0125509	0.421524	-0.862257	-0.276494	0.132479	-1.1513	0.132479	-0.874808	-1.28378	-1.00231	0.8214	0.2741	0.4706	0.9428	0.06667	0.2763	0.230444	0.6587	0.8035	0.9923	0.2116	0.8863	0.733
ENSG00000005471	ABCB4	chr7:87069071-87069150	0.5345	0.2146	0.9066	0.6736	0.1459	0.3946	0.7258	0.985	0.596	0.08992	0.8974	0.287	0.03503	0.287	0.3292	0.7835	0.06492	-0.0775954	-0.141333	-0.0582923	0.107652	0.248545	-0.0676948	-0.0637372	0.0193031	0.185247	0.32614	0.0830403	0.248984	0.389878	0.248984	0.306837	0.140893	0.31624	0.3563	0.04972	0.7298	0.95	0.006357	0.07458	0.183801	0.6078	0.9792	0.7506	0.006127	0.9737	0.3379
ENSG00000005471	ABCB4	chr7:87082262-87082423	0.6882	0.09151	0.4167	0.6761	0.001289	0.09413	0.2994	0.561	0.8693	0.0001764	0.9486	0.7542	0.000549	0.7542	0.007723	0.05939	2.712e-05	0.0792771	0.294477	0.36402	0.165846	-0.784346	0.178762	0.2152	0.284743	0.0865691	-0.863623	0.0695434	-0.128631	-1.07882	-0.128631	-1.14837	-0.950193	-0.963108	0.7678	0.09617	0.5523	0.8504	0.0002229	0.1386	0.450396	0.4611	0.8437	0.9762	0.0008331	0.99	0.694
ENSG00000005471	ABCB4	chr7:87083879-87083907	0.7164	0.0844	0.6285	0.9753	0.01849	0.1874	0.276	0.7698	0.8292	0.001937	0.969	0.3281	0.003983	0.3281	0.02881	0.09594	0.0007177	0.0942145	0.396161	0.33275	-0.0198437	-0.755277	0.185438	0.301947	0.238536	-0.114058	-0.849491	-0.0634106	-0.416005	-1.15144	-0.416005	-1.08803	-0.735433	-0.940715	0.7908	0.1144	0.7939	0.9238	0.01784	0.2868	0.510686	0.4419	0.9368	0.8149	0.005191	0.9826	0.4029
ENSG00000005471	ABCB4	chr7:87104976-87105004	0.8805	0.5885	0.9256	0.2674	0.0002444	0.9838	0.8261	0.9809	0.4329	0.001789	0.9849	0.2157	0.002095	0.2157	0.07198	0.3845	0.0008802	-0.0207055	-0.0585774	-0.0432314	0.206439	0.502554	-0.00186759	-0.0378718	-0.0225259	0.227145	0.523259	0.015346	0.265017	0.561131	0.265017	0.545785	0.296114	0.504421	0.7526	0.4122	0.8211	0.8613	0.000568	0.4949	0.353025	0.7673	0.9469	0.7331	1.421e-05	0.9935	0.536
ENSG00000005483	MLL5	chr7:104654639-104654757	0.5902	0.6028	0.8818	0.3612	1.602e-05	0.8673	0.9751	0.8434	0.4359	0.0003852	0.8318	0.268	0.0008846	0.268	0.1252	0.2594	0.0001142	-0.0601814	-0.0543238	0.0620121	0.174713	0.59611	-0.0140501	0.00585765	0.122194	0.234895	0.656291	0.116336	0.229037	0.650434	0.229037	0.534098	0.421396	0.61016	0.9093	0.284	0.9293	0.6885	0.4513	0.6961	0.453416	0.5659	0.983	0.7151	0.4383	0.9592	0.2211
ENSG00000005483	MLL5	chr7:104654760-104654824	0.8364	0.7561	0.3251	0.8937	0.0002298	0.7592	0.6735	0.4202	0.8678	0.0006369	0.636	0.995	0.001879	0.995	0.3552	0.1441	0.001246	-0.0347433	0.0440595	0.309085	0.0462884	0.638387	0.0318285	0.0788028	0.343828	0.0810317	0.67313	0.265025	0.00222889	0.594327	0.00222889	0.329302	0.592099	0.606558	0.9805	0.5807	0.9003	0.9265	0.4105	0.9306	0.311703	0.7229	0.9474	0.9272	0.3864	0.8795	0.6571
ENSG00000005483	MLL5	chr7:104717796-104717874	0.8855	0.171	0.4383	0.6779	0.001705	0.203	0.2454	0.4457	0.7912	0.0009817	0.8524	0.8755	0.02296	0.8755	0.3122	0.3243	0.003605	0.0329226	0.232867	0.352328	0.169487	0.769975	0.138483	0.199945	0.319406	0.136564	0.737052	0.119461	-0.0633804	0.537107	-0.0633804	0.417646	0.600488	0.631491	0.5989	0.4512	0.6361	0.4671	0.0117	0.1121	0.541063	0.9379	0.9115	0.7978	0.07111	0.8956	0.7215
ENSG00000005483	MLL5	chr7:104747971-104748183	0.8181	0.4053	0.6988	0.972	0.0003328	0.7573	0.302	0.6218	0.9036	0.0001163	0.9309	0.71	0.003997	0.71	0.111	0.08733	0.000114	-0.0424094	0.124593	0.185389	0.0152304	0.72944	0.0341328	0.167002	0.227799	0.0576398	0.771849	0.0607963	-0.109363	0.604847	-0.109363	0.544051	0.71421	0.695307	0.9836	0.766	0.9981	0.9521	0.1696	0.9165	0.744583	0.8705	1	0.9538	0.2309	0.9835	0.7107
ENSG00000005483	MLL5	chr7:104753144-104753331	0.4315	0.9657	0.824	0.9897	0.000138	0.5153	0.5477	0.9972	0.8213	0.0001694	0.8612	0.9709	0.0008331	0.9709	0.01508	0.04685	7.287e-05	-0.148373	0.00940661	-0.154222	-0.00712778	0.92846	-0.0854966	0.15778	-0.00584862	0.141245	1.07683	-0.163628	-0.0165344	0.919054	-0.0165344	1.08268	0.935588	1.01396	0.5589	0.526	0.61	0.9892	0.01861	0.2977	0.70177	0.9949	0.9237	0.8544	0.008809	0.9295	0.7783
ENSG00000005486	RHBDD2	chr7:75508437-75508575	0.01349	0.0658	0.3118	0.1895	0.4872	0.0003038	0.9498	0.903	0.8479	0.005498	0.9034	0.794	0.04353	0.794	0.0648	0.301	0.01037	0.258554	0.247069	0.327407	0.340373	-0.157399	0.273421	-0.0114849	0.068853	0.0818193	-0.415953	0.0803379	0.0933042	-0.404468	0.0933042	-0.484806	-0.497772	-0.43082	0.7093	0.314	0.7324	0.6109	0.3536	0.162	0.22456	0.7494	0.9284	0.838	0.2357	0.9811	0.9537
ENSG00000005486	RHBDD2	chr7:75511195-75511411	0.02112	0.0416	0.1908	0.1544	0.08908	0.0002016	0.8962	0.77	0.7977	0.0004814	0.8692	0.8303	0.005762	0.8303	0.009674	0.06378	0.0002671	0.321739	0.355839	0.505314	0.449377	-0.441743	0.366786	0.0341004	0.183576	0.127639	-0.763482	0.149475	0.0935385	-0.797582	0.0935385	-0.947057	-0.89112	-0.808529	0.944	0.9913	0.9081	0.971	0.03797	0.9014	0.481133	0.9596	0.9724	0.9534	0.04691	0.9547	0.9471
ENSG00000005486	RHBDD2	chr7:75511486-75511517	0.09471	0.02687	0.2818	0.1332	0.1778	0.0007763	0.5277	0.7356	0.6121	0.004806	0.9617	0.8545	0.01143	0.8545	0.02824	0.09651	0.002041	0.236195	0.370903	0.423676	0.451143	-0.347527	0.321695	0.134708	0.187481	0.214948	-0.583722	0.0527731	0.0802398	-0.71843	0.0802398	-0.771203	-0.79867	-0.669222	0.3081	0.5444	0.9796	0.923	0.3259	0.723	0.584336	0.2099	0.9469	0.6667	0.8286	0.9232	0.8898
ENSG00000005486	RHBDD2	chr7:75513023-75513051	0.01743	0.03604	0.2442	0.1541	0.2225	0.0002066	0.9128	0.8843	0.84	0.006441	0.927	0.8603	0.0223	0.8603	0.03622	0.1246	0.002978	0.372693	0.407595	0.513126	0.496324	-0.370188	0.413212	0.0349018	0.140433	0.123632	-0.742881	0.105532	0.0887297	-0.777783	0.0887297	-0.883314	-0.866512	-0.7834	0.4054	0.4388	0.8591	0.8142	0.4057	0.1701	0.560281	0.9841	1	0.9633	0.2456	1	0.952
ENSG00000005486	RHBDD2	chr7:75513059-75513148	0.009187	0.006244	0.1539	0.1694	0.3284	2.94e-05	0.711	0.8447	0.9103	0.01437	0.9425	0.9618	0.0118	0.9618	0.04313	0.2023	0.004293	0.452343	0.568176	0.654229	0.540153	-0.340399	0.516342	0.115833	0.201886	0.0878106	-0.792742	0.0860529	-0.0280223	-0.908575	-0.0280223	-0.994628	-0.880553	-0.856742	0.08274	0.01231	0.4581	0.6559	0.6481	0.001056	0.0598355	0.7006	0.9669	0.9288	0.2271	0.9988	0.5047
ENSG00000005486	RHBDD2	chr7:75517672-75517701	0.02496	0.02029	0.1978	0.1837	0.1658	0.0001815	0.6909	0.7348	0.8128	0.0009002	0.9207	0.9474	0.00633	0.9474	0.009532	0.1267	0.0009494	0.36729	0.473452	0.58702	0.512399	-0.434716	0.438296	0.106162	0.21973	0.145109	-0.802006	0.113568	0.0389469	-0.908168	0.0389469	-1.02174	-0.947115	-0.873012	0.3291	0.1426	0.6349	0.7083	0.2821	0.02995	0.0390059	0.7196	0.9137	0.9923	0.01945	0.9887	0.8581
ENSG00000005486	RHBDD2	chr7:75517841-75518214	0.04136	0.02921	0.129	0.1185	0.09004	0.0003422	0.6891	0.5565	0.6778	0.0006191	0.8517	0.8085	0.006958	0.8085	0.008186	0.1339	0.001181	0.26195	0.348326	0.508884	0.465595	-0.400888	0.338235	0.0863765	0.246934	0.203646	-0.662837	0.160557	0.117269	-0.749214	0.117269	-0.909771	-0.866483	-0.739123	0.8658	0.5089	0.7038	0.752	0.2375	0.373	0.106465	0.7738	0.8465	0.8655	0.1432	0.9547	0.9714
ENSG00000005513	SOX8	chr16:1031823-1031905	0.9398	0.8493	0.9243	0.2909	0.5882	0.6264	0.9359	0.9098	0.3604	0.5723	0.9067	0.3792	0.7025	0.3792	0.5811	0.7941	0.6918	0.0165582	0.0359565	-0.0675489	0.311571	0.148604	0.0547435	0.0193983	-0.0841071	0.295013	0.132046	-0.103505	0.275615	0.112647	0.275615	0.216153	-0.162967	0.0938603	0.09566	0.006925	0.7872	0.4336	0.9834	0.0007343	0.0217696	0.3782	0.9896	0.9338	0.2837	0.8648	0.7461
ENSG00000005513	SOX8	chr16:1031923-1031985	0.6759	0.02846	0.6671	0.1255	0.03725	0.3889	0.2536	0.8955	0.2063	0.04419	0.9197	0.04961	0.01606	0.04961	0.2401	0.9298	0.02947	-0.0444463	-0.200729	-0.127774	0.234476	0.28303	-0.0572202	-0.156283	-0.0833272	0.278922	0.327476	0.0729554	0.435205	0.483759	0.435205	0.410803	0.0485536	0.34025	0.005389	0.02038	0.6647	0.1794	0.3127	6.351e-05	0.00488439	0.9409	0.9757	0.9046	0.7672	0.9695	0.9237
ENSG00000005513	SOX8	chr16:1032018-1032042	0.6889	0.3497	0.5001	0.466	0.06656	0.622	0.1902	0.6983	0.6997	0.1099	0.2243	0.105	0.002776	0.105	0.7193	0.6973	0.05564	0.0957445	-0.192178	0.379243	0.301138	0.552226	0.0718553	-0.287922	0.283499	0.205393	0.456481	0.571421	0.493316	0.744403	0.493316	0.172982	0.251088	0.48037	0.02948	0.2166	0.1207	0.5482	0.1989	0.0006064	0.087399	0.7203	0.6308	0.9337	0.9101	0.5649	0.9399
ENSG00000005513	SOX8	chr16:1032113-1032173	0.002237	0.04801	0.07104	0.8539	0.7249	0.0003642	0.8078	0.7781	0.5014	0.0582	0.7649	0.55	0.1767	0.55	0.1745	0.8455	0.08619	-0.278326	-0.232354	-0.430585	-0.0561802	0.0762001	-0.249505	0.0459718	-0.152259	0.222146	0.354526	-0.198231	0.176174	0.308554	0.176174	0.506785	0.13238	0.325705	0.4557	0.1977	0.4974	0.7944	0.7837	0.6906	0.896153	0.1986	0.9232	0.9879	0.8871	0.723	0.4036
ENSG00000005513	SOX8	chr16:1032266-1032327	0.002359	8.72e-05	0.2256	0.1905	0.9444	1.166e-06	0.2937	0.9537	0.9917	0.1238	0.8653	0.5677	0.01868	0.5677	0.3138	0.5347	0.062	-0.320485	-0.495525	-0.375532	-0.326311	-0.0189912	-0.375268	-0.17504	-0.0550467	-0.00582641	0.301494	0.119993	0.169214	0.476534	0.169214	0.35654	0.30732	0.356277	0.7627	0.767	0.9427	0.302	0.5845	0.3363	0.270263	0.9867	1	0.5655	0.7903	0.9973	0.4361
ENSG00000005513	SOX8	chr16:1033769-1033923	0.007001	1.422e-08	0.1029	0.2624	0.6903	1.469e-07	0.01733	0.838	0.9887	0.3864	0.66	0.1636	0.005141	0.1636	0.2612	0.7469	0.1312	-0.250556	-0.614956	-0.380353	-0.243095	-0.0789851	-0.363361	-0.364399	-0.129797	0.00746153	0.171571	0.234603	0.371861	0.535971	0.371861	0.301368	0.16411	0.284376	0.6913	0.01032	0.7596	0.2324	0.2786	0.01654	0.00634375	0.1902	0.9385	0.5043	0.467	0.9261	0.9362
ENSG00000005513	SOX8	chr16:1036637-1036864	5.742e-05	0.0007102	0.1435	0.8483	0.6805	2.456e-07	0.6443	0.8829	0.05936	0.0001258	0.9986	0.08323	0.003919	0.08323	0.01662	0.9545	0.02223	-1.0093	-1.10887	-1.11113	-0.174697	-0.258044	-0.930943	-0.0995721	-0.101825	0.834605	0.751258	-0.00225276	0.934177	0.85083	0.934177	0.853083	-0.0833468	0.6729	0.0002779	0.01042	0.33	0.8658	0.5472	3.691e-06	0.0374868	0.9353	0.9757	0.1794	0.02569	0.975	0.2591
ENSG00000005700	IBTK	chr6:82880077-82881139	0.02778	0.0001575	0.02818	0.9405	0.1667	9.587e-05	0.1298	0.3422	0.5716	0.003037	0.9183	0.1398	0.0005713	0.1398	0.004364	0.5339	0.002117	0.296915	0.59782	0.694376	0.0358645	-0.347283	0.382885	0.300905	0.397461	-0.261051	-0.644199	0.0965554	-0.561956	-0.945104	-0.561956	-1.04166	-0.383148	-0.730168	0.1674	0.8291	0.459	0.8152	0.6993	0.2325	0.185254	0.5904	0.9567	0.6071	0.3276	0.8408	0.7399
ENSG00000005700	IBTK	chr6:82881247-82881273	0.3204	0.0008313	0.2252	0.3746	0.1369	0.0008792	0.02559	0.458	0.7526	0.008072	0.9223	0.3945	6.281e-05	0.3945	0.003416	0.07533	0.0003162	0.20151	0.665956	0.582909	0.372466	-0.47849	0.391347	0.464446	0.381399	0.170955	-0.68	-0.0830472	-0.293491	-1.14445	-0.293491	-1.0614	-0.850956	-0.869837	0.9522	0.8826	0.9432	0.3039	0.4554	0.5182	0.125702	0.9603	0.9775	0.3713	0.3677	0.9775	0.1376
ENSG00000005700	IBTK	chr6:82883086-82883134	0.1826	0.001078	0.3925	0.9727	0.003208	0.005298	0.1477	0.8686	0.6293	0.0007102	0.8426	0.08012	5.107e-05	0.08012	0.0138	0.1224	3.823e-05	0.305607	0.761427	0.534907	-0.0244361	-1.03466	0.408677	0.455821	0.2293	-0.330043	-1.34027	-0.22652	-0.785863	-1.79609	-0.785863	-1.56957	-1.01022	-1.44334	0.6548	0.5746	0.9969	0.812	0.002116	0.6202	0.9944	0.9715	0.9694	0.6344	0.001682	0.9602	0.4446
ENSG00000005700	IBTK	chr6:82900790-82900881	0.1617	0.000536	0.2512	0.5981	0.6493	0.0006536	0.08063	0.6935	0.9726	0.1755	0.8801	0.2324	0.01053	0.2324	0.1228	0.5695	0.04126	0.282116	0.73278	0.586384	0.254995	-0.183037	0.433115	0.450664	0.304269	-0.0271208	-0.465153	-0.146396	-0.477785	-0.915817	-0.477785	-0.769422	-0.438032	-0.616153	0.6517	0.8183	0.9782	0.6824	0.5091	0.4382	0.468728	0.8857	0.9818	0.9044	0.7911	0.9977	0.7437
ENSG00000005700	IBTK	chr6:82900883-82900908	0.1227	0.0005947	0.3285	0.6435	0.3814	0.0005741	0.0806	0.7966	0.9158	0.06279	0.8209	0.1853	0.004702	0.1853	0.1438	0.4716	0.009442	0.34231	0.814526	0.599331	0.259538	-0.374913	0.486973	0.472215	0.257021	-0.0827723	-0.717223	-0.215194	-0.554988	-1.18944	-0.554988	-0.974245	-0.634451	-0.861886	0.5581	0.9462	0.9314	0.7437	0.9921	0.6235	0.374144	0.5779	0.8502	0.9553	0.7546	0.9732	0.7018
ENSG00000005700	IBTK	chr6:82901511-82901541	0.1268	0.0003392	0.1765	0.559	0.3228	0.0003989	0.109	0.6803	0.9763	0.07121	0.9301	0.2743	0.003904	0.2743	0.0735	0.4265	0.01132	0.27511	0.674871	0.587065	0.251224	-0.32533	0.413166	0.399761	0.311955	-0.0238861	-0.60044	-0.0878062	-0.423647	-1.0002	-0.423647	-0.912394	-0.576553	-0.738496	0.887	0.2149	0.8929	0.7065	0.7982	0.872	0.728973	0.3629	0.9396	0.8744	0.9255	0.9735	0.3936
ENSG00000005700	IBTK	chr6:82901560-82901585	0.08461	0.002454	0.1525	0.2465	0.5399	0.0001262	0.1683	0.4635	0.7708	0.03142	0.984	0.7348	0.009643	0.7348	0.01887	0.2261	0.007908	0.245581	0.501551	0.522928	0.372819	-0.177741	0.36132	0.25597	0.277347	0.127239	-0.423322	0.0213772	-0.128731	-0.679292	-0.128731	-0.700669	-0.550561	-0.539061	0.9518	0.01483	0.7951	0.591	0.3301	0.3651	0.758123	0.05768	0.9023	0.6103	0.2603	0.8603	0.01355
ENSG00000005700	IBTK	chr6:82904217-82904264	0.1541	0.000295	0.1502	0.5041	0.46	0.0003625	0.05639	0.4927	0.9642	0.08216	0.9407	0.3492	0.007476	0.3492	0.05921	0.4787	0.01998	0.250499	0.691595	0.608223	0.283111	-0.2488	0.412334	0.441096	0.357724	0.0326119	-0.499299	-0.083372	-0.408484	-0.940395	-0.408484	-0.857023	-0.531911	-0.661134	0.868	0.5322	0.9942	0.529	0.5004	0.8807	0.934852	0.4375	0.9792	0.7115	0.5938	0.9534	0.3551
ENSG00000005700	IBTK	chr6:82904313-82904354	0.5681	0.0004754	0.2977	0.7428	0.3784	0.008599	0.0263	0.5951	0.9735	0.2247	0.8429	0.1457	0.005384	0.1457	0.1349	0.5302	0.03904	0.181682	0.935135	0.701225	0.217372	-0.422168	0.446442	0.753453	0.519543	0.0356898	-0.60385	-0.23391	-0.717763	-1.3573	-0.717763	-1.12339	-0.63954	-0.868611	0.995	0.1492	0.86	0.8756	0.7047	0.4187	0.470321	0.254	0.9236	0.8895	0.7407	0.9534	0.569
ENSG00000005700	IBTK	chr6:82906046-82906160	0.4864	0.0002415	0.2901	0.51	0.85	0.00421	0.04344	0.6631	0.8602	0.542	0.8546	0.3439	0.03912	0.3439	0.2493	0.6523	0.2093	0.137706	0.671259	0.460143	0.253601	-0.0670416	0.33336	0.533554	0.322437	0.115896	-0.204747	-0.211116	-0.417658	-0.738301	-0.417658	-0.527185	-0.320643	-0.400401	0.8926	0.3581	0.9804	0.5741	0.2697	0.6454	0.784556	0.4643	0.98	0.6262	0.2638	0.9602	0.9279
ENSG00000005700	IBTK	chr6:82909864-82909929	0.1131	2.991e-06	0.09393	0.7335	0.9944	6.194e-05	0.006168	0.4361	0.8491	0.3447	0.8338	0.08083	0.005162	0.08083	0.0918	0.8563	0.1134	0.33631	1.08588	0.840746	0.195327	0.00371246	0.573987	0.749574	0.504436	-0.140983	-0.332598	-0.245138	-0.890557	-1.08217	-0.890557	-0.837033	-0.191614	-0.570274	0.2838	0.0006862	0.4524	0.8617	0.3152	0.001935	0.365834	0.05301	0.8381	0.8937	0.7383	0.9423	0.1771
ENSG00000005700	IBTK	chr6:82910364-82910411	0.2825	0.0004523	0.1397	0.6212	0.9108	0.0007763	0.02126	0.2973	0.9829	0.3265	0.9701	0.1638	0.008071	0.1638	0.02141	0.5909	0.07922	0.302949	1.00745	0.9483	0.322718	-0.0671519	0.564132	0.7045	0.645351	0.0197688	-0.370101	-0.0591492	-0.684731	-1.0746	-0.684731	-1.01545	-0.38987	-0.631284	0.6419	0.09265	0.557	0.6855	0.4583	0.04568	0.364352	0.2903	0.6986	0.8524	0.5973	0.9751	0.7525
ENSG00000005700	IBTK	chr6:82911166-82911197	0.4027	0.0003416	0.07584	0.4944	0.4754	0.0008589	0.01872	0.2061	0.8352	0.1165	0.9774	0.2317	0.001665	0.2317	0.006012	0.1809	0.01385	0.176187	0.723257	0.758836	0.293454	-0.249056	0.401085	0.54707	0.582649	0.117267	-0.425243	0.0355786	-0.429803	-0.972313	-0.429803	-1.00789	-0.54251	-0.65014	0.7723	0.6818	0.9178	0.6777	0.577	0.8901	0.802529	0.9667	0.9048	0.5581	0.3274	0.9002	0.3573
ENSG00000005700	IBTK	chr6:82912245-82912350	0.231	0.00017	0.07254	0.7305	0.4231	0.000458	0.02092	0.2546	0.9179	0.05748	0.9919	0.1117	0.000651	0.1117	0.005059	0.3711	0.008088	0.272276	0.876727	0.891417	0.19652	-0.322951	0.489852	0.604451	0.619141	-0.0757558	-0.595227	0.0146904	-0.680206	-1.19968	-0.680206	-1.21437	-0.519471	-0.812803	0.7159	0.2204	0.4815	0.8491	0.9564	0.1357	0.838177	0.5649	0.7425	0.9806	0.838	0.92	0.7474
ENSG00000005700	IBTK	chr6:82914596-82914644	0.264	3.012e-05	0.03554	0.6622	0.01905	0.0002758	0.02367	0.2947	0.978	0.007031	0.9843	0.1167	8.956e-05	0.1167	0.00643	0.142	0.0001482	0.150558	0.541819	0.558109	0.135098	-0.479948	0.296717	0.391261	0.407551	-0.01546	-0.630505	0.0162898	-0.406721	-1.02177	-0.406721	-1.03806	-0.615045	-0.776665	0.3325	0.005921	0.7549	0.9792	0.7715	0.01595	0.469825	0.1651	0.9723	0.7705	0.7836	0.8987	0.2278
ENSG00000005700	IBTK	chr6:82914648-82914675	0.5146	1.092e-06	0.7374	0.3925	0.5008	0.00344	0.009851	0.9616	0.7959	0.3286	0.5676	0.3485	0.0111	0.3485	0.4793	0.5649	0.1459	0.0758719	0.544094	0.123126	0.195754	-0.11558	0.227178	0.468222	0.0472543	0.119882	-0.191452	-0.420968	-0.34834	-0.659674	-0.34834	-0.238707	-0.311334	-0.342758	0.9616	0.02826	0.8505	0.6659	0.9733	0.4188	0.0552729	0.1796	0.9466	0.7652	0.9396	0.7937	0.7944
ENSG00000005700	IBTK	chr6:82920538-82920568	0.2881	0.000893	0.1043	0.8601	0.2718	0.002008	0.03554	0.2679	0.846	0.03137	0.9629	0.1252	0.0007202	0.1252	0.00925	0.4457	0.004366	0.196511	0.617222	0.662723	0.0891983	-0.343337	0.343797	0.420711	0.466212	-0.107312	-0.539847	0.0455004	-0.528024	-0.960559	-0.528024	-1.00606	-0.432535	-0.687133	0.7987	0.08398	0.967	0.8806	0.8607	0.2866	0.495959	0.3831	0.9592	0.9841	0.6974	0.8292	0.5852
ENSG00000005700	IBTK	chr6:82921084-82921121	0.2199	0.0007217	0.1242	0.8582	0.444	0.001361	0.0287	0.2764	0.8116	0.03104	0.9934	0.139	0.0005501	0.139	0.003056	0.5682	0.009529	0.252829	0.730932	0.741353	0.106522	-0.287045	0.41281	0.478103	0.488524	-0.146307	-0.539874	0.0104218	-0.624409	-1.01798	-0.624409	-1.0284	-0.393567	-0.699855	0.694	0.5569	0.6929	0.9933	0.9044	0.3635	0.718973	0.9098	0.8277	0.8652	0.864	0.8748	0.7393
ENSG00000005700	IBTK	chr6:82921259-82921289	0.2533	0.0006226	0.1758	0.5019	0.161	0.0006357	0.03393	0.3818	0.9019	0.006866	0.9526	0.3119	0.0006584	0.3119	0.00651	0.1361	0.0006466	0.155232	0.48938	0.439625	0.206976	-0.317983	0.282887	0.334147	0.284393	0.0517436	-0.473216	-0.0497549	-0.282404	-0.807363	-0.282404	-0.757608	-0.524959	-0.60087	0.6711	0.01995	0.6956	0.9279	0.751	0.1127	0.673627	0.3078	0.9429	0.8202	0.5758	0.9428	0.07202
ENSG00000005700	IBTK	chr6:82924106-82924445	0.1734	5.74e-05	0.1801	0.9442	0.5634	0.0004122	0.003958	0.4089	0.6413	0.05281	0.7968	0.02978	0.0001291	0.02978	0.01053	0.6716	0.008503	0.258438	0.802879	0.63359	0.0422664	-0.212851	0.416121	0.544441	0.375152	-0.216171	-0.471289	-0.169289	-0.760613	-1.01573	-0.760613	-0.846441	-0.255118	-0.628972	0.6386	0.2085	0.8654	0.9099	0.6629	0.2689	0.380519	0.5228	0.9756	0.6786	0.8974	0.9688	0.2293
ENSG00000005700	IBTK	chr6:82925793-82925930	0.1229	1.944e-05	0.4003	0.9683	0.06524	0.0006553	0.02692	0.8986	0.6453	0.008548	0.6137	0.02911	4.382e-05	0.02911	0.06107	0.3224	0.0007348	0.307185	0.867809	0.4789	0.0252369	-0.612955	0.440449	0.560624	0.171715	-0.281948	-0.92014	-0.388909	-0.842572	-1.48076	-0.842572	-1.09186	-0.638192	-1.0534	0.3955	0.03011	0.9961	0.8871	0.08115	0.1194	0.203557	0.4131	0.9456	0.6261	0.02752	0.7683	0.07227
ENSG00000005700	IBTK	chr6:82927730-82927850	0.1585	0.0002011	0.05593	0.8772	0.07321	0.0004158	0.03782	0.2823	0.7563	0.002102	0.9536	0.09487	2.675e-05	0.09487	0.001043	0.2126	0.0001966	0.185986	0.516191	0.560808	0.0596646	-0.387663	0.296606	0.330206	0.374822	-0.126321	-0.573648	0.0446165	-0.456527	-0.903854	-0.456527	-0.948471	-0.447327	-0.684269	0.8206	0.08969	0.9285	0.8894	0.9989	0.2349	0.960413	0.3087	0.9892	0.98	0.8819	0.8967	0.5597
ENSG00000005700	IBTK	chr6:82930317-82930414	0.2228	4.176e-05	0.1719	0.8166	0.01161	0.00204	0.01494	0.5255	0.5037	0.0008927	0.8374	0.03829	2.868e-05	0.03829	0.004839	0.3257	0.0001131	0.192895	0.661419	0.507768	-0.0990398	-0.622375	0.313107	0.468524	0.314874	-0.291935	-0.81527	-0.15365	-0.760459	-1.28379	-0.760459	-1.13014	-0.523335	-0.935482	0.9807	0.9815	0.9641	0.1924	0.005395	0.6121	0.17981	0.9685	0.9868	0.367	0.01384	0.9795	0.2133
ENSG00000005700	IBTK	chr6:82933174-82933313	0.8473	0.0004119	0.5874	0.618	0.3745	0.1034	0.01124	0.7644	0.6338	0.2996	0.6567	0.02709	0.0017	0.02709	0.1518	0.9373	0.09985	0.0510118	0.657836	0.315329	-0.212813	-0.282926	0.208629	0.606824	0.264317	-0.263825	-0.333938	-0.342507	-0.870649	-0.940762	-0.870649	-0.598255	-0.0701129	-0.491555	0.6179	0.3612	0.9332	0.3729	0.9184	0.6532	0.552496	0.2159	0.998	0.7062	0.8555	0.8103	0.09067
ENSG00000005700	IBTK	chr6:82933786-82933879	0.71	1.753e-05	0.1712	0.8331	0.07371	0.01669	0.01019	0.5178	0.7852	0.0817	0.8103	0.03305	2.589e-05	0.03305	0.004842	0.4885	0.01015	0.0818315	0.693021	0.512994	-0.0915725	-0.448949	0.269441	0.611189	0.431162	-0.173404	-0.53078	-0.180027	-0.784593	-1.14197	-0.784593	-0.961942	-0.357376	-0.71839	0.5718	0.3234	0.9516	0.5384	0.3496	0.7987	0.559958	0.2372	0.9234	0.8768	0.7368	0.942	0.1736
ENSG00000005700	IBTK	chr6:82935194-82935305	0.7051	0.001234	0.4838	0.8103	0.1153	0.06026	0.03461	0.7365	0.7159	0.06591	0.7939	0.0481	0.0004956	0.0481	0.04498	0.4883	0.0125	0.118386	0.792687	0.491775	-0.149018	-0.608392	0.304854	0.674301	0.373389	-0.267404	-0.726778	-0.300912	-0.941705	-1.40108	-0.941705	-1.10017	-0.459374	-0.913246	0.9374	0.1773	0.9505	0.6722	0.2128	0.8162	0.185333	0.2662	0.9673	0.7699	0.2683	0.9237	0.1163
ENSG00000005700	IBTK	chr6:82936922-82936971	0.2114	0.0004289	0.03394	0.9813	0.2838	0.001749	0.09716	0.3026	0.6803	0.0701	0.9091	0.1146	0.004087	0.1146	0.01694	0.6729	0.01845	0.153772	0.445803	0.534755	-0.00928634	-0.222357	0.249285	0.292031	0.380984	-0.163058	-0.376128	0.0889521	-0.455089	-0.66816	-0.455089	-0.757112	-0.21307	-0.471641	0.7772	0.1042	0.9466	0.795	0.6516	0.2123	0.524706	0.4323	1	0.9401	0.5273	0.8991	0.7329
ENSG00000005700	IBTK	chr6:82936981-82937011	0.9593	9.975e-05	0.6639	0.9644	0.6606	0.081	0.005526	0.8193	0.9592	0.6531	0.6694	0.06673	0.00466	0.06673	0.489	0.8843	0.2681	0.0117858	0.556678	0.217241	-0.0193087	-0.116035	0.178801	0.544893	0.205455	-0.0310945	-0.12782	-0.339437	-0.575987	-0.672713	-0.575987	-0.333276	-0.0967259	-0.294836	0.5754	0.5486	0.8829	0.8515	0.7576	0.7055	0.759203	0.3432	0.9957	0.985	0.4784	0.8708	0.4728
ENSG00000005700	IBTK	chr6:82941436-82941544	0.08827	0.0005541	0.04206	0.8049	0.3027	0.001023	0.1754	0.4326	0.4159	0.04155	0.8638	0.03646	0.0006617	0.03646	0.009154	0.7664	0.01068	0.268972	0.572224	0.703256	-0.106105	-0.289268	0.343337	0.303253	0.434284	-0.375077	-0.55824	0.131031	-0.678329	-0.861492	-0.678329	-0.992524	-0.183163	-0.632605	0.6095	0.4226	0.717	0.3045	0.869	0.9457	0.918719	0.2714	0.9492	0.3641	0.902	0.7148	0.5861
ENSG00000005700	IBTK	chr6:82949883-82950158	0.8943	0.001695	0.6481	0.9206	0.001342	0.0835	0.01653	0.7838	0.9814	0.002564	0.7382	0.1779	9.134e-05	0.1779	0.04699	0.1384	0.000111	0.0221961	0.36286	0.175149	0.0334692	-0.561207	0.133261	0.340664	0.152953	0.011273	-0.583403	-0.18771	-0.329391	-0.924066	-0.329391	-0.736356	-0.594676	-0.694468	0.3705	0.1427	0.5702	0.914	0.3545	0.05853	0.990413	0.7861	0.9296	0.8993	0.8047	0.9535	0.6097
ENSG00000005700	IBTK	chr6:82950220-82950546	0.5537	0.0007777	0.284	0.9424	0.396	0.02092	0.04577	0.6215	0.7841	0.229	0.8899	0.06371	0.003573	0.06371	0.09436	0.7532	0.05857	0.166099	0.790406	0.630588	-0.0501591	-0.350531	0.35464	0.624306	0.464489	-0.216258	-0.51663	-0.159817	-0.840565	-1.14094	-0.840565	-0.98112	-0.300372	-0.705172	0.9214	0.398	0.9133	0.7134	0.8715	0.9257	0.306757	0.4894	0.9502	0.8397	0.9542	0.9875	0.205
ENSG00000005700	IBTK	chr6:82957285-82957322	0.08646	0.1832	0.6721	0.07222	0.5451	0.005064	0.9692	0.9846	0.5869	0.8356	0.9928	0.5158	0.8832	0.5158	0.943	0.5981	0.7404	0.164108	0.155672	0.146724	0.317186	0.115992	0.181335	-0.00843619	-0.0173838	0.153078	-0.0481156	-0.00894756	0.161514	-0.0396794	0.161514	-0.0307319	-0.201193	-0.0653429	0.8507	0.01114	0.6031	0.8261	0.2202	0.1602	0.557125	0.06598	0.8085	0.7607	0.1316	0.9529	0.04626
ENSG00000005700	IBTK	chr6:82957342-82957434	0.08417	7.367e-05	0.3152	0.3016	0.5309	0.0001388	0.09039	0.8648	0.8879	0.8071	0.8048	0.4556	0.1583	0.4556	0.5893	0.8409	0.4701	0.183514	0.504191	0.295691	0.245343	0.128887	0.292085	0.320677	0.112177	0.0618286	-0.0546268	-0.2085	-0.258848	-0.375304	-0.258848	-0.166803	-0.116455	-0.163197	0.9298	0.3209	0.6924	0.7873	0.03382	0.5564	0.81639	0.4176	0.7379	0.6905	0.009137	0.9567	0.2495
ENSG00000005801	ZNF195	chr11:3382974-3383114	0.292	0.006353	0.9827	0.558	0.01749	0.01483	0.09372	0.8209	0.9236	0.06823	0.4277	0.435	0.5742	0.435	0.2408	0.5453	0.09742	-0.174755	-0.465072	-0.0203832	-0.223998	-0.638799	-0.24723	-0.290317	0.154372	-0.0492429	-0.464044	0.444689	0.241074	-0.173727	0.241074	-0.618416	-0.414801	-0.391569	0.3717	7.756e-05	1	0.2357	0.05044	0.001784	0.00251977	0.02262	0.9237	0.655	0.2334	0.443	0.58
ENSG00000005810	MYCBP2	chr13:77619177-77619512	0.2217	0.5308	0.6511	0.000903	0.5369	0.04814	0.7635	0.4038	0.1557	0.9488	0.6094	0.08588	0.8357	0.08588	0.1925	0.2572	0.8838	0.271444	0.157693	-0.323874	1.23683	0.240333	0.31605	-0.113751	-0.595318	0.965385	-0.0311114	-0.481567	1.07914	0.0826397	1.07914	0.564207	-0.996496	-0.075717	0.5306	0.9529	0.9748	3.135e-05	0.9516	0.08833	0.000268995	0.7678	0.9501	0.1352	0.8052	0.9886	0.08278
ENSG00000005810	MYCBP2	chr13:77619513-77619539	0.3724	0.7996	0.4504	0.001473	0.8377	0.1544	0.7129	0.3419	0.1534	0.4808	0.6237	0.08785	0.7231	0.08785	0.5608	0.1582	0.4883	0.186922	0.0614649	-0.407563	1.05277	-0.080466	0.214533	-0.125457	-0.594485	0.865852	-0.267388	-0.469028	0.991309	-0.141931	0.991309	0.327097	-1.13324	-0.294999	0.9061	0.6516	0.843	0.0003976	0.179	0.462	0.00228114	0.7076	0.9221	0.1138	0.2436	0.9832	0.07626
ENSG00000005810	MYCBP2	chr13:77619550-77619619	0.1943	0.7646	0.4772	0.002274	0.7809	0.1039	0.6275	0.37	0.2973	0.3692	0.6824	0.1416	0.6788	0.1416	0.5622	0.2055	0.4415	0.232881	0.0655771	-0.343784	0.952045	-0.0927965	0.230227	-0.167304	-0.576665	0.719164	-0.325677	-0.409361	0.886468	-0.158374	0.886468	0.250988	-1.04484	-0.323023	0.5981	0.6619	0.8681	0.000845	0.1179	0.3005	0.0177464	0.5974	0.9132	0.2977	0.1902	0.9906	0.1394
ENSG00000005810	MYCBP2	chr13:77625143-77625294	0.08728	0.3533	0.4443	0.0008188	0.4313	0.0283	0.7651	0.3148	0.2975	0.1465	0.5565	0.1488	0.2427	0.1488	0.8185	0.1044	0.1801	0.292049	0.18249	-0.363329	0.995317	-0.233369	0.295575	-0.109559	-0.655377	0.703269	-0.525418	-0.545818	0.812828	-0.415859	0.812828	0.129959	-1.22869	-0.528944	0.2458	0.7755	0.8087	3.767e-05	0.003061	0.05371	0.000218003	0.7715	0.845	0.2595	0.02645	0.9355	0.1518
ENSG00000005810	MYCBP2	chr13:77625953-77626046	0.1224	0.8267	0.5822	0.0001183	0.9877	0.08441	0.3405	0.4831	0.2202	0.5086	0.8345	0.0621	0.9202	0.0621	0.6118	0.1896	0.5871	0.224749	-0.0390902	-0.236355	0.957833	-0.00484575	0.208448	-0.263839	-0.461104	0.733084	-0.229594	-0.197265	0.996923	0.0342444	0.996923	0.231509	-0.962678	-0.213294	0.9157	0.1974	0.9603	0.009852	0.3144	0.6835	0.00462657	0.3173	0.9944	0.228	0.3379	0.8682	0.07406
ENSG00000005810	MYCBP2	chr13:77692517-77692626	0.5962	0.9195	0.5863	0.9149	0.09449	0.8727	0.603	0.4228	0.9136	0.0281	0.7616	0.8422	0.159	0.8422	0.7695	0.2266	0.04335	0.109315	-0.0234244	-0.304779	0.0523945	-0.476846	0.0242784	-0.13274	-0.414095	-0.0569209	-0.586161	-0.281355	0.0758189	-0.453421	0.0758189	-0.172067	-0.52924	-0.501124	0.7372	0.2127	1	0.7333	0.0001246	0.2764	0.0747584	0.6662	0.9792	0.9246	0.007454	0.9269	0.934
ENSG00000005812	FBXL3	chr13:77580230-77580316	0.04622	0.002241	0.8572	0.2693	0.7155	0.0003787	0.2592	0.8188	0.8843	0.5025	0.5282	0.6363	0.1229	0.6363	0.9829	0.6627	0.3248	0.398172	0.705469	0.175965	0.497277	0.160618	0.475693	0.307298	-0.222207	0.0991049	-0.237553	-0.529504	-0.208193	-0.544851	-0.208193	-0.0153468	-0.336658	-0.315075	0.2427	0.1072	0.9521	0.9258	0.6269	0.05231	0.0860265	0.6962	0.9326	0.7535	0.0729	0.8747	0.4441
ENSG00000005812	FBXL3	chr13:77581243-77581279	0.1385	0.0009056	0.6404	0.3935	0.7804	0.0009504	0.1582	0.9918	0.9316	0.6742	0.6035	0.3128	0.0781	0.3128	0.7742	0.7797	0.3644	0.330716	0.743894	0.352826	0.404357	0.129766	0.457865	0.413179	0.0221101	0.0736415	-0.200949	-0.391069	-0.339537	-0.614128	-0.339537	-0.223059	-0.274591	-0.328099	0.6906	0.09883	0.7517	0.7841	0.2648	0.2495	0.479931	0.4248	0.942	0.6326	0.1706	0.9882	0.03311
ENSG00000005812	FBXL3	chr13:77581395-77581637	0.09326	0.005199	0.7082	0.004121	0.04051	0.0001484	0.3458	0.9761	0.2115	0.3348	0.7384	0.3682	0.8635	0.3682	0.456	0.6797	0.6198	0.247525	0.45217	0.209512	0.730421	0.500146	0.367744	0.204645	-0.0380129	0.482896	0.252621	-0.242658	0.278252	0.047976	0.278252	0.290634	-0.230276	0.132402	0.7212	0.1301	0.95	0.8688	0.8907	0.4418	0.0997986	0.4969	0.9247	0.7582	0.92	0.7697	0.2949
ENSG00000005812	FBXL3	chr13:77589578-77589651	0.3881	0.0006581	0.8409	0.0402	0.009349	0.005923	0.07523	0.6972	0.3533	0.08948	0.2883	0.9898	0.8184	0.9898	0.1058	0.9375	0.2424	0.232432	0.864175	-0.209111	0.873095	0.98445	0.453969	0.631743	-0.441543	0.640663	0.752018	-1.07329	0.0089206	0.120275	0.0089206	1.19356	0.111355	0.530481	0.8898	0.01764	0.7238	0.2871	0.02751	0.1937	0.138757	0.1764	0.8348	0.5454	0.08684	0.6327	0.9601
ENSG00000005812	FBXL3	chr13:77589653-77589689	0.1579	0.0004182	0.9742	0.1092	0.0003263	0.001983	0.09781	0.735	0.6085	0.01378	0.3328	0.9076	0.3056	0.9076	0.04445	0.7045	0.0698	0.247896	0.648274	-0.0321431	0.57898	0.967056	0.37787	0.400378	-0.280039	0.331084	0.71916	-0.680417	-0.0692939	0.318782	-0.0692939	0.999199	0.388076	0.589186	0.9779	0.2011	0.7298	0.9939	0.0004745	0.7842	0.858516	0.2825	0.7801	1	8.918e-05	0.6682	0.7425
ENSG00000005812	FBXL3	chr13:77592741-77592845	0.1878	0.002111	0.644	0.05512	0.06313	0.0006435	0.1827	0.9791	0.4559	0.357	0.7175	0.922	0.9109	0.922	0.5907	0.9286	0.6434	0.315803	0.75542	0.369167	0.811207	0.705948	0.511913	0.439617	0.0533641	0.495404	0.390146	-0.386253	0.0557873	-0.0494715	0.0557873	0.336781	-0.105259	0.194035	0.6644	0.0851	0.7673	0.4276	0.2611	0.05303	0.114716	0.4051	0.9438	0.6883	0.4509	0.9761	0.9949
ENSG00000005812	FBXL3	chr13:77595652-77595725	0.01627	9.144e-05	0.5157	0.001538	0.00623	9.952e-07	0.1688	0.9821	0.2431	0.2183	0.6404	0.6363	0.9511	0.6363	0.3353	0.8243	0.5198	0.378197	0.715314	0.345481	0.903144	0.736612	0.541569	0.337117	-0.0327154	0.524947	0.358415	-0.369832	0.18783	0.0212982	0.18783	0.39113	-0.166532	0.195043	0.1238	0.02543	0.5018	0.03349	0.02752	0.0002172	0.000452804	0.6094	0.9376	0.3821	0.2229	1	0.5628
ENSG00000005812	FBXL3	chr13:77595798-77595926	0.005251	7.017e-05	0.7251	0.0001598	0.0007518	5.345e-07	0.2745	0.8402	0.2042	0.1424	0.5641	0.4655	0.6703	0.4655	0.1435	0.8526	0.3604	0.434421	0.737568	0.226836	1.06235	0.891543	0.58566	0.303147	-0.207585	0.627932	0.457122	-0.510732	0.324786	0.153975	0.324786	0.664707	-0.170811	0.305883	0.05087	0.05301	0.8893	0.004484	0.00343	0.0004662	1.72363408055686e-05	0.9006	0.9437	0.3869	0.1939	0.9286	0.3952
ENSG00000005844	ITGAL	chr16:30484159-30484203	0.657	0.04062	0.7532	0.6465	0.0005264	0.08842	0.2536	0.9302	0.8772	0.002987	0.8792	0.5597	0.07732	0.5597	0.1473	0.03359	0.005638	-0.0877132	-0.345688	-0.191019	-0.166766	-0.805755	-0.180396	-0.257974	-0.103306	-0.079053	-0.718042	0.154669	0.178921	-0.460067	0.178921	-0.614736	-0.638989	-0.625359	0.9507	0.3578	0.5367	0.4874	0.7631	0.7109	0.377451	0.6277	0.7932	0.6004	0.7438	0.9463	0.2977
ENSG00000005844	ITGAL	chr16:30485517-30485608	0.2216	0.007514	0.6557	0.3398	0.003126	0.004098	0.2566	0.9701	0.8167	0.03595	0.8249	0.6852	0.3095	0.6852	0.2791	0.3039	0.06873	-0.164108	-0.373047	-0.205513	-0.260854	-0.589225	-0.239609	-0.208939	-0.0414055	-0.0967459	-0.425118	0.167533	0.112193	-0.216179	0.112193	-0.383712	-0.328372	-0.349617	0.7225	0.5065	0.4729	0.5115	0.00331	0.5531	0.992536	0.8707	0.724	0.4162	0.0002205	0.8792	0.2894
ENSG00000005844	ITGAL	chr16:30490417-30490504	0.3177	0.04014	0.9316	0.3066	1.777e-05	0.02275	0.3731	0.9197	0.7022	9.093e-05	0.6759	0.9855	0.003258	0.9855	0.002687	0.07444	0.000181	-0.271535	-0.567751	-0.113814	-0.555722	-1.6451	-0.377953	-0.296216	0.15772	-0.284187	-1.37357	0.453936	0.0120291	-1.07735	0.0120291	-1.53129	-1.08938	-1.26715	0.1323	0.01452	0.5427	0.8971	0.0008349	0.009506	0.0448387	0.5873	0.9636	0.8155	0.05094	0.9919	0.4974
ENSG00000005844	ITGAL	chr16:30490654-30490713	0.6488	0.1903	0.8711	0.2257	1.236e-07	0.1043	0.4927	0.9807	0.4528	3.88e-07	0.8899	0.638	0.0001011	0.638	0.001767	0.04248	4.584e-07	-0.196524	-0.506284	-0.257815	-0.863075	-2.80153	-0.381104	-0.309761	-0.061291	-0.666551	-2.605	0.24847	-0.35679	-2.29524	-0.35679	-2.54371	-1.93845	-2.42042	0.8379	0.3984	0.6649	0.4349	1.819e-10	0.2276	0.154601	0.7403	0.8756	0.6672	5.824e-07	0.9676	0.8199
ENSG00000005844	ITGAL	chr16:30492817-30492899	0.748	0.04861	0.361	0.391	0.00179	0.04607	0.154	0.4566	0.5537	0.0003984	0.9543	0.903	0.06806	0.903	0.2206	0.1627	0.009296	-0.119928	-0.610586	-0.717484	-0.527986	-1.33117	-0.370992	-0.490658	-0.597555	-0.408058	-1.21124	-0.106898	0.0825998	-0.720584	0.0825998	-0.613686	-0.803184	-0.960177	0.9497	0.05647	0.07617	0.7799	0.06976	0.1017	0.698397	0.2449	0.264	0.8554	0.08014	0.8888	0.7008
ENSG00000005844	ITGAL	chr16:30495185-30495280	0.5346	0.1171	0.9788	0.2824	0.001233	0.08141	0.4084	0.9235	0.5549	0.000932	0.6937	0.7848	0.007546	0.7848	0.01628	0.339	0.00321	-0.181775	-0.425528	-0.038387	-0.571098	-1.22809	-0.289616	-0.243752	0.143388	-0.389323	-1.04632	0.387141	-0.145571	-0.802566	-0.145571	-1.18971	-0.656995	-0.938477	0.6631	0.1817	0.8807	0.5726	0.08383	0.1628	0.538665	0.6593	0.9896	0.8533	0.2576	0.9807	0.9952
ENSG00000005844	ITGAL	chr16:30495494-30495580	0.2825	0.2419	0.9911	0.2618	5.816e-05	0.06151	0.9039	0.8274	0.6627	0.000194	0.7887	0.6146	0.0005949	0.6146	0.002811	0.09973	0.0002289	-0.326703	-0.381541	-0.0190078	-0.679213	-1.748	-0.360981	-0.0548385	0.307695	-0.35251	-1.42129	0.362534	-0.297672	-1.36646	-0.297672	-1.72899	-1.06878	-1.38702	0.2589	0.5047	0.9515	0.4755	0.0001052	0.1132	0.187882	0.8799	0.9676	0.9146	0.006598	0.9891	0.7774
ENSG00000005844	ITGAL	chr16:30500592-30500687	0.628	0.6293	0.5556	0.1669	0.004942	0.3762	0.9996	0.2606	0.3045	0.0008861	0.512	0.2489	0.00667	0.2489	0.0005441	0.5031	0.002792	-0.133704	-0.133896	0.429769	-0.618497	-0.979863	-0.146308	-0.000191803	0.563473	-0.484793	-0.846159	0.563665	-0.484601	-0.845967	-0.484601	-1.40963	-0.361366	-0.833555	0.876	0.7279	0.5597	0.4676	0.7706	0.9812	0.200467	0.6846	0.6541	0.6357	0.8815	0.8853	0.3188
ENSG00000005844	ITGAL	chr16:30505547-30505589	0.9042	0.1539	0.9886	0.7104	0.9431	0.6196	0.3432	0.991	0.74	0.8851	0.7386	0.2149	0.379	0.2149	0.9557	0.9049	0.7692	-0.0210653	-0.175323	-0.00911431	0.105814	0.0188255	-0.0451307	-0.154258	0.011951	0.126879	0.0398908	0.166209	0.281136	0.194148	0.281136	0.0279399	-0.086988	0.0639562	0.9071	0.9332	0.897	0.1828	0.0001166	0.5817	0.330937	0.9687	0.9033	0.3593	0.0003861	0.9002	0.2068
ENSG00000005844	ITGAL	chr16:30505594-30505684	0.9255	0.6011	0.9828	0.8662	0.7731	0.8319	0.6125	0.9707	0.8499	0.7307	0.9352	0.9504	0.997	0.9504	0.9108	0.9844	0.8217	0.0210465	-0.0928574	-0.0175932	-0.0683301	-0.09139	-0.0267635	-0.113904	-0.0386397	-0.0893766	-0.112436	0.0752642	0.0245274	0.00146742	0.0245274	-0.0737968	-0.0230599	-0.0646265	0.7276	0.5766	0.8761	0.3268	5.719e-05	0.3634	0.726965	0.9246	0.8203	0.5592	0.0003202	0.841	0.5201
ENSG00000005844	ITGAL	chr16:30507468-30507592	0.7579	0.7739	0.3832	0.2226	0.01461	0.6037	0.9812	0.1019	0.2046	0.0008628	0.4306	0.2178	0.01563	0.2178	0.002019	0.5286	0.002239	-0.0658167	-0.0603505	0.406314	-0.402144	-0.634141	-0.0651087	0.00546617	0.472131	-0.336327	-0.568324	0.466665	-0.341793	-0.57379	-0.341793	-1.04046	-0.231997	-0.569032	0.9041	0.2211	0.6299	0.8805	0.008823	0.2905	0.487501	0.4454	0.8117	0.9478	0.01655	0.9656	0.7467
ENSG00000005844	ITGAL	chr16:30510400-30510524	0.8132	0.8234	0.5989	0.06469	8.852e-05	0.4666	0.9766	0.4119	0.1592	3.076e-05	0.5168	0.1066	0.0001473	0.1066	0.0004611	0.4436	4.985e-05	-0.0740627	-0.0641607	0.391511	-0.78636	-1.35728	-0.124978	0.00990197	0.465573	-0.712297	-1.28322	0.455671	-0.722199	-1.29312	-0.722199	-1.74879	-0.570918	-1.2323	0.8964	0.08215	0.285	0.01745	0.0009568	0.7716	0.145159	0.3658	0.6724	0.2097	0.01016	0.909	0.04632
ENSG00000005844	ITGAL	chr16:30510661-30510775	0.9497	0.8152	0.7112	0.2035	0.0007604	0.647	0.8692	0.5555	0.2268	9.435e-06	0.5977	0.2057	0.000212	0.2057	0.0009062	0.3859	5.351e-05	-0.0266076	-0.0799685	0.370928	-0.706161	-1.39731	-0.0971632	-0.0533609	0.397536	-0.679553	-1.3707	0.450896	-0.626193	-1.31734	-0.626193	-1.76824	-0.691148	-1.30015	0.572	0.1846	0.6246	0.3721	0.05116	0.4186	0.909864	0.6257	0.8868	0.3268	0.004948	0.9793	0.1837
ENSG00000005844	ITGAL	chr16:30516568-30516597	0.6346	0.02051	0.9721	0.8831	0.6323	0.1957	0.2697	0.9645	0.7819	0.4889	0.6304	0.1327	0.06204	0.1327	0.7488	0.9157	0.2998	-0.0870634	-0.339997	-0.0267399	0.0561326	0.127915	-0.131569	-0.252933	0.0603236	0.143196	0.214978	0.313257	0.396129	0.467911	0.396129	0.154655	0.0717822	0.259484	0.9533	0.6658	0.891	0.2986	7.8e-05	0.9872	0.480966	0.7968	0.9459	0.3792	4.488e-05	0.9859	0.188
ENSG00000005844	ITGAL	chr16:30516737-30516781	0.8749	0.4576	0.8135	0.2086	1.529e-05	0.3857	0.5178	0.6124	0.1732	1.485e-07	0.4753	0.251	4.625e-05	0.251	0.0003645	0.06708	3.742e-08	-0.0723608	-0.275631	0.318007	-0.814958	-2.15223	-0.194011	-0.20327	0.390367	-0.742597	-2.07987	0.593637	-0.539327	-1.8766	-0.539327	-2.47023	-1.33727	-1.95822	0.809	0.9575	0.8101	0.4026	2.273e-06	0.9508	0.259621	0.8338	0.8978	0.1708	7.645e-07	0.8792	0.187
ENSG00000005844	ITGAL	chr16:30518039-30518068	0.9414	0.7659	0.6538	0.1359	0.0003442	0.7056	0.6626	0.5594	0.11	8.013e-06	0.5035	0.153	0.0004309	0.153	0.001441	0.4053	2.461e-05	0.0384863	-0.125649	0.52813	-0.997032	-1.88767	-0.103324	-0.164135	0.489644	-1.03552	-1.92615	0.653779	-0.871382	-1.76202	-0.871382	-2.4158	-0.890635	-1.78434	0.4133	0.4617	0.5442	0.1638	0.002473	0.5267	0.951352	0.9868	0.8226	0.06975	0.0002275	0.8707	0.08961
ENSG00000005844	ITGAL	chr16:30521683-30521777	0.9855	0.5865	0.717	0.1129	1.16e-05	0.5093	0.5466	0.5515	0.1168	1.479e-07	0.4569	0.1884	5.452e-05	0.1884	0.0004121	0.2409	7.259e-07	-0.00994701	-0.216365	0.451853	-1.04783	-2.28011	-0.166539	-0.206418	0.4618	-1.03789	-2.27017	0.668218	-0.831468	-2.06375	-0.831468	-2.73197	-1.23228	-2.11357	0.5922	0.7763	0.6473	0.1016	1.219e-06	0.8767	0.636334	0.8484	0.8212	0.09951	6.66e-07	0.8372	0.1492
ENSG00000005844	ITGAL	chr16:30522248-30522278	0.9219	0.6085	0.713	0.1375	7.179e-06	0.6304	0.4413	0.6149	0.069	3.536e-08	0.4351	0.1575	2.604e-05	0.1575	0.0001862	0.109	3.503e-08	0.0521168	-0.216375	0.481744	-1.02981	-2.4627	-0.130963	-0.268492	0.429627	-1.08193	-2.51482	0.698119	-0.813436	-2.24633	-0.813436	-2.94445	-1.43289	-2.33174	0.2755	0.6127	0.6446	0.2124	2.006e-06	0.4576	0.837476	0.6573	0.902	0.01419	1.058e-07	0.8107	0.04579
ENSG00000005844	ITGAL	chr16:30522371-30522420	0.8941	0.4311	0.8346	0.1192	0.0001088	0.3353	0.5092	0.6992	0.1185	1.698e-06	0.5806	0.2322	0.0005539	0.2322	0.0005913	0.2459	8.824e-06	-0.0548542	-0.257631	0.254424	-0.850329	-1.67691	-0.191595	-0.202777	0.309279	-0.795475	-1.62206	0.512055	-0.592698	-1.41928	-0.592698	-1.93134	-0.826585	-1.48532	0.6168	0.8305	0.8661	0.1406	0.004014	0.9179	0.180348	0.8464	0.9847	0.1209	0.001978	0.9599	0.1199
ENSG00000005844	ITGAL	chr16:30525092-30525156	0.794	0.5145	0.8645	0.4279	0.0007838	0.4424	0.7441	0.7381	0.5114	0.0001549	0.663	0.5506	0.002387	0.5506	0.004125	0.1064	4.97e-05	-0.113453	-0.244762	0.24827	-0.555679	-1.66333	-0.17618	-0.131309	0.361723	-0.442226	-1.54988	0.493032	-0.310917	-1.41857	-0.310917	-1.9116	-1.10765	-1.48715	0.9778	0.9511	0.9043	0.9183	0.01948	0.938	0.967144	0.9881	0.9575	0.9023	0.02132	0.9565	0.8005
ENSG00000005844	ITGAL	chr16:30528977-30529023	0.7545	0.9917	0.968	0.8802	0.6903	0.7611	0.7672	0.8955	0.9972	0.4105	0.9657	0.8274	0.6076	0.8274	0.8156	0.6809	0.4134	-0.0705701	-0.00251867	0.0378537	-0.0725282	0.135356	-0.0413977	0.0680514	0.108424	-0.00195811	0.205926	0.0403723	-0.0700095	0.137875	-0.0700095	0.0975027	0.207885	0.176754	0.973	0.2227	0.9281	0.2545	1.324e-08	0.337	0.329933	0.3521	0.9443	0.3504	2.314e-07	0.8057	0.7001
ENSG00000005844	ITGAL	chr16:30529136-30529201	0.484	0.1243	0.779	0.8371	0.0691	0.2281	0.4987	0.5467	0.9436	0.1626	0.416	0.5369	0.4212	0.5369	0.1147	0.4327	0.11	-0.108903	-0.228746	0.152214	-0.0766064	-0.410756	-0.112321	-0.119843	0.261118	0.032297	-0.301852	0.380961	0.15214	-0.18201	0.15214	-0.56297	-0.33415	-0.298435	0.9346	1	0.9947	0.1766	0.0005966	0.7464	0.469893	0.9416	0.9988	0.2881	0.001566	0.9966	0.164
ENSG00000005844	ITGAL	chr16:30530007-30530039	0.3218	0.105	0.9497	0.9866	0.9844	0.1305	0.6904	0.9242	0.725	0.617	0.7861	0.3075	0.3112	0.3075	0.9411	0.9858	0.562	-0.123652	-0.199426	-0.0385773	0.00617115	-0.00519556	-0.118398	-0.0757741	0.085075	0.129823	0.118457	0.160849	0.205598	0.194231	0.205598	0.0333817	-0.0113667	0.113203	0.9024	0.9292	0.8658	0.3098	8.846e-05	0.8815	0.440683	0.8223	0.9336	0.2783	7.912e-06	0.8843	0.2706
ENSG00000005844	ITGAL	chr16:30531179-30531213	0.7489	0.3806	0.6015	0.1746	0.002692	0.33	0.6105	0.3282	0.264	0.0005273	0.2992	0.2969	0.005463	0.2969	0.002043	0.4867	0.0008661	-0.119937	-0.284768	0.495817	-0.77034	-1.33573	-0.196192	-0.164831	0.615754	-0.650403	-1.21579	0.780585	-0.485572	-1.05096	-0.485572	-1.83155	-0.565391	-1.13954	0.9974	0.946	0.3745	0.2758	0.2024	0.9269	0.498498	0.966	0.44	0.3573	0.2177	0.7271	0.335
ENSG00000005844	ITGAL	chr16:30532819-30532848	0.959	0.3266	0.43	0.3368	0.04514	0.7313	0.3021	0.2951	0.3036	0.002206	0.7201	0.07256	0.000174	0.07256	0.001456	0.7302	0.003029	0.0263871	0.357595	0.748891	-0.676732	-1.04231	0.0909774	0.331208	0.722504	-0.70312	-1.06869	0.391296	-1.03433	-1.3999	-1.03433	-1.7912	-0.365573	-1.13328	0.6658	0.007304	0.3909	0.681	0.9444	0.08617	0.665313	0.03627	0.6255	0.4979	0.6052	0.9967	0.0428
ENSG00000005844	ITGAL	chr16:30533206-30533582	0.9336	0.7799	0.5839	0.2661	0.0002421	0.6993	0.8575	0.3658	0.26	3.07e-06	0.4723	0.2346	0.0001292	0.2346	0.0001033	0.1254	3.494e-06	-0.0378395	-0.104469	0.531979	-0.686007	-1.6664	-0.0909721	-0.0666299	0.569819	-0.648168	-1.62856	0.636449	-0.581538	-1.56193	-0.581538	-2.19838	-0.980393	-1.57543	0.6038	0.2307	0.2709	0.5721	0.002232	0.2574	0.841299	0.7099	0.6001	0.4083	0.0004891	0.8748	0.199
ENSG00000005882	PDK2	chr17:48172814-48172881	0.6154	0.0009656	0.04691	0.5774	0.2624	0.006904	0.09663	0.3476	0.8885	0.5974	0.9284	0.3305	0.6303	0.3305	0.6841	0.9117	0.9229	0.0912634	0.489564	0.581379	0.175282	0.297233	0.261222	0.398301	0.490116	0.084019	0.20597	0.0918149	-0.314282	-0.192331	-0.314282	-0.284146	0.121951	0.036011	0.1955	0.9173	0.9175	0.8819	0.1842	0.2986	0.643067	0.3507	0.9669	0.8506	0.03626	0.9316	0.7692
ENSG00000005882	PDK2	chr17:48174798-48174909	0.8834	0.0007515	0.1215	0.6493	0.1563	0.0685	0.0285	0.3453	0.7417	0.3	0.9913	0.2627	0.7948	0.2627	0.9065	0.828	0.5945	-0.0431879	0.656015	0.638411	0.194072	0.500765	0.250254	0.699203	0.681598	0.237259	0.543953	-0.0176041	-0.461943	-0.155249	-0.461943	-0.137645	0.306694	0.250511	0.9632	0.7059	0.9701	0.8312	0.1637	0.6987	0.886863	0.8069	0.9896	0.8535	0.1454	0.9889	0.9359
ENSG00000005882	PDK2	chr17:48185994-48186027	0.6545	0.0001192	0.235	0.7395	0.1944	0.2297	0.005251	0.3989	0.9684	0.2673	0.8418	0.02099	0.6074	0.02099	0.9468	0.5535	0.5326	-0.136167	0.861459	0.641219	-0.179567	0.549701	0.210503	0.997626	0.777385	-0.0434006	0.685868	-0.22024	-1.04103	-0.311758	-1.04103	-0.0915174	0.729269	0.339198	0.5974	0.005621	0.8012	0.423	0.9584	0.8186	0.287633	0.02125	0.8356	0.8189	0.8305	0.8242	0.006455
ENSG00000005884	ITGA3	chr17:48145488-48145648	0.003912	0.01371	0.8389	0.4729	0.008256	0.0001624	0.9929	0.6597	0.7284	0.3734	0.5757	0.4763	0.3044	0.4763	0.1753	0.3248	0.1643	0.724521	0.729128	0.245002	0.442606	1.19447	0.640026	0.00460668	-0.47952	-0.281915	0.469951	-0.484126	-0.286522	0.465344	-0.286522	0.94947	0.751866	0.554446	0.026	0.02076	0.7618	0.7285	0.5909	0.0008482	0.0760535	0.8952	0.9721	0.812	0.6259	0.9074	0.4638
ENSG00000005884	ITGA3	chr17:48148214-48148269	0.01347	0.00627	0.7586	0.4405	0.01153	0.0002357	0.7548	0.8456	0.8512	0.3922	0.5479	0.3555	0.4264	0.3555	0.2172	0.3458	0.2282	0.809526	0.989152	0.410356	0.579122	1.4147	0.788613	0.179626	-0.39917	-0.230404	0.605173	-0.578795	-0.41003	0.425547	-0.41003	1.00434	0.835577	0.626086	0.1247	0.009688	0.7132	0.6082	0.2842	0.001747	0.088456	0.5937	1	0.9687	0.9369	0.889	0.3938
ENSG00000005884	ITGA3	chr17:48149421-48149455	0.006729	0.011	0.9491	0.6815	0.0004058	0.0008755	0.899	0.6084	0.6285	0.1118	0.5765	0.3496	0.1302	0.3496	0.07445	0.1087	0.03108	0.439082	0.481884	0.0602562	0.176625	0.984907	0.377689	0.0428028	-0.378825	-0.262456	0.545825	-0.421628	-0.305259	0.503022	-0.305259	0.92465	0.808281	0.607218	0.9356	0.8206	0.9678	0.6812	0.9565	0.8387	0.481602	0.7159	0.9914	0.6998	0.9935	0.9421	0.3508
ENSG00000005884	ITGA3	chr17:48151280-48151354	0.01157	0.008032	0.8424	0.5705	0.003321	0.0004567	0.7874	0.7584	0.7386	0.2247	0.5593	0.3158	0.2569	0.3158	0.1273	0.188	0.09185	0.695759	0.830208	0.254647	0.385805	1.38993	0.647171	0.134449	-0.441111	-0.309953	0.69417	-0.57556	-0.444402	0.559721	-0.444402	1.13528	1.00412	0.742758	0.122	0.008842	0.818	0.8399	0.1296	0.004469	0.117902	0.5754	0.9858	0.8419	0.7184	0.8158	0.2469
ENSG00000005884	ITGA3	chr17:48151812-48151851	0.008103	0.01033	0.8282	0.4766	0.001506	0.0003073	0.9137	0.7665	0.7912	0.2102	0.5776	0.4302	0.1267	0.4302	0.07351	0.1348	0.06808	0.568994	0.61586	0.2104	0.357987	1.13527	0.517843	0.0468664	-0.358594	-0.211007	0.566275	-0.405461	-0.257873	0.519408	-0.257873	0.924869	0.777282	0.617426	0.138	0.01125	0.7324	0.7726	0.1168	0.005608	0.0340083	0.721	1	0.9032	0.7877	0.9185	0.3908
ENSG00000005884	ITGA3	chr17:48154753-48154792	0.006854	0.03632	0.9732	0.3558	0.004539	0.000721	0.9024	0.5306	0.8747	0.2909	0.5616	0.8598	0.1847	0.8598	0.09175	0.3487	0.1091	0.761863	0.693353	0.0571698	0.592945	1.3974	0.65086	-0.06851	-0.704693	-0.168918	0.635542	-0.636183	-0.100408	0.704052	-0.100408	1.34023	0.80446	0.746545	0.02178	0.08148	0.9914	0.3898	0.07586	0.002306	0.0111376	0.9473	0.807	0.9836	0.7582	0.8455	0.9884
ENSG00000005884	ITGA3	chr17:48155415-48155455	0.01479	0.05218	0.7362	0.4498	0.002018	0.0008161	0.9369	0.8574	0.8568	0.08857	0.8325	0.7905	0.03965	0.7905	0.07897	0.1205	0.01985	0.432596	0.408134	0.25085	0.325483	0.942485	0.393254	-0.0244618	-0.181746	-0.107113	0.509889	-0.157285	-0.082651	0.534351	-0.082651	0.691635	0.617002	0.54923	0.8973	0.8853	0.7874	0.9462	0.8501	0.691	0.175115	0.9951	0.9387	0.9993	0.956	0.9263	0.99
ENSG00000005889	ZFX	chrX:24167871-24167896	0.7231	0.2006	0.8785	0.7533	0.09149	0.9867	0.1623	0.9778	0.928	0.1748	0.6227	0.2343	0.0118	0.2343	0.4625	0.542	0.05519	0.0515341	-0.154872	0.0774625	0.0876957	0.30318	0.00174223	-0.206407	0.0259284	0.0361616	0.251646	0.232335	0.242568	0.458052	0.242568	0.225717	0.215484	0.301438	0.4459	0.001742	0.7088	0.617	0.2044	0.6851	0.107986	0.000827	0.5433	0.9202	0.4993	0.8788	0.06714
ENSG00000005889	ZFX	chrX:24170837-24170946	0.7377	1.023e-05	0.09742	0.4757	0.8698	0.151	0.0008217	0.2199	0.7807	0.9628	0.893	0.02101	0.005143	0.02101	0.1271	0.8113	0.5094	-0.0954794	0.907895	0.754564	-0.331473	-0.070337	0.233102	1.00337	0.850043	-0.235993	0.0251424	-0.153331	-1.23937	-0.978232	-1.23937	-0.824901	0.261136	-0.303439	0.9875	0.0009347	0.3653	0.6186	0.9314	0.2491	0.739356	0.1095	0.8158	0.8115	0.9667	0.9816	0.03598
ENSG00000005889	ZFX	chrX:24197436-24197647	0.6369	2.144e-05	0.3156	0.6431	0.68	0.1753	0.0001507	0.2414	0.8852	0.415	0.7143	0.03744	0.03556	0.03744	0.4097	0.6286	0.9142	-0.108391	0.818762	0.482382	-0.210891	0.145945	0.192351	0.927153	0.590773	-0.1025	0.254336	-0.33638	-1.02965	-0.672817	-1.02965	-0.336437	0.356836	-0.0464064	1	0.001386	0.7667	0.8397	0.2393	0.2332	0.72661	0.03432	0.906	0.8905	0.3244	0.8478	0.06542
ENSG00000005889	ZFX	chrX:24197664-24197720	0.3348	0.0001211	0.3344	0.5152	0.9083	0.4188	7.58e-05	0.1518	0.8974	0.6532	0.7772	0.03012	0.01187	0.03012	0.1901	0.7669	0.6562	-0.165444	0.649767	0.415169	-0.2418	-0.0400389	0.106847	0.81521	0.580613	-0.076356	0.125405	-0.234598	-0.891566	-0.689806	-0.891566	-0.455208	0.201761	-0.146886	0.7374	0.00725	0.8329	0.6792	0.6345	0.6555	0.190387	0.03585	0.8836	0.9093	0.5152	0.8464	0.04057
ENSG00000005889	ZFX	chrX:24197736-24197767	0.552	0.0007011	0.2679	0.7314	0.4573	0.2792	0.0004868	0.09012	0.9544	0.6669	0.8979	0.08658	0.00762	0.08658	0.03378	0.9385	0.2165	-0.102248	0.546197	0.421251	-0.133858	-0.198803	0.124381	0.648445	0.523499	-0.0316099	-0.0965552	-0.124946	-0.680055	-0.745	-0.680055	-0.620054	-0.0649453	-0.323184	0.8248	0.1796	0.8073	0.9602	0.5754	0.2926	0.471256	0.4989	0.9377	0.977	0.3868	0.9905	0.6125
ENSG00000005889	ZFX	chrX:24197840-24197872	0.2748	0.0008817	0.5332	0.7117	0.4219	0.5391	4.771e-05	0.1214	0.9679	0.8266	0.7296	0.06812	0.002636	0.06812	0.03449	0.9281	0.2409	-0.15906	0.511238	0.277598	-0.138161	-0.205945	0.0724894	0.670298	0.436658	0.0208989	-0.0468855	-0.233639	-0.649399	-0.717183	-0.649399	-0.483544	-0.0677845	-0.278435	0.8501	0.6893	0.8935	0.957	0.6718	0.9555	0.869803	0.4743	0.9618	0.8471	0.718	0.8156	0.8634
ENSG00000005889	ZFX	chrX:24225487-24225553	0.5126	0.0001008	0.249	0.9459	0.825	0.1634	5.252e-05	0.05694	0.8839	0.3761	0.8213	0.1062	0.03657	0.1062	0.1821	0.9088	0.7748	-0.113333	0.639245	0.445162	-0.0337448	0.0698513	0.161069	0.752577	0.558494	0.0795878	0.183184	-0.194083	-0.672989	-0.569393	-0.672989	-0.37531	0.103596	-0.0912172	0.9474	0.064	0.8409	0.7006	0.1904	0.1928	0.548741	0.09475	0.8973	0.7437	0.08979	0.9365	0.754
ENSG00000005889	ZFX	chrX:24225829-24225919	0.5467	0.0008395	0.3032	0.8508	0.8801	0.2592	0.0003613	0.07284	0.9678	0.808	0.8798	0.114	0.03193	0.114	0.1072	0.9717	0.5214	-0.10558	0.554903	0.411597	-0.082855	-0.0491084	0.131325	0.660483	0.517178	0.0227254	0.0564719	-0.143305	-0.637758	-0.604011	-0.637758	-0.460706	0.0337466	-0.180433	0.8226	0.4877	0.9402	0.7697	0.5692	0.4041	0.996294	0.7564	0.991	0.8663	0.6341	0.9853	0.988
ENSG00000005889	ZFX	chrX:24227025-24227092	0.7697	0.0007894	0.4607	0.9064	0.9415	0.1925	0.001292	0.3347	0.9915	0.7352	0.7643	0.09075	0.02582	0.09075	0.1898	0.9134	0.6606	-0.0658456	0.590329	0.357647	-0.0584487	0.0268043	0.158625	0.656174	0.423493	0.00739684	0.0926499	-0.232682	-0.648778	-0.563525	-0.648778	-0.330843	0.0852531	-0.131821	0.7586	0.06013	0.9264	0.8108	0.3514	0.1531	0.800742	0.3324	0.9951	0.9537	0.5529	0.872	0.5567
ENSG00000005889	ZFX	chrX:24228740-24229137	0.4757	0.2897	0.8201	0.3708	0.003738	0.7872	0.09605	0.5765	0.6543	0.005377	0.97	0.09242	0.0004152	0.09242	0.007453	0.1843	0.0007615	-0.112734	0.168418	0.134093	-0.264504	-0.620177	-0.0317186	0.281152	0.246827	-0.151769	-0.507442	-0.0343246	-0.432921	-0.788594	-0.432921	-0.75427	-0.355673	-0.588458	1	0.04587	0.6984	0.6461	0.0001416	0.19	0.607939	0.1917	0.8421	0.7293	0.00144	0.9798	0.7521
ENSG00000005889	ZFX	chrX:24231693-24231875	0.1902	0.0342	0.5163	0.4836	0.004715	0.9833	0.001781	0.1621	0.9324	0.03275	0.9651	0.06358	0.0002008	0.06358	0.0125	0.3547	0.002716	-0.161688	0.284996	0.249958	-0.197429	-0.551346	-0.00255196	0.446684	0.411646	-0.0357411	-0.389658	-0.0350378	-0.482425	-0.836342	-0.482425	-0.801304	-0.353917	-0.548794	0.8496	0.04701	0.7687	0.9643	0.002711	0.1998	0.803233	0.1969	0.8907	0.9874	0.01884	0.9539	0.5133
ENSG00000005893	LAMP2	chrX:119572003-119572624	0.004245	0.0007448	0.7331	0.01619	0.005169	3.156e-06	0.546	0.8174	0.6145	0.342	0.5931	0.7777	0.6247	0.7777	0.2513	0.9624	0.3803	-0.377668	-0.515741	-0.188364	-0.604553	-0.642731	-0.429129	-0.138073	0.189304	-0.226885	-0.265063	0.327377	-0.0888123	-0.12699	-0.0888123	-0.454367	-0.0381777	-0.213602	0.01553	0.0003878	0.9442	0.6792	0.4883	0.0004094	0.00585059	0.4664	0.8901	0.8475	0.7095	0.767	0.3831
ENSG00000005893	LAMP2	chrX:119573009-119573034	0.00344	0.003219	0.7747	0.002111	0.001735	3.42e-06	0.8245	0.7749	0.4381	0.265	0.6217	0.2808	0.3061	0.2808	0.254	0.9927	0.2299	-0.432328	-0.496682	-0.182516	-0.814094	-0.825492	-0.47894	-0.0643542	0.249812	-0.381766	-0.393164	0.314166	-0.317412	-0.32881	-0.317412	-0.642976	-0.011398	-0.346552	0.0008436	0.0003635	0.9434	0.07178	0.02663	2.685e-06	2.38139500492375e-05	0.7111	0.8027	0.8977	0.7775	0.7592	0.9813
ENSG00000005893	LAMP2	chrX:119573039-119573148	0.02209	0.008927	0.4644	0.002964	0.004305	1.714e-05	0.7347	0.9995	0.3412	0.2319	0.9065	0.1734	0.2681	0.1734	0.456	0.9658	0.25	-0.36919	-0.463652	-0.369907	-0.830084	-0.78483	-0.459512	-0.0944619	-0.000717067	-0.460894	-0.41564	0.0937448	-0.366432	-0.321178	-0.366432	-0.414922	0.0452542	-0.325317	0.0008337	9.247e-05	0.4504	0.02902	0.01708	9.857e-08	1.03958801371844e-06	0.5207	0.9941	0.763	0.6717	0.9107	0.9616
ENSG00000005955	GGNBP2	chr17:34901607-34901666	0.9986	0.2746	0.4726	0.299	1.333e-05	0.8031	0.5902	0.7883	0.6404	0.0089	0.907	0.1763	0.0101	0.1763	0.143	0.006735	0.002612	0.00032763	0.123478	0.209607	-0.2125	0.636079	0.0253233	0.12315	0.20928	-0.212828	0.635752	0.0861295	-0.335978	0.512601	-0.335978	0.426472	0.848579	0.610756	0.9067	0.4593	0.8744	0.7327	0.006273	0.4555	0.604765	0.7585	0.9658	0.8697	0.01448	1	0.9772
ENSG00000005961	ITGA2B	chr17:42457615-42457665	0.1994	3.017e-05	0.5276	0.4083	0.4743	0.0005071	0.03813	0.9369	0.906	0.138	0.636	0.2599	0.00284	0.2599	0.198	0.3015	0.0317	-0.175725	-0.584928	-0.258801	-0.238603	0.171413	-0.306202	-0.409203	-0.0830765	-0.0628783	0.347138	0.326127	0.346325	0.756341	0.346325	0.430214	0.410016	0.477615	0.2918	0.0006555	0.6022	0.2007	0.6777	0.0007549	1.60293762725879e-05	0.2019	0.9591	0.7185	0.2688	0.9136	0.7887
ENSG00000005961	ITGA2B	chr17:42462318-42462430	0.08903	0.000809	0.7194	0.09028	0.1166	0.0001195	0.1146	0.9731	0.5315	0.541	0.5854	0.8455	0.5458	0.8455	0.6482	0.8891	0.8554	-0.216676	-0.465307	-0.181754	-0.418227	-0.349538	-0.310338	-0.24863	0.0349224	-0.201551	-0.132861	0.283553	0.0470798	0.115769	0.0470798	-0.167784	0.0686892	-0.0391995	0.123	0.01951	0.8247	0.01462	0.01254	0.0003764	0.000900748	0.603	0.9896	0.3335	0.1747	0.9244	0.3993
ENSG00000006007	GDE1	chr16:19513052-19513095	2.434e-05	8.683e-07	0.1185	0.004934	0.05738	3.004e-09	0.4772	0.9746	0.9006	0.7542	0.8128	0.7845	0.3582	0.7845	0.9105	0.7749	0.5801	0.431992	0.618751	0.388613	0.505305	0.33175	0.489834	0.186759	-0.0433786	0.0733134	-0.100241	-0.230138	-0.113446	-0.287001	-0.113446	-0.0568628	-0.173555	-0.158084	0.04348	0.009031	0.7051	0.04096	0.1712	0.0003339	2.91147526841254e-06	0.7442	0.9927	0.7205	0.9487	0.9519	0.8598
ENSG00000006007	GDE1	chr16:19513169-19513339	0.01028	0.2784	0.4726	0.9342	0.5817	0.00693	0.4427	0.9794	0.4998	0.08064	0.8374	0.6084	0.1675	0.6084	0.2952	0.7715	0.07349	0.237339	0.118289	0.211806	0.024584	-0.105546	0.172238	-0.11905	-0.0255327	-0.212755	-0.342885	0.0935171	-0.0937052	-0.223835	-0.0937052	-0.317352	-0.13013	-0.277784	0.1351	0.0007982	0.7485	0.6035	0.174	0.0005705	0.0751733	0.1353	0.9975	0.9938	0.625	0.8491	0.3465
ENSG00000006007	GDE1	chr16:19513425-19514309	2.051e-05	4.643e-06	0.09241	0.4254	0.8863	6.054e-09	0.4424	0.9798	0.5171	0.06402	0.8793	0.1612	0.02254	0.1612	0.2777	0.764	0.03758	0.498903	0.659699	0.530288	0.240584	0.0434307	0.510742	0.160796	0.0313852	-0.258319	-0.455473	-0.12941	-0.419115	-0.616268	-0.419115	-0.486858	-0.197153	-0.467312	0.9698	0.9324	0.9327	0.9877	0.1932	0.9453	0.964533	0.9057	0.97	1	0.1444	0.9456	0.9376
ENSG00000006007	GDE1	chr16:19514493-19514756	2.841e-06	7.934e-06	0.1361	0.6659	0.4638	1.075e-08	0.4718	0.9588	0.2266	0.09078	0.8322	0.1543	0.1078	0.1543	0.4114	0.9605	0.1644	0.546815	0.71743	0.497571	0.151535	0.191679	0.534521	0.170614	-0.0492448	-0.39528	-0.355137	-0.219859	-0.565895	-0.525751	-0.565895	-0.305892	0.0401436	-0.342842	0.1902	0.2814	0.8861	0.9	0.9094	0.1302	0.606312	0.9855	0.9689	0.4173	0.4448	0.9836	0.5233
ENSG00000006007	GDE1	chr16:19514792-19514865	2.218e-05	9.486e-06	0.03359	0.6476	0.7516	8.994e-09	0.4627	0.8725	0.3201	0.07368	0.9778	0.1026	0.03411	0.1026	0.1274	0.9272	0.05564	0.577659	0.759158	0.724953	0.176866	0.103976	0.58673	0.181499	0.147294	-0.400792	-0.473683	-0.034205	-0.582292	-0.655182	-0.582292	-0.620977	-0.0728907	-0.482754	0.264	0.2796	0.3802	0.9269	0.6988	0.06528	0.437205	0.9566	0.6834	0.4569	0.1088	0.8564	0.3799
ENSG00000006007	GDE1	chr16:19516259-19516374	7.858e-05	1.885e-06	0.1098	0.5567	0.677	2.609e-08	0.2831	0.9784	0.4601	0.1554	0.8064	0.1091	0.03931	0.1091	0.2976	0.9176	0.1023	0.582088	0.880103	0.623027	0.228426	0.140669	0.619731	0.298015	0.0409385	-0.353662	-0.441419	-0.257076	-0.651677	-0.739434	-0.651677	-0.482358	-0.0877573	-0.479062	0.213	0.02469	0.6863	0.9514	0.9147	0.01302	0.180903	0.4907	0.9728	0.7262	0.3188	0.9631	0.2958
ENSG00000006007	GDE1	chr16:19519034-19519101	0.002314	1.579e-05	0.2604	0.8072	0.504	4.072e-06	0.2163	0.986	0.4726	0.4215	0.708	0.06188	0.04099	0.06188	0.478	0.8963	0.3026	0.670809	1.10781	0.7092	0.161429	0.305847	0.725183	0.437	0.0383918	-0.509379	-0.364961	-0.398609	-0.94638	-0.801961	-0.94638	-0.403353	0.144418	-0.419335	0.1596	0.00669	0.7077	0.9905	0.6845	0.007295	0.361852	0.4025	0.9914	0.6906	0.7707	0.9002	0.1615
ENSG00000006007	GDE1	chr16:19522196-19522257	6.426e-05	4.797e-06	0.1454	0.7022	0.4111	8.042e-08	0.3585	0.9971	0.3716	0.2834	0.7995	0.1078	0.0918	0.1078	0.4631	0.9165	0.254	0.523959	0.755318	0.518861	0.144612	0.225774	0.535043	0.231359	-0.00509846	-0.379347	-0.298185	-0.236457	-0.610705	-0.529544	-0.610705	-0.293087	0.0811617	-0.309269	0.3403	0.1156	0.8297	0.8944	0.7651	0.1159	0.806478	0.7006	0.997	0.5818	0.8292	0.969	0.3473
ENSG00000006007	GDE1	chr16:19528340-19528441	1.062e-05	3.502e-06	0.09247	0.1593	0.7664	1.378e-09	0.5209	0.9982	0.776	0.08845	0.8723	0.3781	0.03317	0.3781	0.305	0.6086	0.05026	0.408621	0.527971	0.411076	0.295142	0.0649101	0.426251	0.119349	0.00245509	-0.113479	-0.343711	-0.116894	-0.232828	-0.46306	-0.232828	-0.346166	-0.230232	-0.361341	0.01509	0.003275	0.6334	0.9109	0.1593	0.001398	0.00319684	0.5956	0.9933	0.385	0.9328	0.9357	0.2117
ENSG00000006007	GDE1	chr16:19528442-19528497	2.529e-06	1.118e-07	0.3748	0.3887	0.5978	1.043e-09	0.353	0.7572	0.5058	0.1363	0.4825	0.1235	0.0298	0.1235	0.722	0.899	0.102	0.479377	0.652551	0.288467	0.223169	0.122898	0.473336	0.173174	-0.19091	-0.256208	-0.356479	-0.364083	-0.429382	-0.529652	-0.429382	-0.165569	-0.10027	-0.350437	0.8271	0.7918	0.2873	0.9396	0.5083	0.4231	0.515154	0.9903	0.4262	0.9949	0.6442	0.8016	0.9855
ENSG00000006007	GDE1	chr16:19533030-19533178	5.337e-06	0.002982	0.1898	0.1458	0.04147	2.284e-07	0.7736	0.9229	0.7623	0.7694	0.986	0.8711	0.9743	0.8711	0.9834	0.9447	0.8992	0.349993	0.2917	0.27419	0.240786	0.283053	0.311263	-0.0582924	-0.0758025	-0.109207	-0.0669397	-0.0175101	-0.0509142	-0.0086473	-0.0509142	0.00886283	0.0422669	-0.0282101	0.7155	0.007793	0.806	0.8943	0.4778	0.1112	0.534551	0.1196	0.9581	0.7699	0.2894	0.8574	0.08068
ENSG00000006007	GDE1	chr16:19533291-19533320	0.932	0.5833	0.7872	0.6421	0.07355	0.8221	0.773	0.8962	0.7128	0.1152	0.955	0.4158	0.07512	0.4158	0.2695	0.6919	0.05522	-0.0123537	-0.0592738	-0.0988786	0.10055	0.270782	-0.0181181	-0.0469201	-0.0865249	0.112904	0.283135	-0.0396047	0.159824	0.330055	0.159824	0.36966	0.170231	0.2889	0.0009694	0.0001042	0.2412	0.8278	0.8433	2.293e-06	0.0149201	0.5609	0.9797	0.5462	0.05989	0.9674	0.1821
ENSG00000006007	GDE1	chr16:19533335-19533376	0.02509	1.112e-05	0.2682	0.6046	0.1717	3.338e-05	0.1478	0.942	0.8217	0.9327	0.7553	0.1604	0.3353	0.1604	0.9305	0.8482	0.8729	0.206886	0.447904	0.270806	0.117028	0.230565	0.26757	0.241019	0.06392	-0.0898582	0.0236792	-0.177099	-0.330877	-0.217339	-0.330877	-0.0402408	0.113537	-0.0370046	0.07522	0.528	0.8722	0.8583	0.8384	0.04596	0.408541	0.4839	0.9389	0.6558	0.04654	0.9914	0.9482
ENSG00000006015	C19orf60	chr19:18701762-18701980	0.3651	0.1328	0.7918	0.1824	0.001111	0.0323	0.6549	0.9901	0.5425	0.007951	0.9389	0.5729	0.0159	0.5729	0.1947	0.3092	0.01066	-0.16101	-0.264735	-0.180508	-0.420929	-0.805262	-0.227818	-0.103725	-0.0194984	-0.25992	-0.644252	0.0842266	-0.156195	-0.540527	-0.156195	-0.624754	-0.384332	-0.577444	0.7251	0.3477	0.8976	0.1454	0.0009997	0.137	0.110357	0.7875	0.9901	0.4467	0.01269	0.991	0.451
ENSG00000006016	CRLF1	chr19:18705208-18705232	0.9291	0.8406	0.826	0.3492	0.01304	0.6735	0.85	0.9268	0.6062	0.066	0.8871	0.4492	0.09449	0.4492	0.4909	0.7515	0.05195	-0.0080995	0.0156035	-0.0537546	-0.115575	-0.226838	-0.0208812	0.023703	-0.0456551	-0.107476	-0.218739	-0.0693581	-0.131179	-0.242442	-0.131179	-0.173084	-0.111263	-0.205957	0.4787	0.01231	0.7214	0.9009	0.3397	0.04215	0.44777	0.06586	0.9197	0.5401	0.02134	0.8556	0.01806
ENSG00000006016	CRLF1	chr19:18709254-18709401	0.2422	0.002856	0.4777	0.5727	0.9896	0.001857	0.02408	0.7733	0.9585	0.3203	0.6207	0.1359	0.0003449	0.1359	0.1137	0.5608	0.06718	-0.377112	-0.974644	-0.682581	-0.424879	0.0099376	-0.579426	-0.597532	-0.305468	-0.0477669	0.38705	0.292063	0.549765	0.984582	0.549765	0.692518	0.434817	0.589363	0.4192	0.00632	0.6974	0.5565	0.9741	0.00552	0.112531	0.1144	0.9424	0.8745	0.5697	0.8623	0.4664
ENSG00000006016	CRLF1	chr19:18710404-18710587	0.2648	0.03159	0.3772	0.7919	0.9096	0.008817	0.16	0.5779	0.8413	0.208	0.9187	0.06129	0.0005793	0.06129	0.04052	0.5815	0.03912	-0.34473	-0.68468	-0.757252	-0.212355	0.0765067	-0.460881	-0.33995	-0.412522	0.132375	0.421237	-0.0725727	0.472324	0.761186	0.472324	0.833759	0.288862	0.537388	0.4539	0.1547	0.5593	0.817	0.9526	0.04098	0.26698	0.5682	0.8204	0.972	0.3995	0.9081	0.3696
ENSG00000006016	CRLF1	chr19:18717632-18717660	0.9993	0.5944	0.9466	0.8781	0.6664	0.7653	0.7646	0.9752	0.9322	0.7536	0.9742	0.9524	0.939	0.9524	0.9183	0.9591	0.8044	-9.5178980382471e-05	0.0431622	0.0235031	0.0294644	0.0564069	0.0183205	0.0432574	0.0235983	0.0295595	0.056502	-0.019659	-0.0136978	0.0132447	-0.0136978	0.0329037	0.0269425	0.0380863	0.3899	0.002633	0.5539	0.9607	0.8623	0.006529	0.230639	0.02042	0.8148	0.7854	0.2412	0.864	0.03755
ENSG00000006025	OSBPL7	chr17:45893489-45893556	0.7652	0.07766	0.4954	0.7854	0.3567	0.2698	0.3974	0.7993	0.773	0.3463	0.9883	0.228	0.05857	0.228	0.2148	0.8527	0.1741	-0.0483577	-0.215842	-0.229661	0.0793626	0.182504	-0.094769	-0.167485	-0.181303	0.12772	0.230862	-0.0138182	0.295205	0.398347	0.295205	0.412165	0.103142	0.277273	0.03906	0.003073	0.5464	0.8205	0.4399	0.0009317	0.0762448	0.6931	0.9955	0.7983	0.1145	0.9664	0.3592
ENSG00000006042	TMEM98	chr17:31258616-31258640	0.0004601	0.9251	0.9381	0.8672	0.2429	0.01363	0.02999	0.4162	0.3193	0.5595	0.9648	0.8749	0.2157	0.8749	0.4391	0.5454	0.8494	-0.608946	-0.0249548	-0.0795325	-0.0916963	-0.394565	-0.323415	0.583991	0.529414	0.51725	0.214381	-0.0545777	-0.0667414	-0.36961	-0.0667414	-0.315032	-0.302868	-0.0711494	0.6456	0.6674	0.2876	0.9775	0.4067	0.8027	0.756293	0.9628	0.7362	0.9368	0.478	0.6873	0.9041
ENSG00000006042	TMEM98	chr17:31261310-31261342	0.001501	0.8039	0.7798	0.8818	0.005135	0.01362	0.03001	0.6389	0.3089	0.2507	0.8649	0.9603	0.008601	0.9603	0.1874	0.1314	0.03894	-0.598828	-0.0699269	-0.249441	-0.0948153	-0.979293	-0.347941	0.528901	0.349386	0.504012	-0.380466	-0.179514	-0.0248883	-0.909366	-0.0248883	-0.729852	-0.884478	-0.631352	0.5006	0.3763	0.8663	0.9426	0.0001096	0.3828	0.0254703	0.9431	0.8152	0.9026	0.009198	0.7903	0.7563
ENSG00000006042	TMEM98	chr17:31268051-31268303	0.0003981	0.5758	0.8867	0.993	0.1418	0.00842	0.0755	0.4445	0.1899	0.7617	0.999	0.7526	0.2953	0.7526	0.4663	0.37	0.6772	-0.633052	-0.141254	-0.139396	0.00619843	-0.514273	-0.359662	0.491798	0.493656	0.639251	0.118779	0.00185802	0.147452	-0.373019	0.147452	-0.374877	-0.520471	-0.154611	0.01334	0.3541	0.9215	0.8994	0.4637	0.07669	0.0273542	0.6117	0.552	0.4117	0.7051	0.867	0.5755
ENSG00000006047	YBX2	chr17:7194413-7194441	0.364	0.0007923	0.2565	0.4853	0.4796	0.00321	0.09262	0.7039	0.8935	0.1994	0.9445	0.2875	0.003508	0.2875	0.1295	0.164	0.04831	-0.239594	-0.823791	-0.700158	-0.358093	0.298131	-0.463106	-0.584198	-0.460564	-0.118499	0.537724	0.123633	0.465698	1.12192	0.465698	0.998289	0.656224	0.761237	0.3369	0.01194	0.371	0.5889	0.7235	0.006108	0.00962296	0.4058	0.8711	0.9567	0.2854	0.9948	0.6122
ENSG00000006047	YBX2	chr17:7195345-7195378	0.0419	0.0002258	0.09725	0.02605	0.7699	3.595e-06	0.1575	0.6179	0.4641	0.462	0.9791	0.9841	0.05857	0.9841	0.1247	0.1906	0.133	-0.404051	-0.8337	-0.794706	-0.82218	-0.126687	-0.619452	-0.429649	-0.390655	-0.418129	0.277364	0.0389939	0.01152	0.707013	0.01152	0.66802	0.695493	0.492765	0.1588	0.05363	0.4525	0.1595	0.6165	0.001287	0.00139745	0.7446	0.923	0.6899	0.8393	0.9836	0.8077
ENSG00000006059	NA	chr17:39504738-39504891	0.01381	0.3684	0.3575	0.1362	0.05235	0.001744	0.4457	0.9771	0.8618	0.6654	0.7771	0.4323	0.226	0.4323	0.8186	0.9812	0.5468	0.254415	0.118301	0.28266	0.331957	0.348926	0.230121	-0.136113	0.0282455	0.0775424	0.0945118	0.164359	0.213656	0.230625	0.213656	0.0662663	0.0169694	0.118805	0.002895	0.02151	0.6376	0.5106	0.4083	7.289e-05	0.00187412	0.9788	0.97	0.8285	0.582	0.9738	0.7664
ENSG00000006059	NA	chr17:39505600-39505679	0.001862	0.001876	0.8899	0.5586	0.9649	0.0002431	0.8422	0.3273	0.6801	0.1895	0.2452	0.3578	0.08292	0.3578	0.8307	0.7971	0.1968	-0.358883	-0.407889	0.0809518	-0.170402	-0.0128776	-0.303556	-0.0490055	0.439835	0.188481	0.346006	0.488841	0.237487	0.395011	0.237487	-0.0938294	0.157524	0.290679	0.001651	0.02933	0.9782	0.2512	0.4026	0.0002254	0.000240247	0.8577	0.6748	0.9508	0.5857	0.7557	0.9786
ENSG00000006059	NA	chr17:39506701-39506725	0.05667	0.0006815	0.9978	0.9058	0.3172	0.01366	0.3415	0.7853	0.5677	0.0895	0.5626	0.1619	0.01449	0.1619	0.7002	0.8303	0.09391	-0.288706	-0.552519	-0.00269493	0.0553062	0.272477	-0.286401	-0.263813	0.286011	0.344012	0.561183	0.549824	0.607826	0.824997	0.607826	0.275172	0.217171	0.558879	0.07362	0.01111	0.9347	0.8666	0.8354	0.01481	0.00574814	0.7225	0.948	0.8392	0.2907	0.8921	0.5608
ENSG00000006062	MAP3K14	chr17:43342536-43342616	0.01171	0.002052	0.2164	0.6278	0.7575	7.288e-05	0.4985	0.8916	0.7519	0.4518	0.9916	0.3465	0.2213	0.3465	0.565	0.9461	0.3004	-0.195306	-0.27978	-0.272625	-0.10336	-0.0579026	-0.213518	-0.0844745	-0.0773192	0.0919458	0.137403	0.00715536	0.17642	0.221878	0.17642	0.214722	0.0454573	0.155615	0.8372	0.4888	0.7785	0.866	0.5893	0.4141	0.395819	0.8007	0.9226	0.9623	0.7589	0.9736	0.9495
ENSG00000006062	MAP3K14	chr17:43347824-43347929	0.7046	0.1964	0.9155	0.9089	0.6255	0.9563	0.219	0.9987	0.9719	0.8578	0.7253	0.4723	0.2195	0.4723	0.9219	0.9274	0.6169	0.0471089	-0.133402	0.0484566	0.031527	0.0871256	-0.00506622	-0.180511	0.0013477	-0.0155819	0.0400167	0.181859	0.164929	0.220528	0.164929	0.038669	0.0555986	0.0921918	0.0009124	0.3149	0.4271	0.7792	0.8397	0.001234	0.0064062	0.4646	0.9995	0.5849	0.1896	0.9362	0.936
ENSG00000006062	MAP3K14	chr17:43351500-43351586	0.001669	0.01509	0.5085	0.7017	0.8181	9.277e-05	0.9581	0.9134	0.4577	0.01879	0.9221	0.3527	0.03471	0.3527	0.277	0.6289	0.02563	-0.461961	-0.447788	-0.353733	-0.165277	0.0828025	-0.406296	0.0141722	0.108228	0.296684	0.544763	0.0940556	0.282511	0.530591	0.282511	0.436535	0.24808	0.489098	0.01014	0.08211	0.7622	0.7988	0.8357	0.002619	0.116032	0.8888	0.9642	0.7183	0.1306	0.9844	0.6985
ENSG00000006062	MAP3K14	chr17:43364149-43364270	0.003285	0.004832	0.3739	0.205	0.8323	1.951e-05	0.8897	0.9841	0.9784	0.08894	0.9398	0.8714	0.02505	0.8714	0.259	0.3326	0.0407	-0.303536	-0.33336	-0.280749	-0.28891	0.049754	-0.307574	-0.029824	0.0227863	0.0146253	0.35329	0.0526102	0.0444492	0.383114	0.0444492	0.330503	0.338665	0.357328	0.2117	0.2231	0.8029	0.1678	0.9385	0.02343	0.0221118	0.9733	0.9966	0.8293	0.5398	0.9991	0.5925
ENSG00000006071	ABCC8	chr11:17414461-17414521	0.8345	0.4494	0.9888	0.1998	0.8551	0.7851	0.4582	0.9638	0.4449	0.9716	0.9011	0.1328	0.5237	0.1328	0.8984	0.5658	0.9451	0.0341721	-0.100456	-0.00888894	0.283993	0.0437334	0.0272863	-0.134628	-0.043061	0.249821	0.00956135	0.0915669	0.384449	0.144189	0.384449	0.0526224	-0.240259	0.0164471	0.000456	1.241e-11	0.006746	0.7066	0.01192	4.371e-08	2.07090624953142e-05	0.06663	0.9247	0.6892	0.9417	0.8858	0.1233
ENSG00000006071	ABCC8	chr11:17415254-17415306	0.3958	0.9296	0.7258	0.2303	0.2205	0.3483	0.6208	0.552	0.6353	0.552	0.8093	0.3234	0.3215	0.3234	0.2693	0.9625	0.415	0.0826822	0.0105811	-0.114637	0.212335	0.185632	0.0614777	-0.0721011	-0.197319	0.129653	0.10295	-0.125218	0.201754	0.175051	0.201754	0.300268	-0.0267033	0.124154	0.0002633	7.778e-13	2.516e-05	0.224	0.08718	4.929e-10	8.2755576248721e-06	0.0375	0.673	0.9045	0.8199	0.9532	0.1671
ENSG00000006071	ABCC8	chr11:17415819-17415879	0.8523	0.4501	0.7717	0.706	0.9823	0.4201	0.7313	0.8977	0.8571	0.8846	0.9806	0.9943	0.6677	0.9943	0.6945	0.8337	0.7262	0.0342177	0.114246	0.140371	0.117125	-0.00648889	0.0782831	0.0800281	0.106154	0.0829073	-0.0407066	0.0261257	0.00287911	-0.120735	0.00287911	-0.14686	-0.123614	-0.084772	0.002552	5.107e-07	0.3412	0.2255	0.02103	2.062e-07	9.61278415525059e-06	0.2327	0.9988	0.9726	0.7972	0.8696	0.3759
ENSG00000006071	ABCC8	chr11:17416747-17416802	0.1078	0.5179	0.6472	0.9841	0.6648	0.6557	0.1983	0.4396	0.6635	0.7356	0.9396	0.7875	0.5117	0.7875	0.4799	0.8819	0.864	0.157406	-0.0805187	-0.15435	0.00633148	0.0810481	0.0400237	-0.237925	-0.311756	-0.151075	-0.0763581	-0.0738311	0.0868502	0.161567	0.0868502	0.235398	0.0747167	0.0410244	0.5263	1.578e-07	0.06642	0.2552	0.2749	0.0001274	0.0371813	0.01654	0.6642	0.7485	0.728	0.9494	0.3301
ENSG00000006071	ABCC8	chr11:17417157-17417185	0.2094	0.7822	0.9532	0.9148	0.6333	0.5098	0.2771	0.8851	0.5717	0.1891	0.9262	0.9862	0.7715	0.9862	0.6889	0.8701	0.3799	-0.135402	0.0372547	-0.03351	0.0323839	0.0945949	-0.054232	0.172657	0.101892	0.167786	0.229997	-0.0707646	-0.00487071	0.0573402	-0.00487071	0.128105	0.0622109	0.148827	1.033e-07	8.965e-09	0.01349	0.03986	0.05138	1.859e-12	1.7596560721236e-07	0.4089	0.9857	0.8793	0.5119	0.9387	0.4594
ENSG00000006071	ABCC8	chr11:17417190-17417252	0.0007809	0.02697	0.9059	0.03815	0.01579	5.219e-05	0.7949	0.6204	0.9144	0.8115	0.778	0.7044	0.6055	0.7044	0.2706	0.9857	0.6573	0.274275	0.221618	0.0499338	0.318819	0.328698	0.244024	-0.0526572	-0.224342	0.0445435	0.0544231	-0.171684	0.0972006	0.10708	0.0972006	0.278765	0.00987966	0.0846745	0.4606	1.226e-07	0.04527	0.7097	0.667	0.0002881	0.0179867	0.02139	0.6468	0.9897	0.9601	0.9518	0.1796
ENSG00000006071	ABCC8	chr11:17417399-17417430	5.207e-06	8.713e-10	0.2347	0.02644	0.004677	7.198e-09	0.302	0.833	0.845	0.7729	0.5862	0.3064	0.2329	0.3064	0.6434	0.9716	0.6472	0.602778	1.03003	0.322945	0.43942	0.466886	0.671565	0.427254	-0.279833	-0.163358	-0.135892	-0.707087	-0.590612	-0.563146	-0.590612	0.143941	0.0274661	-0.204679	0.0144	0.0339	0.8788	0.8515	0.4884	0.01024	0.000888663	0.9628	0.7313	0.7406	0.6758	0.7238	0.5469
ENSG00000006071	ABCC8	chr11:17418476-17418543	0.001846	0.08834	0.7933	0.1596	0.2965	0.0006109	0.7304	0.7651	0.9618	0.655	0.9166	0.8676	0.932	0.8676	0.8389	0.847	0.7944	0.408866	0.29491	0.151358	0.377273	0.258526	0.347788	-0.113956	-0.257508	-0.0315927	-0.15034	-0.143552	0.0823629	-0.0363842	0.0823629	0.107168	-0.118747	-0.0892621	0.5495	0.01344	0.6779	0.9329	0.8564	0.5865	0.0760645	0.01325	0.5844	0.9179	0.5069	0.9576	0.204
ENSG00000006071	ABCC8	chr11:17418751-17418858	0.0004666	1.022e-05	0.522	0.1998	0.1161	1.036e-05	0.4873	0.8752	0.8224	0.7012	0.729	0.4217	0.3411	0.4217	0.9054	0.9966	0.6402	0.451493	0.728775	0.236116	0.290493	0.293374	0.485215	0.277283	-0.215376	-0.160999	-0.158119	-0.492659	-0.438282	-0.435401	-0.438282	0.0572578	0.00288077	-0.191841	0.2713	0.7606	0.8503	0.9745	0.9836	0.465	0.0303207	0.7288	0.7827	0.7238	0.5753	0.9065	0.8466
ENSG00000006071	ABCC8	chr11:17419231-17419341	0.08031	0.05357	0.6708	0.6554	0.7591	0.01427	0.812	0.9799	0.8836	0.6271	0.9316	0.7227	0.5252	0.7227	0.8142	0.9412	0.6054	0.210783	0.277329	0.179184	0.132716	0.0753677	0.215353	0.0665458	-0.0315991	-0.0780665	-0.135415	-0.098145	-0.144612	-0.201961	-0.144612	-0.103816	-0.0573487	-0.139985	0.03544	5.815e-09	0.1805	0.04727	0.01079	1.941e-07	2.89728550680439e-05	0.02002	0.8956	0.6858	0.3756	0.8858	0.4058
ENSG00000006071	ABCC8	chr11:17419942-17419969	3.15e-07	8.768e-13	0.01526	8.329e-05	0.123	1.938e-11	0.178	0.939	0.9379	0.3276	0.6226	0.2718	0.04966	0.2718	0.4815	0.1533	0.1883	0.836281	1.54879	0.654578	0.747659	0.313951	1.00423	0.712511	-0.181703	-0.0886228	-0.522331	-0.894214	-0.801134	-1.23484	-0.801134	-0.340627	-0.433708	-0.690276	8.077e-05	2.295e-08	0.5263	0.04741	0.7732	1.259e-08	7.50030334601314e-07	0.5092	0.9463	0.9546	0.2772	0.8074	0.4511
ENSG00000006071	ABCC8	chr11:17424224-17424282	2.387e-14	2.459e-22	3.671e-10	3.208e-10	3.593e-07	5.379e-23	0.1134	0.9288	0.9945	0.5876	0.7364	0.2289	0.04616	0.2289	0.2785	0.6095	0.2881	1.85991	2.95884	2.15203	1.84696	1.40841	2.19177	1.09893	0.292114	-0.0129586	-0.451503	-0.806816	-1.11189	-1.55043	-1.11189	-0.743617	-0.438545	-0.783362	3.744e-14	6.432e-21	1.963e-07	1.024e-07	5.989e-05	2.257e-25	1.41927438892474e-15	0.3377	0.9724	1	0.5831	0.9162	0.3792
ENSG00000006071	ABCC8	chr11:17426062-17426171	4.634e-06	6.055e-09	0.002203	0.002646	0.3011	1.272e-09	0.3491	0.9847	0.9559	0.3184	0.8268	0.4621	0.1026	0.4621	0.1082	0.379	0.2011	0.701961	1.17044	0.749373	0.641366	0.223059	0.828288	0.468478	0.0474112	-0.0605953	-0.478902	-0.421067	-0.529073	-0.94738	-0.529073	-0.526313	-0.418307	-0.605228	0.0007858	0.0008818	0.2109	0.1746	0.7355	6.057e-06	0.000239969	0.9586	0.9959	0.9386	0.1756	0.9873	0.8407
ENSG00000006071	ABCC8	chr11:17427041-17427107	3.266e-05	9.878e-12	0.003537	0.0004682	0.0003598	3.188e-11	0.1213	0.929	0.8819	0.858	0.7471	0.371	0.2368	0.371	0.8684	0.9511	0.8131	0.685406	1.36323	0.866362	0.832133	0.78659	0.911663	0.677828	0.180956	0.146727	0.101184	-0.496872	-0.531101	-0.576644	-0.531101	-0.0797726	-0.0455435	-0.125074	0.008256	8.174e-06	0.2244	0.0419	0.01734	2.796e-07	6.65616880033312e-08	0.4744	0.979	0.8715	0.7669	0.9296	0.8002
ENSG00000006071	ABCC8	chr11:17428180-17428315	9.798e-08	9.604e-12	0.002004	0.0002668	0.07674	1.153e-11	0.2368	0.9881	0.9851	0.3545	0.735	0.4178	0.08	0.4178	0.3793	0.5229	0.2232	0.845989	1.45327	0.805514	0.822161	0.37103	1.00743	0.607286	-0.0404741	-0.0238276	-0.474959	-0.64776	-0.631114	-1.08224	-0.631114	-0.434485	-0.451131	-0.636405	1.045e-05	4.502e-07	0.2308	0.0419	0.7987	4.831e-09	1.67575893752326e-07	0.7355	0.9712	0.9651	0.2051	0.9026	0.7232
ENSG00000006071	ABCC8	chr11:17428436-17428488	0.2926	0.2167	0.8773	0.2189	0.1271	0.08946	0.9018	0.7344	0.7333	0.5374	0.7397	0.7271	0.6398	0.7271	0.2317	0.9892	0.5237	0.123814	0.153554	-0.0754626	0.255362	0.263144	0.130971	0.02974	-0.199276	0.131548	0.13933	-0.229016	0.101808	0.10959	0.101808	0.338606	0.00778205	0.132172	0.0005916	1.312e-12	4.238e-05	0.2899	0.1989	6.742e-10	5.63558742429055e-05	0.04466	0.6653	0.9027	0.6884	0.9707	0.1501
ENSG00000006071	ABCC8	chr11:17428491-17428660	0.0197	0.002711	0.6601	0.09601	0.5569	0.0004913	0.6122	0.9351	0.8907	0.6445	0.8217	0.8889	0.3993	0.8889	0.918	0.6642	0.5314	0.289608	0.456964	0.182984	0.379965	0.132734	0.338279	0.167356	-0.106624	0.090357	-0.156874	-0.273981	-0.0769993	-0.32423	-0.0769993	-0.0502493	-0.247231	-0.205545	0.8046	0.01464	0.522	0.997	0.2714	0.09334	0.477773	0.1701	0.7987	0.9367	0.4504	0.9895	0.278
ENSG00000006071	ABCC8	chr11:17429947-17430048	0.01075	0.2912	0.5938	0.5815	0.5584	0.007544	0.5856	0.9408	0.7597	0.5019	0.9612	0.9977	0.9416	0.9977	0.8273	0.9716	0.7192	0.383667	0.21867	0.295573	0.220441	0.186294	0.3066	-0.164997	-0.0880943	-0.163227	-0.197373	0.0769029	0.00177068	-0.0323762	0.00177068	-0.109279	-0.0341469	-0.120306	0.5801	0.008685	0.9607	0.8851	0.7487	0.5539	0.612524	0.0005162	0.8915	0.6904	0.3354	0.718	0.3008
ENSG00000006071	ABCC8	chr11:17432077-17432184	6.51e-07	2.934e-08	0.06149	0.001748	0.03951	1.274e-09	0.3668	0.9312	0.9734	0.5155	0.7541	0.5327	0.2282	0.5327	0.8054	0.6556	0.4178	0.619638	0.995784	0.481453	0.590594	0.367788	0.706654	0.376146	-0.138185	-0.0290441	-0.25185	-0.514331	-0.40519	-0.627996	-0.40519	-0.113665	-0.222806	-0.338867	0.001228	0.02752	0.8932	0.2772	0.7458	0.0001474	2.93447894697751e-05	0.913	0.8622	0.9434	0.3137	0.9216	0.9848
ENSG00000006071	ABCC8	chr11:17434213-17434289	0.4054	0.01259	0.4654	0.4427	0.01728	0.02471	0.3861	0.9022	0.8876	0.2576	0.9355	0.7596	0.8017	0.7596	0.6617	0.7372	0.4214	0.0916886	0.268872	0.192641	0.159859	0.337797	0.160189	0.177183	0.100952	0.0681703	0.246108	-0.076231	-0.109013	0.0689248	-0.109013	0.145156	0.177938	0.177608	0.005362	1.463e-06	0.2645	0.203	0.7892	2.763e-06	0.00341034	0.3765	0.994	0.9958	0.4392	0.9087	0.5358
ENSG00000006071	ABCC8	chr11:17434941-17434998	0.3986	0.05302	0.9622	0.4955	0.4941	0.07526	0.5343	0.9354	0.9032	0.9241	0.7906	0.8297	0.676	0.8297	0.7554	0.9567	0.9616	0.125858	0.290377	0.0327698	0.19624	0.156763	0.172283	0.16452	-0.0930878	0.0703824	0.0309051	-0.257608	-0.0941375	-0.133615	-0.0941375	0.123993	-0.0394773	-0.01552	0.01594	1.704e-05	0.06751	0.4286	0.2052	2.209e-06	0.00488406	0.2018	0.7895	0.9723	0.9752	0.9909	0.4136
ENSG00000006071	ABCC8	chr11:17436059-17436147	0.4164	1.704e-05	0.1562	0.7049	0.1001	0.00312	0.04456	0.6257	0.9993	0.4298	0.8409	0.2676	0.3803	0.2676	0.8277	0.6868	0.9899	0.128228	0.800384	0.455776	0.127575	0.352837	0.346692	0.672156	0.327549	-0.000652392	0.22461	-0.344608	-0.672809	-0.447547	-0.672809	-0.102939	0.225262	0.00614504	0.5605	0.2297	0.8596	0.7489	0.6791	1	0.888012	0.1878	0.8136	0.9657	0.319	0.9884	0.4038
ENSG00000006071	ABCC8	chr11:17436851-17436880	0.2027	0.0005569	0.7293	0.3233	0.2532	0.003147	0.1534	0.9972	0.843	0.7653	0.743	0.5618	0.4683	0.5618	0.851	0.9893	0.9221	0.185951	0.617931	0.18116	0.295083	0.281061	0.320637	0.43198	-0.00479128	0.109133	0.0951101	-0.436771	-0.322847	-0.33687	-0.322847	0.0999013	-0.0140226	-0.0395758	0.7455	0.9556	0.8343	0.9915	1	0.6464	0.520554	0.8492	0.9617	0.922	0.8138	0.9322	0.9946
ENSG00000006071	ABCC8	chr11:17438477-17438508	0.0325	2.854e-09	0.0002943	0.2888	0.007146	4.27e-06	0.05207	0.5668	0.9493	0.6779	0.8822	0.1778	0.2652	0.1778	0.4373	0.6057	0.8907	0.330202	1.16438	0.868782	0.270837	0.528922	0.606034	0.834174	0.53858	-0.0593656	0.19872	-0.295594	-0.893539	-0.635454	-0.893539	-0.33986	0.258085	-0.077112	0.9679	0.009381	0.2217	0.9066	0.4068	0.2068	0.858662	0.2706	0.7763	0.943	0.6621	0.9833	0.2102
ENSG00000006071	ABCC8	chr11:17448602-17448701	0.6021	0.0223	0.2202	0.3117	0.1659	0.02002	0.277	0.5419	0.6507	0.3816	0.9823	0.8434	0.8703	0.8434	0.8015	0.9629	0.7799	0.0671272	0.284563	0.310811	0.212175	0.235257	0.171363	0.217436	0.243683	0.145047	0.16813	0.0262478	-0.0723884	-0.049306	-0.0723884	-0.0755538	0.0230823	0.063894	0.005685	1.64e-05	0.7687	0.4757	0.438	9.763e-06	0.000310014	0.376	0.9535	0.8821	0.6162	0.8114	0.3186
ENSG00000006071	ABCC8	chr11:17449837-17449867	0.0009398	0.0001472	0.8509	0.07328	0.09544	1.24e-05	0.3739	0.6605	0.9025	0.0008122	0.6704	0.7288	0.01735	0.7288	0.28	0.05863	0.004496	0.316599	0.532388	0.0940814	0.370744	-0.30273	0.362427	0.215788	-0.222518	0.0541446	-0.619329	-0.438306	-0.161644	-0.835118	-0.161644	-0.396811	-0.673474	-0.665157	0.9328	0.09179	0.3853	0.9731	0.0004518	0.2102	0.704572	0.2248	0.5308	1	0.0003297	0.9435	0.4738
ENSG00000006071	ABCC8	chr11:17449885-17449951	0.1849	0.04726	0.4806	0.06778	0.1644	0.004137	0.5921	0.9073	0.4883	0.6022	0.982	0.7436	0.9702	0.7436	0.9405	0.8871	0.8384	0.177322	0.310006	0.279427	0.451877	0.325356	0.262238	0.132685	0.102105	0.274555	0.148034	-0.0305795	0.14187	0.0153496	0.14187	0.0459292	-0.126521	0.0631179	0.306	0.0004039	0.7678	0.8736	0.89	0.01996	0.494387	0.2765	0.9965	0.6946	0.7676	0.8784	0.1496
ENSG00000006071	ABCC8	chr11:17450150-17450217	0.8852	8.956e-05	0.6325	0.1539	0.1463	0.02824	0.0159	0.7331	0.3405	0.1927	0.7298	0.5651	0.4469	0.5651	0.8287	0.9645	0.8485	-0.023201	0.532597	0.166342	0.282106	0.252588	0.192019	0.555798	0.189543	0.305307	0.275789	-0.366255	-0.250491	-0.280009	-0.250491	0.0862459	-0.0295182	0.060569	1.102e-05	0.1385	0.4726	0.8581	0.7161	2.429e-05	0.00552413	0.3041	0.9348	0.2522	0.08482	0.9652	0.6996
ENSG00000006071	ABCC8	chr11:17452370-17452501	0.1808	7.418e-06	0.07967	0.3005	0.008534	0.0002667	0.0802	0.6932	0.8952	0.2922	0.8785	0.3735	0.6434	0.3735	0.9741	0.6936	0.7077	0.176145	0.657733	0.461306	0.257492	0.47733	0.348942	0.481589	0.285161	0.0813477	0.301185	-0.196428	-0.400241	-0.180404	-0.400241	0.0160239	0.219837	0.128388	0.18	0.4771	0.9674	0.696	0.4436	0.1387	0.400246	0.81	0.8897	0.9607	0.1813	0.9279	0.936
ENSG00000006071	ABCC8	chr11:17453766-17453791	0.2983	0.0007398	0.6034	0.4166	0.1585	0.006036	0.1964	0.963	0.9125	0.6571	0.7916	0.49	0.5381	0.49	0.8556	0.8979	0.9529	0.15487	0.528552	0.21926	0.222534	0.296126	0.274328	0.373682	0.0643895	0.0676634	0.141256	-0.309292	-0.306018	-0.232426	-0.306018	0.0768662	0.0735923	0.0217974	0.02415	0.0007368	0.3258	0.3486	0.5329	5.29e-05	0.00251921	0.6692	0.9792	0.9864	0.686	0.9831	0.6339
ENSG00000006071	ABCC8	chr11:17464276-17464389	5.057e-05	7.749e-09	0.0511	0.7354	0.2462	1.661e-07	0.1598	0.9843	0.4552	0.4782	0.7542	0.1142	0.1121	0.1142	0.5518	0.8149	0.3848	0.513521	1.02658	0.549944	0.107053	0.252998	0.603125	0.513061	0.0364231	-0.406468	-0.260522	-0.476637	-0.919528	-0.773583	-0.919528	-0.296946	0.145945	-0.350127	0.1776	0.07198	0.871	0.5241	0.8236	0.1244	0.217794	0.8378	0.9835	0.3566	0.3489	0.9488	0.1248
ENSG00000006071	ABCC8	chr11:17464742-17464817	0.001781	1.373e-12	1.718e-06	0.0143	0.008911	5.341e-09	0.01733	0.4262	0.9225	0.9245	0.8484	0.194	0.0996	0.194	0.08952	0.9629	0.552	0.456174	1.51014	1.1129	0.547158	0.506046	0.825426	1.05396	0.656723	0.090984	0.049872	-0.397241	-0.96298	-1.00409	-0.96298	-0.606851	-0.041112	-0.319381	0.3693	2.581e-08	0.001082	0.4954	0.3235	2.903e-05	0.0124786	0.02129	0.3469	0.936	0.8682	0.9985	0.2076
ENSG00000006071	ABCC8	chr11:17470068-17470156	0.0001032	5.141e-14	8.666e-07	0.02838	0.002786	8.126e-10	0.01399	0.545	0.9336	0.9997	0.786	0.1288	0.08426	0.1288	0.1735	0.916	0.523	0.644965	1.99898	1.31664	0.552401	0.6452	1.07352	1.35401	0.671678	-0.0925641	0.000235074	-0.682332	-1.44657	-1.35377	-1.44657	-0.671443	0.0927992	-0.428325	0.00575	9.485e-13	3.425e-05	0.3342	0.04231	1.755e-08	0.00185764	0.02826	0.6658	0.9329	0.9619	0.9422	0.142
ENSG00000006071	ABCC8	chr11:17474667-17474772	2.109e-05	2.62e-18	9.222e-08	0.001297	1.55e-05	2.056e-11	0.005504	0.6293	0.9903	0.8146	0.7074	0.09786	0.07192	0.09786	0.4869	0.8666	0.6513	0.78382	2.45132	1.50066	0.765704	0.953326	1.31419	1.6675	0.716837	-0.0181153	0.169506	-0.950664	-1.68562	-1.49799	-1.68562	-0.547331	0.187622	-0.360865	0.001222	4.128e-18	6.78e-06	0.0722	0.0009904	3.418e-10	0.00234899	0.008912	0.7702	0.9918	0.7471	0.8842	0.1079
ENSG00000006071	ABCC8	chr11:17474796-17474823	0.00101	2.055e-14	1.884e-05	0.1752	0.006408	1.099e-09	0.003878	0.3639	0.9098	0.8088	0.7919	0.07655	0.05777	0.07655	0.133	0.7486	0.6259	0.761071	2.49888	1.79698	0.609179	0.931697	1.32341	1.73781	1.03591	-0.151892	0.170625	-0.701898	-1.8897	-1.56718	-1.8897	-0.865283	0.322518	-0.391716	0.04268	4.307e-11	0.001154	0.6448	0.0609	2.395e-07	0.0394991	0.006498	0.4328	0.9128	0.7291	0.9567	0.0909
ENSG00000006071	ABCC8	chr11:17483140-17483365	0.1288	3.496e-06	0.1674	0.219	0.08628	0.0001925	0.07005	0.8249	0.8732	0.6707	0.8026	0.367	0.3349	0.367	0.8803	0.9496	0.89	0.246356	0.955144	0.501703	0.361332	0.413073	0.484036	0.708787	0.255346	0.114975	0.166717	-0.453441	-0.593812	-0.542071	-0.593812	-0.0886299	0.0517412	-0.0709629	0.8812	0.1979	0.9083	0.9455	0.7033	0.6686	0.221654	0.3499	0.944	0.9092	0.6267	0.9682	0.6809
ENSG00000006071	ABCC8	chr11:17485014-17485143	0.3233	0.0002755	0.3926	0.4754	0.008633	0.005193	0.1287	0.871	0.9231	0.169	0.8277	0.4462	0.7884	0.4462	0.5668	0.4746	0.5972	0.150908	0.681135	0.316636	0.212143	0.531805	0.32281	0.530227	0.165728	0.0612347	0.380897	-0.364499	-0.468992	-0.149329	-0.468992	0.215169	0.319663	0.208995	0.2662	0.5656	0.8863	0.675	0.34	0.1245	0.00753894	0.8322	0.9858	0.9906	0.1386	0.9963	0.8865
ENSG00000006071	ABCC8	chr11:17491664-17491749	0.01166	2.57e-16	1.016e-08	0.05141	4.497e-05	7.791e-09	0.0007843	0.1544	0.9208	0.3662	0.8078	0.08881	0.08102	0.08881	0.1352	0.6461	0.819	0.387326	1.95647	1.4117	0.483863	0.779218	0.9362	1.56915	1.02438	0.0965362	0.391892	-0.544769	-1.47261	-1.17725	-1.47261	-0.632485	0.295356	-0.156982	0.743	5.973e-14	4.458e-06	0.7142	0.00936	2.461e-05	0.515708	0.0002042	0.07433	0.9421	0.1873	0.9688	0.07486
ENSG00000006071	ABCC8	chr11:17496452-17496553	0.3873	1.214e-06	0.03974	0.1572	0.3258	0.0003924	0.02961	0.507	0.6989	0.8216	0.8464	0.3929	0.1886	0.3929	0.3699	0.8432	0.6396	0.129437	0.86425	0.535183	0.340864	0.206673	0.402364	0.734813	0.405746	0.211427	0.0772359	-0.329066	-0.523385	-0.657577	-0.523385	-0.32851	-0.134191	-0.195691	0.01309	0.7574	0.9906	0.813	0.3057	0.05881	0.00549947	0.3098	0.7179	0.7449	0.845	0.9698	0.9238
ENSG00000006071	ABCC8	chr11:17498198-17498291	0.2843	4.701e-06	0.1988	0.09139	0.01583	0.0001852	0.0368	0.7419	0.6031	0.2419	0.7927	0.5095	0.6143	0.5095	0.8648	0.912	0.6956	0.141636	0.638367	0.370123	0.370846	0.456159	0.333666	0.496731	0.228487	0.22921	0.314523	-0.268244	-0.267521	-0.182208	-0.267521	0.0860359	0.085313	0.122494	0.03102	0.1802	0.8721	0.9533	0.7161	0.02331	0.0897811	0.8625	0.9484	0.6837	0.2147	0.9775	0.6922
ENSG00000006071	ABCC8	chr11:17498340-17498384	0.5237	0.05621	0.2007	0.8605	0.003172	0.6162	0.0716	0.2995	0.957	0.06458	0.859	0.3089	0.001104	0.3089	0.03602	0.3455	0.004887	0.0487001	-0.127356	-0.200692	0.0315575	0.283508	-0.0268319	-0.176057	-0.249392	-0.0171426	0.234808	-0.0733351	0.158914	0.410864	0.158914	0.484199	0.25195	0.31034	0.0007092	1.886e-11	8.513e-05	0.01551	0.2339	8.614e-10	5.96881080104629e-06	0.07312	0.7692	0.9224	0.6575	0.9483	0.3699
ENSG00000006071	ABCC8	chr11:17498397-17498428	0.9249	0.9253	0.7059	0.8493	0.9453	0.7674	0.8802	0.8418	0.9259	0.8944	0.8012	0.8051	0.9894	0.8051	0.7044	0.9144	0.8273	-0.00907437	0.00770706	-0.0872866	-0.0330464	0.00949307	-0.0153463	0.0167814	-0.0782122	-0.023972	0.0185674	-0.0949937	-0.0407534	0.00178601	-0.0407534	0.0967797	0.0425394	0.0248393	0.0001505	2.437e-09	0.00353	0.007745	0.003217	1.756e-09	2.32898143756553e-06	0.2283	0.9288	0.9276	0.9242	0.9441	0.5598
ENSG00000006074	CCL18	chr17:34391726-34391768	0.4082	4.368e-05	0.7516	0.1466	0.00387	0.0007618	0.004591	0.9687	0.453	0.01706	0.3243	0.3112	0.8348	0.3112	0.1259	0.4246	0.09831	-0.372975	-1.67395	-0.493496	-1.10815	-1.79048	-0.848182	-1.30098	-0.120521	-0.735176	-1.41751	1.18046	0.5658	-0.116532	0.5658	-1.29699	-0.682332	-0.942301	0.7294	0.0007678	0.9022	0.1523	0.001448	0.009809	0.0677939	0.03893	0.9882	0.4019	0.005159	0.8139	0.8725
ENSG00000006074	CCL18	chr17:34397835-34397890	0.4042	3.493e-05	0.8079	0.06581	0.0011	0.0005877	0.005357	0.9927	0.3178	0.006741	0.346	0.5936	0.639	0.5936	0.08271	0.5313	0.06348	-0.530149	-2.43208	-0.576287	-1.89271	-2.84859	-1.2522	-1.90194	-0.0461376	-1.36256	-2.31844	1.8558	0.539374	-0.416504	0.539374	-2.2723	-0.955878	-1.59639	0.82	0.001427	0.9961	0.1724	0.002112	0.02572	0.15283	0.03488	0.9869	0.3905	0.007955	0.7198	0.89
ENSG00000006074	CCL18	chr17:34398363-34398390	0.4747	4.312e-05	0.7843	0.05161	0.002861	0.0007503	0.004465	0.9696	0.2397	0.008235	0.4234	0.6943	0.8692	0.6943	0.1102	0.7154	0.1239	-0.489553	-2.55885	-0.660047	-2.08047	-2.73101	-1.30189	-2.0693	-0.170494	-1.59091	-2.24146	1.89881	0.478387	-0.172154	0.478387	-2.07096	-0.650541	-1.42911	0.9288	0.01846	0.9764	0.1674	0.4146	0.1497	0.149265	0.0814	0.9724	0.2064	0.2459	0.8734	0.9882
ENSG00000006074	CCL18	chr17:34398487-34398784	0.2722	0.0002237	0.6964	0.1961	0.001931	0.0006465	0.01575	0.969	0.565	0.01086	0.4781	0.3475	0.4209	0.3475	0.1552	0.2843	0.04131	-0.500313	-1.6423	-0.625605	-1.10158	-2.09281	-0.913222	-1.14199	-0.125291	-0.601268	-1.59249	1.0167	0.54072	-0.450507	0.54072	-1.4672	-0.991226	-1.17958	0.6217	0.7532	0.8794	0.7124	0.3807	0.8973	0.977134	0.5152	0.9873	0.4823	0.6064	0.9224	0.8515
ENSG00000006075	CCL3	chr17:34417333-34417381	0.392	0.5733	0.7067	0.6449	0.01997	0.1882	0.8763	0.9532	0.961	0.09467	0.9092	0.8625	0.09278	0.8625	0.4261	0.5139	0.07835	-0.199454	-0.143023	-0.291055	-0.241364	-0.787752	-0.198505	0.056431	-0.0916013	-0.0419095	-0.588298	-0.148032	-0.0983404	-0.644729	-0.0983404	-0.496697	-0.546389	-0.589247	0.7664	0.7507	0.7818	0.6367	2.217e-05	0.3964	0.988551	0.9924	0.955	0.8667	0.00214	0.9453	0.7857
ENSG00000006114	SYNRG	chr17:35921301-35921328	0.1334	0.297	0.7634	0.4718	0.0005569	0.2006	0.8246	0.9652	0.4273	0.005636	0.9996	0.2121	0.002507	0.2121	0.06511	0.3474	0.0017	0.216564	0.148089	0.147698	-0.203125	-0.690158	0.132558	-0.0684752	-0.0688657	-0.419689	-0.906722	-0.000390481	-0.351214	-0.838247	-0.351214	-0.837857	-0.487033	-0.822716	0.04813	0.7375	0.9502	0.9136	0.1736	0.1938	0.143497	0.4849	0.7867	0.5471	0.9472	0.9399	0.7447
ENSG00000006118	TMEM132A	chr11:60692031-60692104	0.09476	0.002923	0.7093	0.6427	0.5425	0.9714	0.0009586	0.4369	0.911	0.8566	0.7516	0.08963	0.04136	0.08963	0.5258	0.997	0.5895	0.164986	-0.311991	-0.137043	0.114887	0.118248	-0.00382959	-0.476978	-0.302029	-0.0500997	-0.0467381	0.174949	0.426878	0.43024	0.426878	0.255291	0.00336161	0.122078	0.005259	0.111	0.7973	0.9026	0.1804	0.6628	0.109825	0.002649	0.2599	0.2711	0.002893	0.9828	0.6475
ENSG00000006118	TMEM132A	chr11:60692118-60692205	0.003405	0.01098	0.631	0.9734	0.9968	0.713	0.0002574	0.1934	0.412	0.2163	0.8655	0.2971	0.2075	0.2971	0.7056	0.9909	0.8914	0.361265	-0.371806	-0.223756	-0.0150983	-0.00140357	0.0484844	-0.733071	-0.585022	-0.376363	-0.362669	0.14805	0.356708	0.370403	0.356708	0.222353	0.0136947	-0.049888	0.5775	0.7062	0.9819	0.5263	0.7333	0.7849	0.250937	0.9473	0.9539	0.5137	0.9799	0.9737	0.5007
ENSG00000006118	TMEM132A	chr11:60694724-60694754	0.006656	0.003888	0.546	0.9729	0.9985	0.8995	6.371e-05	0.1368	0.4346	0.2049	0.8641	0.1825	0.1417	0.1825	0.6338	0.9885	0.9588	0.429623	-0.555088	-0.34761	0.0197888	-0.000853921	0.0236064	-0.984711	-0.777233	-0.409834	-0.430477	0.207478	0.574877	0.554234	0.574877	0.346756	-0.0206428	-0.0244604	0.222	0.1227	0.7491	0.898	0.8957	0.9264	0.348457	0.03426	0.5368	0.5401	0.6002	0.9945	0.6777
ENSG00000006118	TMEM132A	chr11:60694790-60694821	0.001084	0.009357	0.3683	0.9885	0.1343	0.7565	1.633e-05	0.0168	0.2483	0.002986	0.9685	0.2262	0.9604	0.2262	0.9726	0.5972	0.1548	0.722194	-0.755845	-0.665134	0.0127875	-0.717294	0.0782198	-1.47804	-1.38733	-0.709407	-1.43949	0.0907116	0.768633	0.0385509	0.768633	-0.0521608	-0.730082	-0.795514	0.02588	0.1479	0.5418	0.9432	0.03715	0.8764	0.151762	0.006555	0.04776	0.3069	0.00186	0.9835	0.652
ENSG00000006118	TMEM132A	chr11:60694844-60694890	0.01415	0.0003285	0.5035	0.919	0.8328	0.915	1.627e-05	0.142	0.5351	0.1489	0.741	0.07956	0.07467	0.07956	0.6358	0.8956	0.8909	0.263069	-0.441442	-0.239693	0.0358045	-0.0525891	-0.0130727	-0.704511	-0.502761	-0.227264	-0.315658	0.201749	0.477246	0.388853	0.477246	0.187103	-0.0883936	-0.0395164	0.7523	0.5257	0.9574	0.9258	1	0.4712	0.695648	0.8835	1	0.9828	0.8212	0.9851	0.8737
ENSG00000006118	TMEM132A	chr11:60696129-60696339	6.539e-05	0.04858	0.6392	0.6582	0.4578	0.1731	3.357e-05	0.06538	0.3996	0.01624	0.9417	0.1285	0.7935	0.1285	0.9795	0.6257	0.237	0.527879	-0.330664	-0.250403	0.166165	-0.227361	0.16349	-0.858544	-0.778283	-0.361714	-0.75524	0.0802609	0.496829	0.103304	0.496829	0.0230427	-0.393526	-0.390851	0.005712	0.6875	0.9406	0.7127	0.2157	0.0356	0.0107739	0.2932	0.4593	0.6981	0.009105	0.9399	0.8802
ENSG00000006118	TMEM132A	chr11:60698034-60698073	0.0002497	0.2541	0.6955	0.8786	0.7362	0.205	0.0006921	0.09039	0.1563	0.1864	0.9859	0.7183	0.3076	0.7183	0.5501	0.833	0.9065	0.594252	-0.24258	-0.269025	-0.0823165	0.131517	0.183901	-0.836832	-0.863277	-0.676569	-0.462735	-0.0264452	0.160263	0.374097	0.160263	0.400543	0.213834	-0.0523838	0.01033	0.5725	0.9295	0.7538	0.5653	0.1245	0.150074	0.3534	0.4841	0.1965	0.5411	0.9006	0.4589
ENSG00000006118	TMEM132A	chr11:60699163-60699347	0.001719	0.001436	0.4608	0.9332	0.8131	0.8855	8.803e-06	0.06408	0.2896	0.2496	0.8374	0.1783	0.05647	0.1783	0.4443	0.9061	0.8888	0.45866	-0.563979	-0.364296	-0.0430385	0.0849181	0.0249034	-1.02264	-0.822956	-0.501698	-0.373742	0.199683	0.520941	0.648897	0.520941	0.449214	0.127957	0.0600147	0.04397	0.03729	0.6699	0.7839	0.6068	0.9696	0.565198	0.00234	0.232	0.3282	0.7012	0.9816	0.6425
ENSG00000006118	TMEM132A	chr11:60699473-60699591	0.0004638	0.03795	0.7569	0.8897	0.8623	0.3272	2.704e-05	0.1178	0.3378	0.07567	0.8531	0.1985	0.3808	0.1985	0.8628	0.9083	0.5888	0.512018	-0.378367	-0.20651	0.068688	-0.0669665	0.133258	-0.890385	-0.718528	-0.44333	-0.578984	0.171857	0.447056	0.311401	0.447056	0.139544	-0.135655	-0.200225	0.01025	0.9717	0.9953	0.9967	0.8759	0.1181	0.278583	0.1541	0.6578	0.4278	0.1891	0.996	0.9949
ENSG00000006118	TMEM132A	chr11:60701030-60701194	0.00182	0.01193	0.7158	0.9543	0.8314	0.6514	5.401e-05	0.1438	0.2943	0.08925	0.815	0.2678	0.287	0.2678	0.8367	0.9694	0.7031	0.417633	-0.417178	-0.208291	-0.0276734	-0.0716065	0.0630392	-0.83481	-0.625924	-0.445306	-0.489239	0.208886	0.389504	0.345571	0.389504	0.136685	-0.0439331	-0.134646	0.2435	0.9955	0.9854	0.6015	0.8457	0.6103	0.414906	0.4699	0.92	0.3196	0.3283	0.9935	0.5655
ENSG00000006118	TMEM132A	chr11:60702726-60702757	0.8181	0.0009299	0.4782	0.751	0.5924	0.2486	0.0164	0.5911	0.9173	0.7844	0.7889	0.06211	0.02085	0.06211	0.2175	0.968	0.3279	0.0489634	-0.499436	-0.292536	0.112948	0.143871	-0.127684	-0.548399	-0.341499	0.063985	0.0949076	0.2069	0.612384	0.643307	0.612384	0.436407	0.0309226	0.271555	0.1437	0.1547	0.8631	0.8719	0.3731	0.08709	0.3075	0.9627	0.979	0.5639	0.1354	0.9723	0.4251
ENSG00000006118	TMEM132A	chr11:60703341-60703459	0.168	4.77e-06	0.05838	0.5721	0.2534	0.1378	4.273e-05	0.06736	0.4565	0.08533	0.9329	0.257	0.1531	0.257	0.5304	0.9496	0.7824	0.133275	-0.446315	-0.388797	-0.134131	-0.184886	-0.115619	-0.57959	-0.522072	-0.267406	-0.318161	0.0575175	0.312183	0.261429	0.312183	0.203911	-0.0507545	-0.0692668	0.01408	0.3336	0.3428	0.1854	0.2945	0.001418	0.00160263	0.6654	0.9586	0.8819	0.9295	0.9048	0.6512
ENSG00000006118	TMEM132A	chr11:60703508-60703545	0.8375	0.1275	0.9647	0.5381	0.7459	0.5942	0.3993	0.9956	0.6058	0.6678	0.8007	0.1587	0.2202	0.1587	0.8169	0.895	0.5644	-0.0317504	-0.175183	-0.025493	0.146948	0.0689322	-0.0461652	-0.143432	0.00625746	0.178698	0.100683	0.14969	0.32213	0.244115	0.32213	0.0944252	-0.0780154	0.115097	0.002551	0.09545	0.7738	0.8929	0.6517	0.5776	0.174244	0.0003907	0.1816	0.2199	0.03486	0.9798	0.5408
ENSG00000006118	TMEM132A	chr11:60703872-60703956	0.003927	0.003025	0.8193	0.732	0.1975	0.6388	1.105e-05	0.2639	0.584	0.00706	0.644	0.05775	0.6616	0.05775	0.7457	0.4037	0.1717	0.465805	-0.557569	-0.177381	0.159793	-0.409339	0.0765008	-1.02337	-0.643187	-0.306013	-0.875144	0.380188	0.717362	0.14823	0.717362	-0.231958	-0.569132	-0.48584	0.07907	0.08035	1	0.7893	0.02789	0.651	0.144416	0.002851	0.8355	0.829	0.001149	0.8367	0.1366
ENSG00000006118	TMEM132A	chr11:60704454-60704624	0.001354	0.01263	0.5282	0.8133	0.9356	0.5748	0.0002422	0.1208	0.4929	0.1545	0.9256	0.1875	0.2931	0.1875	0.701	0.9085	0.7815	0.206707	-0.202033	-0.145882	0.0468278	-0.013886	0.0366831	-0.40874	-0.352589	-0.159879	-0.220593	0.0561506	0.248861	0.188147	0.248861	0.131996	-0.0607138	-0.0505691	0.9173	0.6513	0.9785	0.9799	0.9345	0.7817	0.471482	0.8689	0.9807	0.9916	1	0.9584	0.893
ENSG00000006125	AP2B1	chr17:33966743-33966779	0.9277	0.0003882	0.03503	0.5543	0.7495	0.07648	0.0341	0.252	0.7012	0.7509	0.8996	0.02572	0.007695	0.02572	0.01097	0.8462	0.3286	0.0302367	0.718414	0.858839	-0.261362	-0.122065	0.261456	0.688177	0.828602	-0.291599	-0.152302	0.140425	-0.979776	-0.840479	-0.979776	-0.980904	0.139297	-0.383521	0.9661	0.02315	0.5258	0.9253	0.6521	0.2397	0.522453	0.1243	0.7506	0.9263	0.7172	0.9973	0.1991
ENSG00000006125	AP2B1	chr17:34037253-34037325	0.9312	0.0008246	0.04634	0.4742	0.6418	0.1219	0.06418	0.3364	0.6792	0.6951	0.9044	0.03747	0.0142	0.03747	0.03792	0.8868	0.333	0.0335948	0.774613	0.941728	-0.352068	-0.195979	0.27416	0.741018	0.908133	-0.385663	-0.229574	0.167115	-1.12668	-0.970592	-1.12668	-1.13771	0.156089	-0.470139	0.9882	0.01617	0.3699	0.6788	0.957	0.3362	0.561313	0.2199	0.7765	0.82	0.9595	0.9937	0.1391
ENSG00000006128	TAC1	chr7:97361430-97361498	0.9929	0.461	0.9844	0.4434	0.009475	0.989	0.5573	0.991	0.5498	0.007809	0.8923	0.319	0.01906	0.319	0.2308	0.611	0.01227	0.00164147	-0.0943529	0.0120414	0.18515	0.435465	0.00147471	-0.0959944	0.0104	0.183508	0.433823	0.106394	0.279503	0.529818	0.279503	0.423423	0.250315	0.43399	0.6362	0.01846	0.9535	0.1777	1.285e-07	0.04128	0.0751707	0.3613	0.9938	0.5938	0.0005567	0.8955	0.9899
ENSG00000006128	TAC1	chr7:97361930-97362045	0.8818	0.1325	0.8163	0.1995	4.693e-05	0.9311	0.2028	0.9158	0.4053	0.0007272	0.5935	0.06659	0.0003334	0.06659	0.09081	0.2437	0.0001334	0.0282133	-0.211852	0.121887	0.315512	0.797083	0.0105381	-0.240066	0.0936736	0.287298	0.76887	0.333739	0.527364	1.00894	0.527364	0.675196	0.481572	0.786545	0.9202	0.002359	0.896	0.9852	0.4992	0.2326	0.468615	0.05651	0.9363	0.9863	0.5956	0.6192	0.1547
ENSG00000006128	TAC1	chr7:97363073-97363130	0.9788	0.8081	0.8881	0.864	0.0003859	0.9069	0.8918	0.9393	0.8858	0.002938	0.9722	0.779	0.01854	0.779	0.1161	0.1428	0.0009447	-0.00483663	-0.0353442	-0.0731477	0.0506719	0.61463	-0.0122428	-0.0305076	-0.0683111	0.0555085	0.619467	-0.0378035	0.0860161	0.649974	0.0860161	0.687778	0.563958	0.626873	0.603	0.1312	0.7531	0.04236	0.005451	0.04498	0.096346	0.6564	0.9652	0.3694	0.05989	0.9934	0.7195
ENSG00000006128	TAC1	chr7:97369186-97369221	0.8371	2.367e-06	0.5759	0.01201	2.403e-17	0.001294	0.002626	0.7907	0.1728	2.573e-09	0.5814	0.8207	0.00105	0.8207	0.003244	0.02407	2.45e-08	0.0403893	0.703271	0.240319	0.595226	2.03164	0.321021	0.662881	0.199929	0.554836	1.99125	-0.462952	-0.108045	1.32837	-0.108045	1.79132	1.43642	1.71062	0.9929	3.775e-06	0.7012	0.2406	5.15e-10	0.01231	0.0302613	0.005761	0.8824	0.519	5.825e-06	0.8165	0.5416
ENSG00000006128	TAC1	chr7:97369254-97369286	0.5089	0.05406	0.8377	0.01397	2.465e-10	0.01646	0.3995	0.9919	0.2167	1.156e-05	0.8394	0.3511	0.001322	0.3511	0.03151	0.1657	1.419e-06	0.111361	0.297802	0.125894	0.606161	1.5721	0.233285	0.186441	0.0145335	0.4948	1.46073	-0.171907	0.308359	1.27429	0.308359	1.4462	0.965935	1.33881	0.6506	0.09517	0.8901	0.1301	2.751e-05	0.05646	0.279668	0.5626	0.9944	0.5381	0.006662	0.9483	0.6786
ENSG00000006194	ZNF263	chr16:3333850-3334051	0.7209	0.0004581	0.1186	0.8331	0.2576	0.01391	0.03819	0.3863	0.9865	0.4817	0.9831	0.1708	0.3956	0.1708	0.6142	0.7369	0.9124	0.0635645	0.491796	0.467567	0.073745	0.256318	0.22321	0.428231	0.404003	0.0101805	0.192753	-0.0242285	-0.418051	-0.235478	-0.418051	-0.21125	0.182573	0.0331079	0.8618	0.08454	0.6081	0.9615	0.2823	0.2715	0.187391	0.4548	0.8907	0.9238	0.5251	0.9999	0.3713
ENSG00000006194	ZNF263	chr16:3335682-3335713	0.4986	0.06849	0.5774	0.9123	0.504	0.08192	0.3367	0.8304	0.8952	0.7969	0.9828	0.3959	0.6838	0.3959	0.8751	0.8548	0.9487	-0.10504	-0.264708	-0.246055	-0.044515	-0.170558	-0.154696	-0.159668	-0.141014	0.0605252	-0.0655183	0.0186534	0.220193	0.0941495	0.220193	0.0754961	-0.126043	-0.0158627	0.4302	0.0003515	0.2363	0.714	0.4067	0.001328	0.0692943	0.02081	0.5002	0.9667	0.7281	0.9884	0.2602
ENSG00000006194	ZNF263	chr16:3335722-3335754	0.0001515	1.081e-05	0.01779	0.02365	0.8388	1.381e-09	0.4386	0.7695	0.903	0.03323	0.9632	0.6977	0.00524	0.6977	0.05501	0.02897	0.00565	0.48086	0.667809	0.723661	0.547599	-0.0604346	0.565665	0.186949	0.242801	0.066739	-0.541295	0.0558519	-0.12021	-0.728243	-0.12021	-0.784095	-0.608034	-0.6261	0.0007042	0.02545	0.3521	0.1718	0.7851	2.983e-06	0.00166516	0.8488	1	0.9863	0.03657	0.9776	0.906
ENSG00000006194	ZNF263	chr16:3339637-3340076	0.8671	7.519e-05	0.6995	0.9485	0.4789	0.05131	0.004727	0.8625	0.9926	0.5997	0.6942	0.1208	0.1715	0.1208	0.9776	0.8536	0.9606	0.0303579	0.516294	0.184175	0.0250802	0.16374	0.179562	0.485936	0.153817	-0.0052777	0.133382	-0.332119	-0.491214	-0.352554	-0.491214	-0.0204355	0.138659	-0.015822	0.9983	0.08235	0.8634	0.758	0.5535	0.788	0.725968	0.2789	0.9497	0.8443	0.6485	0.7509	0.2443
ENSG00000006210	CX3CL1	chr16:57406417-57406478	0.3595	4.802e-05	0.23	0.9932	1.477e-08	0.002312	0.0142	0.6206	0.7536	6.951e-07	0.7813	0.02101	1.109e-07	0.02101	0.001142	0.006649	5.07e-11	-0.126878	-0.514079	-0.374656	-0.00346883	1.1422	-0.241383	-0.387201	-0.247777	0.123409	1.26908	0.139423	0.51061	1.65628	0.51061	1.51685	1.14567	1.38358	0.1003	5.439e-08	6.451e-05	0.3975	0.001526	1.39e-06	0.0195808	0.09239	0.3548	0.9849	0.006075	0.8269	0.1595
ENSG00000006210	CX3CL1	chr16:57406481-57406527	0.179	9.797e-09	0.0005477	0.4219	1.284e-06	3.827e-06	0.005225	0.1443	0.9587	8.447e-05	0.91	0.04161	2.997e-07	0.04161	0.000324	0.009485	6.356e-08	-0.306545	-1.22881	-1.34976	-0.360211	1.62026	-0.671607	-0.922265	-1.04321	-0.053666	1.92681	-0.120948	0.868599	2.84907	0.868599	2.97002	1.98047	2.29187	0.8665	0.1892	0.5355	0.6584	0.06244	0.4276	0.151428	0.4051	0.7117	0.6857	0.07201	0.9906	0.9246
ENSG00000006210	CX3CL1	chr16:57413551-57413652	0.06097	1.765e-08	6.032e-05	0.3334	2.035e-06	8.729e-07	0.03514	0.1691	0.9921	0.0001387	0.5845	0.07216	4.584e-08	0.07216	0.0001457	0.01147	1.534e-07	-0.583564	-1.63767	-2.16071	-0.601483	2.18279	-1.03219	-1.05411	-1.57714	-0.0179186	2.76636	-0.523037	1.03619	3.82046	1.03619	4.3435	2.78428	3.21499	0.06681	1.007e-05	2.644e-05	0.3139	0.2014	1.061e-05	0.0287343	0.4011	0.4482	0.9745	0.115	0.6816	0.5612
ENSG00000006210	CX3CL1	chr16:57415966-57416077	0.2603	5.457e-08	0.002073	0.6852	4.634e-09	2.953e-05	0.004445	0.1661	0.9534	7.606e-06	0.9084	0.01397	1.087e-07	0.01397	0.000515	0.00909	7.438e-10	-0.273395	-1.17407	-1.27518	-0.213316	2.13769	-0.612635	-0.900679	-1.00178	0.060079	2.41109	-0.101101	0.960759	3.31177	0.960759	3.41287	2.35101	2.75033	0.9892	0.0155	0.2637	0.9775	0.002754	0.1819	0.507847	0.1822	0.6312	0.9795	0.02396	0.9887	0.323
ENSG00000006210	CX3CL1	chr16:57416135-57416348	0.3443	3.781e-05	0.1172	0.8272	1.1e-11	0.002011	0.07055	0.6507	0.9128	1.262e-06	0.904	0.08538	1.365e-07	0.08538	0.0005945	0.004084	8.144e-11	-0.145245	-0.543535	-0.458926	-0.0761211	1.47679	-0.276778	-0.39829	-0.31368	0.0691243	1.62203	0.0846098	0.467414	2.02032	0.467414	1.93571	1.55291	1.75356	0.1521	3.886e-06	0.0002035	0.5501	0.4492	7.95e-06	0.0077349	0.09522	0.1849	0.9972	0.1392	0.887	0.202
ENSG00000006210	CX3CL1	chr16:57416588-57416616	0.2007	7.69e-05	0.05985	0.9824	5.749e-10	0.0007528	0.07368	0.4962	0.7029	1.415e-06	0.9934	0.02789	1.1e-06	0.02789	0.001835	0.01127	5.581e-11	-0.189604	-0.558897	-0.566381	-0.00976944	1.49643	-0.303839	-0.369293	-0.376777	0.179834	1.68603	-0.00748407	0.549127	2.05533	0.549127	2.06281	1.5062	1.80027	0.3456	3.537e-06	0.001966	0.2642	0.3762	0.0001851	0.0664961	0.1818	0.6449	0.8806	0.3296	0.9714	0.5314
ENSG00000006210	CX3CL1	chr16:57416675-57416941	0.1243	4.023e-08	0.004875	0.672	5.385e-09	9.015e-06	0.01061	0.2915	0.8917	3.536e-06	0.9689	0.0287	1.141e-07	0.0287	0.0001958	0.004535	6.641e-10	-0.30912	-1.08326	-1.03781	-0.194016	1.81291	-0.579016	-0.77414	-0.728686	0.115103	2.12203	0.0454538	0.889243	2.89617	0.889243	2.85071	2.00692	2.39192	0.9708	0.4642	0.8545	0.8062	0.5226	0.9197	0.532541	0.7703	0.9513	0.8766	0.6233	0.9296	0.6952
ENSG00000006210	CX3CL1	chr16:57416959-57417228	0.03779	4.023e-08	0.0001203	0.3623	1.436e-06	2.116e-07	0.02029	0.1159	0.9771	1.366e-05	0.6623	0.04855	5.049e-08	0.04855	5.531e-05	0.004084	5.081e-09	-0.520177	-1.40556	-1.79366	-0.48434	1.90764	-0.884951	-0.885387	-1.27348	0.0358368	2.42782	-0.388093	0.921224	3.3132	0.921224	3.7013	2.39198	2.79259	0.03563	0.0009509	0.0003864	0.3348	0.6593	8.173e-06	0.00121617	0.5066	0.3081	0.987	0.1162	0.7939	0.6432
ENSG00000006210	CX3CL1	chr16:57417343-57418925	0.1847	3.055e-08	0.01033	0.5173	6.65e-09	2.238e-05	0.01293	0.4079	0.9975	1.025e-05	0.9081	0.04866	9.373e-09	0.04866	6.511e-05	0.002797	2.974e-09	-0.315595	-1.19329	-1.07594	-0.311752	1.93074	-0.632787	-0.877692	-0.760343	0.0038425	2.24634	0.117349	0.881534	3.12403	0.881534	3.00668	2.2425	2.56353	0.7946	0.01401	0.9838	0.7577	0.05323	0.1727	0.73675	0.371	0.9935	0.9493	0.1536	0.8717	0.6374
ENSG00000006282	SPATA20	chr17:48624543-48624569	0.7143	0.05785	0.9426	0.4611	0.2398	0.415	0.26	0.9904	0.4223	0.139	0.7298	0.07958	0.02499	0.07958	0.3946	0.9364	0.0904	-0.0815646	-0.350414	-0.06388	0.274614	0.346411	-0.105056	-0.268849	0.0176847	0.356178	0.427976	0.286534	0.625028	0.696825	0.625028	0.410291	0.0717971	0.451467	0.006534	4.954e-08	0.1618	0.95	0.6039	4.511e-06	0.0193488	0.1553	0.9573	0.4835	0.1199	0.8756	0.01172
ENSG00000006282	SPATA20	chr17:48624595-48624641	0.6438	0.5944	0.85	0.1218	0.06304	0.1869	0.9925	0.9835	0.4854	0.2605	0.979	0.2583	0.2166	0.2583	0.5634	0.9744	0.2333	0.0564069	0.0583796	0.0771424	0.265463	0.285448	0.0880064	0.00197268	0.0207356	0.209056	0.229041	0.0187629	0.207084	0.227068	0.207084	0.208305	0.0199843	0.197441	0.001412	8.531e-07	0.04057	0.9827	0.7214	1.349e-06	0.0134766	0.3905	0.9232	0.4552	0.1099	0.9887	0.03918
ENSG00000006282	SPATA20	chr17:48625081-48625127	0.2281	0.7	0.3173	0.4794	0.5913	0.07487	0.639	0.8174	0.942	0.9224	0.6308	0.6351	0.7835	0.6351	0.6196	0.9279	0.9257	0.139543	0.0515544	0.287266	0.175164	0.112746	0.134411	-0.0879884	0.147724	0.035621	-0.0267965	0.235712	0.123609	0.0611918	0.123609	-0.17452	-0.0624176	-0.0216647	0.01541	3.314e-07	0.4144	0.9749	0.9472	1.302e-05	0.00314396	0.06716	0.9812	0.5882	0.3059	0.7445	0.0241
ENSG00000006282	SPATA20	chr17:48625428-48625460	0.5724	0.6361	0.8684	0.6373	0.06878	0.7638	0.9489	0.7861	0.5677	0.04753	0.8031	0.4528	0.06339	0.4528	0.503	0.7072	0.04808	-0.0813002	-0.0668082	0.0874393	0.134853	0.353461	-0.0308481	0.014492	0.168739	0.216153	0.434762	0.154247	0.201661	0.42027	0.201661	0.266022	0.218608	0.38431	0.0003008	2.301e-07	0.1675	0.9278	0.3601	4.6e-07	0.00290968	0.5026	0.9945	0.5318	0.0425	0.9151	0.05938
ENSG00000006282	SPATA20	chr17:48625660-48625698	0.0005488	2.805e-07	0.03938	0.8755	0.8846	2.379e-07	0.2238	0.8806	0.4232	0.1935	0.862	0.02909	0.006344	0.02909	0.1553	0.9856	0.09026	0.697952	1.14259	0.950491	0.0959378	0.068937	0.762403	0.444642	0.252539	-0.602014	-0.629015	-0.192103	-1.04666	-1.07366	-1.04666	-0.881554	-0.0270008	-0.693466	0.1504	0.007781	0.7038	0.8478	0.7883	0.01675	0.290707	0.4589	0.9924	0.5217	0.2384	0.9176	0.09462
ENSG00000006282	SPATA20	chr17:48625709-48625743	0.0004908	0.0009666	0.1308	0.9738	0.8293	1.606e-05	0.8844	0.9744	0.3331	0.09409	0.9981	0.1211	0.0596	0.1211	0.232	0.9274	0.07093	0.487665	0.534751	0.537479	0.0160288	-0.0718252	0.440082	0.047086	0.0498139	-0.471636	-0.55949	0.00272788	-0.518722	-0.606576	-0.518722	-0.609304	-0.087854	-0.511907	0.6597	0.4809	0.9373	0.6137	0.269	0.8501	0.0732515	0.338	0.9048	0.5098	0.116	0.9887	0.8788
ENSG00000006282	SPATA20	chr17:48625747-48625814	0.0002703	1.076e-08	0.04185	0.721	0.3764	5.435e-08	0.2316	0.9443	0.5149	0.5189	0.7636	0.03075	0.05405	0.03075	0.5213	0.9114	0.3343	0.716798	1.18726	0.87388	0.179102	0.336018	0.788075	0.470467	0.157082	-0.537696	-0.380779	-0.313384	-1.00816	-0.851246	-1.00816	-0.537862	0.156916	-0.452057	0.0516	0.0002594	0.6718	0.9914	0.5535	0.00105	0.0214599	0.4197	0.9976	0.6683	0.8113	0.8504	0.1149
ENSG00000006282	SPATA20	chr17:48625926-48625978	0.01923	1.308e-06	0.4885	0.4995	0.07293	2.054e-05	0.1386	0.9859	0.85	0.8368	0.5046	0.04877	0.1826	0.04877	0.8364	0.6856	0.9955	0.41163	0.849567	0.373065	0.261958	0.511246	0.508742	0.437937	-0.0385651	-0.149672	0.0996162	-0.476502	-0.587609	-0.338321	-0.587609	0.138181	0.249289	0.0025043	0.6953	0.03327	0.9642	0.8009	0.1279	0.1673	0.0616042	0.3318	0.9486	0.971	0.354	0.6937	0.4693
ENSG00000006282	SPATA20	chr17:48626185-48626324	0.001771	6.215e-09	0.01142	0.7271	0.2736	2.709e-07	0.1747	0.8288	0.6218	0.6757	0.8703	0.04105	0.03305	0.04105	0.3158	0.861	0.4265	0.546415	1.02549	0.864098	0.151347	0.325852	0.655508	0.47908	0.317683	-0.395067	-0.220562	-0.161396	-0.874147	-0.699642	-0.874147	-0.538246	0.174505	-0.329656	0.5697	0.001762	0.6317	0.9242	0.3077	0.07147	0.183275	0.3193	0.9622	0.8469	0.7886	0.9166	0.2075
ENSG00000006282	SPATA20	chr17:48626431-48626546	6.167e-05	2.966e-08	0.01905	0.4175	0.6846	2.783e-09	0.2975	0.9165	0.6051	0.2436	0.8682	0.07498	0.02214	0.07498	0.2527	0.8778	0.1053	0.576361	0.883845	0.72821	0.262794	0.125064	0.632986	0.307483	0.151849	-0.313567	-0.451298	-0.155634	-0.62105	-0.758781	-0.62105	-0.603147	-0.137731	-0.507922	0.3258	0.1966	0.9983	0.8592	0.809	0.1144	0.304565	0.8517	0.9193	0.9061	0.3348	0.8955	0.7317
ENSG00000006282	SPATA20	chr17:48626699-48626820	1.07e-05	1.263e-09	0.007881	0.2969	0.5514	4.992e-11	0.217	0.8904	0.6067	0.2297	0.8572	0.05865	0.01378	0.05865	0.2226	0.8593	0.08556	0.507861	0.793483	0.656238	0.26079	0.141577	0.567311	0.285622	0.148376	-0.247071	-0.366284	-0.137245	-0.532692	-0.651905	-0.532692	-0.51466	-0.119213	-0.425733	0.2938	0.1126	0.9363	0.7571	0.9649	0.0448	0.172605	0.7418	0.9684	0.9656	0.5823	0.9062	0.7153
ENSG00000006282	SPATA20	chr17:48627355-48627459	4.373e-06	2.331e-08	0.002023	0.4316	0.304	7.836e-11	0.3272	0.7717	0.466	0.2921	0.9974	0.07516	0.04515	0.07516	0.1504	0.9841	0.1669	0.529796	0.765317	0.761341	0.212841	0.227851	0.573708	0.235521	0.231545	-0.316955	-0.301945	-0.00397575	-0.552476	-0.537466	-0.552476	-0.53349	0.0150099	-0.345858	0.07126	0.1085	0.5775	0.8805	0.4651	0.007397	0.113661	0.983	0.9817	0.7303	0.8764	0.9857	0.5616
ENSG00000006282	SPATA20	chr17:48627643-48627672	0.9807	0.5553	0.999	0.8048	0.005351	0.706	0.6402	0.9954	0.843	0.005808	0.8985	0.9883	0.007422	0.9883	0.1577	0.115	0.0006326	-0.00524831	-0.091137	0.000997622	-0.0862914	0.585698	-0.039755	-0.0858887	0.00624593	-0.0810431	0.590947	0.0921346	0.00484559	0.676835	0.00484559	0.584701	0.67199	0.625453	0.007079	2.462e-05	0.1977	0.5464	0.0355	9.571e-07	0.0193455	0.1886	0.9055	0.8725	1e-04	0.9483	0.2511
ENSG00000006282	SPATA20	chr17:48627898-48627962	4.886e-06	6.611e-10	0.007864	0.2323	0.4399	2.236e-11	0.2132	0.9037	0.6207	0.2165	0.8533	0.06839	0.008989	0.06839	0.1801	0.8172	0.09042	0.608849	0.947859	0.768854	0.333981	0.198044	0.680398	0.33901	0.160005	-0.274868	-0.410805	-0.179004	-0.613878	-0.749815	-0.613878	-0.570811	-0.135937	-0.482354	0.05076	0.006915	0.7139	0.608	0.7431	0.0008515	0.000583419	0.6185	0.994	0.937	0.5534	0.9242	0.609
ENSG00000006282	SPATA20	chr17:48628070-48628253	0.002463	3.661e-05	0.05215	0.2868	0.7788	7.576e-07	0.3866	0.8212	0.876	0.2914	0.9927	0.2669	0.03464	0.2669	0.2518	0.646	0.1297	0.400791	0.611576	0.623142	0.308603	0.0821584	0.468156	0.210785	0.222351	-0.0921883	-0.318633	0.0115664	-0.302973	-0.529417	-0.302973	-0.540984	-0.226444	-0.385997	0.7415	0.6166	0.8881	0.5616	0.9574	0.3469	0.0211162	0.964	0.9873	0.8258	0.7944	0.9927	0.7474
ENSG00000006282	SPATA20	chr17:48628381-48628491	0.001419	4.764e-07	0.02818	0.4278	0.9708	1.203e-07	0.1775	0.7818	0.7487	0.1555	0.9606	0.0931	0.004581	0.0931	0.1675	0.644	0.04649	0.351881	0.618499	0.570469	0.204155	-0.0101369	0.426676	0.266618	0.218588	-0.147726	-0.362018	-0.0480298	-0.414344	-0.628636	-0.414344	-0.580606	-0.214292	-0.436813	0.5563	0.5737	0.8788	0.9926	0.4784	0.3646	0.260445	0.9725	0.9961	0.8357	0.8285	0.9882	0.6746
ENSG00000006282	SPATA20	chr17:48628877-48629016	1.748e-05	1.033e-10	0.0007466	0.6331	0.5508	1.067e-10	0.1038	0.6454	0.4278	0.2256	0.9714	0.01801	0.004215	0.01801	0.1005	0.9999	0.08991	0.644269	1.10498	1.05903	0.183526	0.183617	0.748576	0.460712	0.414759	-0.460743	-0.460652	-0.0459531	-0.921455	-0.921364	-0.921455	-0.875411	9.1023080709185e-05	-0.564959	0.0172	1.599e-05	0.09613	0.9966	0.8458	2.944e-05	0.0114375	0.1784	0.8251	0.565	0.3424	0.9926	0.09386
ENSG00000006282	SPATA20	chr17:48629350-48629504	0.0001482	4.107e-10	0.004334	0.3806	0.9689	2.784e-10	0.07684	0.7167	0.6511	0.133	0.8821	0.01827	0.0008787	0.01827	0.07836	0.663	0.02323	0.655118	1.19562	1.04952	0.34075	0.0170207	0.79994	0.540503	0.394406	-0.314368	-0.638097	-0.146097	-0.854871	-1.1786	-0.854871	-1.0325	-0.323729	-0.78292	0.1142	2.966e-05	0.3281	0.6576	0.4765	4.174e-05	0.0168801	0.04064	0.8755	0.9492	0.0623	0.8757	0.0641
ENSG00000006282	SPATA20	chr17:48631625-48631658	0.0004796	2.767e-07	0.01739	0.8786	0.5744	1.985e-07	0.2903	0.84	0.4334	0.06155	0.9526	0.03298	0.001953	0.03298	0.06567	0.7515	0.01614	0.461045	0.73499	0.677291	0.0590298	-0.15029	0.502329	0.273944	0.216246	-0.402016	-0.611336	-0.0576984	-0.67596	-0.88528	-0.67596	-0.827582	-0.20932	-0.65262	0.8173	0.7405	0.9072	0.3867	0.00462	0.3639	0.564194	0.984	0.9847	0.6548	0.02006	0.9826	0.4592
ENSG00000006282	SPATA20	chr17:48631660-48631696	0.0002473	2.334e-08	0.005415	0.333	0.9498	3.084e-09	0.1981	0.7467	0.722	0.1636	0.9724	0.07491	0.005141	0.07491	0.09603	0.6513	0.04167	0.508388	0.854522	0.815154	0.292735	0.0211737	0.604409	0.346134	0.306766	-0.215653	-0.487214	-0.0393682	-0.561787	-0.833348	-0.561787	-0.79398	-0.271561	-0.583235	0.868	0.7365	0.961	0.7036	0.08477	0.8681	0.932186	0.7232	0.9697	0.7174	0.2278	0.9993	0.822
ENSG00000006282	SPATA20	chr17:48631706-48631784	0.0001788	1.988e-07	0.006102	0.7329	0.7291	1.603e-08	0.2504	0.7148	0.4369	0.2203	0.9936	0.03647	0.01511	0.03647	0.1145	0.9816	0.09721	0.584555	0.919616	0.930332	0.144777	0.120039	0.650165	0.335061	0.345777	-0.439778	-0.464516	0.0107159	-0.774839	-0.799577	-0.774839	-0.810293	-0.0247376	-0.530125	0.2957	0.1137	0.5011	0.7417	0.7689	0.07816	0.313754	0.6768	0.8437	0.3306	0.1756	0.9638	0.1738
ENSG00000006282	SPATA20	chr17:48632593-48632620	1.02e-05	8.713e-08	0.0006601	0.4496	0.739	2.531e-10	0.4679	0.697	0.4978	0.139	0.8845	0.06566	0.01115	0.06566	0.04803	0.8266	0.0533	0.609788	0.821606	0.957117	0.238279	0.0984293	0.650796	0.211818	0.347328	-0.371509	-0.511359	0.13551	-0.583327	-0.723177	-0.583327	-0.858687	-0.13985	-0.552367	0.02159	0.2123	0.1655	0.8739	0.7667	0.002145	0.376455	0.7571	0.8585	0.6232	0.07004	0.8157	0.6893
ENSG00000006282	SPATA20	chr17:48632910-48632944	0.0002019	1.677e-09	0.006454	0.8757	0.8141	1.655e-08	0.1778	0.8295	0.4149	0.2322	0.8769	0.01238	0.004423	0.01238	0.1192	0.9924	0.09467	0.656977	1.1324	0.970705	0.0779166	0.0897325	0.739116	0.475426	0.313729	-0.57906	-0.567244	-0.161697	-1.05449	-1.04267	-1.05449	-0.880973	0.011816	-0.649383	0.1212	4.722e-05	0.4188	0.6507	0.7156	0.004535	0.0649018	0.2984	0.9689	0.5	0.3223	0.8842	0.0268
ENSG00000006282	SPATA20	chr17:48632982-48633007	0.001271	2.934e-07	0.01528	0.5327	0.5597	6.732e-08	0.2073	0.7611	0.6621	0.0747	0.9648	0.03502	0.001793	0.03502	0.07321	0.5446	0.009401	0.772417	1.30672	1.24547	0.353448	-0.292986	0.908636	0.534305	0.473051	-0.418969	-1.0654	-0.0612532	-0.953274	-1.59971	-0.953274	-1.53845	-0.646434	-1.20162	0.2367	0.009796	0.472	0.8341	0.2133	0.004601	0.227701	0.428	0.9255	0.8982	0.075	0.9929	0.181
ENSG00000006283	CACNA1G	chr17:48638935-48639051	0.6687	0.2265	0.9571	0.3795	0.0999	0.6209	0.6247	0.9777	0.4089	0.07204	0.8615	0.1444	0.03043	0.1444	0.3807	0.8868	0.05403	-0.0506409	-0.123274	-0.0266286	0.174134	0.251144	-0.0372635	-0.0726331	0.0240123	0.224775	0.301785	0.0966454	0.297408	0.374418	0.297408	0.277773	0.0770104	0.288408	0.8547	0.9992	0.966	0.8728	7.969e-05	0.8356	0.256626	0.8919	0.9662	0.9654	0.003966	0.9873	0.8693
ENSG00000006283	CACNA1G	chr17:48646544-48646659	0.2771	0.7925	0.7684	0.09675	3.333e-09	0.8696	0.3808	0.9999	0.07655	3.08e-06	0.831	0.2669	0.001437	0.2669	0.02237	0.1168	3.071e-07	-0.162778	0.04916	-0.16269	0.424636	1.47627	-0.0223127	0.211938	8.82892033704508e-05	0.587415	1.63905	-0.21185	0.375476	1.42711	0.375476	1.63896	1.05164	1.49859	0.3973	0.5131	0.879	0.3462	1.961e-05	0.9563	0.763763	0.3405	0.9986	0.3258	0.0006965	0.9003	0.6931
ENSG00000006283	CACNA1G	chr17:48647068-48647160	0.7768	0.5837	0.8496	0.5506	4.532e-08	0.9162	0.9009	0.8485	0.603	3.904e-06	0.7595	0.3462	2.222e-06	0.3462	0.003078	0.02001	2.302e-07	-0.0534917	-0.0854768	0.10947	0.184769	1.0785	-0.0134412	-0.0319851	0.162962	0.238261	1.13199	0.194947	0.270246	1.16398	0.270246	0.969029	0.89373	1.09194	0.89	0.878	0.7503	0.985	0.004653	0.961	0.86775	0.8599	0.8897	0.9815	0.03301	0.9358	0.9321
ENSG00000006283	CACNA1G	chr17:48649239-48649378	0.8204	0.8819	0.2761	0.517	0.0009616	0.3742	0.9518	0.5102	0.7417	0.01034	0.6401	0.6383	0.02973	0.6383	0.5447	0.4073	0.01031	0.0355131	0.021922	0.309068	0.164687	0.577894	0.0762743	-0.0135911	0.273555	0.129174	0.542381	0.287146	0.142765	0.555972	0.142765	0.268826	0.413207	0.50162	0.6693	0.2441	0.09568	0.9484	0.7787	0.1669	0.644664	0.773	0.6073	0.859	0.5908	0.7939	0.559
ENSG00000006283	CACNA1G	chr17:48649933-48650212	0.6137	0.8543	0.5296	0.1525	8.586e-08	0.4725	0.8356	0.3601	0.3754	1.525e-05	0.6898	0.268	0.0008737	0.268	0.004167	0.08422	8.775e-07	0.0906951	0.0365049	-0.285408	0.400056	1.27898	0.0820435	-0.0541903	-0.376103	0.309361	1.18829	-0.321913	0.363551	1.24248	0.363551	1.56439	0.878928	1.19694	0.5069	0.5038	0.6566	0.4215	0.0002613	0.3342	0.0168188	0.9894	0.5555	0.7645	0.00694	0.8061	0.7534
ENSG00000006283	CACNA1G	chr17:48650398-48650426	0.5487	0.6994	0.9924	0.3586	8.005e-12	0.9229	0.3222	0.863	0.186	2.232e-08	0.9367	0.5534	0.0002368	0.5534	0.01767	0.05257	1.356e-10	-0.115229	0.0846376	-0.00946842	0.351937	2.27267	0.015456	0.199867	0.105761	0.467166	2.3879	-0.0941061	0.2673	2.18803	0.2673	2.28214	1.92073	2.25722	0.699	0.5294	0.986	0.6182	9.713e-10	0.8584	0.373653	0.324	0.9345	0.4622	1.437e-06	0.9693	0.8759
ENSG00000006283	CACNA1G	chr17:48652954-48653092	0.8172	0.725	0.8491	0.2925	2.503e-06	0.6861	0.649	0.843	0.3784	0.000194	0.9547	0.405	0.003785	0.405	0.08509	0.1735	1.286e-05	-0.039353	0.0515517	0.0965702	0.251872	0.925953	0.039561	0.0909047	0.135923	0.291225	0.965306	0.0450185	0.200321	0.874401	0.200321	0.829383	0.674081	0.886392	0.9195	0.2007	0.7572	0.763	0.0297	0.47	0.452118	0.3512	0.8579	0.7836	0.07084	1	0.8587
ENSG00000006283	CACNA1G	chr17:48653098-48653138	0.2964	0.02511	0.6888	0.4679	0.04346	0.1089	0.3963	0.9696	0.3552	0.01561	0.8784	0.1192	0.01025	0.1192	0.1661	0.769	0.008147	-0.0853046	-0.190425	-0.110244	0.127491	0.256844	-0.0873743	-0.10512	-0.0249394	0.212796	0.342149	0.0801806	0.317916	0.447269	0.317916	0.367088	0.129353	0.344218	0.6211	0.5626	0.9321	0.6991	0.0002339	0.2896	0.210221	0.9759	0.9997	0.9178	0.002917	0.9963	0.9136
ENSG00000006283	CACNA1G	chr17:48653216-48653245	0.3095	0.5511	0.5878	0.7132	0.00822	0.387	0.113	0.8977	0.9723	0.02696	0.4769	0.3589	0.000723	0.3589	0.3595	0.2566	0.007148	0.163858	-0.106969	0.276341	0.14453	0.636464	0.0968796	-0.270826	0.112483	-0.0193281	0.472606	0.383309	0.251498	0.743432	0.251498	0.360123	0.491934	0.539584	0.1923	0.7646	0.5185	0.727	0.1889	0.2251	0.299737	0.5797	0.9142	0.2919	0.01389	0.8369	0.4883
ENSG00000006283	CACNA1G	chr17:48653272-48653310	0.4973	0.3214	0.9092	0.2233	0.0008388	0.6241	0.9001	0.9801	0.3695	0.007759	0.9433	0.1772	0.007851	0.1772	0.1474	0.6117	0.003487	-0.0618016	-0.0831196	-0.040469	0.181413	0.386419	-0.0318695	-0.021318	0.0213327	0.243214	0.448221	0.0426507	0.264532	0.469539	0.264532	0.426888	0.205006	0.418288	0.7637	0.7654	0.9886	0.8942	0.01128	0.862	0.579166	0.5655	0.9652	0.9979	0.02833	0.9888	0.6777
ENSG00000006283	CACNA1G	chr17:48653443-48653598	0.3163	0.02072	0.9195	0.6896	2.619e-06	0.1196	0.4935	0.9453	0.5796	0.0002201	0.7204	0.1679	9.83e-05	0.1679	0.016	0.07832	1.059e-05	-0.122503	-0.267369	-0.0515117	0.103814	0.762312	-0.124409	-0.144865	0.0709917	0.226318	0.884816	0.215857	0.371183	1.02968	0.371183	0.813824	0.658498	0.886721	0.5352	0.1934	0.9963	0.8738	0.3844	0.2106	0.132809	0.8035	0.967	0.9615	0.2409	0.9001	0.709
ENSG00000006283	CACNA1G	chr17:48667833-48667977	0.4748	0.3924	0.9024	0.8166	0.000449	0.5102	0.9426	0.8007	0.6678	0.0005573	0.7663	0.4818	0.0009035	0.4818	0.131	0.1785	0.0002632	-0.120276	-0.139856	0.0853288	0.0916205	0.778863	-0.0762958	-0.01958	0.205605	0.211897	0.899139	0.225185	0.231477	0.918719	0.231477	0.693534	0.687242	0.855159	0.5088	0.738	0.8611	0.9121	0.1299	0.5658	0.147973	0.8828	0.855	0.9472	0.07555	0.9151	0.9968
ENSG00000006283	CACNA1G	chr17:48669333-48669435	0.8548	0.6094	0.882	0.1862	3.262e-06	0.771	0.5754	0.8711	0.4078	0.0001663	0.9937	0.1506	0.0005068	0.1506	0.01578	0.208	1.409e-05	0.0387057	-0.0895339	-0.0982735	0.377859	1.06943	0.0368708	-0.12824	-0.136979	0.339153	1.03072	-0.00873957	0.467393	1.15896	0.467393	1.1677	0.691571	1.03256	0.7656	0.9724	0.9557	0.451	0.003639	0.6256	0.255531	0.8171	0.9482	0.7336	0.03966	0.9862	0.4483
ENSG00000006283	CACNA1G	chr17:48673923-48673965	0.835	0.318	0.8847	0.2819	0.0002739	0.3631	0.653	0.8893	0.5599	0.007651	0.7805	0.7412	0.07348	0.7412	0.06011	0.3656	0.005912	0.0397676	0.155545	-0.0855839	0.281373	0.746297	0.0932973	0.115777	-0.125352	0.241605	0.706529	-0.241129	0.125828	0.590752	0.125828	0.831881	0.464924	0.653	0.7836	0.114	0.967	0.7288	0.3157	0.2935	0.658386	0.5879	0.9683	0.9305	0.641	0.8784	0.8261
ENSG00000006283	CACNA1G	chr17:48674151-48674284	0.9871	0.09713	0.9815	0.6786	0.07059	0.6246	0.1509	0.9899	0.7117	0.04515	0.747	0.1645	0.005648	0.1645	0.315	0.6056	0.01619	-0.00251518	-0.167998	-0.0124773	0.0953602	0.273874	-0.0358573	-0.165483	-0.00996215	0.0978754	0.276389	0.155521	0.263358	0.441872	0.263358	0.286351	0.178514	0.309731	0.8562	0.759	0.9415	0.5463	0.000349	0.9081	0.876054	0.7456	0.9932	0.6052	0.003842	0.9584	0.7568
ENSG00000006283	CACNA1G	chr17:48678441-48678524	0.2272	0.7374	0.8379	0.1005	0.0003518	0.6678	0.621	0.9618	0.0248	4.192e-05	0.9553	0.1473	0.008725	0.1473	0.04642	0.5418	0.0002048	-0.17033	-0.0614939	-0.124657	0.436619	0.80909	-0.0513589	0.108836	0.0456729	0.60695	0.979421	-0.0631634	0.498113	0.870584	0.498113	0.933748	0.372471	0.860449	0.2698	0.969	0.9168	0.2431	0.07535	0.7764	0.854382	0.528	0.9755	0.1356	0.01363	0.9694	0.4267
ENSG00000006283	CACNA1G	chr17:48681550-48681636	0.1255	0.00175	0.5113	0.02883	5.321e-10	0.0002696	0.239	0.9521	0.428	2.981e-05	0.83	0.8876	0.007598	0.8876	0.03691	0.1064	1.484e-05	0.239054	0.537535	0.316319	0.603233	1.63404	0.380057	0.298481	0.0772653	0.364179	1.39498	-0.221216	0.065698	1.0965	0.065698	1.31772	1.03081	1.25398	0.09168	7.268e-05	0.5241	0.1392	5.424e-06	4.402e-05	0.00823759	0.1863	0.9725	0.7653	0.01029	0.896	0.7613
ENSG00000006283	CACNA1G	chr17:48683286-48683370	0.7939	0.942	0.9886	0.1421	4.107e-07	0.4945	0.7937	0.9744	0.3468	1.794e-05	0.984	0.1997	0.0003901	0.1997	0.01903	0.08833	6.112e-06	0.0472691	-0.0131386	0.0107716	0.363589	1.01969	0.0708741	-0.0604077	-0.0364975	0.31632	0.972425	0.0239101	0.376727	1.03283	0.376727	1.00892	0.656105	0.94882	0.6497	0.6374	0.9578	0.3643	0.001123	0.2733	0.97754	1	0.9932	0.6996	0.01658	0.9947	0.6164
ENSG00000006283	CACNA1G	chr17:48685223-48685372	0.9227	0.3124	0.9306	0.37	3.551e-05	0.922	0.5718	0.9409	0.5178	0.0003894	0.7892	0.2221	0.0007387	0.2221	0.01284	0.1451	0.000207	-0.0293513	-0.224907	0.0822784	0.36215	1.1654	-0.0184441	-0.195555	0.11163	0.391502	1.19475	0.307185	0.587057	1.39031	0.587057	1.08312	0.80325	1.18384	0.9836	0.5096	0.9084	0.6565	0.007118	0.9851	0.665283	0.7551	0.9652	0.7808	0.0373	0.9137	0.5025
ENSG00000006283	CACNA1G	chr17:48692728-48692845	0.8667	0.2958	0.8023	0.4118	0.0004077	0.5022	0.3887	0.8568	0.5422	0.003114	0.989	0.8239	0.03393	0.8239	0.2442	0.3232	0.00608	-0.0279194	0.130003	0.115607	0.196124	0.593728	0.0610191	0.157923	0.143527	0.224043	0.621647	-0.0143958	0.0661205	0.463725	0.0661205	0.47812	0.397604	0.532709	0.9658	0.01361	0.7123	0.9733	0.9916	0.2721	0.416688	0.1039	0.8766	0.9658	0.9647	0.9655	0.2887
ENSG00000006283	CACNA1G	chr17:48694844-48694890	0.518	0.2812	0.3795	0.7867	0.0002003	0.2423	0.8209	0.7707	0.6576	0.0004932	0.8528	0.386	0.0006447	0.386	0.004225	0.0505	5.036e-05	-0.0789202	-0.123962	-0.244128	0.0699197	0.554505	-0.0868213	-0.0450414	-0.165208	0.14884	0.633425	-0.120166	0.193881	0.678466	0.193881	0.798632	0.484585	0.641326	0.7063	0.8899	0.5973	0.6554	0.7094	0.3641	0.436534	0.8914	0.9196	0.9087	0.9639	0.8795	0.7099
ENSG00000006283	CACNA1G	chr17:48695237-48695264	0.4339	0.008543	0.3634	0.8817	0.8092	0.02084	0.184	0.7302	0.9092	0.4636	0.9653	0.3057	0.07463	0.3057	0.3146	0.8679	0.2139	-0.0729411	-0.231909	-0.205254	-0.0354733	0.04134	-0.124759	-0.158968	-0.132313	0.0374678	0.114281	0.0266548	0.196436	0.273249	0.196436	0.246594	0.0768132	0.166099	0.8129	0.5748	0.7992	0.1143	9.843e-08	0.1703	0.217939	0.8738	0.9353	0.3075	3.127e-05	0.9709	0.3147
ENSG00000006283	CACNA1G	chr17:48695614-48695694	0.8165	0.7519	0.5512	0.1605	1.566e-05	0.45	0.7003	0.8151	0.4973	0.002273	0.6635	0.1873	0.001035	0.1873	0.1383	0.3068	0.0008158	0.0411683	-0.0469952	0.221718	0.325343	0.785621	0.0737006	-0.0881635	0.18055	0.284175	0.744453	0.268713	0.372339	0.832616	0.372339	0.563903	0.460278	0.71192	0.7282	0.8127	0.4117	0.5118	0.09435	0.2685	0.215891	0.9444	0.851	0.8311	0.3645	0.8341	0.6268
ENSG00000006283	CACNA1G	chr17:48703695-48704010	0.4905	0.1793	0.5976	0.9991	0.00804	0.155	0.6962	0.8947	0.8113	0.005123	0.9703	0.404	0.001358	0.404	0.01379	0.09187	0.0003016	-0.125397	-0.224891	-0.259076	-0.000480441	0.630969	-0.148681	-0.0994941	-0.133679	0.124917	0.756366	-0.0341849	0.224411	0.85586	0.224411	0.890045	0.631449	0.77965	0.5986	0.3878	0.726	0.7529	0.594	0.1836	0.391493	0.9208	0.9629	0.977	0.4138	0.9685	0.9813
ENSG00000006327	TNFRSF12A	chr16:3071607-3071679	0.4827	0.2484	0.07804	0.9389	0.6557	0.7251	0.1291	0.08878	0.8766	0.4506	0.5507	0.4694	0.9033	0.4694	0.522	0.8715	0.7828	0.178011	-0.277594	-0.867847	0.0507784	-0.206974	-0.0678981	-0.455605	-1.04586	-0.127232	-0.384985	-0.590253	0.328373	0.07062	0.328373	0.660873	-0.257753	-0.139076	0.9088	0.6229	0.05095	0.8578	0.0003456	0.981	0.75288	0.8518	0.1514	0.9361	0.007657	0.5507	0.9949
ENSG00000006377	DLX6	chr7:96635479-96635555	0.3988	0.9967	0.5337	0.05887	0.6364	0.3115	0.541	0.3939	0.3937	0.9902	0.6819	0.1183	0.6183	0.1183	0.3487	0.513	0.938	0.0817253	0.000498173	-0.168448	0.300721	0.079204	0.0652559	-0.0812272	-0.250173	0.218995	-0.00252136	-0.168946	0.300222	0.0787058	0.300222	0.247651	-0.221517	0.0139481	0.01814	0.007216	0.983	0.6588	0.7224	0.0004977	0.00925129	0.4993	0.5213	0.8228	0.271	0.4196	0.4433
ENSG00000006377	DLX6	chr7:96635568-96635639	0.0001936	0.8187	0.9418	0.2746	0.01771	0.005069	0.08425	0.25	0.7762	0.7999	0.9384	0.4953	0.1489	0.4953	0.1893	0.7363	0.3377	0.272476	0.0267512	-0.0324761	0.189236	0.320808	0.16301	-0.245725	-0.304952	-0.0832399	0.0483318	-0.0592274	0.162485	0.294057	0.162485	0.353284	0.131572	0.157798	1.693e-05	0.006507	0.8343	0.8869	0.1415	7.685e-06	0.000265293	0.8047	0.5312	0.261	0.4942	0.8516	0.3489
ENSG00000006377	DLX6	chr7:96635677-96635717	0.2254	0.4023	0.3212	0.5987	0.02337	0.3007	0.1294	0.8139	0.9974	0.2213	0.436	0.3124	0.01345	0.3124	0.8335	0.561	0.1026	0.119659	-0.090625	0.256549	0.118178	0.340426	0.0743497	-0.210284	0.13689	-0.00148064	0.220768	0.347174	0.208803	0.431051	0.208803	0.0838778	0.222248	0.266077	0.001935	0.02233	0.1732	0.9974	0.08205	9.816e-05	0.12217	0.9568	0.9023	0.3013	0.9207	0.8937	0.2347
ENSG00000006377	DLX6	chr7:96636963-96637131	0.004577	0.008193	0.7138	0.8806	0.5238	0.0003678	0.6378	0.6263	0.399	0.2307	0.5276	0.2343	0.1146	0.2343	0.9332	0.8897	0.4609	-0.545317	-0.636815	-0.3148	-0.105355	-0.276985	-0.487216	-0.0914981	0.230517	0.439962	0.268332	0.322015	0.53146	0.35983	0.53146	0.0378147	-0.17163	0.210231	0.006321	0.03023	0.8787	0.7493	0.4809	0.0004762	0.0200137	0.9926	0.7646	0.6894	0.445	0.7734	0.5813
ENSG00000006377	DLX6	chr7:96639274-96639328	0.002795	0.004485	0.2396	0.9286	0.4026	0.0001091	0.6212	0.8919	0.1467	0.3514	0.9881	0.07374	0.1266	0.07374	0.3154	0.5844	0.5377	-0.576849	-0.681082	-0.695344	0.0648779	-0.349374	-0.528194	-0.104232	-0.118495	0.641727	0.227475	-0.0142623	0.74596	0.331707	0.74596	0.34597	-0.414252	0.17882	0.0009755	0.01228	0.2266	0.9771	0.2567	3.022e-05	0.0155386	0.9769	0.94	0.2762	0.5875	0.9276	0.1873
ENSG00000006377	DLX6	chr7:96639330-96639355	0.01069	0.001536	0.6963	0.9925	0.2149	0.0004123	0.2169	0.8059	0.305	0.9748	0.4967	0.09162	0.3207	0.09162	0.6806	0.5127	0.9928	-0.581499	-0.882108	-0.379247	-0.00887842	-0.569765	-0.565807	-0.30061	0.202251	0.57262	0.0117332	0.502861	0.87323	0.312343	0.87323	-0.190518	-0.560887	-0.00395804	0.01645	0.004716	0.8772	0.8968	0.1062	0.0007109	0.00708927	0.5417	0.8711	0.5563	0.7299	0.8154	0.2768
ENSG00000006432	MAP3K9	chr14:71201103-71201209	0.0007488	0.6107	0.9981	0.6642	0.1059	0.03744	0.06523	0.2859	0.08978	0.9918	0.9186	0.4494	0.2752	0.4494	0.4491	0.3675	0.4395	0.332937	0.0716011	0.0016996	-0.12858	0.330116	0.164041	-0.261336	-0.331238	-0.461518	-0.00282165	-0.0699015	-0.200181	0.258515	-0.200181	0.328416	0.458696	0.166075	0.01602	0.2711	1	0.8045	0.2117	0.04946	0.104263	0.5912	0.6508	0.224	0.995	0.8647	0.2704
ENSG00000006432	MAP3K9	chr14:71227738-71227832	0.2783	0.003213	0.1579	0.1224	0.5098	0.0009747	0.1955	0.6302	0.5719	0.2105	0.9572	0.9333	0.02249	0.9333	0.2417	0.1762	0.04727	-0.0938173	-0.252348	-0.293155	-0.234597	0.0995255	-0.176787	-0.158531	-0.199338	-0.14078	0.193343	-0.0408066	0.0177511	0.351874	0.0177511	0.392681	0.334123	0.276312	0.003008	0.09853	0.3257	0.51	0.9936	0.000263	0.00204261	0.7414	0.9711	0.8758	0.288	0.9329	0.9842
ENSG00000006451	RALA	chr7:39746577-39747479	0.004404	0.7637	0.1917	0.3117	0.02921	0.00264	0.09025	0.8991	0.9322	7.769e-05	0.4864	0.3914	0.01586	0.3914	0.01318	0.05211	0.0001791	0.354462	0.0539088	0.466065	0.309449	-0.498911	0.275574	-0.300553	0.111603	-0.0450129	-0.853373	0.412156	0.25554	-0.55282	0.25554	-0.964976	-0.80836	-0.774485	0.8933	0.5288	0.847	0.2119	0.002634	0.2602	0.271726	0.7942	0.9513	0.4264	0.009215	0.986	0.3237
ENSG00000006451	RALA	chr7:39747497-39747670	0.006344	0.6186	0.261	0.8157	0.03649	0.009191	0.1805	0.9482	0.5466	0.0002529	0.6058	0.9888	0.01472	0.9888	0.01424	0.1751	0.00073	0.398467	0.0988494	0.479796	0.105282	-0.548403	0.282427	-0.299618	0.0813292	-0.293185	-0.94687	0.380947	0.00643307	-0.647252	0.00643307	-1.0282	-0.653685	-0.83083	0.5205	0.4629	0.7958	0.8587	0.005975	0.2098	0.33832	0.9774	0.9775	0.9667	0.002508	0.9824	0.9179
ENSG00000006453	BAIAP2L1	chr7:97923394-97923423	0.8002	0.0001498	0.8013	0.2176	0.3827	0.4302	0.005516	0.8431	0.5453	0.5982	0.6625	0.03803	0.0186	0.03803	0.5648	0.8989	0.3311	0.0364224	-0.410199	-0.107207	0.255503	0.160561	-0.0711753	-0.446622	-0.14363	0.219081	0.124138	0.302992	0.665703	0.57076	0.665703	0.267768	-0.0949426	0.231736	0.9037	0.1566	0.04229	0.4972	0.1524	0.1167	0.433842	0.5778	0.5243	0.7875	0.4316	0.8315	0.9908
ENSG00000006453	BAIAP2L1	chr7:97933550-97933677	0.8513	0.0001663	0.1536	0.9691	0.9434	0.09267	0.002912	0.313	0.9301	0.8673	0.9696	0.1051	0.0682	0.1051	0.4523	0.9965	0.6363	0.0421866	-0.565543	-0.523016	-0.0189044	-0.0250845	-0.190062	-0.60773	-0.565203	-0.061091	-0.0672711	0.0425265	0.546639	0.540458	0.546639	0.497932	-0.00618012	0.164978	0.8656	0.6381	0.7195	0.9367	0.5311	0.616	0.997071	0.8921	0.898	0.888	0.6765	0.9544	0.7667
ENSG00000006453	BAIAP2L1	chr7:97935751-97935818	0.8168	5.243e-07	0.01641	0.7064	0.1891	0.002476	0.0007571	0.1569	0.8886	0.3931	0.9911	0.1117	0.2378	0.1117	0.5902	0.86	0.9463	-0.0508185	-0.767612	-0.753435	-0.148448	-0.360675	-0.331797	-0.716794	-0.702616	-0.0976293	-0.309857	0.0141774	0.619164	0.406937	0.619164	0.39276	-0.212227	-0.0288776	0.7042	0.5434	1	0.5398	0.2159	0.3614	0.288224	0.9235	0.9731	0.7955	0.4092	0.9694	0.8531
ENSG00000006453	BAIAP2L1	chr7:97937001-97937182	0.8351	2.381e-05	0.09819	0.9339	0.1845	0.07235	0.001708	0.2704	0.9906	0.2686	0.9586	0.05279	0.4753	0.05279	0.8158	0.6614	0.6682	0.0528837	-0.724774	-0.655178	0.0425896	-0.420469	-0.233401	-0.777658	-0.708062	-0.0102941	-0.473353	0.0695959	0.767364	0.304305	0.767364	0.234709	-0.463059	-0.187068	0.7829	0.6756	0.878	0.926	0.01544	0.8417	0.636847	0.569	0.9736	0.9925	0.008257	0.889	0.746
ENSG00000006453	BAIAP2L1	chr7:97939770-97939851	0.9634	3.629e-05	0.04866	0.7201	0.2523	0.02073	0.01202	0.2986	0.8606	0.4585	0.9978	0.1999	0.4879	0.1999	0.7381	0.8869	0.8762	-0.0153347	-0.818406	-0.823358	-0.176347	-0.429741	-0.339331	-0.803071	-0.808023	-0.161012	-0.414406	-0.00495202	0.642059	0.388665	0.642059	0.393617	-0.253394	-0.0904101	0.75	0.04703	0.7826	0.2044	0.005087	0.06	0.0117937	0.4118	0.9609	0.6117	0.1093	0.9612	0.8896
ENSG00000006453	BAIAP2L1	chr7:97939866-97939894	0.8264	8.13e-05	0.02758	0.9911	0.4167	0.02463	0.03564	0.3264	0.9434	0.6813	0.9315	0.09901	0.3064	0.09901	0.5273	0.8157	0.9506	-0.073944	-0.875227	-1.02889	0.00822804	-0.337337	-0.377952	-0.801283	-0.954944	0.0821721	-0.263393	-0.153661	0.883455	0.53789	0.883455	0.691551	-0.345565	0.0406147	0.4762	0.02609	0.1725	0.9782	0.1162	0.05796	0.188294	0.6559	0.8688	0.899	0.6619	0.9443	0.4239
ENSG00000006453	BAIAP2L1	chr7:97941413-97941502	0.5867	9.514e-06	0.01905	0.9505	0.7801	0.003495	0.01196	0.251	0.9125	0.9819	0.9623	0.07358	0.1062	0.07358	0.3661	0.9619	0.5416	-0.118711	-0.779289	-0.846399	-0.0329389	-0.106273	-0.361039	-0.660578	-0.727688	0.0857718	0.0124373	-0.0671102	0.74635	0.673015	0.74635	0.740126	-0.0733345	0.254766	0.04639	0.06471	0.5242	0.8588	0.9857	0.003501	0.0121103	0.8983	0.9713	0.6808	0.2237	0.9948	0.5826
ENSG00000006453	BAIAP2L1	chr7:97984355-97984440	0.9726	7.813e-05	0.0738	0.901	0.5358	0.06272	0.007866	0.2913	0.9508	0.6406	0.9988	0.0913	0.3233	0.0913	0.6454	0.8447	0.9652	0.00981666	-0.672378	-0.674843	0.0606732	-0.21691	-0.239183	-0.682195	-0.68466	0.0508566	-0.226726	-0.00246495	0.733051	0.455469	0.733051	0.457933	-0.277583	0.0222729	0.97	0.972	0.877	0.8759	0.3358	0.8775	0.548056	0.9477	0.9022	0.8362	0.34	0.9407	0.8417
ENSG00000006453	BAIAP2L1	chr7:97991697-97991729	0.896	0.0002483	0.0512	0.8939	0.3169	0.04805	0.03404	0.3383	0.9013	0.5487	0.9459	0.08139	0.503	0.08139	0.6804	0.7282	0.8832	-0.0447715	-0.796422	-0.916742	0.0798935	-0.411394	-0.321024	-0.75165	-0.871971	0.124665	-0.366623	-0.12032	0.876315	0.385028	0.876315	0.505348	-0.491288	-0.0903706	0.5433	0.6503	0.7446	0.7765	0.01631	0.4637	0.117403	0.9265	0.9768	0.6903	0.2558	0.9439	0.416
ENSG00000006530	AGK	chr7:141255277-141255307	0.1259	0.7402	0.7473	0.3243	1.566e-06	0.06961	0.5125	0.9708	0.9183	0.00457	0.8963	0.4416	0.001095	0.4416	0.0519	0.08942	0.0003195	-0.308831	-0.0806531	-0.237828	-0.39656	-1.46105	-0.25073	0.228178	0.0710033	-0.0877288	-1.15222	-0.157175	-0.315907	-1.3804	-0.315907	-1.22322	-1.06449	-1.21032	0.767	0.8147	0.9458	0.8054	0.0002685	0.7416	0.503743	0.7123	1	0.9658	0.02296	0.9373	0.5929
ENSG00000006530	AGK	chr7:141292950-141292985	0.06	0.4612	0.9708	0.1995	6.74e-08	0.0354	0.657	0.7662	0.8227	0.0001215	0.9404	0.5725	0.002779	0.5725	0.01551	0.03737	7.156e-05	-0.221549	-0.116361	-0.0263026	-0.314454	-1.03804	-0.186251	0.105187	0.195246	-0.092905	-0.816489	0.0900589	-0.198092	-0.921676	-0.198092	-1.01174	-0.723584	-0.851787	0.9552	0.9816	0.7943	0.9202	0.04472	0.9135	0.699416	0.9505	0.9048	0.9102	0.06343	0.919	0.926
ENSG00000006530	AGK	chr7:141296379-141296406	0.1414	0.5791	0.7762	0.6177	0.0004088	0.1015	0.6842	0.9686	0.9447	0.01689	0.9633	0.8767	0.03197	0.8767	0.1079	0.1258	0.01138	-0.267013	-0.129034	-0.206839	-0.217282	-0.981642	-0.215928	0.137979	0.060174	0.0497315	-0.714629	-0.0778054	-0.0882478	-0.852608	-0.0882478	-0.774803	-0.76436	-0.765714	0.9133	0.943	0.9689	0.9044	0.299	0.9229	0.999595	0.9782	0.9976	0.8793	0.4152	0.9953	0.8684
ENSG00000006530	AGK	chr7:141301054-141301080	0.01387	0.03661	0.6656	0.3809	8.315e-07	0.001191	0.9263	0.9292	0.9242	0.002364	0.9197	0.857	0.03037	0.857	0.0911	0.07784	0.001019	-0.295463	-0.321559	-0.20577	-0.248813	-1.0485	-0.287513	-0.0260952	0.0896939	0.0466504	-0.753034	0.115789	0.0727456	-0.726938	0.0727456	-0.842727	-0.799684	-0.760984	0.981	0.1111	0.9976	0.7275	0.6491	0.7201	0.942783	0.1531	0.9966	0.7561	0.5932	0.8123	0.1023
ENSG00000006530	AGK	chr7:141313946-141313978	0.3254	0.9062	0.8464	0.5532	3.703e-05	0.3087	0.4046	0.981	0.935	0.002163	0.8609	0.4348	0.00174	0.4348	0.08875	0.09379	0.0001424	-0.193104	0.0287385	-0.155737	-0.245583	-1.19394	-0.135137	0.221842	0.037367	-0.0524793	-1.00084	-0.184475	-0.274321	-1.22268	-0.274321	-1.03821	-0.948362	-1.05881	0.76	0.2624	0.9929	0.9087	0.02054	0.3395	0.461717	0.5621	0.9779	0.9958	0.005193	0.8657	0.606
ENSG00000006530	AGK	chr7:141315275-141315355	0.2048	0.7316	0.8522	0.1122	5.695e-05	0.1587	0.2403	0.9515	0.5683	0.00675	0.8207	0.1054	0.001857	0.1054	0.09704	0.3486	0.001048	-0.245069	0.0805572	-0.154272	-0.555622	-1.19734	-0.188922	0.325626	0.0907968	-0.310554	-0.952273	-0.234829	-0.636179	-1.2779	-0.636179	-1.04307	-0.641719	-1.00842	0.9797	0.1403	0.9965	0.3066	0.01042	0.9107	0.756937	0.2971	0.9966	0.4926	0.04295	0.8588	0.05933
ENSG00000006530	AGK	chr7:141321532-141321566	0.02241	0.03043	0.6668	0.3904	5.02e-05	0.001825	0.8044	0.9506	0.9716	0.009562	0.9139	0.8537	0.1132	0.8537	0.1883	0.2337	0.01552	-0.241575	-0.29742	-0.184273	-0.22468	-0.753252	-0.24917	-0.0558445	0.0573023	0.0168949	-0.511677	0.113147	0.0727395	-0.455832	0.0727395	-0.568979	-0.528572	-0.504082	0.7546	0.2166	0.9967	0.7348	0.2525	1	0.428755	0.1406	0.9775	0.8933	0.4129	0.8446	0.1946
ENSG00000006530	AGK	chr7:141333718-141333756	0.02066	0.04281	0.6346	0.5151	1.431e-06	0.00258	0.9535	0.9588	0.8604	0.00531	0.9449	0.7713	0.02267	0.7713	0.1235	0.07532	0.001825	-0.268109	-0.283896	-0.207398	-0.183607	-0.945855	-0.254855	-0.0157861	0.0607116	0.0845025	-0.677745	0.0764977	0.100289	-0.661959	0.100289	-0.738457	-0.762248	-0.690999	0.8091	0.2414	0.9974	0.4275	0.8027	0.9446	0.275338	0.2441	0.9785	0.6538	0.9577	0.9038	0.1098
ENSG00000006530	AGK	chr7:141336760-141336817	0.03162	0.4085	0.7479	0.1344	0.0004807	0.006988	0.4692	0.9106	0.7706	0.04127	0.9659	0.3528	0.01697	0.3528	0.1888	0.5553	0.01607	-0.338818	-0.163724	-0.21354	-0.504658	-0.955091	-0.301034	0.175095	0.125278	-0.16584	-0.616272	-0.0498163	-0.340934	-0.791367	-0.340934	-0.74155	-0.450432	-0.654056	0.5968	0.901	0.9778	0.4034	0.5965	0.3473	0.0396601	0.7657	0.9781	0.7109	0.8856	0.9994	0.4159
ENSG00000006530	AGK	chr7:141341069-141341187	0.008992	0.07415	0.4804	0.3964	0.003061	0.0008818	0.8803	0.9904	0.9173	0.1244	0.9864	0.9712	0.1846	0.9712	0.4669	0.4983	0.1121	-0.299155	-0.265488	-0.28596	-0.250209	-0.621468	-0.281722	0.0336668	0.0131946	0.0489454	-0.322313	-0.0204721	0.0152786	-0.35598	0.0152786	-0.335508	-0.371259	-0.339746	0.9487	0.3192	0.8797	0.6971	0.002714	0.8516	0.683354	0.5151	0.9446	0.8356	0.03949	0.9895	0.2644
ENSG00000006530	AGK	chr7:141341613-141341708	2.031e-05	0.0002416	0.2448	0.2497	7.752e-05	1.326e-07	0.8424	0.9443	0.7516	0.1586	0.9039	0.6017	0.319	0.6017	0.3773	0.381	0.1572	-0.369688	-0.407795	-0.311582	-0.251858	-0.618247	-0.358259	-0.0381069	0.0581057	0.11783	-0.248559	0.0962127	0.155937	-0.210452	0.155937	-0.306665	-0.366389	-0.259988	0.8786	0.04546	0.899	0.6271	0.001009	0.4248	0.877716	0.3257	0.9792	0.6586	0.01523	0.9231	0.1355
ENSG00000006530	AGK	chr7:141349082-141349108	7.048e-07	9.021e-05	0.1133	0.1004	3.332e-05	1.155e-09	0.9305	0.964	0.8218	0.1397	0.9521	0.7541	0.295	0.7541	0.4124	0.4845	0.1628	-0.4929	-0.512136	-0.451883	-0.394633	-0.770856	-0.480607	-0.0192357	0.0410165	0.0982672	-0.277956	0.0602523	0.117503	-0.25872	0.117503	-0.318972	-0.376223	-0.290248	0.2233	0.005588	0.6329	0.9729	0.06246	0.009019	0.393226	0.3981	0.972	0.7579	0.03921	0.9455	0.2124
ENSG00000006530	AGK	chr7:141351336-141351409	0.2394	0.5465	0.999	0.9009	0.6172	0.3388	0.7934	0.8164	0.6389	0.2239	0.919	0.7133	0.4305	0.7133	0.7997	0.9358	0.3531	-0.12299	-0.0753287	0.000842119	0.0387385	0.0997741	-0.0752492	0.0476612	0.123832	0.161728	0.222764	0.0761708	0.114067	0.175103	0.114067	0.0989319	0.0610356	0.175023	0.6705	0.9014	0.8403	0.3696	1.323e-05	0.3489	0.0242001	0.8607	0.9845	0.7771	0.008408	0.946	0.5203
ENSG00000006530	AGK	chr7:141352907-141353353	0.2152	0.8829	0.9385	0.1578	8.231e-06	0.124	0.5079	0.9062	0.6671	0.004229	0.9797	0.2341	0.003283	0.2341	0.08745	0.2465	0.0004792	-0.17881	-0.0268928	-0.0558691	-0.370541	-0.99113	-0.151288	0.151918	0.122941	-0.191731	-0.81232	-0.0289763	-0.343648	-0.964237	-0.343648	-0.935261	-0.620589	-0.839842	0.3035	0.1927	0.7181	0.8549	0.3156	0.1266	0.911945	0.9232	0.9866	0.6305	0.1433	0.9973	0.3278
ENSG00000006530	AGK	chr7:141353727-141353758	0.4952	0.9866	0.9906	0.1497	0.0008896	0.2706	0.5896	0.9131	0.4661	0.0131	0.9945	0.09684	0.004484	0.09684	0.1022	0.4792	0.002263	-0.157469	-0.00456452	-0.0133149	-0.536393	-1.04124	-0.153609	0.152904	0.144154	-0.378924	-0.883774	-0.00875037	-0.531828	-1.03668	-0.531828	-1.02793	-0.50485	-0.887634	0.7362	0.5157	0.8736	0.5377	0.2669	0.6742	0.285825	0.8825	0.9769	0.4072	0.1325	0.9937	0.1324
ENSG00000006530	AGK	chr7:141354123-141354206	0.08842	0.8354	0.9404	0.5693	0.3707	0.137	0.4238	0.8166	0.9407	0.09207	0.9916	0.723	0.4652	0.723	0.6533	0.5428	0.1438	-0.250691	-0.0446178	-0.0619086	-0.207729	0.270605	-0.169127	0.206073	0.188782	0.0429621	0.521295	-0.0172907	-0.163111	0.315222	-0.163111	0.332513	0.478333	0.439732	0.6224	0.9189	0.9849	0.9537	0.0007787	0.7578	0.272579	0.6757	0.9416	0.9245	0.0008408	1	0.9145
ENSG00000006534	ALDH3B1	chr11:67777809-67777860	0.8394	0.1133	0.9678	0.7429	0.25	0.5541	0.3939	0.9563	0.7715	0.2789	0.7069	0.2434	0.04258	0.2434	0.6405	0.8386	0.1567	-0.024862	-0.139557	0.0183873	0.0691293	0.163197	-0.0394625	-0.114695	0.0432493	0.0939913	0.188059	0.157944	0.208686	0.302754	0.208686	0.14481	0.094068	0.20266	0.0001609	0.09719	0.9773	0.4382	0.06154	0.0003712	1.07543532333823e-05	0.5206	0.6663	0.8391	0.0005667	0.8972	0.9736
ENSG00000006534	ALDH3B1	chr11:67786077-67786104	0.6266	0.01806	0.9076	0.866	0.07703	0.1514	0.168	0.8377	0.973	0.1815	0.5335	0.3344	0.8741	0.3344	0.2787	0.4815	0.2618	-0.0685204	-0.290486	0.0648348	-0.0533478	-0.329046	-0.115105	-0.221966	0.133355	0.0151726	-0.260526	0.355321	0.237139	-0.0385597	0.237139	-0.393881	-0.275698	-0.213941	0.000871	0.01862	0.9925	0.2745	0.5256	0.0001567	6.43840133129159e-08	0.9346	0.6134	0.9573	0.4292	0.8089	0.9852
ENSG00000006534	ALDH3B1	chr11:67786244-67786336	0.2977	0.1522	0.3174	0.3429	0.03217	0.01611	0.7704	0.7189	0.77	0.1676	0.7933	0.8079	0.2102	0.8079	0.8052	0.6173	0.1618	-0.198129	-0.276987	-0.476617	-0.349642	-0.616143	-0.268153	-0.0788577	-0.278487	-0.151513	-0.418014	-0.199629	-0.0726548	-0.339156	-0.0726548	-0.139527	-0.266501	-0.34799	0.0001074	0.03453	0.217	0.01549	0.03358	1.747e-07	7.89215791406527e-06	0.6208	0.9962	0.8599	0.9966	0.9254	0.3551
ENSG00000006534	ALDH3B1	chr11:67786653-67786702	0.4949	0.4468	0.7261	0.3441	0.004415	0.1284	0.9714	0.9499	0.6995	0.03586	0.9437	0.5226	0.03202	0.5226	0.2665	0.3162	0.01772	-0.160141	-0.173419	-0.260308	-0.384932	-0.879929	-0.204789	-0.0132784	-0.100168	-0.224792	-0.719788	-0.0868894	-0.211513	-0.70651	-0.211513	-0.619621	-0.494997	-0.67514	0.009349	0.3218	0.7468	0.06619	0.00529	0.0009666	4.84522351807447e-05	0.5952	0.968	0.8167	0.3855	0.9884	0.3631
ENSG00000006534	ALDH3B1	chr11:67787184-67787242	2.275e-12	0.0001573	0.325	2.089e-06	0.8577	4.957e-12	0.2346	0.4023	0.8343	0.01136	0.8442	0.2919	0.1269	0.2919	0.5002	0.1321	0.03884	0.835389	0.493257	0.296459	1.00207	0.0422451	0.711106	-0.342132	-0.53893	0.16668	-0.793144	-0.196798	0.508812	-0.451012	0.508812	-0.254214	-0.959824	-0.668861	2.957e-09	8.67e-06	0.3442	6.004e-06	0.1365	2.294e-12	5.20738012410522e-12	0.8589	0.8524	0.7727	0.3026	0.9141	0.5454
ENSG00000006534	ALDH3B1	chr11:67789040-67789096	6.987e-13	4.3e-05	0.421	0.0005791	0.2619	4.414e-12	0.2336	0.3082	0.9231	0.0001501	0.7628	0.63	0.003662	0.63	0.102	0.08752	0.001694	1.38141	0.873749	0.449053	1.25318	-0.359132	1.13194	-0.507658	-0.932354	-0.128222	-1.74054	-0.424696	0.379436	-1.23288	0.379436	-0.808184	-1.61232	-1.49107	1.239e-11	4.1e-06	0.5124	0.005592	0.4984	1.897e-12	1.40605198297089e-13	0.6521	0.6823	0.9143	0.0007872	0.8703	0.9465
ENSG00000006534	ALDH3B1	chr11:67789232-67789284	6.738e-15	3.152e-06	0.2232	7.038e-05	0.4619	7.492e-15	0.2313	0.298	0.9296	8.764e-05	0.7713	0.6053	0.003836	0.6053	0.08816	0.06239	0.0009078	1.59801	1.0694	0.635076	1.47929	-0.269961	1.34107	-0.528607	-0.962932	-0.118713	-1.86797	-0.434325	0.409893	-1.33936	0.409893	-0.905037	-1.74926	-1.61103	1.276e-12	1.179e-06	0.3409	0.001815	0.8114	6.178e-15	9.49145747573666e-14	0.6614	0.6747	0.9269	0.000582	0.8764	0.929
ENSG00000006534	ALDH3B1	chr11:67790063-67790088	0.8949	0.8196	0.6041	0.4347	0.4813	0.9299	0.8093	0.7462	0.6947	0.6533	0.8274	0.3878	0.4358	0.3878	0.3412	0.9407	0.5429	0.0184672	-0.025817	-0.148962	0.145832	0.111222	0.00757778	-0.0442842	-0.167429	0.127365	0.0927549	-0.123145	0.171649	0.137039	0.171649	0.260184	-0.0346099	0.103644	0.0001784	0.4384	0.7118	0.5712	0.1201	0.0007003	0.000255853	0.1357	0.8953	0.7389	0.0001555	0.9546	0.8546
ENSG00000006534	ALDH3B1	chr11:67790128-67790222	5.682e-13	0.0001745	0.5193	0.003056	0.02441	4.393e-12	0.1479	0.1971	0.8153	1.007e-06	0.7454	0.6944	0.0003496	0.6944	0.03504	0.03681	3.066e-05	2.02537	1.23762	0.610992	1.66517	-1.06637	1.61901	-0.787757	-1.41438	-0.360201	-3.09174	-0.626623	0.427556	-2.30399	0.427556	-1.67736	-2.73154	-2.68538	1.184e-11	0.0001323	0.6623	0.02702	0.03988	7.823e-12	7.51464078077858e-12	0.4074	0.4725	0.8099	2.457e-06	0.872	0.9492
ENSG00000006534	ALDH3B1	chr11:67793493-67793555	0.9042	0.6621	0.7418	0.3633	0.9981	0.3752	0.7937	0.789	0.4308	0.9158	0.8749	0.4077	0.7287	0.4077	0.6207	0.5039	0.6607	-0.0286661	-0.0842018	-0.201361	-0.310977	0.000924032	-0.100092	-0.0555357	-0.172695	-0.282311	0.0295901	-0.117159	-0.226775	0.0851258	-0.226775	0.202285	0.311901	0.101016	0.009617	0.4144	0.7146	0.01699	0.5945	0.0004683	0.000158147	0.4477	0.9731	0.4908	0.01558	0.9645	0.152
ENSG00000006534	ALDH3B1	chr11:67795270-67795349	0.6606	0.0415	0.9939	0.4441	0.0812	0.9236	0.06806	0.9524	0.7651	0.2719	0.6417	0.06819	0.01065	0.06819	0.4148	0.7985	0.07735	0.0490003	-0.184962	0.00363885	0.139895	0.24613	-0.00777514	-0.233963	-0.0453615	0.0908951	0.197129	0.188601	0.324858	0.431092	0.324858	0.242491	0.106234	0.253905	0.000175	0.01543	0.9522	0.4697	0.003555	5.878e-05	2.12344904068562e-06	0.8586	0.6743	0.7894	1.677e-05	0.8569	0.8425
ENSG00000006534	ALDH3B1	chr11:67795520-67795544	0.444	0.03444	0.3518	0.8542	0.1007	0.08107	0.422	0.7848	0.6848	0.05665	0.9813	0.2127	0.009879	0.2127	0.04711	0.4216	0.02414	-0.159485	-0.410975	-0.447856	0.087638	0.462854	-0.223057	-0.25149	-0.288371	0.247123	0.622339	-0.0368814	0.498613	0.873829	0.498613	0.91071	0.375216	0.685911	0.009565	0.01556	0.3645	0.7904	0.01542	0.0005591	6.99109947691149e-05	0.9324	0.9865	0.7385	0.001807	0.9973	0.5659
ENSG00000006534	ALDH3B1	chr11:67795847-67796564	0.3887	0.3864	0.5588	0.2751	0.005873	0.05884	0.9879	0.8752	0.654	0.03823	0.847	0.48	0.03418	0.48	0.2938	0.4765	0.02307	-0.189733	-0.195162	-0.365178	-0.439833	-0.854017	-0.243034	-0.00542853	-0.175445	-0.2501	-0.664284	-0.170016	-0.244671	-0.658856	-0.244671	-0.48884	-0.414184	-0.610983	0.008692	0.2886	0.5932	0.04513	0.007744	0.0002675	0.00016068	0.5919	0.9915	0.7378	0.3919	0.9513	0.2688
ENSG00000006555	TTC22	chr1:55250296-55250489	0.04384	5.325e-05	0.3826	0.02321	0.4661	9.057e-06	0.1573	0.9634	0.552	0.801	0.6838	0.9123	0.1323	0.9123	0.7268	0.4764	0.4068	-0.368998	-0.799341	-0.445195	-0.743045	-0.254203	-0.547897	-0.430344	-0.0761975	-0.374047	0.114795	0.354146	0.0562965	0.545139	0.0562965	0.190992	0.488842	0.293694	0.3513	0.001269	0.9153	0.04748	0.4779	0.001278	0.00212024	0.1679	0.9816	0.4088	0.9284	0.7829	0.9554
ENSG00000006555	TTC22	chr1:55251660-55251817	0.003369	0.0228	0.1778	0.121	0.4722	4.662e-05	0.9146	0.966	0.9863	0.5336	0.9258	0.9029	0.5683	0.9029	0.484	0.6505	0.4686	-0.571966	-0.519473	-0.662286	-0.590651	-0.268721	-0.568761	0.0524922	-0.0903199	-0.0186858	0.303244	-0.142812	-0.071178	0.250752	-0.071178	0.393564	0.32193	0.300039	0.006549	0.2006	0.5481	0.2245	0.4885	0.0005923	0.0158577	0.7068	0.9943	0.994	0.6365	0.9706	0.7484
ENSG00000006555	TTC22	chr1:55252636-55252742	0.001353	0.006013	0.04394	0.2515	0.5107	7.268e-06	0.9623	0.8289	0.8719	0.4247	0.8521	0.7743	0.3933	0.7743	0.2891	0.7828	0.3498	-0.448315	-0.465348	-0.670257	-0.347679	-0.185722	-0.460647	-0.017033	-0.221942	0.100637	0.262593	-0.204909	0.11767	0.279626	0.11767	0.484535	0.161957	0.274925	0.01526	0.4552	0.2256	0.766	0.4126	0.007923	0.119974	0.5808	0.9429	0.7537	0.722	0.8669	0.9908
ENSG00000006555	TTC22	chr1:55253395-55253453	0.5194	0.8927	0.8924	0.998	0.7639	0.6396	0.6023	0.989	0.8416	0.9371	0.9109	0.9523	0.7011	0.9523	0.9905	0.8951	0.9259	-0.0722229	0.0164956	-0.0584202	0.000753932	-0.0541981	-0.0361013	0.0887186	0.0138027	0.0729768	0.0180248	-0.0749158	-0.0157417	-0.0706938	-0.0157417	0.00422206	-0.0549521	-0.0180969	0.0128	5.211e-05	0.126	0.1768	0.8603	2.356e-06	0.000419452	0.3247	0.8931	0.925	0.4044	0.9884	0.6536
ENSG00000006576	PHTF2	chr7:77428187-77428252	0.9106	0.5273	0.7624	0.659	0.3906	0.9772	0.7891	0.8698	0.769	0.5925	0.796	0.5109	0.7573	0.5109	0.5939	0.6379	0.4378	-0.00835252	-0.035061	0.056886	0.0500971	-0.0729069	-0.00131091	-0.0267085	0.0652386	0.0584497	-0.0645544	0.0919471	0.0851582	-0.0378459	0.0851582	-0.129793	-0.123004	-0.071596	0.7116	0.7678	0.7168	0.1894	4.432e-05	0.9477	0.115116	0.5204	0.889	0.1589	2.442e-05	0.7988	0.3141
ENSG00000006576	PHTF2	chr7:77428256-77428288	0.8818	0.3615	0.5954	0.9973	0.7763	0.9872	0.4348	0.7881	0.9608	0.8792	0.6547	0.739	0.4982	0.739	0.8226	0.9427	0.7861	0.0159262	-0.0769922	0.129297	-0.000856489	0.0436004	-0.00119321	-0.0929184	0.113371	-0.0167827	0.0276742	0.206289	0.0761357	0.120593	0.0761357	-0.0856968	0.0444569	0.0447936	0.8028	0.9266	0.8267	0.2623	1.552e-05	0.9487	0.0778943	0.7735	0.9394	0.269	9.874e-05	0.9065	0.3859
ENSG00000006576	PHTF2	chr7:77469542-77469568	0.5147	0.6354	0.2444	0.3933	0.0001893	0.8034	0.2802	0.415	0.3084	6.455e-05	0.332	0.5799	0.008868	0.5799	0.01171	0.3719	0.0001232	0.11125	-0.0859644	0.445686	-0.290019	-0.902032	0.0332511	-0.197215	0.334436	-0.40127	-1.01328	0.53165	-0.204055	-0.816067	-0.204055	-1.34772	-0.612012	-0.935283	0.8506	0.8808	0.8595	0.701	0.8	0.5542	0.436839	0.9744	0.9508	0.8278	0.9231	0.9556	0.7682
ENSG00000006576	PHTF2	chr7:77530052-77530096	0.3369	0.8487	0.5203	0.3557	0.0003686	0.6618	0.2895	0.8269	0.14	1.612e-05	0.5219	0.3062	0.001728	0.3062	0.004893	0.1918	8.813e-06	0.16643	-0.0401353	0.325291	-0.320896	-0.909969	0.0568114	-0.206565	0.158861	-0.487326	-1.0764	0.365427	-0.280761	-0.869834	-0.280761	-1.23526	-0.589073	-0.966781	0.3817	0.6625	0.9439	0.9054	0.599	0.2718	0.128276	0.8402	0.9725	0.8884	0.2004	0.9986	0.9667
ENSG00000006576	PHTF2	chr7:77531097-77531193	0.2536	0.9864	0.5821	0.04564	0.0007289	0.8041	0.3565	0.9067	0.01032	3.458e-05	0.7089	0.1041	0.007174	0.1041	0.02299	0.7241	0.0003718	0.160856	-0.0033975	0.251985	-0.509762	-0.748877	0.0309484	-0.164253	0.0911294	-0.670618	-0.909733	0.255383	-0.506365	-0.74548	-0.506365	-1.00086	-0.239115	-0.779826	0.3435	0.3277	0.9419	0.585	0.2799	0.4857	0.598277	0.991	0.8726	0.4926	0.7692	0.8688	0.3302
ENSG00000006576	PHTF2	chr7:77538128-77538171	0.7605	0.2915	0.5314	0.03803	1.347e-05	0.5717	0.2543	0.6871	0.03792	9.974e-06	0.5677	0.3201	0.0143	0.3201	0.01002	0.3995	0.000169	0.0535086	-0.166283	0.263266	-0.491461	-0.90358	-0.0628417	-0.219792	0.209758	-0.54497	-0.957089	0.429549	-0.325178	-0.737297	-0.325178	-1.16685	-0.412119	-0.840738	0.8696	0.7232	0.8961	0.9539	0.416	0.6244	0.780868	0.9126	0.9614	0.9967	0.2198	0.9797	0.9319
ENSG00000006576	PHTF2	chr7:77538198-77538239	0.7305	0.4745	0.6411	0.1879	9.68e-06	0.7871	0.3157	0.7467	0.1198	1.281e-06	0.6217	0.4457	0.00415	0.4457	0.005732	0.1895	7.813e-06	0.0685176	-0.134269	0.24934	-0.4087	-1.0791	-0.0365122	-0.202786	0.180822	-0.477218	-1.14762	0.383609	-0.274432	-0.944831	-0.274432	-1.32844	-0.670399	-1.04259	0.9151	0.9431	0.7966	0.7758	0.7489	0.8987	0.236391	0.9732	0.8824	0.7391	0.5998	0.9077	0.7173
ENSG00000006576	PHTF2	chr7:77539580-77539680	0.9799	0.04044	0.8377	0.5204	0.002058	0.2961	0.06902	0.8252	0.5938	0.0005704	0.4823	0.7989	0.1829	0.7989	0.03178	0.4124	0.00896	-0.00677904	-0.37648	0.146701	-0.254077	-0.798941	-0.128899	-0.369701	0.15348	-0.247298	-0.792162	0.52318	0.122403	-0.422461	0.122403	-0.945642	-0.544864	-0.670042	0.6159	0.02659	0.769	0.6697	0.4041	0.1944	0.231012	0.2196	0.936	0.5403	0.1077	0.9414	0.1926
[truncated: 64,621 more rows]
[truncated: 5 more columns]

## Sheet: genes
gene ID	geneSymbol	BasalVsHER2	Q-val BasalVsLuminalA	Q-val BasalVsLuminalB	Q-val BasalVsNormal-like	Q-val BasalVsNBT	Q-val BasalVsOthers	Q-val HER2VsLuminalA	Q-val HER2VsLuminalB	Q-val HER2VsNormal-like	Q-val HER2VsNBT	Q-val LuminalAVsLuminalB	Q-val LuminalAVsNormal-like	Q-val LuminalAVsNBT	Q-val LuminalBVsNormal-like	Q-val LuminalBVsNBT	Q-val Normal-likeVsNBT	Q-val OthersVsNBT	BasalVsHER2_logFC	BasalVsLuminalA_logFC	BasalVsLuminalB_logFC	BasalVsNormal-like_logFC	BasalVsNBT_logFC	BasalVsOthers_logFC	HER2VsLuminalA_logFC	HER2VsLuminalB_logFC	HER2VsNormal-like_logFC	HER2VsNBT_logFC	LuminalAVsLuminalB_logFC	LuminalAVsNormal-like_logFC	LuminalAVsNBT_logFC	LuminalBVsNormal-like_logFC	LuminalBVsNBT_logFC	Normal-likeVsNBT_logFC	OthersVsNBT_logFC
[truncated: 8,794 more rows]
